# Supplementary material for: Identification of the Key Genes Associated with the Yak Hair Follicle Cycle
Source: Genes (Basel). 2021 Dec 23;13(1):32. doi: 10.3390/genes13010032 (PMC8774716; doi:10.3390/genes13010032)
Supplement: Supplementary file 1 [file genes-13-00032-s001.zip]

Archive with 10 entries (9 files):
- supplementary materials/
- supplementary materials/Table S1.xlsx
- supplementary materials/Table S2.xlsx
- supplementary materials/Table S3.xlsx
- supplementary materials/Table S4.xls
- supplementary materials/Table S5 .xls
- supplementary materials/Table S6.xlsx
- supplementary materials/Table S7.xlsx
- supplementary materials/Table S8.xlsx
- supplementary materials/Table S9.xlsx
