# Supplementary material for: Identification of the Key Genes Associated with the Yak Hair Follicle Cycle
Source: Genes (Basel). 2021 Dec 23;13(1):32. doi: 10.3390/genes13010032 (PMC8774716; doi:10.3390/genes13010032)
Supplement: Supplementary file 1 [file genes-13-00032-s001.zip › supplementary materials/Table S1.xlsx]

## Sheet: Sheet1
id	Aug-vs-Oct-all.gene_FC	Aug-vs-Oct-all.gene_pval	Aug-vs-Oct-all.gene_up_down	Jan-vs-Aug-all.gene_FC	Jan-vs-Aug-all.gene_pval	Jan-vs-Aug-all.gene_up_down	Jan-vs-Jun-all.gene_FC	Jan-vs-Jun-all.gene_pval	Jan-vs-Jun-all.gene_up_down	Jan-vs-Mar-all.gene_FC	Jan-vs-Mar-all.gene_pval	Jan-vs-Mar-all.gene_up_down	Jan-vs-Oct-all.gene_FC	Jan-vs-Oct-all.gene_pval	Jan-vs-Oct-all.gene_up_down	Jun-vs-Aug-all.gene_FC	Jun-vs-Aug-all.gene_pval	Jun-vs-Aug-all.gene_up_down	Jun-vs-Oct-all.gene_FC	Jun-vs-Oct-all.gene_pval	Jun-vs-Oct-all.gene_up_down	Mar-vs-Aug-all.gene_FC	Mar-vs-Aug-all.gene_pval	Mar-vs-Aug-all.gene_up_down	Mar-vs-Jun-all.gene_FC	Mar-vs-Jun-all.gene_pval	Mar-vs-Jun-all.gene_up_down	Mar-vs-Oct-all.gene_FC	Mar-vs-Oct-all.gene_pval	Mar-vs-Oct-all.gene_up_down	Jan_1	Jan_2	Jan_3	Mar_1	Mar_2	Mar_3	Jun_1	Jun_2	Jun_3	Aug_1	Aug_2	Aug_3	Oct_1	Oct_2	Oct_3	Dbxref	product	GO_id	GO_term
ACADSB	2.00393	0.00016706	Up	1.12741	0.435712		0.816176	0.413926		1.24347	0.195743		2.26379	1.32518e-05	Up	1.36806	0.201678		2.75485	0.000522666	Up	0.900765	0.538498		0.660563	0.0885917		1.80431	0.00274652		7.69153	5.22382	4.90449	4.61901	4.51022	3.11367	6.02514	5.97028	3.46264	5.13652	3.92118	3.88021	2.9671	1.68666	2.58532	GeneID:102266366,Genbank:XM_005895084.2	acyl-CoA dehydrogenase, short/branched chain	GO:0003995,GO:0005759,GO:0006631,GO:0050660	acyl-CoA dehydrogenase activity|mitochondrial matrix|fatty acid metabolic process|flavin adenine dinucleotide binding
ACSM3	3.15219	0.0116096	Up	0.288887	0.00716346	Down	0.226598	0.00551251	Down	0.512455	0.00282983		0.913482	0.763075		1.26128	0.672938		3.99933	0.0087233	Up	0.55908	0.12037		0.44545	0.0688507		1.7606	0.00955831		1.97747	1.44734	1.14999	2.24166	2.57135	3.30258	3.15204	6.63254	4.58621	6.55631	2.20963	4.16103	1.15517	2.34718	1.24499	GeneID:102269733,Genbank:XM_005895565.2	acyl-CoA synthetase medium-chain family member 3	GO:0005524,GO:0005759,GO:0006633,GO:0015645,GO:0046872,GO:0047760	ATP binding|mitochondrial matrix|fatty acid biosynthetic process|fatty acid ligase activity|metal ion binding|butyrate-CoA ligase activity
ADAMTS12	2.71353	0.000433194	Up	1.37167	0.178183		1.18249	0.512186		2.91658	0.000738489	Up	3.73479	1.96898e-06	Up	1.15194	0.682347		3.14328	0.00102093	Up	0.466607	0.0227118	Down	0.406664	0.0151706	Down	1.26601	0.602641		0.567742	0.32859	0.536617	0.212965	0.166797	0.151448	0.337013	0.511131	0.369254	0.289803	0.393812	0.317788	0.143447	0.111653	0.170596	GeneID:102284928,Genbank:XM_005887713.1	ADAM metallopeptidase with thrombospondin type 1 motif, 12, transcript variant X1	GO:0004222,GO:0005578,GO:0007160,GO:0016477,GO:0030167,GO:0031012,GO:0032331,GO:0046872,GO:0050727,GO:0051603,GO:0071347,GO:0071356,GO:0071773,GO:1901509,GO:1902203,GO:1902548,GO:2001113	metalloendopeptidase activity|proteinaceous extracellular matrix|cell-matrix adhesion|cell migration|proteoglycan catabolic process|extracellular matrix|negative regulation of chondrocyte differentiation|metal ion binding|regulation of inflammatory response|proteolysis involved in cellular protein catabolic process|cellular response to interleukin-1|cellular response to tumor necrosis factor|cell…
ADAMTS16	2.05447	0.0247412	Up	1.11926	0.702033		0.736516	0.78036		2.35303	0.0289606	Up	2.30657	0.0117739	Up	1.50546	0.713159		3.10956	0.346839		0.473707	0.0585279		0.317468	0.338125		0.972194	0.975323		0.526671	0.350331	0.420311	0.160893	0.284286	0.178742	0.235764	1.14552	0.218774	0.411145	0.239311	0.51432	0.190721	0.283304	0.236747	GeneID:102266168,Genbank:XM_005894246.1	ADAM metallopeptidase with thrombospondin type 1 motif, 16	GO:0001658,GO:0003073,GO:0004222,GO:0005578,GO:0046872,GO:0048232,GO:1902017	branching involved in ureteric bud morphogenesis|regulation of systemic arterial blood pressure|metalloendopeptidase activity|proteinaceous extracellular matrix|metal ion binding|male gamete generation|regulation of cilium assembly
ADAMTS2	2.68573	6.71504e-21	Up	0.256922	3.49871e-29	Down	0.126045	0.00382849	Down	0.378259	0.0963971		0.692171	0.00165726		2.02434	0.2026		5.46912	0.0119441	Up	0.672867	0.204022		0.335152	0.0775621		1.80668	0.239771		6.05864	6.41963	8.29311	35.3545	11.004	16.6423	18.3333	73.7967	68.6589	28.2486	28.6654	24.8023	10.0595	10.0826	10.018	GeneID:102267134,Genbank:XM_005895557.2	ADAM metallopeptidase with thrombospondin type 1 motif, 2	GO:0004222,GO:0005578,GO:0005615,GO:0007283,GO:0008270,GO:0016485,GO:0030199,GO:0030324,GO:0030574,GO:0032964,GO:0043588,GO:0097435	metalloendopeptidase activity|proteinaceous extracellular matrix|extracellular space|spermatogenesis|zinc ion binding|protein processing|collagen fibril organization|lung development|collagen catabolic process|collagen biosynthetic process|skin development|supramolecular fiber organization
ADM2	0.168096	0.0107881	Down	3.2516	0.262293		5.84198	0.130215		4.03477	0.209702		0.55011	0.368351		0.55269	0.287196		0.0934636	0.00184401	Down	0.804776	0.71537		1.45998	0.557214		0.135142	0.00609865	Down	0.219667	7.50221	2.56461	0.192334	0.759998	2.40025	0.187822	0.83407	1.18542	0.444521	1.21711	1.91914	1.81317	9.46572	9.23669	GeneID:102271281,Genbank:XM_005903414.1	adrenomedullin 2	GO:0001525,GO:0005179,GO:0005576,GO:0005622,GO:0006468,GO:0007186,GO:0007189,GO:0007586,GO:0007631,GO:0010628,GO:0032403,GO:0045766,GO:0045776	angiogenesis|hormone activity|extracellular region|intracellular|protein phosphorylation|G-protein coupled receptor signaling pathway|adenylate cyclase-activating G-protein coupled receptor signaling pathway|digestion|feeding behavior|positive regulation of gene expression|protein complex binding|positive regulation of angiogenesis|negative regulation of blood pressure
ADORA3	3.11301	0.0099119	Up	0.852798	0.72724		0.580044	0.142321		0.407079	0.0735544		2.67204	0.0704172		1.46086	0.274372		4.58199	2.18921e-05	Up	2.09265	0.12049		1.43734	0.33969		6.51613	0.0021797	Up	1.43527	0.408593	0.976312	1.52495	3.60234	1.33644	1.09916	1.2998	1.44655	0.637225	1.32933	0.816571	0.127764	0.476934	0.460112	GeneID:102286797,Genbank:XM_014481415.1	adenosine A3 receptor, transcript variant X1	GO:0005887,GO:0006954,GO:0007165,GO:0007190,GO:0008016,GO:0008285,GO:0009611,GO:0016020,GO:0030336,GO:0032088	integral component of plasma membrane|inflammatory response|signal transduction|activation of adenylate cyclase activity|regulation of heart contraction|negative regulation of cell proliferation|response to wounding|membrane|negative regulation of cell migration|negative regulation of NF-kappaB transcription factor activity
AFF2	2.3556	0.0287783	Up	0.357682	0.0101156	Down	0.100436	0.000543247	Down	0.227654	0.0224243	Down	0.844483	0.561985		3.53319	0.0258411	Up	8.36708	0.00109564	Up	1.55666	0.376462		0.443975	0.127337		3.66354	0.0347443	Up	0.22294	0.134081	0.210027	1.16148	0.485272	0.409892	0.790101	1.73111	1.06918	0.598356	0.307459	0.367792	0.216752	0.275301	0.134057	GeneID:102286988,Genbank:XM_005905898.2	AF4/FMR2 family, member 2, transcript variant X3	GO:0002151,GO:0006397,GO:0008380,GO:0016607,GO:0043484	G-quadruplex RNA binding|mRNA processing|RNA splicing|nuclear speck|regulation of RNA splicing
AIF1	2.09938	0.000262109	Up	0.653523	0.0503242		0.44821	0.00113086	Down	0.613561	0.254564		1.37696	0.194475		1.45004	0.130523		3.05945	1.04252e-05	Up	1.06559	0.867889		0.737342	0.394952		2.23484	0.0928194		1.70127	1.05444	1.92148	1.71925	4.85874	1.92212	2.81579	3.32602	3.06815	2.11468	2.58314	2.67363	0.869973	1.10274	1.21305	GeneID:102278641,Genbank:XM_014480951.1	allograft inflammatory factor 1, transcript variant X1	GO:0001891,GO:0005509,GO:0005634,GO:0005737,GO:0005829,GO:0005884,GO:0006911,GO:0006954,GO:0016601,GO:0030027,GO:0030041,GO:0032587,GO:0042102,GO:0048471,GO:0048661,GO:0048662,GO:0051015,GO:0051017,GO:0071346,GO:0071672,GO:0071673,GO:0090026,GO:0097178,GO:1900087,GO:2000406	phagocytic cup|calcium ion binding|nucleus|cytoplasm|cytosol|actin filament|phagocytosis, engulfment|inflammatory response|Rac protein signal transduction|lamellipodium|actin filament polymerization|ruffle membrane|positive regulation of T cell proliferation|perinuclear region of cytoplasm|positive regulation of smooth muscle cell proliferation|negative regulation of smooth muscle cell proliferat…
AKAP4	2.42978	0.0241776	Up	0.263235	0.00230203	Down	0.101123	0.00270105	Down	0.112737	0.021219	Down	0.639479	0.57805		2.597	0.109821		6.33582	0.0113332	Up	2.32377	0.211507		0.902851	0.934006		5.64301	0.0481597	Up	0.0481277	0.0642496	0.176557	1.30125	0.441579	0.258416	0.302734	0.872053	0.64556	0.28886	0.380384	0.236183	0.2971	0.0657902	0.0935977	GeneID:102283346,Genbank:XM_005887623.2	A kinase (PRKA) anchor protein 4, transcript variant X2	GO:0005929,GO:0007178,GO:0008104,GO:0010738,GO:0030018,GO:0030317,GO:0031514,GO:0035686,GO:0044458,GO:0045184,GO:0048471,GO:0051018,GO:0097228	cilium|transmembrane receptor protein serine/threonine kinase signaling pathway|protein localization|regulation of protein kinase A signaling|Z disc|flagellated sperm motility|motile cilium|sperm fibrous sheath|motile cilium assembly|establishment of protein localization|perinuclear region of cytoplasm|protein kinase A binding|sperm principal piece
ALDH1A1	2.00104	0.0185315	Up	0.40519	0.00380235	Down	0.252525	0.000346128	Down	0.334518	1.64329e-11	Down	0.813573	0.387038		1.59001	0.181192		3.20136	0.00175133	Up	1.20133	0.352739		0.758487	0.34363		2.40271	2.06629e-09	Up	31.8949	17.3538	21.1616	67.5117	54.9765	54.9729	52.2049	57.1799	77.727	58.9224	41.5976	33.9615	22.7658	32.2484	19.5605	GeneID:102280344,Genbank:XM_005887845.2	aldehyde dehydrogenase 1 family, member A1	GO:0001523,GO:0001758,GO:0004029,GO:0005829,GO:0018479,GO:0042572,GO:0051287,GO:0055114	retinoid metabolic process|retinal dehydrogenase activity|aldehyde dehydrogenase (NAD) activity|cytosol|benzaldehyde dehydrogenase (NAD+) activity|retinol metabolic process|NAD binding|oxidation-reduction process
ANGPTL1	2.56453	3.17168e-10	Up	0.445596	3.19789e-07	Down	0.199571	0.0118793	Down	0.478477	0.0700251		1.14463	0.5699		2.21791	0.142563		5.71042	0.00833257	Up	0.923771	0.762294		0.419749	0.117654		2.36537	0.036066	Up	8.1862	5.21822	8.82238	21.4797	9.22627	10.7712	16.2757	36.7865	22.0033	13.6838	12.2347	16.9256	8.16517	6.26037	4.79682	GeneID:102270653,Genbank:XM_005909861.2	angiopoietin-like 1, transcript variant X1	GO:0005102,GO:0005615,GO:0007169	receptor binding|extracellular space|transmembrane receptor protein tyrosine kinase signaling pathway
ANGPTL5	2.55116	4.79869e-05	Up	0.309943	2.87648e-05	Down	0.0873834	0.00452234	Down	0.387699	0.0910948		0.793503	0.292465		3.529	0.0784573		9.06281	0.00843438	Up	0.793269	0.525593		0.22676	0.0455005	Down	2.02432	0.155133		5.69026	5.06662	10.094	23.5955	7.25293	11.2857	15.2904	63.2043	55.1555	16.835	22.1231	12.8779	8.51918	6.86401	7.67836	GeneID:102271502,Genbank:XM_005891123.1	angiopoietin-like 5	GO:0005576	extracellular region
ANGPTL6	0.296251	0.0118205	Down	1.49142	0.544538		0.862972	0.784485		1.07684	0.933806		0.444437	0.0998748		1.71255	0.391746		0.509582	0.258616		1.3822	0.692553		0.803908	0.714663		0.409198	0.121578		0.296375	0.475639	0.135298	0.222744	0.374142	0.268364	0.653572	0.199017	0.150749	0.1114	0.290243	0.252834	0.408448	0.621849	0.744537	GeneID:102277092,Genbank:XM_014483356.1	angiopoietin-like 6	GO:0001525,GO:0030141,GO:0030154,GO:0070062	angiogenesis|secretory granule|cell differentiation|extracellular exosome
AOC1	2.56532	0.0450215	Up	0.260979	0.00588514	Down	0.0519783	0.000747177	Down	0.0705814	4.84491e-06	Down	0.672493	0.452838		5.00559	0.0290883	Up	12.9032	0.00244567	Up	3.7023	0.00580488	Up	0.74492	0.654709		9.47842	6.84317e-05	Up	0.186074	0.158108	0.342752	2.5319	4.57842	1.8822	1.03927	4.97585	4.14902	0.440092	1.08326	0.707864	0.36232	0.477966	0.0974674	GeneID:102275498,Genbank:XM_005910594.2	amine oxidase, copper containing 1	GO:0004872,GO:0005507,GO:0005615,GO:0005886,GO:0005923,GO:0008131,GO:0008144,GO:0008201,GO:0008270,GO:0009308,GO:0032403,GO:0035874,GO:0042493,GO:0046677,GO:0048038,GO:0052597,GO:0052598,GO:0052599,GO:0052600,GO:0055114,GO:0071280,GO:0071420,GO:0097185	receptor activity|copper ion binding|extracellular space|plasma membrane|bicellular tight junction|primary amine oxidase activity|drug binding|heparin binding|zinc ion binding|amine metabolic process|protein complex binding|cellular response to copper ion starvation|response to drug|response to antibiotic|quinone binding|diamine oxidase activity|histamine oxidase activity|methylputrescine oxidase…
AQP5	3.60444	0.0106869	Up	0.208962	0.00232632	Down	0.130859	0.00542369	Down	0.447039	0.0350804	Down	0.757071	0.66221		1.58592	0.431341		5.75403	0.0133964	Up	0.464267	0.0644546		0.293717	0.0490589	Down	1.67289	0.243827		4.79076	2.06265	2.73212	5.68327	7.55395	12.0029	14.48	20.4621	40.0701	7.58819	17.0293	21.7004	1.1211	4.43757	7.60917	GeneID:102275324,Genbank:XM_005896408.1	aquaporin 5	GO:0015267,GO:0016021,GO:0016324	channel activity|integral component of membrane|apical plasma membrane
ARL14EPL	3.04934	0.0168204	Up	0.32914	0.0152597	Down	0.196648	1.86912e-05	Down	0.114983	1.14599e-13	Down	1.00524	1		1.65857	0.117443		5.08197	3.40556e-05	Up	2.84947	1.47468e-05	Up	1.72204	0.0399694		8.68672	4.93645e-14	Up	0.207002	1.35602	0.281838	5.59794	6.2925	5.82147	2.92783	1.97534	3.78694	2.35065	2.52017	0.93322	1.2935	0.294724	0.585823	GeneID:102270983,Genbank:XM_005901942.1	ADP-ribosylation factor-like 14 effector protein-like
ASGR1	0.246336	0.000704368	Down	5.91768	6.12049e-08	Up	0.261934	0.101767		0.422525	0.107465		1.46365	0.144608		22.3643	0.00631967	Up	5.53768	0.054972		13.8813	0.000585117	Up	0.616143	0.426184		3.42115	0.0360955	Up	1.84826	1.25845	0.844442	1.95581	2.06556	6.00194	11.206	3.02592	1.86778	0.214919	0.189383	0.154277	0.748048	0.517413	1.53353	GeneID:102282669,Genbank:XM_014481554.1	asialoglycoprotein receptor 1, transcript variant X2	GO:0006897,GO:0016021,GO:0030246,GO:0046872	endocytosis|integral component of membrane|carbohydrate binding|metal ion binding
ASPN	2.06035	2.64455e-09	Up	0.685071	0.00321719		0.329986	0.00131842	Down	0.640552	0.0690495		1.41564	0.0162202		2.06156	0.0226288	Up	4.26916	0.000109446	Up	1.06418	0.768738		0.51894	0.0416207		2.1911	0.00356045	Up	16.4351	11.9244	15.7138	23.2633	19.4806	11.5764	25.4387	31.0352	24.8369	15.2056	19.5979	15.65	11.2207	8.42889	7.92404	GeneID:102277703,Genbank:XM_005901830.2	asporin	GO:0004860,GO:0005509,GO:0005518,GO:0005578,GO:0005737,GO:0006469,GO:0019221,GO:0030282,GO:0030512,GO:0046426,GO:0070171	protein kinase inhibitor activity|calcium ion binding|collagen binding|proteinaceous extracellular matrix|cytoplasm|negative regulation of protein kinase activity|cytokine-mediated signaling pathway|bone mineralization|negative regulation of transforming growth factor beta receptor signaling pathway|negative regulation of JAK-STAT cascade|negative regulation of tooth mineralization
ATP12A	4.29827	0.0499295	Up	0.317938	0.0928064		1.0501	0.793498		4.94636	1.06277e-06	Up	1.37074	0.377557		0.301572	0.0743923		1.30218	0.670666		0.0643271	0.00293569	Down	0.214793	0.0104102	Down	0.276228	0.0324802	Down	1.41807	0.898474	1.40983	0.32767	0.45746	0.12789	0.477671	1.05663	1.30909	0.637686	4.39287	5.63773	0.713107	0.450493	1.44861	GeneID:102275089,Genbank:XM_005888730.2	ATPase, H+/K+ transporting, nongastric, alpha polypeptide	GO:0005391,GO:0005524,GO:0005886,GO:0005889,GO:0006885,GO:0008900,GO:0016323,GO:0034220,GO:0046872,GO:0055075	sodium:potassium-exchanging ATPase activity|ATP binding|plasma membrane|hydrogen:potassium-exchanging ATPase complex|regulation of pH|hydrogen:potassium-exchanging ATPase activity|basolateral plasma membrane|ion transmembrane transport|metal ion binding|potassium ion homeostasis
B4GALNT4	0.499019	9.35983e-09	Down	0.763475	0.198458		1.88646	0.0327218		1.80771	0.0868238		0.382133	3.67882e-13	Down	0.401611	6.54126e-06	Down	0.201516	6.07181e-17	Down	0.419728	1.95839e-05	Down	1.04666	0.825444		0.209318	1.71989e-18	Down	1.86496	4.16311	3.21648	1.37338	1.42027	2.73345	1.45526	1.63952	2.25114	4.44608	3.54229	3.47165	7.14362	6.86681	7.96391	GeneID:102283950,Genbank:XM_014478036.1	beta-1,4-N-acetyl-galactosaminyl transferase 4	GO:0008376,GO:0016021,GO:0032580,GO:0033842	acetylgalactosaminyltransferase activity|integral component of membrane|Golgi cisterna membrane|N-acetyl-beta-glucosaminyl-glycoprotein 4-beta-N-acetylgalactosaminyltransferase activity
BEND6	2.4551	0.0189117	Up	0.42741	0.0151446	Down	0.29839	0.000892438	Down	0.354774	0.00855248	Down	1.05458	0.9394		1.41918	0.264568		3.50452	0.000846421	Up	1.19426	0.59133		0.843586	0.619974		2.9299	0.0115885	Up	0.342697	0.489163	0.563838	1.25272	0.715321	0.72556	1.35335	0.947428	0.629145	1.05487	0.674153	0.51636	0.433855	0.546187	0.210957	GeneID:102280694,Genbank:XM_005899719.1	BEN domain containing 6	GO:0001106,GO:0003682,GO:0005634,GO:0006351,GO:0045666,GO:0045746	RNA polymerase II transcription corepressor activity|chromatin binding|nucleus|transcription, DNA-templated|positive regulation of neuron differentiation|negative regulation of Notch signaling pathway
C1QC	2.14416	0.0199326	Up	0.399011	0.0253342	Down	0.146268	0.00590146	Down	0.17088	0.0023948	Down	0.858931	0.636022		2.71678	0.0963384		5.86371	0.00929268	Up	2.33481	0.0766439		0.864995	0.862686		5.00612	0.00433091	Up	8.09663	2.31397	10.8577	44.1069	75.3976	22.9708	17.39	58.5316	61.5318	12.7198	26.883	13.6816	8.14275	7.42668	9.04875	GeneID:102265742,Genbank:XM_005905183.2	complement component 1, q subcomponent, C chain	GO:0005581,GO:0005615,GO:0006958,GO:0030853,GO:0045087,GO:0045650	collagen trimer|extracellular space|complement activation, classical pathway|negative regulation of granulocyte differentiation|innate immune response|negative regulation of macrophage differentiation
C1QTNF1	2.13379	1.39874e-08	Up	0.348591	5.23145e-12	Down	0.211526	8.7626e-05	Down	0.400846	0.0258242	Down	0.746164	0.024219		1.6359	0.124072		3.5108	0.000780798	Up	0.862624	0.586487		0.530312	0.0837091		1.84019	0.0910793		9.50997	10.2292	12.0784	56.2494	24.5834	30.8346	40.3687	66.0452	63.5064	37.4781	40.4067	30.6144	17.9288	17.3046	13.7863	GeneID:102271883,Genbank:XM_005910315.2	C1q and tumor necrosis factor related protein 1	GO:0005518,GO:0005581,GO:0005615,GO:0005887,GO:0007204,GO:0010544,GO:0010628,GO:0010906,GO:0043410,GO:0051260,GO:0051897,GO:0070208,GO:0090331,GO:2000860	collagen binding|collagen trimer|extracellular space|integral component of plasma membrane|positive regulation of cytosolic calcium ion concentration|negative regulation of platelet activation|positive regulation of gene expression|regulation of glucose metabolic process|positive regulation of MAPK cascade|protein homooligomerization|positive regulation of protein kinase B signaling|protein heter…
C1QTNF6	9.02716	0.000204366	Up	0.0579934	1.06594e-05	Down	0.0202916	0.00352847	Down	1.40892	0.471942		0.524701	0.095282		2.84086	0.266752		25.8314	0.0103047	Up	0.0408288	2.19994e-06	Down	0.0145217	0.00201109	Down	0.368723	0.0106355	Down	2.64221	1.93602	5.15459	3.48535	1.58936	2.06615	3.33771	243.069	156.278	79.302	28.1931	49.0764	3.70002	5.7761	8.82424	GeneID:102278098,Genbank:XM_005887450.2	C1q and tumor necrosis factor related protein 6	GO:0005581,GO:0005615,GO:0042802,GO:0051259,GO:0070208	collagen trimer|extracellular space|identical protein binding|protein oligomerization|protein heterotrimerization
CASC1	2.05232	0.0125639	Up	1.11348	0.66104		0.964601	0.931019		1.60709	0.146226		2.29429	0.00500445	Up	1.14393	0.657083		2.36381	0.0135448	Up	0.686388	0.261897		0.601135	0.159592		1.41028	0.396452		0.838476	0.563586	0.522209	0.447824	0.308081	0.41947	0.678581	0.40281	0.349049	0.472061	0.497153	0.32888	0.21836	0.143965	0.358255	GeneID:102287261,Genbank:XM_005902062.1	cancer susceptibility candidate 1
CCDC103	5.80647	0.0129613	Up	0.331605	0.082127		0.690523	0.720718		1.48264	0.765971		1.93518	0.561277		0.475056	0.245089		2.78184	0.357791		0.223396	0.0532597		0.472347	0.506035		1.29914	0.892263		0.0977223	0.293178	0.202651	0.152209	0.388517	0	0.222176	0.405043	0.156927	0.977382	0.303963	0.298983	0	0.156238	0.0795922	GeneID:102276108,Genbank:XM_014480645.1	coiled-coil domain containing 103	GO:0001947,GO:0003341,GO:0005737,GO:0031514,GO:0036158,GO:0036159,GO:0042803,GO:0070286,GO:0071907	heart looping|cilium movement|cytoplasm|motile cilium|outer dynein arm assembly|inner dynein arm assembly|protein homodimerization activity|axonemal dynein complex assembly|determination of digestive tract left/right asymmetry
CCDC80	4.62906	3.45766e-07	Up	0.237699	5.01328e-06	Down	0.088526	0.0238368	Down	1.06082	0.929285		1.10334	0.834264		2.67041	0.2475		12.4528	0.0211107	Up	0.222284	5.93908e-06	Down	0.0841273	0.0218713	Down	1.03006	0.956995		34.2707	18.8683	59.6183	68.9056	23.806	21.8762	50.4206	635.8	387.537	194.492	160.659	113.628	34.261	24.6084	50.5844	GeneID:102279864,Genbank:XM_005903363.2	coiled-coil domain containing 80	GO:0001968,GO:0005604,GO:0005614,GO:0005615,GO:0008201,GO:0010811,GO:0030198	fibronectin binding|basement membrane|interstitial matrix|extracellular space|heparin binding|positive regulation of cell-substrate adhesion|extracellular matrix organization
CCDC81	0.407678	0.00810368	Down	0.45302	0.185945		0.661369	0.65827		1.29386	0.770979		0.185953	8.02319e-05	Down	0.677021	0.426157		0.278362	0.00303791	Down	0.347736	0.116313		0.515758	0.472305		0.141838	0.000131255	Down	0.143787	0.144424	0	0	0.055807	0.130061	0.0567536	0.0824373	0.166021	0.128396	0.19484	0.0892411	0.35567	0.505849	0.476757	GeneID:102266495,Genbank:XM_005903477.1	coiled-coil domain containing 81	GO:0003677,GO:0005737,GO:0005813	DNA binding|cytoplasm|centrosome
CCL20	0.403057	0.0486202	Down	0.460238	0.0162078	Down	0.138817	0.020591	Down	0.329574	0.131919		0.186319	0.00304196	Down	3.28485	0.107006		1.3303	0.707107		1.39533	0.54924		0.427505	0.243035		0.561195	0.270461		2.05839	0.616425	0.318659	0.915024	6.29942	2.17519	1.68068	9.88327	5.84118	1.62693	2.7864	2.50963	5.70091	9.1509	2.68474	GeneID:102264450,Genbank:XM_005890150.2	chemokine (C-C motif) ligand 20, transcript variant X2	GO:0002548,GO:0005615,GO:0005622,GO:0006935,GO:0006954,GO:0007186,GO:0008009,GO:0030593,GO:0031731,GO:0035584,GO:0043547,GO:0048020,GO:0048247,GO:0060326,GO:0070098,GO:0070374,GO:0071346,GO:0071347,GO:0071356,GO:0072678,GO:0072679,GO:2000406	monocyte chemotaxis|extracellular space|intracellular|chemotaxis|inflammatory response|G-protein coupled receptor signaling pathway|chemokine activity|neutrophil chemotaxis|CCR6 chemokine receptor binding|calcium-mediated signaling using intracellular calcium source|positive regulation of GTPase activity|CCR chemokine receptor binding|lymphocyte chemotaxis|cell chemotaxis|chemokine-mediated signa…
CCL22	0.366445	0.0411647	Down	2.29259	0.234899		0.835405	0.712504		0.695685	0.601864		0.842076	0.783363		2.72195	0.000181882	Up	1.00237	0.998869		3.29283	0.114704		1.21021	0.700038		1.20621	0.745803		4.05365	0.620774	1.79938	0.898632	4.99859	2.08552	2.1217	1.70915	1.85106	0.623451	1.14789	0.705658	2.96158	0.797424	2.47836	GeneID:102284427,Genbank:XM_005899882.2	chemokine (C-C motif) ligand 22
CD177	3.15573	0.0397162	Up	0.337431	0.0517247		0.376739	0.0511194		0.614018	0.444601		1.06663	0.953345		0.889824	0.859806		2.81184	0.0492852	Up	0.54696	0.192577		0.614996	0.324787		1.72112	0.410484		0.216887	0.217359	0.181605	0.294436	0.407267	0.225418	0.932927	0.561328	0.305047	0.28493	0.470018	0.829693	0.210185	0.180125	0.219086	GeneID:102274130,Genbank:XM_005907169.1	CD177 molecule	GO:0002020,GO:0005178,GO:0005886,GO:0007155,GO:0007159,GO:0007596,GO:0030027,GO:0030100,GO:0030667,GO:0031225,GO:0032930,GO:0034394,GO:0035579,GO:0043312,GO:0043315,GO:0044853,GO:0045087,GO:0045217,GO:0048306,GO:0050900,GO:0070062,GO:0070821,GO:0072672,GO:0098742,GO:1990266,GO:2001044	protease binding|integrin binding|plasma membrane|cell adhesion|leukocyte cell-cell adhesion|blood coagulation|lamellipodium|regulation of endocytosis|secretory granule membrane|anchored component of membrane|positive regulation of superoxide anion generation|protein localization to cell surface|specific granule membrane|neutrophil degranulation|positive regulation of neutrophil degranulation|pla…
CD200R1	2.22949	0.0323974	Up	1.24372	0.4383		0.559673	0.0264058		0.553989	0.0864936		2.78929	0.00728761	Up	2.20723	0.00241037	Up	4.95136	1.15891e-06	Up	2.2418	0.029007	Up	1.01773	0.912521		4.99318	0.000615405	Up	1.58862	0.796437	1.6353	1.40658	3.33158	1.94569	1.90822	1.86702	1.33191	0.821248	1.24597	0.757192	0.299367	0.810106	0.294042	GeneID:102279587,Genbank:XM_005903362.1	CD200 receptor 1	GO:0004872,GO:0009897,GO:0016021	receptor activity|external side of plasma membrane|integral component of membrane
CD72	2.18437	0.0320789	Up	0.681217	0.293507		0.538749	0.30965		0.604025	0.495527		1.48968	0.354399		1.25086	0.756014		2.74351	0.122894		1.12723	0.853524		0.906686	0.960211		2.45731	0.291201		0.84277	0.593818	0.522442	0.487633	2.01409	0.427587	0.384774	1.37234	0.73633	0.805664	0.390682	0.842939	0.399052	0.301996	0.237883	GeneID:102280317,Genbank:XM_014479772.1	CD72 molecule
CGREF1	5.10345	1.66465e-11	Up	0.146646	8.63778e-14	Down	0.0228133	0.00224049	Down	0.486601	0.118024		0.750184	0.276308		6.37931	0.0648805		32.7418	0.00389153	Up	0.298795	4.69669e-06	Down	0.0473282	0.00816723	Down	1.52386	0.290688		0.887842	1.20931	1.23913	3.39616	1.41817	1.71984	1.76873	63.6603	51.6069	8.11261	5.26181	7.06436	1.52161	1.42608	1.4913	GeneID:102269363,Genbank:XM_005895720.2	cell growth regulator with EF-hand domain 1	GO:0005509,GO:0005576,GO:0006950,GO:0007050,GO:0007155,GO:0008285	calcium ion binding|extracellular region|response to stress|cell cycle arrest|cell adhesion|negative regulation of cell proliferation
CLDN14	0.392942	0.0313073	Down	1.21098	0.746675		6.4745	0.0263292	Up	27.8306	0.00377352	Up	0.476642	0.105967		0.185471	0.0642628		0.0734232	0.000135824	Down	0.0433799	0.0110055	Down	0.234835	0.673312		0.0170481	3.94659e-06	Down	0.168476	0.696875	0.365056	0	0.163796	0	0	0	0.165202	1.30869	0.875846	0	1.67709	0.871022	1.77664	GeneID:102278131,Genbank:XM_005910461.1	claudin 14	GO:0005198,GO:0005886,GO:0005923,GO:0016021,GO:0016338,GO:0042802	structural molecule activity|plasma membrane|bicellular tight junction|integral component of membrane|calcium-independent cell-cell adhesion via plasma membrane cell-adhesion molecules|identical protein binding
CLDN5	0.484367	6.54481e-07	Down	1.98239	0.000792708		0.69	0.118391		0.559863	0.00176756		0.963011	0.847036		2.84498	0.000121941	Up	1.384	0.0963188		3.51549	5.55866e-12	Up	1.23379	0.40922		1.70114	0.00177155		17.1436	17.463	10.8208	30.7301	33.5854	36.9904	35.0752	17.0536	21.8717	8.41643	7.90938	8.25658	15.5188	15.1534	14.7484	GeneID:102271740,Genbank:XM_014480625.1	claudin 5	GO:0005198,GO:0005886,GO:0005923,GO:0016021	structural molecule activity|plasma membrane|bicellular tight junction|integral component of membrane
CLEC11A	2.43418	0.00796344	Up	0.407465	0.0103786	Down	0.0773051	0.0195732	Down	0.712442	0.284692		0.994087	0.969952		5.23354	0.0894553		12.8234	0.0204876	Up	0.567966	0.0817301		0.109563	0.0339403	Down	1.38268	0.323057		0.830722	0.887603	2.4253	1.82157	1.8469	0.813958	1.78089	35.4794	20.9329	4.90723	2.32234	2.80957	1.40643	1.1508	2.29034	GeneID:102286963,Genbank:XM_005898442.2	C-type lectin domain family 11, member A
CNTN1	2.22768	2.02595e-05	Up	1.41537	0.0438603		0.552072	0.118314		0.795666	0.295645		3.15986	1.43445e-09	Up	2.54459	0.0272383	Up	5.69448	0.000515499	Up	1.7737	0.0238514		0.700332	0.353886		3.94591	1.07946e-05	Up	1.03745	0.947036	1.32536	1.02833	1.68967	0.934167	1.19864	1.76427	1.04249	0.764002	0.509924	0.661203	0.367529	0.366164	0.284651	GeneID:102287043,Genbank:XM_005896820.2	contactin 1, transcript variant X2	GO:0005886,GO:0007155,GO:0007219,GO:0031175,GO:0031225	plasma membrane|cell adhesion|Notch signaling pathway|neuron projection development|anchored component of membrane
CNTN3	2.18481	0.0486446	Up	0.756784	0.430197		0.408371	0.0836144		1.16151	0.767585		1.66288	0.38602		1.84207	0.192586		4.0615	0.0166888	Up	0.644635	0.248218		0.352003	0.0484092	Down	1.41136	0.579646		0.463997	0.077469	0.359424	0.294527	0.0445919	0.254748	0.293948	0.48758	0.652838	0.300985	0.394723	0.199992	0.0496131	0.132515	0.233311	GeneID:102264365,Genbank:XM_005910417.1	contactin 3 (plasmacytoma associated)	GO:0005576,GO:0005886,GO:0006501,GO:0007155,GO:0007399,GO:0031225	extracellular region|plasma membrane|C-terminal protein lipidation|cell adhesion|nervous system development|anchored component of membrane
COL1A1	5.72812	1.80415e-09	Up	0.0676108	6.28702e-16	Down	0.0238683	0.00221454	Down	0.460265	0.340275		0.388242	0.00322023	Down	2.81829	0.225982		16.2574	0.0127229	Up	0.145413	6.04995e-09	Down	0.0521761	0.00924006	Down	0.833526	0.728977		206.006	176.557	452.929	1323.04	191.477	437.99	611.338	0	12962.9	5040.59	3415.22	3465.08	599.874	564.184	973.26	GeneID:102265105,Genbank:XM_005890325.2	collagen, type I, alpha 1	GO:0001568,GO:0001649,GO:0001957,GO:0001958,GO:0002020,GO:0005201,GO:0005584,GO:0005615,GO:0005737,GO:0007601,GO:0007605,GO:0010718,GO:0010812,GO:0015031,GO:0030199,GO:0030335,GO:0032964,GO:0034504,GO:0034505,GO:0042802,GO:0043589,GO:0045893,GO:0046872,GO:0048407,GO:0048706,GO:0060325,GO:0060346,GO:0060351,GO:0070208,GO:0071230,GO:0071260,GO:0090263	blood vessel development|osteoblast differentiation|intramembranous ossification|endochondral ossification|protease binding|extracellular matrix structural constituent|collagen type I trimer|extracellular space|cytoplasm|visual perception|sensory perception of sound|positive regulation of epithelial to mesenchymal transition|negative regulation of cell-substrate adhesion|protein transport|collage…
COL1A2	5.40175	1.37759e-09	Up	0.0746931	7.88518e-16	Down	0.0272489	0.00197125	Down	0.356208	0.212047		0.404417	0.000344237	Down	2.72632	0.220312		14.8258	0.011552	Up	0.207612	1.63728e-06	Down	0.0769795	0.0142328	Down	1.12196	0.847698		234.186	196.147	459.147	1553.07	269.502	521.245	843.858	13199.6	10133.8	4319.55	2936.26	3002.8	591.912	521.98	796.557	GeneID:102267202,Genbank:XM_005909695.2	collagen, type I, alpha 2	GO:0001501,GO:0001568,GO:0002020,GO:0005201,GO:0005584,GO:0005615,GO:0005783,GO:0007179,GO:0007266,GO:0008217,GO:0030199,GO:0030674,GO:0042802,GO:0043589,GO:0046332,GO:0046872,GO:0048407,GO:0070208,GO:0071230	skeletal system development|blood vessel development|protease binding|extracellular matrix structural constituent|collagen type I trimer|extracellular space|endoplasmic reticulum|transforming growth factor beta receptor signaling pathway|Rho protein signal transduction|regulation of blood pressure|collagen fibril organization|protein binding, bridging|identical protein binding|skin morphogenesis|…
COL21A1	2.70547	3.47986e-06	Up	0.456695	4.77577e-05	Down	0.100994	0.0398499	Down	0.695257	0.0638977		1.24104	0.431613		4.48786	0.128776		12.2296	0.0294263	Up	0.653715	0.0146459		0.146913	0.0656517		1.76962	0.00543187		2.10878	1.12477	1.85631	2.52006	2.71004	2.0713	3.72144	22.9342	9.84645	3.1076	4.28927	3.05106	0.884193	1.11675	1.89439	GeneID:102269384,Genbank:XM_005902647.2	collagen, type XXI, alpha 1	GO:0005576,GO:0005578,GO:0005581,GO:0005788,GO:0005829	extracellular region|proteinaceous extracellular matrix|collagen trimer|endoplasmic reticulum lumen|cytosol
COL3A1	6.63251	2.61761e-17	Up	0.0729037	1.33487e-26	Down	0.0335847	0.00312567	Down	0.48119	0.317716		0.48505	0.0360636	Down	2.15891	0.327469		14.4257	0.0126008	Up	0.150074	2.36368e-13	Down	0.0702698	0.0125421	Down	0.996313	0.988161		221.551	147.126	359.62	949.253	213.447	283.498	457.819	8595.19	7290.32	3481.19	2887.74	2455.92	341.06	352.016	636.035	GeneID:102279325,Genbank:XM_005889540.1	collagen, type III, alpha 1
COL5A2	2.03454	8.858e-08	Up	0.599217	6.14363e-05		0.273211	0.0411577	Down	0.896158	0.762321		1.22312	0.0920654		2.17752	0.180601		4.45859	0.0255604	Up	0.662972	0.141053		0.306968	0.0633		1.34909	0.437292		33.0049	35.5581	39.6368	62.1789	23.7653	29.9242	37.9248	136.784	123.34	55.6204	60.2074	46.0531	28.2633	23.183	31.6967	GeneID:102279037,Genbank:XM_005889539.2	collagen, type V, alpha 2	GO:0001501,GO:0001503,GO:0005201,GO:0005576,GO:0005588,GO:0005615,GO:0005788,GO:0030198,GO:0030199,GO:0030574,GO:0031012,GO:0043588,GO:0046332,GO:0046872,GO:0048592,GO:0071230,GO:1903225	skeletal system development|ossification|extracellular matrix structural constituent|extracellular region|collagen type V trimer|extracellular space|endoplasmic reticulum lumen|extracellular matrix organization|collagen fibril organization|collagen catabolic process|extracellular matrix|skin development|SMAD binding|metal ion binding|eye morphogenesis|cellular response to amino acid stimulus|nega…
CPZ	4.31937	3.11533e-05	Up	0.0953801	1.73266e-08	Down	0.0441549	0.0037068	Down	0.459941	0.120591		0.412695	6.19401e-05	Down	2.14894	0.317627		9.33876	0.021719	Up	0.2057	2.99583e-05	Down	0.0966178	0.0174047	Down	0.888234	0.694501		8.11189	9.42913	21.6169	51.5297	17.1927	30.4152	31.4718	445.812	383.017	190.938	112.954	113.755	36.22	29.6956	30.085	GeneID:102284412,Genbank:XM_005894443.1	carboxypeptidase Z	GO:0004181,GO:0004185,GO:0005578,GO:0005615,GO:0006508,GO:0006518,GO:0008270,GO:0016055,GO:0016485,GO:0070062	metallocarboxypeptidase activity|serine-type carboxypeptidase activity|proteinaceous extracellular matrix|extracellular space|proteolysis|peptide metabolic process|zinc ion binding|Wnt signaling pathway|protein processing|extracellular exosome
CRABP1	2.25611	4.68787e-06	Up	1.07592	0.75139		0.270225	0.162149		1.58277	0.260625		2.4366	0.0051272	Up	3.95173	0.154227		8.97372	0.0474637	Up	0.679841	0.268335		0.173326	0.0873718		1.53387	0.413954		14.5764	7.61983	13.5057	5.82913	16.7177	5.84497	17.2505	86.3631	29.1299	10.7076	14.0948	11.7535	3.95695	4.26251	7.13581	GeneID:102280253,Genbank:XM_005906599.1	cellular retinoic acid binding protein 1, transcript variant X1	GO:0001972,GO:0005737,GO:0016918,GO:0019841,GO:0034653,GO:0042802,GO:0043234,GO:0051260	retinoic acid binding|cytoplasm|retinal binding|retinol binding|retinoic acid catabolic process|identical protein binding|protein complex|protein homooligomerization
CRIP3	3.54518	0.0179716	Up	0.0875971	0.000407925	Down	0.211676	0.138227		0.624997	0.816865		0.311737	0.409177		0.411448	0.132937		1.46849	0.673016		0.139523	0.00668162	Down	0.340629	0.314906		0.495406	0.583007		0	0.0724707	0.0755179	0	0.061211	0	0	0.0625576	0.0608091	0.0931221	0.0964333	0.238812	0	0.0632371	0.193279	GeneID:102282932,Genbank:XM_005900107.2	cysteine-rich protein 3	GO:0005737,GO:0046872	cytoplasm|metal ion binding
CTHRC1	4.3365	2.21974e-19	Up	0.223692	1.04976e-19	Down	0.0952388	0.0114688	Down	0.605762	0.459205		0.9733	0.931191		2.33376	0.237813		10.1942	0.0127216	Up	0.365391	0.000785803	Down	0.158115	0.0339936	Down	1.58596	0.484669		4.4394	2.23753	4.4596	9.87952	2.28697	3.0729	4.75712	31.885	35.2073	13.7185	13.4882	10.5174	2.4991	2.54168	4.58557	GeneID:102264968,Genbank:XM_005899366.1	collagen triple helix repeat containing 1	GO:0005109,GO:0005576,GO:0005578,GO:0005581,GO:0005615,GO:0005737,GO:0016477,GO:0017147,GO:0032092,GO:0033690,GO:0043932,GO:0045669,GO:0060071,GO:0060122,GO:0090090,GO:0090103,GO:0090177	frizzled binding|extracellular region|proteinaceous extracellular matrix|collagen trimer|extracellular space|cytoplasm|cell migration|Wnt-protein binding|positive regulation of protein binding|positive regulation of osteoblast proliferation|ossification involved in bone remodeling|positive regulation of osteoblast differentiation|Wnt signaling pathway, planar cell polarity pathway|inner ear recep…
DHRS12	2.48878	0.0218143	Up	1.07347	0.770696		0.655381	0.0461796		0.883273	0.546169		2.68547	2.23867e-07	Up	1.62417	0.0211575		4.0746	4.51195e-10	Up	1.2077	0.412805		0.744077	0.224349		3.00924	1.18961e-06	Up	4.39611	4.01197	4.39086	4.87673	4.73332	6.77728	7.53383	5.45464	6.47947	5.1568	4.38605	2.07645	0.963439	1.90203	2.39089	GeneID:102287108,Genbank:XM_005908957.2	dehydrogenase/reductase (SDR family) member 12	GO:0016491	oxidoreductase activity
DLG2	2.33788	0.000208107	Up	0.981974	0.932769		0.703684	0.125694		0.958081	0.867296		2.30449	0.000691379	Up	1.38457	0.152755		3.25146	0.000166077	Up	1.02296	0.947466		0.737901	0.309303		2.38922	0.0282981	Up	1.02205	0.864497	1.08648	0.801946	1.50206	0.738169	2.08832	0.968782	0.74517	0.748652	0.980641	1.23836	0.30301	0.542102	0.652469	GeneID:102270381,Genbank:XM_005894632.2	discs, large homolog 2 (Drosophila), transcript variant X1	GO:0004385,GO:0005829,GO:0005886,GO:0007268,GO:0007399,GO:0010923,GO:0014069,GO:0016020,GO:0019233,GO:0019900,GO:0030054,GO:0035255,GO:0043113,GO:0044224,GO:0045211,GO:0097120	guanylate kinase activity|cytosol|plasma membrane|chemical synaptic transmission|nervous system development|negative regulation of phosphatase activity|postsynaptic density|membrane|sensory perception of pain|kinase binding|cell junction|ionotropic glutamate receptor binding|receptor clustering|juxtaparanode region of axon|postsynaptic membrane|receptor localization to synapse
DMRTA1	9.49774	0.0450524	Up	0	0.0041511	Down	0	0.548898					0	0.491884		0.102593	0.0393081	Down	0.975873	1		0	0.00264389	Down	0	0.574736		0	0.543538		0	0	0	0	0	0	0	0.0804879	0.0261272	0.174876	0.159894	0.53757	0.0586506	0	0.0891309	GeneID:102283636,Genbank:XM_005887855.1	DMRT-like family A1	GO:0001541,GO:0003700,GO:0005634,GO:0006351,GO:0042803,GO:0043565,GO:0046872,GO:0060179	ovarian follicle development|DNA binding transcription factor activity|nucleus|transcription, DNA-templated|protein homodimerization activity|sequence-specific DNA binding|metal ion binding|male mating behavior
DNMT3L	3.87152	0.0493028	Up	0.0903662	0.00503922	Down	0.0348465	0.0033839	Down	0.0823453	0.00889982	Down	0.350271	0.5034		2.59158	0.217974		10.0875	0.0195689	Up	1.09672	0.895317		0.427007	0.252297		4.24503	0.0828839		0	0	0	0.176177	0.175845	0.0454515	0.0872011	0.459575	0.439466	0.0666128	0.0347308	0.101526	0	0	0	GeneID:102268104,Genbank:XM_005907593.1	DNA (cytosine-5-)-methyltransferase 3-like	GO:0005634,GO:0005829,GO:0006306,GO:0006349,GO:0007141,GO:0007283,GO:0008047,GO:0019899,GO:0032776,GO:0043046,GO:0045892,GO:0046872,GO:0048863,GO:1905642,GO:1905643	nucleus|cytosol|DNA methylation|regulation of gene expression by genetic imprinting|male meiosis I|spermatogenesis|enzyme activator activity|enzyme binding|DNA methylation on cytosine|DNA methylation involved in gamete generation|negative regulation of transcription, DNA-templated|metal ion binding|stem cell differentiation|negative regulation of DNA methylation|positive regulation of DNA methyla…
DPY19L3	2.88389	0.00623637	Up	2.1932	0.00410071	Up	2.30074	0.0134253	Up	2.54543	0.0052843	Up	6.3449	1.40394e-08	Up	0.946809	0.962884		2.7465	0.0315042	Up	0.854667	0.694563		0.902983	0.771513		2.46746	0.078524		0.923269	0.690507	1.02687	0.458104	0.267053	0.181552	0.546753	0.259344	0.185664	0.327793	0.339045	0.174838	0.16717	0.0728706	0.201097	GeneID:102285164,Genbank:XM_005897752.2	dpy-19-like 3 (C. elegans)	GO:0000030,GO:0005637,GO:0016021,GO:0018406	mannosyltransferase activity|nuclear inner membrane|integral component of membrane|protein C-linked glycosylation via 2'-alpha-mannosyl-L-tryptophan
DYDC2	0.314859	0.0367639	Down	1.80523	0.397073		1.23816	0.818611		1.41696	0.665879		0.570954	0.281067		1.44935	0.634322		0.459034	0.22459		1.26681	0.809998		0.875271	0.868498		0.399319	0.157952		0.0315112	0.188563	0.159038	0.197159	0.0997688	0.0491024	0.123344	0.116811	0.0692651	0.037996	0.157677	0.0583979	0.237409	0.130301	0.346125	GeneID:102278822,Genbank:XM_005902735.1	DPY30 domain containing 2, transcript variant X2	GO:0000781,GO:0006348,GO:0048188,GO:0051568	chromosome, telomeric region|chromatin silencing at telomere|Set1C/COMPASS complex|histone H3-K4 methylation
EAF2	2.36498	0.0172791	Up	0.681513	0.275002		0.836843	0.763766		1.18955	0.723716		1.61768	0.269256		0.806877	0.496783		1.91607	0.203623		0.571087	0.177993		0.710759	0.540149		1.34711	0.585545		0.603049	1.20614	0.388586	0.37017	0.701954	0.459793	0.453819	0.677758	0.71694	0.860197	0.624821	1.08789	0.309999	0.526187	0.227515	GeneID:102285434,Genbank:XM_005896075.1	ELL associated factor 2	GO:0000977,GO:0001228,GO:0005654,GO:0006366,GO:0006368,GO:0006915,GO:0008023,GO:0016607,GO:0030308,GO:0032783,GO:0045944,GO:0060770	RNA polymerase II regulatory region sequence-specific DNA binding|transcriptional activator activity, RNA polymerase II transcription regulatory region sequence-specific DNA binding|nucleoplasm|transcription from RNA polymerase II promoter|transcription elongation from RNA polymerase II promoter|apoptotic process|transcription elongation factor complex|nuclear speck|negative regulation of cell gr…
EFCC1	2.61338	0.0309943	Up	1.86611	0.0574604		1.20668	0.691862		0.99875	0.997602		4.88927	4.90282e-05	Up	1.53398	0.225714		4.02522	0.00280695	Up	1.86147	0.10226		1.20938	0.712105		4.86037	0.000588806	Up	1.38968	1.00756	1.49939	0.709339	2.1689	1.54082	1.34971	0.666135	0.758146	0.922633	0.602153	0.967076	0.229427	0.177728	0.42452	GeneID:102271486,Genbank:XM_014482323.1	EF-hand and coiled-coil domain containing 1	GO:0005509	calcium ion binding
ELN	2.00475	0.0105891	Up	0.660913	0.109244		0.379863	0.00149692	Down	0.480337	6.78721e-06	Down	1.32785	0.0178683		1.7254	0.0800073		3.47049	0.000108447	Up	1.36524	0.137426		0.794749	0.365001		2.7315	5.41464e-11	Up	43.6085	33.4003	31.0669	87.3597	66.9781	88.6788	74.182	128.838	74.5387	40.4468	40.6499	71.5359	24.5598	24.8058	22.2626	GeneID:106700709,Genbank:XM_014477322.1	elastin
EPDR1	3.10825	0.0154187	Up	0.778465	0.567887		0.267094	0.0136813	Down	0.576892	0.302276		2.42974	0.0276189	Up	2.89246	0.0425653	Up	9.04055	0.000343578	Up	1.3478	0.563168		0.468784	0.143496		4.18715	0.0292324	Up	2.15016	0.938188	1.04405	1.69202	3.68154	1.07933	2.11791	4.74197	4.03768	0.650117	2.11268	1.76804	0.509822	0.420867	0.728552	GeneID:102278556,Genbank:XM_014476817.1	ependymin related 1	GO:0005509,GO:0005615,GO:0005764,GO:0007160	calcium ion binding|extracellular space|lysosome|cell-matrix adhesion
EPPK1	0.46916	3.57304e-12	Down	2.92448	1.51652e-18	Up	3.63461	2.81758e-12	Up	2.65943	5.13305e-10	Up	1.37585	0.00186414		0.797686	0.521497		0.375624	1.92175e-07	Down	1.09387	0.547077		1.36726	0.296148		0.512597	2.21414e-06		58.6966	61.222	47.813	22.9806	30.3727	27.0796	29.8875	11.4083	14.2054	18.6546	19.292	25.0986	39.7012	39.8843	47.6856	GeneID:102274382,Genbank:XM_014478827.1	epiplakin 1	GO:0003723,GO:0005737,GO:0005856,GO:0005923,GO:0008092,GO:0010839,GO:0016323,GO:0016327,GO:0019215,GO:0030056,GO:0030336,GO:0042060,GO:0042995,GO:0045095,GO:0045109,GO:0050680,GO:0051548,GO:0061045,GO:0071944,GO:0097356,GO:1905041	RNA binding|cytoplasm|cytoskeleton|bicellular tight junction|cytoskeletal protein binding|negative regulation of keratinocyte proliferation|basolateral plasma membrane|apicolateral plasma membrane|intermediate filament binding|hemidesmosome|negative regulation of cell migration|wound healing|cell projection|keratin filament|intermediate filament organization|negative regulation of epithelial cell…
ESPNL	0.475891	9.89613e-05	Down	1.489	0.158915		1.78969	0.0785699		1.57791	0.11961		0.710807	0.180679		0.824657	0.448349		0.394515	0.000221851	Down	0.934831	0.80819		1.13733	0.658478		0.444601	0.00109548	Down	1.77045	1.32994	1.06511	1.17708	0.868015	0.783833	0.672081	0.676001	1.21725	0.782292	0.878947	0.967367	1.46583	1.83174	2.73195	GeneID:102275838,Genbank:XM_005906818.1	espin-like	GO:0005737,GO:0007605,GO:0032426,GO:0051015,GO:0051017	cytoplasm|sensory perception of sound|stereocilium tip|actin filament binding|actin filament bundle assembly
ESR1	2.07308	0.0171277	Up	0.294198	0.00141937	Down	0.186032	2.62288e-07	Down	0.208238	0.0465207	Down	0.610991	0.281632		1.57566	0.0976507		3.28252	0.000151627	Up	1.4029	0.528478		0.893408	0.778691		2.90812	0.117691		0.302837	0.302878	0.927466	4.09339	1.11332	1.42922	2.34685	2.32591	1.67572	1.43934	1.39389	0.871821	1.21984	0.65026	0.582868	GeneID:102266924,Genbank:XM_014476936.1	estrogen receptor 1	GO:0003700,GO:0005496,GO:0005634,GO:0005794,GO:0005886,GO:0006351,GO:0007200,GO:0007204,GO:0008270,GO:0010863,GO:0030284,GO:0030518,GO:0043124,GO:0043433,GO:0043565,GO:0045429,GO:0045893,GO:0051000,GO:0051091,GO:0071392	DNA binding transcription factor activity|steroid binding|nucleus|Golgi apparatus|plasma membrane|transcription, DNA-templated|phospholipase C-activating G-protein coupled receptor signaling pathway|positive regulation of cytosolic calcium ion concentration|zinc ion binding|positive regulation of phospholipase C activity|estrogen receptor activity|intracellular steroid hormone receptor signaling …
F5	2.51888	0.0411155	Up	1.67623	0.22496		1.34259	0.50302		1.21843	0.702182		4.22236	0.0113573	Up	1.24168	0.766864		3.13208	0.116454		1.36966	0.468515		1.10875	0.76771		3.43639	0.0449159	Up	0.184727	0.0780211	0.220946	0.0307487	0.117017	0.202355	0.0731806	0.136592	0.0725946	0.063964	0.095267	0.0979577	0.0839155	0.054888	0	GeneID:102272025,Genbank:XM_005902380.2	coagulation factor V (proaccelerin, labile factor)	GO:0005507,GO:0005576,GO:0007596	copper ion binding|extracellular region|blood coagulation
FAM114A1	2.39464	1.72707e-12	Up	0.730963	0.0108766		0.303727	0.00577684	Down	0.655325	0.0719693		1.75564	5.75134e-06		2.3877	0.0318706	Up	5.75198	0.000350705	Up	1.10683	0.618652		0.466303	0.0530076		2.65054	0.000379352	Up	8.1771	6.36361	7.61504	13.2381	7.80311	8.39849	12.4063	21.0493	16.136	9.0539	8.69114	7.54884	4.09862	3.15872	4.49244	GeneID:102282276,Genbank:XM_005897341.2	family with sequence similarity 114, member A1	GO:0005634,GO:0005654,GO:0005794,GO:0005829	nucleus|nucleoplasm|Golgi apparatus|cytosol
FAM198A	2.25061	0.00632584	Up	0.244858	1.78909e-06	Down	0.132254	0.000391698	Down	0.271433	3.54964e-05	Down	0.554269	0.13877		1.84078	0.171459		4.17212	0.00668817	Up	0.897093	0.658454		0.490431	0.10434		2.01886	0.0270993	Up	1.25103	0.794186	1.46937	5.97499	4.515	3.64249	3.94016	10.6928	10.699	3.47267	6.35681	4.26948	1.01524	2.80072	2.27576	GeneID:102281785,Genbank:XM_005891091.2	family with sequence similarity 198, member A	GO:0005576,GO:0043231	extracellular region|intracellular membrane-bounded organelle
FCGBP	3.9537	4.07399e-06	Up	0.0655674	9.97211e-13	Down	0.129724	0.0769872		2.37985	0.0808508		0.260051	2.52588e-07	Down	0.500888	0.0803842		1.99025	0.435012		0.0274887	5.47514e-18	Down	0.0553764	0.0242429	Down	0.10857	6.12295e-11	Down	0.180644	0.162345	0.153657	0.0690336	0.134591	0.0643562	0.13252	2.09695	0.922623	1.22483	2.28487	2.46866	0.570735	0.421211	0.651066	GeneID:102273580,Genbank:XM_014476631.1	Fc fragment of IgG binding protein	GO:0070062	extracellular exosome
FFAR4	2.54293	0.0360901	Up	0.282462	0.014081	Down	0.544599	0.411756		0.449379	0.336559		0.722443	0.796167		0.511767	0.18834		1.31154	0.691815		0.625345	0.349369		1.22466	0.769703		1.59264	0.555566		0.469069	0.115756	0	0.423028	0.600415	0.285359	0.572776	0.545504	0.260608	0.536671	0.774587	0.825034	0	0.312245	0.765864	GeneID:102267756,Genbank:XM_005890636.2	free fatty acid receptor 4	GO:0004930,GO:0005504,GO:0005886,GO:0010827,GO:0016021,GO:0043066,GO:0050710,GO:0050728,GO:0070374	G-protein coupled receptor activity|fatty acid binding|plasma membrane|regulation of glucose transport|integral component of membrane|negative regulation of apoptotic process|negative regulation of cytokine secretion|negative regulation of inflammatory response|positive regulation of ERK1 and ERK2 cascade
FGF1	2.14489	0.0116837	Up	0.74446	0.314306		0.462438	0.00904048	Down	0.538394	0.0524248		1.60427	0.175306		1.59518	0.0831704		3.4463	0.000102461	Up	1.37064	0.274779		0.85972	0.581106		2.94403	0.00140427	Up	0.584283	0.295743	0.346428	0.922214	0.551973	0.622486	1.06407	0.638308	0.469261	0.54687	0.593993	0.351046	0.165362	0.243676	0.389126	GeneID:102287352,Genbank:XM_005904296.2	fibroblast growth factor 1 (acidic)	GO:0000187,GO:0001525,GO:0001759,GO:0005104,GO:0005178,GO:0005576,GO:0005578,GO:0005615,GO:0005634,GO:0005829,GO:0005938,GO:0008083,GO:0008201,GO:0008284,GO:0008543,GO:0010595,GO:0030154,GO:0030324,GO:0030335,GO:0032148,GO:0034605,GO:0044548,GO:0045542,GO:0045766,GO:0045944,GO:0050679,GO:0051781,GO:0060681,GO:0072163,GO:1901509,GO:1902533,GO:1903672,GO:2000544	activation of MAPK activity|angiogenesis|organ induction|fibroblast growth factor receptor binding|integrin binding|extracellular region|proteinaceous extracellular matrix|extracellular space|nucleus|cytosol|cell cortex|growth factor activity|heparin binding|positive regulation of cell proliferation|fibroblast growth factor receptor signaling pathway|positive regulation of endothelial cell migrat…
FGF21	0.397506	0.0421374	Down	1.78846	0.219113		9.86977	0.000845989	Up	5.77802	0.00584541	Up	0.71414	0.441317		0.180224	0.00030272	Down	0.0720514	3.84424e-05	Down	0.308756	0.010483	Down	1.72215	0.444124		0.122545	0.000424632	Down	0.573697	2.25783	2.82285	0	0.660525	0.685174	0.109567	0.224084	0.108441	0.84988	1.43099	2.53083	1.14603	4.58897	2.97323	GeneID:102282265,Genbank:XM_005895381.1	fibroblast growth factor 21
FIGF	2.30542	0.0081938	Up	0.521639	0.0553493		0.275552	0.003135	Down	0.301561	0.000171692	Down	1.20767	0.523582		1.88115	0.10589		4.36641	0.00093849	Up	1.71998	0.0556181		0.918598	0.840334		3.9674	6.67572e-06	Up	2.40206	2.35278	4.24598	12.5661	7.85432	7.40136	7.99017	11.4938	6.0267	5.74655	6.41989	2.81479	2.15702	2.64197	2.41974	GeneID:102276010,Genbank:XM_005903114.2	c-fos induced growth factor (vascular endothelial growth factor D)
FKBP7	2.45399	1.17655e-11	Up	0.431759	6.11814e-09	Down	0.0888671	0.0140134	Down	0.47311	0.00024041	Down	1.063	0.711275		4.82236	0.0717186		11.9113	0.0128624	Up	0.906448	0.557408		0.189623	0.0554474		2.22448	0.000110719	Up	4.97373	4.6075	5.90644	14.793	10.2878	9.95854	9.29551	77.4705	54.8175	11.1609	11.3276	11.0913	4.5865	4.12368	6.41772	GeneID:102269871,Genbank:XM_005907521.2	FK506 binding protein 7, transcript variant X2	GO:0003755,GO:0005509,GO:0005788	peptidyl-prolyl cis-trans isomerase activity|calcium ion binding|endoplasmic reticulum lumen
FMO3	2.12345	6.41955e-11	Up	0.813164	0.101799		0.458315	0.00112371	Down	0.425157	0.14915		1.73253	0.00116015		1.75841	0.00911087		3.75211	8.8226e-07	Up	1.89158	0.232382		1.08135	0.829796		4.01339	0.0394642	Up	10.5997	13.6453	8.94593	39.2694	8.81871	21.0315	17.6676	19.1887	16.4285	11.6495	12.0394	11.4695	6.59469	7.30727	4.92145	GeneID:102275445,Genbank:XM_005902393.2	flavin containing monooxygenase 3, transcript variant X1	GO:0004497,GO:0004499,GO:0005789,GO:0016021,GO:0031090,GO:0034899,GO:0050660,GO:0050661,GO:0055114	monooxygenase activity|N,N-dimethylaniline monooxygenase activity|endoplasmic reticulum membrane|integral component of membrane|organelle membrane|trimethylamine monooxygenase activity|flavin adenine dinucleotide binding|NADP binding|oxidation-reduction process
FNDC3B	2.07442	1.10139e-08	Up	0.898724	0.450418		0.493783	0.00368556	Down	0.707855	0.0501193		1.87051	1.39235e-05		1.80695	0.0131864		3.76843	1.89395e-06	Up	1.2605	0.145892		0.700429	0.122138		2.61359	1.9755e-07	Up	6.02935	4.00813	5.03854	7.41714	4.89545	6.26426	6.75924	7.62316	7.24826	3.94807	5.48924	4.69192	2.65617	2.20943	2.70124	GeneID:102286543,Genbank:XM_005889915.2	fibronectin type III domain containing 3B	GO:0003723,GO:0016021	RNA binding|integral component of membrane
GABRE	2.20072	4.16401e-06	Up	0.491327	9.35621e-05	Down	0.304478	1.08544e-07	Down	0.312711	0.0398237	Down	1.08539	0.718187		1.60134	0.0246533		3.54319	7.53183e-09	Up	1.5562	0.309144		0.975703	0.963849		3.4235	0.0296449	Up	1.32686	1.35756	1.84789	6.95267	1.98352	4.26361	4.0006	4.27533	3.57098	2.77814	2.7711	2.49168	0.955908	1.58747	1.26437	GeneID:102277076,Genbank:XM_005888790.2	gamma-aminobutyric acid (GABA) A receptor, epsilon	GO:0004890,GO:0022851,GO:0030054,GO:0034707,GO:0045211,GO:1902711,GO:2001226	GABA-A receptor activity|GABA-gated chloride ion channel activity|cell junction|chloride channel complex|postsynaptic membrane|GABA-A receptor complex|negative regulation of chloride transport
GALNT5	2.93809	0.00038292	Up	0.351414	0.00113729	Down	0.0979927	0.0332555	Down	4.55664	0.0565945		1.03628	0.953458		3.55116	0.168746		10.5023	0.0312241	Up	0.0763092	2.73329e-08	Down	0.02168	0.00274893	Down	0.224196	0.0306457	Down	0.13325	0.328912	0.0925993	0.0504055	0.019964	0.0597461	0.0310376	1.74736	1.38384	0.400106	0.334048	0.458108	0.132591	0.128664	0.241029	GeneID:102277057,Genbank:XM_014481675.1	polypeptide N-acetylgalactosaminyltransferase 5, transcript variant X2
GDA	2.20024	0.00173566	Up	1.81657	0.154186		1.55121	0.228233		1.69326	0.167879		4.01242	0.00630975	Up	1.16216	0.602915		2.57035	8.4767e-05	Up	1.06657	0.763514		0.921263	0.812705		2.34514	0.00021075	Up	7.63387	2.44859	3.98212	2.59838	2.62585	1.91803	2.38502	2.39245	1.92096	1.34505	2.74224	2.47776	0.854661	1.06777	1.22654	GeneID:102279505,Genbank:XM_005887843.1	guanine deaminase, transcript variant X1	GO:0005622,GO:0005829,GO:0006139,GO:0006147,GO:0006195,GO:0007399,GO:0008270,GO:0008892,GO:0046098,GO:0070062	intracellular|cytosol|nucleobase-containing compound metabolic process|guanine catabolic process|purine nucleotide catabolic process|nervous system development|zinc ion binding|guanine deaminase activity|guanine metabolic process|extracellular exosome
GLYATL2	2.48363	1.66801e-14	Up	0.183015	2.80474e-36	Down	0.174807	0.00931063	Down	0.652539	0.284096		0.455955	1.15262e-07	Down	1.03759	0.924533		2.59266	0.0929723		0.279722	1.08259e-11	Down	0.271203	0.0369135	Down	0.6943	0.201749		35.1154	22.7271	21.8191	26.2957	59.7112	23.7621	43.6996	125.965	141.89	128.564	101.843	122.944	44.9703	48.923	57.8513	GeneID:102274551,Genbank:XM_005910967.1	glycine-N-acyltransferase-like 2	GO:0005739,GO:0005783,GO:0042758,GO:0047961,GO:0051793,GO:1903965	mitochondrion|endoplasmic reticulum|long-chain fatty acid catabolic process|glycine N-acyltransferase activity|medium-chain fatty acid catabolic process|monounsaturated fatty acid catabolic process
GPR162	3.59069	0.00175404	Up	0.188039	0.000311715	Down	0.0669549	0.033601	Down	0.600493	0.275699		0.676203	0.308304		2.78134	0.29667		10.035	0.0553796		0.311907	0.00600077	Down	0.113196	0.0638087		1.11827	0.782106		0.371852	0.191232	0.237805	0.583692	0.693376	0.359387	0.807628	12.7812	5.77833	2.76627	1.12991	2.89049	0.46063	0.57159	0.578778	GeneID:102287287,Genbank:XM_014482065.1	G protein-coupled receptor 162	GO:0004930,GO:0005886,GO:0016021	G-protein coupled receptor activity|plasma membrane|integral component of membrane
GPR34	2.04693	0.0274022	Up	0.975332	0.952027		0.716624	0.212264		0.44446	0.215832		2.00557	0.0135531	Up	1.3517	0.254725		2.78249	0.000219177	Up	2.19569	0.236663		1.62824	0.389357		4.49211	0.060553		2.85879	1.39327	1.64332	2.34392	6.7293	1.6135	2.24663	1.45615	1.92349	0.897267	2.03962	1.6509	0.62675	0.823117	1.11859	GeneID:102275483,Genbank:XM_014476287.1	G protein-coupled receptor 34, transcript variant X1	GO:0004930,GO:0005887,GO:0007186,GO:0045028	G-protein coupled receptor activity|integral component of plasma membrane|G-protein coupled receptor signaling pathway|G-protein coupled purinergic nucleotide receptor activity
GPRIN3	2.95942	0.0262246	Up	1.32168	0.504152		1.16309	0.757654		2.23208	0.105727		3.91498	0.00760699	Up	1.12913	0.781315		3.3475	0.0324812	Up	0.588186	0.314358		0.521826	0.228313		1.73681	0.45872		0.552409	0.116403	0.376114	0.257074	0.113895	0.178219	0.345677	0.265033	0.182636	0.161331	0.296446	0.340783	0.167325	0.100527	0.0851192	GeneID:102270112,Genbank:XM_005897777.2	GPRIN family member 3
GPX7	2.95594	1.39001e-09	Up	0.270506	1.17304e-11	Down	0.0809159	0.0186454	Down	0.671743	0.133617		0.801659	0.340931		3.32153	0.169243		9.88002	0.028022	Up	0.400033	5.9196e-07	Down	0.121562	0.0363862	Down	1.18233	0.462912		3.33519	4.17238	5.87274	8.72274	5.26867	6.37102	6.39005	76.0565	48.8219	18.0526	13.2405	16.0648	5.44198	4.65651	7.28181	GeneID:102282633,Genbank:XM_005894753.1	glutathione peroxidase 7	GO:0004096,GO:0004602,GO:0005576,GO:0005783,GO:0006979	catalase activity|glutathione peroxidase activity|extracellular region|endoplasmic reticulum|response to oxidative stress
GRIA2	10.2159	0.0121301	Up	0.198567	0.0668839		0.0992013	0.0195562	Down	1.96913	0.535682		2.0398	0.533102		1.97697	0.388368		20.3988	0.00444038	Up	0.0996933	0.0124183	Down	0.0508563	0.00445793	Down	1.02153	1		0.151227	0.0264798	0.0266842	0.0591698	0.0475211	0.0290087	0.0518644	0.511043	0.474461	0.213582	0.405982	0.0628772	0.0319385	0.0205194	0.0523297	GeneID:102281980,Genbank:XM_014477482.1	glutamate receptor, ionotropic, AMPA 2	GO:0001540,GO:0004970,GO:0004971,GO:0005231,GO:0005234,GO:0005789,GO:0005886,GO:0005887,GO:0007165,GO:0007268,GO:0009897,GO:0030054,GO:0030425,GO:0030666,GO:0032281,GO:0035235,GO:0035249,GO:0043197,GO:0045211,GO:0060076,GO:0098794,GO:0098843	amyloid-beta binding|ionotropic glutamate receptor activity|AMPA glutamate receptor activity|excitatory extracellular ligand-gated ion channel activity|extracellularly glutamate-gated ion channel activity|endoplasmic reticulum membrane|plasma membrane|integral component of plasma membrane|signal transduction|chemical synaptic transmission|external side of plasma membrane|cell junction|dendrite|en…
GRIA3	2.7889	0.000381456	Up	1.10354	0.703393		1.04533	0.798853		2.02303	0.0335539	Up	3.08007	0.000168536	Up	1.04695	0.998659		2.93037	0.00696912	Up	0.542941	0.0637966		0.521249	0.0924003		1.51143	0.342918		0.636482	0.391522	0.499816	0.235568	0.294104	0.170835	0.292417	0.44728	0.287632	0.41007	0.181945	0.388319	0.205973	0.153455	0.114698	GeneID:102274060,Genbank:XM_005889308.1	glutamate receptor, ionotropic, AMPA 3, transcript variant X2	GO:0001540,GO:0004971,GO:0005231,GO:0005234,GO:0005886,GO:0006810,GO:0007215,GO:0030054,GO:0030666,GO:0032281,GO:0045211	amyloid-beta binding|AMPA glutamate receptor activity|excitatory extracellular ligand-gated ion channel activity|extracellularly glutamate-gated ion channel activity|plasma membrane|transport|glutamate receptor signaling pathway|cell junction|endocytic vesicle membrane|AMPA glutamate receptor complex|postsynaptic membrane
GRIK4	2.71204	0.00715376	Up	0.526182	0.0844754		0.26692	0.00633378	Down	0.317034	0.00267274	Down	1.42938	0.452485		1.95166	0.12238		5.31765	0.00124587	Up	1.64632	0.134741		0.847558	0.709807		4.45972	0.000202167	Up	0.277278	0.172654	0.110655	0.640173	0.628992	0.600377	0.578435	0.653634	1.03038	0.47724	0.17478	0.410003	0.158406	0.143184	0.181348	GeneID:102284240,Genbank:XM_005897106.1	glutamate receptor, ionotropic, kainate 4	GO:0004970,GO:0005234,GO:0016020,GO:0030054,GO:0032983,GO:0042734,GO:0045202,GO:0045211	ionotropic glutamate receptor activity|extracellularly glutamate-gated ion channel activity|membrane|cell junction|kainate selective glutamate receptor complex|presynaptic membrane|synapse|postsynaptic membrane
GRK7	5.57985	0.00138382	Up	0.0460916	1.07707e-05	Down	0.185981	0.22213		0.23052	0.352349		0.259741	0.397197		0.244699	0.0138437	Down	1.37632	0.828643		0.19987	0.0101419	Down	0.821085	0.918847		1.11445	0.959028		0.0267737	0.0534892	0	0.0632301	0.166744	0.0424154	0.0426856	0.118719	0.117434	0.259784	0.491316	0.182594	0	0.147941	0.0646615	GeneID:102270913,Genbank:XM_005888772.1	G protein-coupled receptor kinase 7	GO:0004703,GO:0005524,GO:0007165,GO:0007601,GO:0016020,GO:0050254	G-protein coupled receptor kinase activity|ATP binding|signal transduction|visual perception|membrane|rhodopsin kinase activity
GSAP	2.34208	0.0034284	Up	1.39142	0.269608		0.725316	0.318017		0.654198	0.129264		3.26653	0.00364986	Up	1.90213	0.0330194		4.47479	0.000224587	Up	2.11709	0.00406538	Up	1.11119	0.821776		4.95632	1.13064e-07	Up	0.95737	0.398904	0.688976	0.767134	1.36166	0.76564	1.47881	0.581527	0.458815	0.399956	0.397542	0.440861	0.233924	0.164604	0.217749	GeneID:102271149,Genbank:XM_005895266.1	gamma-secretase activating protein	GO:0001540,GO:0005802,GO:0030162,GO:1902004	amyloid-beta binding|trans-Golgi network|regulation of proteolysis|positive regulation of amyloid-beta formation
HIPK4	0.46561	0.00130059	Down	1.32441	0.316659		2.12859	0.04051	Up	1.33382	0.386231		0.619168	0.0505953		0.617341	0.236641		0.288524	0.000198333	Down	0.985533	0.969196		1.59402	0.309099		0.458134	0.0101611	Down	0.908036	1.15917	0.67648	0.920246	0.744794	0.991264	0.665809	0.244173	0.541894	0.495302	0.833951	0.88676	1.28675	1.81964	1.27604	GeneID:102276621,Genbank:XM_005890592.2	homeodomain interacting protein kinase 4	GO:0004674,GO:0005524,GO:0005737	protein serine/threonine kinase activity|ATP binding|cytoplasm
HOXA5	2.15277	0.00741032	Up	2.08417	0.00100571	Up	0.963407	0.802874		0.669249	0.0743049		4.50686	2.07237e-09	Up	2.14806	0.131066		4.6459	0.0207056	Up	3.0998	2.82284e-06	Up	1.43682	0.374791		6.67012	2.90836e-12	Up	1.63339	2.77548	2.48508	3.70778	3.6017	3.89941	5.02411	1.18348	1.18658	0.962194	1.32165	1.1826	0.386075	0.731778	0.592435	GeneID:102286594,Genbank:XM_014480790.1	homeobox A5	GO:0000978,GO:0001077,GO:0001501,GO:0002009,GO:0003016,GO:0003677,GO:0003700,GO:0005634,GO:0007389,GO:0007585,GO:0009952,GO:0010870,GO:0016477,GO:0016525,GO:0030324,GO:0030878,GO:0033599,GO:0035264,GO:0043065,GO:0045639,GO:0045647,GO:0045944,GO:0048286,GO:0048704,GO:0048706,GO:0060435,GO:0060439,GO:0060441,GO:0060480,GO:0060481,GO:0060484,GO:0060535,GO:0060536,GO:0060574,GO:0060638,GO:0060644,GO:…	RNA polymerase II proximal promoter sequence-specific DNA binding|transcriptional activator activity, RNA polymerase II proximal promoter sequence-specific DNA binding|skeletal system development|morphogenesis of an epithelium|respiratory system process|DNA binding|DNA binding transcription factor activity|nucleus|pattern specification process|respiratory gaseous exchange|anterior/posterior patte…
HOXD11	3.83032	0.00982598	Up	1.38608	0.423871		1.88753	0.181085		1.52673	0.341067		5.33033	0.0052447	Up	0.726544	0.581567		2.79509	0.130628		0.90383	0.854317		1.24161	0.756189		3.4592	0.0652266		1.28573	1.20643	0.308491	0.446312	0.856593	0.530911	0.757238	0.230135	0.443501	0.443892	0.927652	0.579168	0.242912	0.160696	0.243474	GeneID:102283283,Genbank:XM_005910402.2	homeobox D11	GO:0001658,GO:0005654,GO:0006351,GO:0006355,GO:0009953,GO:0043565	branching involved in ureteric bud morphogenesis|nucleoplasm|transcription, DNA-templated|regulation of transcription, DNA-templated|dorsal/ventral pattern formation|sequence-specific DNA binding
HPD	6.26286	0.0440193	Up	0.324101	0.166067		0.269758	0.000361636	Down	0.662494	0.543512		2.03157	0.218289		1.19057	0.749518		7.46358	4.53224e-08	Up	0.483375	0.302598		0.407659	0.0140842	Down	3.01786	0.0912585		1.13082	0.545908	0.312108	1.67222	0.663077	0.582853	2.709	1.79688	3.05689	0.648018	1.4033	3.98176	0.381427	0.32098	0.387924	GeneID:102273355,Genbank:XM_005904699.1	4-hydroxyphenylpyruvate dioxygenase	GO:0000139,GO:0003868,GO:0005789,GO:0006559,GO:0006572,GO:0046872	Golgi membrane|4-hydroxyphenylpyruvate dioxygenase activity|endoplasmic reticulum membrane|L-phenylalanine catabolic process|tyrosine catabolic process|metal ion binding
HPGDS	2.69051	0.0380044	Up	1.05667	0.923235		0.609409	0.24335		0.810361	0.634432		2.84793	0.0372736	Up	1.72528	0.214262		4.65906	0.00213238	Up	1.29713	0.561001		0.755134	0.575496		3.48389	0.0230671	Up	0.754541	0.279859	0.895313	0.476648	0.549342	0.652131	0.296177	0.505502	0.409441	0.223516	0.56976	0.324935	0	0	0.11929	GeneID:102269024,Genbank:XM_005905414.1	hematopoietic prostaglandin D synthase	GO:0000287,GO:0004364,GO:0004667,GO:0005509,GO:0005737,GO:0005829,GO:0006693,GO:0007165,GO:0007626,GO:0019371,GO:0042803,GO:1901687,GO:2000255	magnesium ion binding|glutathione transferase activity|prostaglandin-D synthase activity|calcium ion binding|cytoplasm|cytosol|prostaglandin metabolic process|signal transduction|locomotory behavior|cyclooxygenase pathway|protein homodimerization activity|glutathione derivative biosynthetic process|negative regulation of male germ cell proliferation
HSPB1	0.42215	0.000492496	Down	1.09182	0.583306		1.30178	0.161652		0.643144	0.0359245		0.46268	0.00057313	Down	0.832397	0.492115		0.352713	8.39376e-05	Down	1.68873	0.0292391		2.02476	0.00643131	Up	0.711641	0.146712		710.719	639.334	582.563	1002.72	1375.34	1951.62	934.414	455.045	550.364	500.333	879.35	836.289	1256.89	1693.97	898.772	GeneID:102271616,Genbank:XM_014477336.1	heat shock 27kDa protein 1	GO:0001932,GO:0005634,GO:0005737,GO:0005819,GO:0042802,GO:0042803,GO:0044183,GO:0061077,GO:0099641,GO:1904115	regulation of protein phosphorylation|nucleus|cytoplasm|spindle|identical protein binding|protein homodimerization activity|protein binding involved in protein folding|chaperone-mediated protein folding|anterograde axonal protein transport|axon cytoplasm
IFI44	2.13102	0.0467942	Up	0.739182	0.372444		0.439497	0.0167099	Down	0.721346	0.410195		1.58231	0.3311		1.66889	0.118514		3.58528	0.000637446	Up	1.02008	0.964134		0.612365	0.183743		2.17723	0.0717986		0.639644	0.478365	0.611565	0.664701	0.884928	0.477509	0.960354	0.707086	0.812902	0.721961	0.596128	0.535866	0.0976004	0.236104	0.55268	GeneID:102270809,Genbank:XM_005906650.2	interferon-induced protein 44	GO:0005737	cytoplasm
IFIT3	2.31282	2.85701e-07	Up	0.822371	0.221803		0.477339	0.000435326	Down	0.455574	3.8584e-05	Down	1.91085	0.000859365		1.70839	0.00446118		3.9733	1.76351e-07	Up	1.79107	0.000961377		1.04753	0.935507		4.14073	2.80637e-11	Up	3.24865	2.70747	2.92674	7.20765	4.92052	6.92629	8.5481	4.00456	3.7482	3.24435	3.2322	2.89053	0.889487	2.20095	1.53979	GeneID:102272458,Genbank:XM_014478291.1	interferon-induced protein with tetratricopeptide repeats 3, transcript variant X1	GO:0005737,GO:0005739,GO:0005829,GO:0008285,GO:0009615,GO:0035457,GO:0042802,GO:0043066,GO:0051607,GO:0060337	cytoplasm|mitochondrion|cytosol|negative regulation of cell proliferation|response to virus|cellular response to interferon-alpha|identical protein binding|negative regulation of apoptotic process|defense response to virus|type I interferon signaling pathway
IGSF10	2.11437	0.0001201	Up	0.391144	0.000131193	Down	0.0881031	4.04581e-06	Down	0.158307	0.019193	Down	0.829975	0.500248		4.4205	0.00115289	Up	9.39633	1.51975e-05	Up	2.44991	0.143539		0.557859	0.217756		5.17614	0.0276739	Up	1.60277	1.19395	2.72089	19.5417	4.18875	9.59221	11.0251	17.7359	19.0094	3.59161	5.50442	4.0807	2.47916	2.82951	1.72862	GeneID:102277992,Genbank:XM_005904784.2	immunoglobulin superfamily, member 10	GO:0001503,GO:0005576,GO:2001222	ossification|extracellular region|regulation of neuron migration
ISG20	0.461905	0.00298193	Down	1.58247	0.0652323		1.77548	0.0394065		1.77108	0.0626312		0.731836	0.174505		0.885355	0.599032		0.410534	0.00510119	Down	0.891318	0.72686		1.01347	0.864069		0.410942	0.001964	Down	2.11263	2.24184	2.31657	1.21899	2.68599	1.09172	0.339739	2.20233	1.7448	1.0314	1.39706	1.83305	4.12289	2.63103	2.57725	GeneID:102267488,Genbank:XM_014483429.1	interferon stimulated exonuclease gene 20kDa, transcript variant X2	GO:0000175,GO:0000738,GO:0004527,GO:0005634,GO:0005654,GO:0005730,GO:0005737,GO:0006364,GO:0006401,GO:0008283,GO:0008310,GO:0008859,GO:0009615,GO:0015030,GO:0016605,GO:0030619,GO:0030620,GO:0034511,GO:0045071,GO:0046872,GO:0051607,GO:0060337	3'-5'-exoribonuclease activity|DNA catabolic process, exonucleolytic|exonuclease activity|nucleus|nucleoplasm|nucleolus|cytoplasm|rRNA processing|RNA catabolic process|cell proliferation|single-stranded DNA 3'-5' exodeoxyribonuclease activity|exoribonuclease II activity|response to virus|Cajal body|PML body|U1 snRNA binding|U2 snRNA binding|U3 snoRNA binding|negative regulation of viral genome re…
JUND	0.408911	0.0109776	Down	2.17517	0.0307231	Up	0.908068	0.829815		1.20026	0.536118		0.889886	0.702109		2.38127	0.0197789	Up	0.97772	0.842561		1.80442	0.000211637		0.761219	0.376849		0.73678	0.263008		19.0441	16.6172	34.6628	39.3778	43.1709	40.0742	30.6571	50.5328	49.454	22.9263	15.0694	19.4443	34.8605	23.4152	21.2201	GeneID:102273910,Genbank:XM_014478983.1	jun D proto-oncogene
KAZALD1	2.35819	1.61985e-06	Up	0.32702	1.4862e-08	Down	0.0888938	0.00454806	Down	0.465194	0.144133		0.77311	0.265183		3.65719	0.0696683		8.66908	0.00902684	Up	0.697334	0.221553		0.192419	0.0294469	Down	1.64295	0.285605		1.95221	2.24914	3.51082	9.51562	3.44263	4.24438	6.48043	39.5099	29.6728	7.22539	6.00706	7.05307	3.28478	3.41891	2.27139	GeneID:102266698,Genbank:XM_005888122.2	Kazal-type serine peptidase inhibitor domain 1	GO:0001503,GO:0001558,GO:0005520,GO:0005614,GO:0007275,GO:0030154,GO:0030198	ossification|regulation of cell growth|insulin-like growth factor binding|interstitial matrix|multicellular organism development|cell differentiation|extracellular matrix organization
KCND2	2.1669	0.0223183	Up	1.42367	0.23086		3.79969	0.000954956	Up	5.17963	0.000269185	Up	3.09273	0.0059954	Up	0.371547	0.0179333	Down	0.80948	0.695855		0.272314	0.00393292	Down	0.736251	0.655208		0.590354	0.378345		0.471209	0.887414	0.592789	0.200202	0.0683199	0.0785379	0.161182	0.142357	0.12465	0.407835	0.345659	0.401352	0.244951	0.0917145	0.317177	GeneID:102273999,Genbank:XM_005894409.2	potassium channel, voltage gated Shal related subfamily D, member 2	GO:0001508,GO:0005249,GO:0005250,GO:0005886,GO:0005887,GO:0007268,GO:0008076,GO:0019228,GO:0019233,GO:0030054,GO:0031226,GO:0032809,GO:0034765,GO:0043197,GO:0043204,GO:0044853,GO:0045211,GO:0045475,GO:0046872,GO:0051260,GO:0061337,GO:0071456,GO:0071805	action potential|voltage-gated potassium channel activity|A-type (transient outward) potassium channel activity|plasma membrane|integral component of plasma membrane|chemical synaptic transmission|voltage-gated potassium channel complex|neuronal action potential|sensory perception of pain|cell junction|intrinsic component of plasma membrane|neuronal cell body membrane|regulation of ion transmembr…
KCNH3	0.464798	0.0282062	Down	0.973168	0.974712		0.837575	0.608077		1.08142	0.801501		0.453575	0.00356225	Down	1.15249	0.78845		0.536883	0.0116573		0.894174	0.813692		0.77742	0.472728		0.414271	0.000578736	Down	1.01644	0.628176	0.482004	0.600068	0.963284	0.973009	0.900036	1.0885	0.977604	0.269197	0.554387	1.35419	1.40617	2.08923	1.57069	GeneID:102273328,Genbank:XM_005896402.2	potassium channel, voltage gated eag related subfamily H, member 3	GO:0000155,GO:0005249,GO:0005622,GO:0005886,GO:0005887,GO:0006813,GO:0016021,GO:0034765,GO:0042391	phosphorelay sensor kinase activity|voltage-gated potassium channel activity|intracellular|plasma membrane|integral component of plasma membrane|potassium ion transport|integral component of membrane|regulation of ion transmembrane transport|regulation of membrane potential
KCNQ1	3.03959	0.043526	Up	0.999015	1		1.07483	0.832272		1.22602	0.752871		3.0444	0.0590474		0.922424	0.80892		2.82447	0.309036		0.814198	0.731564		0.890792	0.975764		2.47769	0.219429		0.298949	0.425321	0.404206	0.305871	0.551534	0.142358	0.0666495	0.606061	0.134362	0.410268	0.701796	0.104278	0.156744	0.063904	0.193577	GeneID:102283795,Genbank:XM_005904430.1	potassium channel, voltage gated KQT-like subfamily Q, member 1	GO:0005249,GO:0005251,GO:0005516,GO:0005546,GO:0005737,GO:0005769,GO:0005783,GO:0005886,GO:0008076,GO:0015271,GO:0016323,GO:0030659,GO:0034702,GO:0034765,GO:0045121,GO:0048839,GO:0050892,GO:0060453,GO:0070293,GO:0086009	voltage-gated potassium channel activity|delayed rectifier potassium channel activity|calmodulin binding|phosphatidylinositol-4,5-bisphosphate binding|cytoplasm|early endosome|endoplasmic reticulum|plasma membrane|voltage-gated potassium channel complex|outward rectifier potassium channel activity|basolateral plasma membrane|cytoplasmic vesicle membrane|ion channel complex|regulation of ion trans…
KERA	7.82885	6.41553e-52	Up	0.115836	2.3166e-59	Down	0.0235179	0.00220043	Down	0.218212	1.9938e-09	Down	0.910432	0.747761		4.88552	0.0934067		38.4554	0.00267146	Up	0.526712	2.2507e-05		0.108784	0.030746	Down	4.11726	8.29953e-08	Up	3.8946	3.73839	3.56037	17.6173	10.8275	14.8637	19.9175	163.986	98.9242	26.3583	23.409	29.5047	2.93684	5.98758	2.59526	GeneID:102279901,Genbank:XM_005910091.1	keratocan	GO:0005578,GO:0005615	proteinaceous extracellular matrix|extracellular space
KIAA0226L	2.34272	0.0030406	Up	0.72663	0.230572		0.403343	0.00184733	Down	0.795707	0.587401		1.70756	0.127265		1.7903	0.0424772		4.21401	5.75364e-06	Up	0.905134	0.759822		0.508184	0.0366078		2.11749	0.133263		0.412581	0.294803	0.834166	0.954994	0.259968	0.680537	1.08952	1.21138	1.04057	0.725365	0.569944	0.58544	0.194416	0.424332	0.214219	GeneID:102284982,Genbank:XM_005896742.2	KIAA0226-like ortholog
KIF26A	0.44711	2.77318e-05	Down	1.8406	0.000118447		3.0116	3.60797e-08	Up	2.57182	2.21865e-07	Up	0.82446	0.115852		0.605548	0.0982228		0.272086	3.70638e-12	Down	0.70944	0.27732		1.17076	0.562527		0.317011	3.50468e-10	Down	6.47018	6.72758	6.23473	3.44821	2.82754	5.79063	3.82675	2.5581	3.16582	6.24798	3.69897	3.87582	9.69333	7.65638	8.64228	GeneID:102287208,Genbank:XM_014482995.1	kinesin family member 26A	GO:0001560,GO:0003777,GO:0005524,GO:0005829,GO:0005871,GO:0005874,GO:0006890,GO:0007018,GO:0008017,GO:0009968,GO:0019886,GO:0048484	regulation of cell growth by extracellular stimulus|microtubule motor activity|ATP binding|cytosol|kinesin complex|microtubule|retrograde vesicle-mediated transport, Golgi to ER|microtubule-based movement|microtubule binding|negative regulation of signal transduction|antigen processing and presentation of exogenous peptide antigen via MHC class II|enteric nervous system development
KLF15	0.460071	8.38247e-05	Down	1.88507	0.0245938		0.886588	0.61083		0.726469	0.189065		0.869308	0.512142		2.10448	0.00261778	Up	0.971519	1		2.57178	9.86596e-05	Up	1.22085	0.525072		1.18136	0.454527		2.38984	2.22476	1.45842	3.945	3.30718	4.00927	3.92916	2.03781	2.0077	1.46074	0.913843	1.61737	2.51458	2.51901	2.39924	GeneID:102285645,Genbank:XM_005901918.2	Kruppel-like factor 15	GO:0001077,GO:0005634,GO:0010001,GO:0014898,GO:0015758,GO:0044212,GO:0045944,GO:0046872,GO:0072112,GO:2000757	transcriptional activator activity, RNA polymerase II proximal promoter sequence-specific DNA binding|nucleus|glial cell differentiation|cardiac muscle hypertrophy in response to stress|glucose transport|transcription regulatory region DNA binding|positive regulation of transcription from RNA polymerase II promoter|metal ion binding|glomerular visceral epithelial cell differentiation|negative reg…
KLK14	2.84953	0.00876719	Up	0.342986	0.0195573	Down	0.418069	0.251811		1.75525	0.441699		0.980989	0.954507		0.820269	0.606405		2.3507	0.245897		0.195106	0.000193109	Down	0.238989	0.0818797		0.555411	0.325424		0.228443	0.470915	0.970758	0.311962	0.732597	0.651502	0.614328	1.08651	2.07112	0.791486	1.64907	2.54978	0.590481	1.30022	0.909478	GeneID:102285829,Genbank:XM_005898439.1	kallikrein-related peptidase 14	GO:0004252,GO:0005576,GO:0005615,GO:0006508,GO:0009566,GO:0045744,GO:0045745,GO:0048730,GO:0070062,GO:0070268,GO:0070684	serine-type endopeptidase activity|extracellular region|extracellular space|proteolysis|fertilization|negative regulation of G-protein coupled receptor protein signaling pathway|positive regulation of G-protein coupled receptor protein signaling pathway|epidermis morphogenesis|extracellular exosome|cornification|seminal clot liquefaction
KLK5	2.47565	0.00340331	Up	0.268235	0.000569857	Down	0.280449	0.0260528	Down	0.614199	0.141489		0.665289	0.199373		0.947562	0.744139		2.35498	0.0825285		0.434104	0.0065861	Down	0.460896	0.108309		1.07269	0.686414		19.8468	8.04086	6.50683	15.5872	25.8364	19.2135	16.9333	51.1014	46.1958	32.1815	32.9531	59.0591	17.3913	13.8546	19.5211	GeneID:102286390,Genbank:XM_005898441.2	kallikrein-related peptidase 5
KLK8	2.1434	0.0059842	Up	0.243255	2.97139e-05	Down	0.279087	0.0781547		0.775882	0.520072		0.523157	0.0262205		0.863799	0.591492		1.86022	0.324038		0.312256	0.00025579	Down	0.36417	0.137353		0.668013	0.215868		1.3994	1.22987	0.636417	1.48533	2.76275	1.36006	0.618694	5.45045	5.11152	3.75313	4.11187	6.13888	2.09634	2.9537	2.4329	GeneID:102281911,Genbank:XM_005898427.1	kallikrein-related peptidase 8
KMO	2.6394	0.0261589	Up	0.0841936	2.28498e-05	Down	0.154861	0.0197792	Down	0.967203	0.981464		0.222901	0.00147584	Down	0.539728	0.13508		1.43123	0.587428		0.0872769	2.78002e-05	Down	0.162816	0.0242353	Down	0.229868	0.00477149	Down	0.286135	0.0749948	0.210414	0.0666602	0.333834	0.0637654	0.256897	0.816805	0.560297	1.00286	0.87827	2.127	0.26166	0.708684	0.638772	GeneID:102287245,Genbank:XM_005897200.1	kynurenine 3-monooxygenase (kynurenine 3-hydroxylase)	GO:0004502,GO:0005741,GO:0005743,GO:0005829,GO:0006569,GO:0009435,GO:0009651,GO:0016021,GO:0016174,GO:0019441,GO:0019674,GO:0019805,GO:0044550,GO:0050660,GO:0070062,GO:0070189,GO:0071949	kynurenine 3-monooxygenase activity|mitochondrial outer membrane|mitochondrial inner membrane|cytosol|tryptophan catabolic process|NAD biosynthetic process|response to salt stress|integral component of membrane|NAD(P)H oxidase activity|tryptophan catabolic process to kynurenine|NAD metabolic process|quinolinate biosynthetic process|secondary metabolite biosynthetic process|flavin adenine dinucleo…
KRT222	16.783	0.00374141	Up	0.352098	0.143946		0.434746	0.342604		1.42691	0.817998		5.95771	0.244464		0.803001	0.726807		13.6144	0.0300392	Up	0.244499	0.107199		0.304287	0.248505		4.10807	0.521957		0.152685	0.149329	0.150512	0.0374595	0.0373985	0.295359	0.190745	0.0994137	0.329999	0.343232	0.272812	0.0300543	0	0.0424604	0.0431561	GeneID:102278239,Genbank:XM_005898048.2	keratin 222, type II	GO:0005198,GO:0005882	structural molecule activity|intermediate filament
KRT24	2.70881	3.42004e-07	Up	0.291267	1.35076e-08	Down	0.126214	0.0333488	Down	1.35026	0.402872		0.792804	0.408581		2.28785	0.287743		6.24061	0.0508649		0.214243	6.56094e-09	Down	0.0945294	0.0193815	Down	0.580283	0.114115		0.843225	0.927987	0.632898	0.788145	0.659376	0.39172	0.815796	8.05408	5.30718	2.14997	2.78283	1.78404	0.749927	1.33347	0.987075	GeneID:102278527,Genbank:XM_005898049.1	keratin 24, type I	GO:0005198,GO:0005829,GO:0005882,GO:0031424,GO:0070062,GO:0070268	structural molecule activity|cytosol|intermediate filament|keratinization|extracellular exosome|cornification
LENG9	0.484151	0.0233974	Down	1.96015	0.0452635		1.32077	0.385436		1.12795	0.735721		0.952114	0.908745		1.47114	0.416685		0.71502	0.323163		1.73223	0.182401		1.18129	0.643578		0.836809	0.633885		1.56607	1.88255	1.14738	1.00532	2.50244	1.31795	0.968605	1.21978	1.02691	0.725342	0.671727	0.885114	1.04127	1.36642	1.40703	GeneID:102280849,Genbank:XM_014483506.1	leukocyte receptor cluster (LRC) member 9	GO:0046872	metal ion binding
LIPN	2.3233	0.0207174	Up	0.651645	0.319657		0.722391	0.590173		0.903247	0.883909		1.51883	0.448222		0.891667	0.724155		2.0816	0.13026		0.717637	0.417068		0.807191	0.681237		1.66643	0.312966		0.975425	0.436105	0.249506	0.252908	0.563967	0.601006	0.712049	0.750742	0.248597	0.25103	0.611344	0.782414	0.36507	0.276196	0.55387	GeneID:102275330,Genbank:XM_005897718.1	lipase, family member N	GO:0004465,GO:0005576,GO:0016042,GO:0070268	lipoprotein lipase activity|extracellular region|lipid catabolic process|cornification
LMX1A	2.27127	0.0406067	Up	0.383502	0.0260637	Down	0.15138	6.75316e-07	Down	0.3129	0.0489192	Down	0.876046	0.828894		2.51527	0.00593773	Up	5.75584	4.5338e-06	Up	1.21359	0.675092		0.484901	0.0501361		2.75827	0.0729721		0.390553	0.288076	0.534134	1.26575	0.348372	0.851802	1.08621	2.09167	1.69661	0.553475	0.732398	0.376687	0.295036	0.247357	0.403048	GeneID:102276140,Genbank:XM_005890188.1	LIM homeobox transcription factor 1, alpha	GO:0000977,GO:0001228,GO:0001558,GO:0005634,GO:0007411,GO:0007417,GO:0007613,GO:0007626,GO:0010468,GO:0021542,GO:0021549,GO:0021766,GO:0021953,GO:0030182,GO:0030901,GO:0042048,GO:0045665,GO:0045944,GO:0046872,GO:0050808,GO:0071542,GO:0090263,GO:1904948,GO:1905426	RNA polymerase II regulatory region sequence-specific DNA binding|transcriptional activator activity, RNA polymerase II transcription regulatory region sequence-specific DNA binding|regulation of cell growth|nucleus|axon guidance|central nervous system development|memory|locomotory behavior|regulation of gene expression|dentate gyrus development|cerebellum development|hippocampus development|cent…
LOC102264498	2.28421	0.0237556	Up	0.990547	0.99385		0.958941	0.974138		0.825902	0.708223		2.27218	0.102191		1.02663	1		2.35802	0.0631511		1.19704	0.690001		1.17134	0.677757		2.73307	0.0666029		1.56161	0.485588	0.902938	0.972765	1.47727	0.323525	0.774629	0.914195	0.545998	0.612713	0.953965	0.936082	0.335695	0.371953	0.482297	GeneID:102264498,Genbank:XM_005900894.1	C-C chemokine receptor type 5	GO:0000165,GO:0003779,GO:0005768,GO:0006935,GO:0006954,GO:0006955,GO:0007267,GO:0009897,GO:0014808,GO:0016021,GO:0016493,GO:0019722,GO:0070723,GO:0071222,GO:0071791	MAPK cascade|actin binding|endosome|chemotaxis|inflammatory response|immune response|cell-cell signaling|external side of plasma membrane|release of sequestered calcium ion into cytosol by sarcoplasmic reticulum|integral component of membrane|C-C chemokine receptor activity|calcium-mediated signaling|response to cholesterol|cellular response to lipopolysaccharide|chemokine (C-C motif) ligand 5 bi…
LOC102265813	2.2305	0.0107938	Up	0.417464	0.010165	Down	0.14684	0.00342325	Down	0.240989	0.0320803	Down	0.934513	0.844288		2.8189	0.0644037		6.32661	0.00441792	Up	1.71282	0.287268		0.612229	0.387723		3.81957	0.0347025	Up	2.38196	1.12699	1.75129	12.3441	2.90704	5.87155	4.03246	12.3484	12.1638	4.23515	5.0882	2.46004	2.42952	2.45506	1.39835	GeneID:102265813,Genbank:XM_014479076.1	zinc finger protein 385D	GO:0002039,GO:0003723,GO:0005634,GO:0008270,GO:0072332	p53 binding|RNA binding|nucleus|zinc ion binding|intrinsic apoptotic signaling pathway by p53 class mediator
LOC102265878	0	0.031678	Down	inf	0.0059841	Up	4.65752	0.15975		33.0168	0.0305801	Up	1.75632	0.545462		inf	0.422113		0.377032	0.496113		inf	0.991759		0.141024	0.64717		0.0527086	0.178761		0.17521	0.0864269	0.655948	0	0	0.0819448	0.0765856	0.168651	0.0793898	0	0	0	0.392924	0.160488	0.161476	GeneID:102265878,Genbank:XM_005911626.1	succinyl-CoA:3-ketoacid coenzyme A transferase 2, mitochondrial-like	GO:0005739,GO:0005759,GO:0008260,GO:0031514,GO:0046952	mitochondrion|mitochondrial matrix|3-oxoacid CoA-transferase activity|motile cilium|ketone body catabolic process
LOC102266674	2.32373	0.0250594	Up	0.475659	0.0616646		0.628592	0.489583		1.04914	0.953472		1.11115	0.834292		0.749296	0.366952		1.7546	0.437994		0.453628	0.0839246		0.609472	0.549901		1.05421	0.949701		0.27215	0.236849	0.191196	0.119705	0.418751	0.0659314	0.0878516	0.323566	0.35572	0.400339	0.34758	0.427804	0.0972672	0.169124	0.28606	GeneID:102266674,Genbank:XM_005897921.1	chromosome unknown open reading frame, human C8orf34
LOC102267123	3.01305	0.0107772	Up	0.896776	0.771314		0.406961	0.0508373		1.88778	0.154178		2.70701	0.015747	Up	2.18299	0.104072		6.61189	0.000747108	Up	0.469972	0.0784257		0.216365	0.00324682	Down	1.41434	0.566618		2.64362	1.47287	2.2658	0.715966	0.517537	1.50821	1.83714	4.02088	3.13222	3.00081	1.19316	1.92872	0.659557	0.71763	0.82286	GeneID:102267123,Genbank:XM_005911476.1	24-hydroxycholesterol 7-alpha-hydroxylase-like	GO:0005506,GO:0005789,GO:0006699,GO:0006707,GO:0007586,GO:0008387,GO:0008396,GO:0016125,GO:0020037,GO:0030573,GO:0031090,GO:0043231	iron ion binding|endoplasmic reticulum membrane|bile acid biosynthetic process|cholesterol catabolic process|digestion|steroid 7-alpha-hydroxylase activity|oxysterol 7-alpha-hydroxylase activity|sterol metabolic process|heme binding|bile acid catabolic process|organelle membrane|intracellular membrane-bounded organelle
LOC102267159	4.43839	2.3048e-07	Up	0.166945	1.33312e-08	Down	0.144383	0.0204504	Down	0.914717	0.848211		0.743076	0.162311		1.14483	0.915904		5.11481	0.0384631	Up	0.181979	1.88968e-07	Down	0.160063	0.0255997	Down	0.80746	0.541554		6.81835	3.50685	3.6581	3.30045	8.15843	2.91345	6.09913	32.1548	29.4021	34.3338	22.6321	21.7256	5.51419	5.78725	7.0455	GeneID:102267159,Genbank:XM_005902440.1	ceruloplasmin
LOC102267198	3.01663	1.9137e-05	Up	0.577836	0.0258072		0.607703	0.0994979		0.459009	0.237079		1.74701	0.0854721		0.943632	0.802385		2.85944	0.00167455	Up	1.24557	0.677909		1.32555	0.59331		3.75497	0.0805673		0.0455442	0.0309599	0.0640507	0.22165	0.0794543	0.21343	0.22934	0.152795	0.185623	0.149786	0.0722427	0.12059	0.0365041	0.0124477	0.0381019	GeneID:102267198,Genbank:XM_005909254.1	olfactory guanylyl cyclase GC-D-like	GO:0004383,GO:0004672,GO:0005524,GO:0005525,GO:0005886,GO:0006182,GO:0007165,GO:0007608,GO:0008074,GO:0016021,GO:0035556	guanylate cyclase activity|protein kinase activity|ATP binding|GTP binding|plasma membrane|cGMP biosynthetic process|signal transduction|sensory perception of smell|guanylate cyclase complex, soluble|integral component of membrane|intracellular signal transduction
LOC102267260	2.33721	0.0457774	Up	0.229127	0.000858867	Down	0.1862	5.3187e-05	Down	0.462421	0.0139238	Down	0.536846	0.232243		1.22342	0.66091		2.87277	0.0102503	Up	0.494376	0.0414656	Down	0.40604	0.00790895	Down	1.15465	0.688967		0.407571	0.884383	0.729665	1.22543	1.72003	1.26253	2.08106	3.09637	3.27615	1.51778	2.55942	3.93255	1.11174	0.504972	2.00715	GeneID:102267260,Genbank:XM_005906720.2	retinol dehydrogenase 12	GO:0004745,GO:0005622,GO:0007601,GO:0016491,GO:0042572,GO:0050896	retinol dehydrogenase activity|intracellular|visual perception|oxidoreductase activity|retinol metabolic process|response to stimulus
LOC102267504	2.29527	0.0365261	Up	0.461798	0.0313658	Down	0.372141	0.00516978	Down	0.630286	0.327432		1.05928	0.897849		1.22983	0.60602		2.83004	0.00715372	Up	0.730721	0.444057		0.596645	0.1987		1.67295	0.33021		3.51285	1.89416	2.28409	1.78604	6.7198	2.38201	3.75661	6.05469	3.84056	4.2117	1.35547	5.91982	3.78524	1.78549	1.29133	GeneID:102267504,Genbank:XM_005895482.2	serum amyloid A protein-like	GO:0005615,GO:0006953,GO:0034364,GO:0042056,GO:0060326	extracellular space|acute-phase response|high-density lipoprotein particle|chemoattractant activity|cell chemotaxis
LOC102267579	2.19041	0.00810486	Up	0.299455	0.000603146	Down	0.167243	6.24997e-09	Down	0.225065	4.05546e-05	Down	0.657777	0.10989		1.78004	0.0307666		3.92141	8.11948e-07	Up	1.32202	0.325972		0.745556	0.26267		2.89543	0.000599747	Up	5.19455	4.38259	12.3008	67.4772	31.2603	54.3853	56.06	69.9898	50.91	42.4612	40.7443	21.1312	25.7049	16.2321	17.0239	GeneID:102267579,Genbank:XM_005911632.1	protein FAM180B	GO:0016021	integral component of membrane
LOC102267682	2.13288	0.0145558	Up	0.388191	0.00402798	Down	0.519995	0.122866		1.15619	0.672719		0.83079	0.674141		0.74017	0.240807		1.58734	0.261737		0.332785	0.000134404	Down	0.45195	0.0298356	Down	0.70914	0.331562		3.69904	1.22028	1.63136	2.02305	1.62623	2.22547	2.47782	3.88615	4.26014	4.76519	3.84236	6.89459	1.44846	2.80291	3.88468	GeneID:102267682,Genbank:XM_005911478.2	serpin B3-like	GO:0001618,GO:0002020,GO:0004867,GO:0004869,GO:0005576,GO:0005615,GO:0005634,GO:0005737,GO:0008284,GO:0010466,GO:0010718,GO:0010950,GO:0010951,GO:0030335,GO:0031410,GO:0031982,GO:0035425,GO:0035578,GO:0038001,GO:0043086,GO:0043312,GO:0043508,GO:0045861,GO:0070062	virus receptor activity|protease binding|serine-type endopeptidase inhibitor activity|cysteine-type endopeptidase inhibitor activity|extracellular region|extracellular space|nucleus|cytoplasm|positive regulation of cell proliferation|negative regulation of peptidase activity|positive regulation of epithelial to mesenchymal transition|positive regulation of endopeptidase activity|negative regulati…
LOC102268466	4.21639	3.48091e-17	Up	0.197306	1.58346e-17	Down	0.218506	0.0775217		1.03775	0.924036		0.834529	0.607071		0.893219	0.639854		3.785	0.101645		0.189614	2.0327e-13	Down	0.213897	0.0719519		0.798281	0.525519		1.58456	1.30309	0.412773	0.418559	1.61176	0.553987	0.470418	4.27899	3.9511	3.69842	4.79352	4.88216	1.19774	1.09278	1.13307	GeneID:102268466,Genbank:XM_005905112.2	cysteine-rich secretory protein 3	GO:0005576,GO:0007283,GO:0009566,GO:0042581,GO:0098609	extracellular region|spermatogenesis|fertilization|specific granule|cell-cell adhesion
LOC102268959	0.402577	0.0357413	Down	1.29512	0.662033		0.409806	0.0478271	Down	0.290876	0.254896		0.523067	0.144261		3.14269	0.0151855	Up	1.26873	0.560503		4.47419	0.208236		1.42459	0.671238		1.79712	0.497754		1.38324	0.674276	1.10963	0.907703	7.51755	2.1862	2.97113	2.67986	1.35868	0	1.09482	1.55856	1.684	1.98746	2.14532	GeneID:102268959,Genbank:XM_005891249.2	platelet factor 4	GO:0005615,GO:0006954,GO:0006955,GO:0007186,GO:0008009,GO:0008201,GO:0016525,GO:0019221,GO:0030168,GO:0030595,GO:0030816,GO:0032496,GO:0042127,GO:0043950,GO:0045236,GO:0045653,GO:0045944,GO:0048248,GO:0070098,GO:0090023	extracellular space|inflammatory response|immune response|G-protein coupled receptor signaling pathway|chemokine activity|heparin binding|negative regulation of angiogenesis|cytokine-mediated signaling pathway|platelet activation|leukocyte chemotaxis|positive regulation of cAMP metabolic process|response to lipopolysaccharide|regulation of cell proliferation|positive regulation of cAMP-mediated s…
LOC102269352	3.22904	0.0449918	Up	0.0806301	0.000761426	Down	0.102262	0.0314876	Down	0.189808	0.0686476		0.261714	0.0664896		0.781699	0.589447		2.54	0.263821		0.423921	0.140656		0.544923	0.470453		1.36761	0.628055		256.096	39.8626	34.8943	197.756	971.625	349.349	271.538	624.228	1452.87	390.952	1325.33	1875.02	121.936	460.823	704.808	GeneID:102269352,Genbank:XM_005911481.2	protein S100-A7	GO:0005509,GO:0005576,GO:0005737,GO:0046914	calcium ion binding|extracellular region|cytoplasm|transition metal ion binding
LOC102269388	0.342799	0.000368965	Down	2.78151	0.12174		6.89828	0.0196702	Up	7.78034	0.0145144	Up	0.956334	0.936122		0.398956	2.15329e-05	Down	0.137449	1.22779e-07	Down	0.35601	1.87503e-07	Down	0.891282	0.602508		0.122034	1.85079e-08	Down	6.48956	22.0422	6.80646	1.54853	2.15827	1.29996	2.59127	1.14648	1.34198	4.81153	4.15181	3.70376	13.7111	7.16528	14.8575	GeneID:102269388,Genbank:XM_014480718.1	keratin, type I cytoskeletal 13, transcript variant X1
LOC102270098	9.93038	0.0429352	Up	0.825315	0.851058		1.37542	0.691238		2.12918	0.524399		8.16172	0.10742		0.593627	0.516738		5.88386	0.341987		0.387909	0.378807		0.659839	0.845247		3.83156	0.564429		0.170604	0.200631	0.068208	0.0526562	0.0776392	0.0260932	0	0.120732	0.0724656	0.0812805	0.0840969	0.103811	0.0281681	0	0	GeneID:102270098,Genbank:XM_005894709.2	ephrin type-A receptor 6-like	GO:0005003,GO:0005524,GO:0005654,GO:0005886,GO:0005887,GO:0048013	ephrin receptor activity|ATP binding|nucleoplasm|plasma membrane|integral component of plasma membrane|ephrin receptor signaling pathway
LOC102270361	3.12485	7.66466e-10	Up	0.310288	1.22655e-09	Down	0.245756	0.0170448	Down	0.512368	0.0636055		0.973789	0.961921		1.25043	0.664227		3.93572	0.0189266	Up	0.602938	0.0282969		0.484321	0.161783		1.88435	0.0752665		89.8863	50.1138	38.3376	80.5466	161.665	81.3945	105.093	164.066	259.218	194.948	169.227	152.914	42.5923	68.0853	81.8703	GeneID:102270361,Genbank:XM_014483008.1	cytochrome P450 4X1-like	GO:0005506,GO:0005789,GO:0016021,GO:0020037,GO:0031090,GO:0070330	iron ion binding|endoplasmic reticulum membrane|integral component of membrane|heme binding|organelle membrane|aromatase activity
LOC102270364	2.13655	0.0198621	Up	0.882826	0.693671		1.17159	0.698649		1.31136	0.487336		1.89065	0.0771893		0.746548	0.443181		1.60066	0.270992		0.668001	0.276779		0.895531	0.784384		1.42478	0.449265		1.81429	2.03589	1.21064	1.18165	0.898052	1.10724	1.14137	0.9658	0.893482	1.40152	0.978574	1.77034	0.740078	0.815806	0.516472	GeneID:102270364,Genbank:XM_005910311.2	olfactory receptor 51E1
LOC102270370	17.4642	0.000140898	Up	0.412941	0.194345		0.322646	0.410306		1.20863	0.875453		7.26571	0.15222		1.2705	0.85721		22.3956	0.0867098		0.343541	0.159503		0.271312	0.369319		6.00481	0.391943		2.77282	0.0937255	0.767945	0	3.86899	0	1.34391	1.56643	9.09381	2.00206	5.78739	3.53782	0	0.197963	0.359893	GeneID:102270370,Genbank:XM_005892566.1	kynurenine/alpha-aminoadipate aminotransferase, mitochondrial	GO:0005739,GO:0006103,GO:0006536,GO:0009058,GO:0016212,GO:0030170,GO:0033512,GO:0047536,GO:0070189	mitochondrion|2-oxoglutarate metabolic process|glutamate metabolic process|biosynthetic process|kynurenine-oxoglutarate transaminase activity|pyridoxal phosphate binding|L-lysine catabolic process to acetyl-CoA via saccharopine|2-aminoadipate transaminase activity|kynurenine metabolic process
LOC102270717	4.03409	0.00433783	Up	0.227892	0.00197324	Down	0.553294	0.352913		1.87323	0.145251		0.9233	0.893969		0.408944	0.040123	Down	1.66009	0.481277		0.121362	8.39064e-05	Down	0.298217	0.100239		0.489366	0.248495		0.849139	1.07413	0.233811	0.290538	0.510019	0.633882	0.530225	1.39818	1.90942	1.93265	3.9681	5.61966	0.320666	0.500277	1.76993	GeneID:102270717,Genbank:XM_005904091.2	serpin B4	GO:0002020,GO:0004867,GO:0005615,GO:0005622,GO:0005737,GO:0010466,GO:0019899,GO:0030162,GO:0042270,GO:0070062	protease binding|serine-type endopeptidase inhibitor activity|extracellular space|intracellular|cytoplasm|negative regulation of peptidase activity|enzyme binding|regulation of proteolysis|protection from natural killer cell mediated cytotoxicity|extracellular exosome
LOC102271038	2.87972	0.00625695	Up	0.975776	0.957797		0.893641	0.916046		1.15189	0.739797		2.82146	0.01266	Up	1.08163	0.980757		3.13738	0.149841		0.840948	0.672871		0.783348	0.727741		2.4233	0.0843574		0.738881	0.951907	0.641838	0.742806	0.373029	0.2718	0.302026	0.945911	0.255178	0.804406	0.527462	0.698505	0.122468	0.0780952	0.351411	GeneID:102271038,Genbank:XM_005891121.1	chromosome unknown open reading frame, human C11orf70, transcript variant X1
LOC102271402	4.27152	0.000366989	Up	0.0769475	1.83237e-08	Down	0.0676056	0.00152821	Down	0.315059	0.00175875	Down	0.330314	0.18957		1.12882	0.917896		4.85619	0.0308263	Up	0.242491	7.95188e-05	Down	0.215904	0.0285033	Down	1.03582	0.932579		285.747	30.5148	81.3091	254.91	399.495	451.246	597.282	1443.65	2274.72	857.2	1524.51	2079.08	74.7338	405.423	709.453	GeneID:102271402,Genbank:XM_005909568.2	protein S100-A7	GO:0005509,GO:0005576,GO:0005737,GO:0046914	calcium ion binding|extracellular region|cytoplasm|transition metal ion binding
LOC102273246	2.34167	2.23148e-14	Up	0.440614	6.01611e-06	Down	0.308847	3.81288e-10	Down	0.516115	0.00200744		1.03473	0.858074		1.41425	0.054068		3.32652	3.47182e-12	Up	0.846723	0.265865		0.600611	0.0165184		1.98065	1.11632e-05		8.54528	4.31199	4.28276	14.0059	9.25861	11.8678	17.3332	11.1971	9.5947	7.09475	8.41499	6.96067	4.12817	4.85584	4.84348	GeneID:102273246,Genbank:XM_014479253.1	membrane primary amine oxidase	GO:0005507,GO:0005886,GO:0007155,GO:0008131,GO:0009308,GO:0009986,GO:0016021,GO:0048038,GO:0052593,GO:0052594,GO:0052595,GO:0052596	copper ion binding|plasma membrane|cell adhesion|primary amine oxidase activity|amine metabolic process|cell surface|integral component of membrane|quinone binding|tryptamine:oxygen oxidoreductase (deaminating) activity|aminoacetone:oxygen oxidoreductase(deaminating) activity|aliphatic-amine oxidase activity|phenethylamine:oxygen oxidoreductase (deaminating) activity
LOC102273480	2.91923	0.0233773	Up	1.3498	0.405835		1.79781	0.205868		1.94327	0.146551		3.9512	0.00243217	Up	0.744361	0.601444		2.18325	0.196132		0.686691	0.45475		0.922729	0.852834		2.00497	0.302942		0.69373	0.599613	0.785801	0.632552	0.174345	0.288742	0.482412	0.317887	0.157081	0.513877	0.622954	0.252189	0.311551	0.187359	0.220306	GeneID:102273480,Genbank:XM_005907609.2	POU domain, class 2, transcription factor 1	GO:0003700,GO:0005634,GO:0006351,GO:0043565,GO:0045892	DNA binding transcription factor activity|nucleus|transcription, DNA-templated|sequence-specific DNA binding|negative regulation of transcription, DNA-templated
LOC102273986	2.59627	8.71085e-05	Up	1.13059	0.570223		0.747646	0.312384		0.662557	0.0906135		2.94296	1.69538e-05	Up	1.4996	0.175507		3.91053	0.00222281	Up	1.69535	0.0259483		1.12911	0.803757		4.4008	6.03405e-08	Up	2.51135	1.60066	1.77357	3.17235	2.61869	2.15959	3.77065	1.71416	1.02103	1.29395	1.22444	1.71713	0.609556	0.393512	0.868077	GeneID:102273986,Genbank:XM_005911367.2	antigen-presenting glycoprotein CD1d-like	GO:0005765,GO:0005789,GO:0010008,GO:0016021,GO:0016323,GO:0045087	lysosomal membrane|endoplasmic reticulum membrane|endosome membrane|integral component of membrane|basolateral plasma membrane|innate immune response
LOC102274990	2.88696	4.48333e-14	Up	0.270677	1.79396e-24	Down	0.17534	0.0168411	Down	0.376277	0.0155055	Down	0.784693	0.357676		1.52992	0.448792		4.44783	0.0323598	Up	0.71683	0.170024		0.470594	0.214859		2.06919	0.0609362		102.185	72.4758	54.8827	116.984	278.306	150.208	158.024	270.86	488.362	265.986	233.834	228.403	58.086	97.2609	113.525	GeneID:102274990,Genbank:XM_005907764.2	cytochrome P450 4X1	GO:0005506,GO:0005789,GO:0016021,GO:0020037,GO:0031090,GO:0070330	iron ion binding|endoplasmic reticulum membrane|integral component of membrane|heme binding|organelle membrane|aromatase activity
LOC102275171	2.3678	7.37172e-08	Up	0.356954	3.34958e-11	Down	0.335807	0.0954138		0.721266	0.630623		0.849043	0.607081		1.05242	0.958945		2.50953	0.144768		0.494931	0.0675161		0.472624	0.29473		1.17141	0.796684		2.94817	2.92278	1.29865	1.40145	8.67665	2.42172	2.36024	8.31315	10.4899	8.06994	6.50377	6.98543	1.84915	3.68259	3.61624	GeneID:102275171,Genbank:XM_014478268.1	putative SEC14-like protein 6, transcript variant X2
LOC102275734	0.475028	2.21211e-05	Down	1.50009	0.0188592		1.71657	0.193918		1.57911	0.0535012		0.715243	0.0618893		0.865776	0.887143		0.412791	0.00968696	Down	0.940916	0.78752		1.08217	0.998849		0.446523	0.000256252	Down	0.312216	0.393973	0.167799	0.386613	0.363196	0.617626	0.670602	0.289489	0.339921	0.340976	0.270649	0.288401	0.422729	0.349446	0.289368	GeneID:102275734,Genbank:XM_014480622.1	chromosome unknown open reading frame, human C22orf29	GO:0005739,GO:0051881,GO:0097345	mitochondrion|regulation of mitochondrial membrane potential|mitochondrial outer membrane permeabilization
LOC102275784	27.7551	0.0192932	Up	0.352828	0.289546		0.96886	0.991904		0.428659	0.488743		9.76563	0.390189		0.363102	0.391045		10.0843	0.412763		0.828776	0.874841		2.26777	0.56211		22.9434	0.104577		0	0	0.259222	0	0.459361	0.122259	0.340976	0	0.230722	0.695782	0.362164	0.347578	0.102476	0	0	GeneID:102275784,Genbank:XM_005891902.2	solute carrier family 35 member F4-like	GO:0015888,GO:0016021	thiamine transport|integral component of membrane
LOC102275806	2.06378	0.015383	Up	1.16348	0.562532		0.861648	0.621596		0.70201	0.215197		2.40936	0.00385397	Up	1.33904	0.327874		2.77818	0.00304753	Up	1.65028	0.0756088		1.23218	0.505457		3.40345	0.000190501	Up	9.2967	13.1099	8.69016	11.0604	19.5375	21.7239	13.9699	9.49497	12.2125	11.061	10.9499	8.59719	5.88969	6.08589	4.38283	GeneID:102275806,Genbank:XM_005896939.1	40S ribosomal protein S27
LOC102275980	6.26639	0.000228099	Up	0.182503	0.000696561	Down	0.163324	0.0540298		0.602795	0.349089		1.1472	0.707345		1.10533	0.967726		6.97319	0.0422018	Up	0.3014	0.00986385	Down	0.274157	0.130672		1.88726	0.202891		68.4674	27.3994	20.6505	39.4297	108.446	38.2321	47.9969	168.586	326.149	323.061	148.977	162.501	30.3456	37.9639	27.2673	GeneID:102275980,Genbank:XM_005895585.1	allergen Bos d 2	GO:0005576,GO:0036094	extracellular region|small molecule binding
LOC102276268	10.1738	1.13584e-06	Up	0.102579	2.3969e-06	Down	0.0674268	0.0373986	Down	0.29589	0.444128		1.04723	0.876279		1.50689	0.66354		15.4514	0.0355764	Up	0.347948	0.0835389		0.232168	0.200458		3.53993	0.426387		75.9032	23.5102	34.4471	13.0684	380.63	16.195	46.0796	417.332	916.095	507.182	322.553	237.581	32.7161	41.5381	45.548	GeneID:102276268,Genbank:XM_014478159.1	allergen Bos d 2	GO:0005576,GO:0036094	extracellular region|small molecule binding
LOC102276824	2.98503	0.00428282	Up	2.30007	0.0441503	Up	3.99105	0.00417837	Up	7.05139	0.000390259	Up	6.87426	0.000459945	Up	0.572268	0.144034		1.71615	0.379893		0.325209	0.0162629	Down	0.570874	0.391996		0.969896	0.989466		1.7196	0.546292	1.29958	0.143167	0.24437	0.173746	0.226167	0.300791	0.213056	0.433351	0.509646	0.49272	0.285901	0.098493	0.219136	GeneID:102276824,Genbank:XM_005892884.2	transmembrane protease serine 11B-like protein	GO:0004252,GO:0005576,GO:0005886,GO:0005887,GO:0008236	serine-type endopeptidase activity|extracellular region|plasma membrane|integral component of plasma membrane|serine-type peptidase activity
LOC102276827	2.13022	0.00964845	Up	0.587143	0.0950878		0.282273	0.0471237	Down	0.326347	0.0268184	Down	1.25534	0.3421		2.06577	0.219		4.425	0.0249571	Up	1.79598	0.190067		0.875527	0.888268		3.82304	0.0121082	Up	4.92041	2.14478	3.48027	9.97501	16.9261	5.30681	3.78637	15.7553	13.2738	3.53362	7.5059	5.01932	3.0317	2.32231	2.62241	GeneID:102276827,Genbank:XM_014477505.1	folate receptor beta, transcript variant X2	GO:0005542,GO:0005576,GO:0005886,GO:0006501,GO:0006898,GO:0006954,GO:0008144,GO:0008284,GO:0008517,GO:0009986,GO:0015884,GO:0016020,GO:0031362,GO:0046655,GO:0050758,GO:0051870,GO:0061714	folic acid binding|extracellular region|plasma membrane|C-terminal protein lipidation|receptor-mediated endocytosis|inflammatory response|drug binding|positive regulation of cell proliferation|folic acid transmembrane transporter activity|cell surface|folic acid transport|membrane|anchored component of external side of plasma membrane|folic acid metabolic process|regulation of thymidylate synthas…
LOC102276835	2.59139	0.00160832	Up	0.321069	0.00128732	Down	0.217104	0.000450952	Down	0.319319	1.36079e-06	Down	0.834318	0.549515		1.46398	0.305364		3.81604	0.000974949	Up	0.998477	0.994421		0.684565	0.249157		2.58559	5.3255e-07	Up	218.866	73.2894	97.0454	354.576	497.097	316.284	342.473	426.489	573.445	500.171	268.185	326.043	152.211	180.528	139.974	GeneID:102276835,Genbank:XM_014478160.1	allergen Bos d 2	GO:0005576,GO:0036094	extracellular region|small molecule binding
LOC102277610	6.00288	0.035829	Up	2.91312	0.0156864	Up	2.38368	0.0878302		1.91929	0.179813		17.5436	2.40766e-06	Up	1.21217	0.725098		7.29851	0.0324911	Up	1.5067	0.52478		1.23953	0.806931		9.02664	0.0153853	Up	0.506489	0.400912	0.349522	0.3737	0.313856	0.327045	0.404473	0.0738592	0.19146	0.142308	0.190105	0.204874	0.0262945	0.0260697	0.0265588	GeneID:102277610,Genbank:XM_005900242.1	protocadherin beta-15	GO:0005509,GO:0005887,GO:0007155,GO:0007156,GO:0007268,GO:0007399,GO:0007416,GO:0032391	calcium ion binding|integral component of plasma membrane|cell adhesion|homophilic cell adhesion via plasma membrane adhesion molecules|chemical synaptic transmission|nervous system development|synapse assembly|photoreceptor connecting cilium
LOC102277855	2.66225	0.00235281	Up	0.490872	0.015275	Down	0.180159	0.023999	Down	0.919332	0.753611		1.3098	0.26065		2.70301	0.144074		7.23412	0.0135297	Up	0.531653	0.0410078		0.198108	0.0301842	Down	1.4133	0.217404		2.60921	1.77972	2.19054	1.82053	2.59367	1.43339	2.4049	8.83089	9.97884	4.3424	1.87761	3.93607	1.30107	1.80761	1.32571	GeneID:102277855,Genbank:XM_014476897.1	24-hydroxycholesterol 7-alpha-hydroxylase	GO:0005506,GO:0005789,GO:0006699,GO:0006707,GO:0007586,GO:0008387,GO:0008396,GO:0016125,GO:0020037,GO:0030573,GO:0031090,GO:0043231	iron ion binding|endoplasmic reticulum membrane|bile acid biosynthetic process|cholesterol catabolic process|digestion|steroid 7-alpha-hydroxylase activity|oxysterol 7-alpha-hydroxylase activity|sterol metabolic process|heme binding|bile acid catabolic process|organelle membrane|intracellular membrane-bounded organelle
LOC102278161	3.22729	1.39787e-05	Up	0.671068	0.101578		0.634131	0.0940903		0.555679	0.0545624		2.17488	0.0224796	Up	1.0515	0.771364		3.40967	0.000176652	Up	1.20037	0.483242		1.14023	0.73265		3.86988	0.000122272	Up	4.03122	7.1096	7.83146	7.15289	4.56406	6.89125	4.71417	5.11447	2.08567	3.02973	4.28445	5.68755	0.394063	4.59522	1.83364	GeneID:102278161,Genbank:XM_005896645.2	40S ribosomal protein S20-like	GO:0002181,GO:0003723,GO:0003735,GO:0016020,GO:0022627,GO:0031012,GO:0070062	cytoplasmic translation|RNA binding|structural constituent of ribosome|membrane|cytosolic small ribosomal subunit|extracellular matrix|extracellular exosome
LOC102278452	2.10208	0.0463015	Up	0.771721	0.449435		0.680817	0.276873		0.843726	0.697837		1.62097	0.25965		1.12539	0.684177		2.36995	0.0389224	Up	0.90732	0.797714		0.806539	0.548324		1.90445	0.226249		0.364977	0.411603	0.474669	0.764303	0.383874	0.441969	0.967977	0.369085	0.300746	0.452825	0.385756	0.71928	0.474242	0.0887378	0.246921	GeneID:102278452,Genbank:XM_014479570.1	protocadherin gamma-B2	GO:0005509,GO:0005887,GO:0007155,GO:0007156,GO:0007267,GO:0007399	calcium ion binding|integral component of plasma membrane|cell adhesion|homophilic cell adhesion via plasma membrane adhesion molecules|cell-cell signaling|nervous system development
LOC102278673	0.443806	0.016005	Down	0.468469	0.0198962	Down	2.25621	0.135603		5.20326	0.00912772	Up	0.208915	0.000138417	Down	0.206178	3.46943e-06	Down	0.0921515	1.33613e-07	Down	0.0896674	5.29232e-12	Down	0.43706	0.402493		0.0397843	1.67148e-10	Down	160.941	454.138	214.175	12.806	37.304	76.1706	4.6649	86.3863	162.703	315.741	554.329	505.627	826.398	897.148	1576.24	GeneID:102278673,Genbank:XM_005908579.1	keratin-associated protein 7-1	GO:0005882	intermediate filament
LOC102279395	0.421973	0.018529	Down	1.8351	0.162455		1.5138	0.345398		1.77107	0.235516		0.777609	0.507258		1.19815	0.742951		0.509178	0.125402		1.0319	0.96502		0.862404	0.816865		0.435827	0.0729666		4.66624	6.23883	1.97702	2.51474	4.5611	1.47317	3.50648	2.61165	3.89508	2.58938	1.40364	1.70906	5.25096	3.19203	8.5925	GeneID:102279395,Genbank:XM_005905368.2	L-xylulose reductase	GO:0005881,GO:0005902,GO:0005903,GO:0005997,GO:0006006,GO:0006739,GO:0016020,GO:0016655,GO:0042732,GO:0042802,GO:0050038,GO:0051289	cytoplasmic microtubule|microvillus|brush border|xylulose metabolic process|glucose metabolic process|NADP metabolic process|membrane|oxidoreductase activity, acting on NAD(P)H, quinone or similar compound as acceptor|D-xylose metabolic process|identical protein binding|L-xylulose reductase (NADP+) activity|protein homotetramerization
LOC102279413	2.47796	8.74637e-07	Up	0.261717	1.02674e-12	Down	0.244751	0.0397957	Down	0.454537	0.121473		0.651698	0.177484		1.05916	0.977361		2.64409	0.120387		0.574058	0.0545092		0.545036	0.332045		1.42254	0.430487		81.6468	55.4828	44.1787	133.431	401.603	116.127	115.317	359.136	508.341	385.986	392.005	297.499	94.5395	196.471	190.674	GeneID:102279413,Genbank:XM_005907773.1	androgen-binding protein homolog	GO:0005615	extracellular space
LOC102279417	2.42144	0.00300645	Up	1.05341	0.806102		0.929665	0.804452		1.10411	0.787284		2.55783	0.00958389	Up	1.12135	0.666942		2.72355	0.0906979		0.942478	0.873769		0.837893	0.668749		2.27989	0.140372		2.16253	1.59353	0.759653	2.51502	0.498102	1.78529	2.83611	0.787578	0.61227	1.17036	1.56951	1.21275	0.831106	0.575685	0.389588	GeneID:102279417,Genbank:XM_005889394.1	zinc finger E-box-binding homeobox 1-like	GO:0000122,GO:0001227,GO:0003682,GO:0003700,GO:0003713,GO:0003714,GO:0005634,GO:0005654,GO:0005667,GO:0005829,GO:0006351,GO:0006357,GO:0006955,GO:0007389,GO:0007417,GO:0008134,GO:0008270,GO:0008283,GO:0008285,GO:0010464,GO:0017015,GO:0019221,GO:0033081,GO:0045602,GO:0045666,GO:0045892,GO:0045944,GO:0048596,GO:0048704,GO:0048752,GO:0051150,GO:0051216,GO:0070888,GO:0071230,GO:0090103	negative regulation of transcription from RNA polymerase II promoter|transcriptional repressor activity, RNA polymerase II transcription regulatory region sequence-specific DNA binding|chromatin binding|DNA binding transcription factor activity|transcription coactivator activity|transcription corepressor activity|nucleus|nucleoplasm|transcription factor complex|cytosol|transcription, DNA-template…
LOC102280669	2.06232	0.00650711	Up	0.712826	0.206316		0.985091	0.90158		2.21464	0.0436709	Up	1.47288	0.207823		0.717329	0.2284		1.48727	0.487697		0.320949	0.00125706	Down	0.450337	0.175358		0.661447	0.358308		1.18322	1.06775	0.905461	0.435547	0.760184	0.266781	0.379191	1.00691	1.19115	1.50686	1.00732	1.66606	0.578238	0.459536	0.895616	GeneID:102280669,Genbank:XM_005892896.2	chromosome unknown open reading frame, human C3orf14
LOC102280840	2.3568	3.08606e-06	Up	0.3308	1.19131e-08	Down	0.16819	0.000710115	Down	0.341083	0.0421332	Down	0.782268	0.27697		1.95358	0.111781		4.63025	0.00250719	Up	0.961835	0.906739		0.495724	0.130481		2.26552	0.091964		18.0857	24.6783	31.9636	103.471	34.936	50.2731	64.9837	143.18	111.339	66.8837	61.7146	50.0495	29.7278	34.8681	19.6941	GeneID:102280840,Genbank:XM_005891147.2	integrin beta-like protein 1	GO:0005615,GO:0005886,GO:0007155	extracellular space|plasma membrane|cell adhesion
LOC102280962	2.56924	0.040503	Up	0.700994	0.347352		0.594694	0.0869869		0.470378	0.332891		1.81084	0.302502		1.16921	0.562288		3.02529	0.00359666	Up	1.49111	0.554528		1.27491	0.695983		3.83353	0.151992		4.52148	1.34489	1.58349	1.74266	22.074	9.41689	4.88904	3.85142	7.1235	1.33374	8.33782	7.20782	2.60531	5.12984	9.50281	GeneID:102280962,Genbank:XM_005894981.1	late cornified envelope protein 3D	GO:0001533,GO:0005198,GO:0005737,GO:0005829,GO:0018149,GO:0030216,GO:0070268	cornified envelope|structural molecule activity|cytoplasm|cytosol|peptide cross-linking|keratinocyte differentiation|cornification
LOC102282544	2.00757	0.0187665	Up	0.314422	0.00166801	Down	0.296345	0.00723378	Down	0.764558	0.668604		0.633002	0.193052		1.05144	0.956854		2.11999	0.0513964		0.410731	0.0249553	Down	0.391283	0.0460547	Down	0.823444	0.681451		0	0	0	0	0	0	0	0	0	0	1.68489	0	0	0	0	GeneID:102282544,Genbank:XM_005894986.1	small proline-rich protein 2E
LOC102282962	2.0449	0.0056943	Up	0.935819	0.789552		0.489285	0.117631		1.06184	0.870401		1.92185	0.01886		1.89881	0.177406		3.90963	0.0124847	Up	0.88021	0.703854		0.466238	0.122613		1.80087	0.129342		0.996507	0.886762	0.961316	0.971634	1.34754	0.626063	1.07608	2.53873	1.80509	0.930111	1.33027	0.732068	0.387674	0.408149	0.714097	GeneID:102282962,Genbank:XM_005887466.1	apolipoprotein L2	GO:0005102,GO:0005576,GO:0005789,GO:0006629,GO:0006869,GO:0006953,GO:0007275,GO:0008035,GO:0008203,GO:0008289,GO:0016020,GO:0042157,GO:0060135	receptor binding|extracellular region|endoplasmic reticulum membrane|lipid metabolic process|lipid transport|acute-phase response|multicellular organism development|high-density lipoprotein particle binding|cholesterol metabolic process|lipid binding|membrane|lipoprotein metabolic process|maternal process involved in female pregnancy
LOC102283762	0.421534	0.0096336	Down	2.31292	0.0173648	Up	2.69155	0.0119635	Up	5.7229	0.000333204	Up	0.97648	0.960986		0.851427	0.675672		0.360857	0.0118448	Down	0.401512	0.149711		0.473554	0.338939		0.169033	0.000296642	Down	6.0995	5.99663	5.80625	0.848861	1.44691	2.06957	0.824325	2.124	2.85491	3.03255	1.48812	1.46075	7.39135	5.80567	5.29468	GeneID:102283762,Genbank:XM_005911606.2	retinol dehydrogenase 14-like	GO:0001649,GO:0005634,GO:0005739,GO:0005765,GO:0005783,GO:0005789,GO:0016020,GO:0016491,GO:0052650	osteoblast differentiation|nucleus|mitochondrion|lysosomal membrane|endoplasmic reticulum|endoplasmic reticulum membrane|membrane|oxidoreductase activity|NADP-retinol dehydrogenase activity
LOC102283923	3.31927	0.00663648	Up	0.235558	0.000592672	Down	0.429847	0.0688025		1.86214	0.0127382		0.785302	0.662264		0.543934	0.082875		1.81684	0.282964		0.125996	9.62584e-06	Down	0.232832	0.00567137	Down	0.418139	0.189641		3.8258	2.81715	2.17834	1.20475	1.89729	1.5006	3.21058	5.15991	7.08868	6.42073	10.6331	15.5687	1.12093	2.51022	6.04608	GeneID:102283923,Genbank:XM_014482616.1	serpin B4	GO:0002020,GO:0004867,GO:0005615,GO:0005622,GO:0005737,GO:0010466,GO:0019899,GO:0030162,GO:0042270,GO:0070062	protease binding|serine-type endopeptidase inhibitor activity|extracellular space|intracellular|cytoplasm|negative regulation of peptidase activity|enzyme binding|regulation of proteolysis|protection from natural killer cell mediated cytotoxicity|extracellular exosome
LOC102284686	2.17312	0.00247694	Up	0.763581	0.150359		1.13535	0.624227		2.65846	2.12742e-06	Up	1.66223	0.00893762		0.666522	0.212255		1.45397	0.587076		0.286079	1.3671e-06	Down	0.432281	0.213991		0.620166	0.124493		7.34097	8.15826	5.62722	1.72407	2.89531	2.0613	1.22687	6.24878	4.35934	7.95923	5.42023	9.11002	4.62641	4.41653	2.10188	GeneID:102284686,Genbank:XM_005893135.2	cytochrome P450 3A24	GO:0004497,GO:0005506,GO:0005789,GO:0020037,GO:0031090,GO:0070330	monooxygenase activity|iron ion binding|endoplasmic reticulum membrane|heme binding|organelle membrane|aromatase activity
LOC102284725	0.454187	0.00147969	Down	1.3803	0.274343		1.19939	0.52792		1.45351	0.291698		0.627944	0.067648		1.14047	0.801193		0.520172	0.0274876		0.942819	0.883416		0.830375	0.705953		0.42764	0.00790471	Down	1.94137	1.4102	1.5544	1.34221	1.34692	1.49477	1.0621	2.18551	1.70036	1.44842	1.15235	1.35483	2.84451	2.07912	2.16374	GeneID:102284725,Genbank:XM_005903069.1	serine/threonine-protein kinase TAO2-like	GO:0000186,GO:0000187,GO:0001558,GO:0004674,GO:0004709,GO:0005524,GO:0005622,GO:0005634,GO:0005730,GO:0005829,GO:0006612,GO:0006915,GO:0006950,GO:0006974,GO:0007095,GO:0007257,GO:0007346,GO:0007399,GO:0007409,GO:0008360,GO:0010976,GO:0015629,GO:0016021,GO:0016477,GO:0030036,GO:0030424,GO:0030659,GO:0031410,GO:0031434,GO:0031954,GO:0032147,GO:0032874,GO:0032956,GO:0038191,GO:0042981,GO:0043005,GO:…	activation of MAPKK activity|activation of MAPK activity|regulation of cell growth|protein serine/threonine kinase activity|MAP kinase kinase kinase activity|ATP binding|intracellular|nucleus|nucleolus|cytosol|protein targeting to membrane|apoptotic process|response to stress|cellular response to DNA damage stimulus|mitotic G2 DNA damage checkpoint|activation of JUN kinase activity|regulation of …
LOC102284797	7.0519	4.18399e-10	Up	0.0785644	1.01181e-14	Down	0.159354	0.0304361	Down	0.472436	0.335752		0.554249	0.263446		0.487981	0.0267194	Down	3.44925	0.106942		0.164807	2.51067e-08	Down	0.339491	0.161254		1.15879	0.826873		1.2903	1.20243	0.443546	0.610255	1.0955	3.34611	1.65272	6.57224	3.60136	7.67918	8.27538	13.3683	2.65388	1.08166	0.821745	GeneID:102284797,Genbank:XM_005898813.1	alcohol dehydrogenase E chain	GO:0004022,GO:0005737,GO:0008270	alcohol dehydrogenase (NAD) activity|cytoplasm|zinc ion binding
LOC102284946	3.91536	0.0180953	Up	4.05508	0.0307787	Up	2.09545	0.183502		2.49013	0.108843		15.8906	0.000858708	Up	1.91691	0.113318		7.53788	0.000246517	Up	1.61835	0.301936		0.841683	0.656329		6.33394	0.00250652	Up	1.12097	0.267013	0.462736	0.138649	0.317405	0.330048	0.391604	0.206334	0.176767	0.142846	0.111655	0.182852	0.0506883	0.0245861	0.0622637	GeneID:102284946,Genbank:XM_014482703.1	dedicator of cytokinesis protein 10	GO:0001782,GO:0002315,GO:0005085,GO:0005634,GO:0005654,GO:0005737,GO:0005829,GO:0007264,GO:0016020,GO:0030334,GO:0043197,GO:0043547,GO:0060997,GO:0070062	B cell homeostasis|marginal zone B cell differentiation|guanyl-nucleotide exchange factor activity|nucleus|nucleoplasm|cytoplasm|cytosol|small GTPase mediated signal transduction|membrane|regulation of cell migration|dendritic spine|positive regulation of GTPase activity|dendritic spine morphogenesis|extracellular exosome
LOC102285281	3.54952	0.0469895	Up	1.26983	0.631109		0.494856	0.0966689		0.43998	0.05752		4.52587	0.0156856	Up	2.54783	0.0331709	Up	9.08227	7.29501e-05	Up	2.88325	0.0316406	Up	1.13353	0.783733		10.2231	0.000293254	Up	0.417725	0.256001	0.395298	0.817436	1.24552	0.570388	0.57884	0.940337	0.560052	0.19974	0.383636	0.288706	0.146893	0.111963	0.152017	GeneID:102285281,Genbank:XM_014481243.1	sialic acid-binding Ig-like lectin 14	GO:0005886,GO:0007155,GO:0016021,GO:0030246,GO:0043312,GO:0045087,GO:0070821,GO:0101003	plasma membrane|cell adhesion|integral component of membrane|carbohydrate binding|neutrophil degranulation|innate immune response|tertiary granule membrane|ficolin-1-rich granule membrane
LOC102285633	0.43763	2.09089e-09	Down	2.20124	1.84523e-07	Up	2.04083	0.000429533	Up	1.84703	0.00125932		0.965505	0.82991		1.06833	0.785338		0.469656	0.000103501	Down	1.18264	0.407737		1.10942	0.669791		0.517088	0.000270142		7.79522	8.02224	6.03706	6.26577	4.96134	5.05331	4.64573	5.51444	3.7819	4.35114	2.95455	4.04797	8.50111	7.04811	9.18852	GeneID:102285633,Genbank:XM_005898978.1	collagen alpha-1(XVIII) chain	GO:0001525,GO:0001886,GO:0005198,GO:0005576,GO:0005581,GO:0005604,GO:0005615,GO:0005788,GO:0007155,GO:0007601,GO:0008284,GO:0008285,GO:0009887,GO:0030198,GO:0030335,GO:0030574,GO:0031012,GO:0042493,GO:0042802,GO:0046872,GO:0051599,GO:0070062,GO:2000353	angiogenesis|endothelial cell morphogenesis|structural molecule activity|extracellular region|collagen trimer|basement membrane|extracellular space|endoplasmic reticulum lumen|cell adhesion|visual perception|positive regulation of cell proliferation|negative regulation of cell proliferation|animal organ morphogenesis|extracellular matrix organization|positive regulation of cell migration|collagen…
LOC102285691	0.404041	0.0452187	Down	3.75884	0.00155767	Up	2.28353	0.065806		1.91145	0.146753		1.51716	0.26035		1.63402	0.408804		0.660794	0.436775		1.96021	0.260327		1.20102	0.788134		0.789383	0.640686		0.973593	1.1103	1.41232	1.8027	2.43478	1.06475	2.11978	1.18877	1.30992	0.794163	0.238572	1.5379	2.60045	1.43614	1.11743	GeneID:102285691,Genbank:XM_005889912.2	iron-sulfur cluster assembly enzyme ISCU, mitochondrial	GO:0005737,GO:0005739,GO:0005759,GO:0005829,GO:0006879,GO:0008198,GO:0016226,GO:0032947,GO:0036455,GO:0051537,GO:0051539,GO:0097428	cytoplasm|mitochondrion|mitochondrial matrix|cytosol|cellular iron ion homeostasis|ferrous iron binding|iron-sulfur cluster assembly|protein complex scaffold activity|iron-sulfur transferase activity|2 iron, 2 sulfur cluster binding|4 iron, 4 sulfur cluster binding|protein maturation by iron-sulfur cluster transfer
LOC102285929	5.26046	0.0224377	Up	0.332128	0.125122		0.785142	0.884276		7.76988	0.10646		1.75563	0.538578		0.419306	0.143805		2.22242	0.419089		0.0424136	0.00038827	Down	0.101834	0.0523291		0.223303	0.181392		2.32823	0.424573	0.347965	0.0589365	0.144202	0.113848	0	0.83834	1.44576	0.553375	3.66868	3.29037	0.339423	0.164957	1.18705	GeneID:102285929,Genbank:XM_005901157.2	uncharacterized LOC102285929	GO:0003796,GO:0005615,GO:0016998,GO:0019835,GO:0050829,GO:0050830	lysozyme activity|extracellular space|cell wall macromolecule catabolic process|cytolysis|defense response to Gram-negative bacterium|defense response to Gram-positive bacterium
LOC102286049	0.482657	0.0221361	Down	2.20469	1.73192e-05	Up	1.41656	0.113355		1.64325	0.019591		1.06544	0.781612		1.54362	0.0651638		0.747191	0.276313		1.33301	0.231191		0.865193	0.566296		0.642315	0.144828		5.19411	3.75261	3.38304	4.36774	3.85477	2.53419	4.19074	3.18583	3.42395	1.90964	2.30525	2.8031	5.92844	2.89675	4.17723	GeneID:102286049,Genbank:XM_005906848.2	nuclear factor of activated T-cells, cytoplasmic 1	GO:0003677,GO:0003700,GO:0005634,GO:0005737,GO:0006351	DNA binding|DNA binding transcription factor activity|nucleus|cytoplasm|transcription, DNA-templated
LOC102286301	2.25629	0.0279115	Up	0.532383	0.117019		0.250195	0.0264554	Down	0.232484	0.000139329	Down	1.2066	0.479193		2.11046	0.190102		4.79467	0.0142669	Up	2.26951	0.0152835	Up	1.08282	0.736058		5.12309	1.16661e-05	Up	37.2258	16.5391	20.3896	145.102	72.1642	90.4893	30.3311	99.5065	106.93	32.9867	64.4808	29.5519	20.9841	17.7166	21.5605	GeneID:102286301,Genbank:XM_005900575.2	brain ribonuclease, transcript variant X1	GO:0003676,GO:0004519,GO:0004540,GO:0005576	nucleic acid binding|endonuclease activity|ribonuclease activity|extracellular region
LOC102286694	0.160235	0.00302353	Down	8.5847	0.00140243	Up	2.69208	0.19655		5.6965	0.00623019	Up	1.37937	0.475305		3.16774	0.343898		0.508766	0.420538		1.50652	0.768139		0.47093	0.473734		0.241204	0.0515337		0.647527	0.202998	0.417795	0	0.155872	0.0221602	0.396142	0.043355	0.0418637	0.0336833	0.0874323	0.0686175	0.328456	0.133137	0.402042	GeneID:102286694,Genbank:XM_005905969.1	stimulated by retinoic acid gene 6 protein homolog	GO:0005886,GO:0016021,GO:0034633,GO:0071939	plasma membrane|integral component of membrane|retinol transport|vitamin A import
LOC102286772	2.22223	0.000507402	Up	1.25324	0.390958		2.5806	0.00157311	Up	4.29488	2.13794e-05	Up	2.79438	0.00064446	Up	0.48182	0.00269565	Down	1.0758	0.840101		0.290892	8.31257e-06	Down	0.605985	0.0969319		0.645721	0.0211198		314.798	160.877	178.906	28.0522	62.4675	37.1134	50.0924	78.8825	65.8013	94.648	171.661	156.54	69.9971	63.138	79.1945	GeneID:102286772,Genbank:XM_005899661.2	WAP four-disulfide core domain protein 18, transcript variant X1	GO:0005576,GO:0030414	extracellular region|peptidase inhibitor activity
LOC102287067	0.438206	0.000575923	Down	2.90114	0.0394201	Up	3.37427	0.0214917	Up	3.57414	0.0152402	Up	1.27633	0.503774		0.8514	0.674264		0.374254	4.92619e-05	Down	0.805217	0.463822		0.94468	0.796075		0.352113	5.25246e-06	Down	2.17585	4.04735	0.76167	0.622289	0.737198	0.912547	1.25577	0.331647	0.652067	0.304999	0.363747	0.849419	0.742332	1.78498	0.925263	GeneID:102287067,Genbank:XM_014480372.1	2-acylglycerol O-acyltransferase 2-like	GO:0003846,GO:0005783,GO:0005789,GO:0006071,GO:0006651,GO:0016021,GO:0016407,GO:0019432,GO:0050892	2-acylglycerol O-acyltransferase activity|endoplasmic reticulum|endoplasmic reticulum membrane|glycerol metabolic process|diacylglycerol biosynthetic process|integral component of membrane|acetyltransferase activity|triglyceride biosynthetic process|intestinal absorption
LOC102287471	2.5162	0.018706	Up	0.332671	0.0107991	Down	0.196648	0.0320014	Down	0.404605	0.0314678	Down	0.840269	0.70121		1.68408	0.415552		4.25835	0.0472967	Up	0.820805	0.558176		0.490132	0.243003		2.06274	0.0822415		0.209986	0.163897	0.333828	0.321655	0.721412	0.636856	0.525665	1.46215	0.627169	0.278373	0.575377	0.777133	0.182585	0.241554	0.266143	GeneID:102287471,Genbank:XM_005887020.2	protein FAM184B
LOC102287961	2.62616	2.54903e-06	Up	0.567376	0.0165413		0.409779	0.000152711	Down	0.819357	0.469705		1.49554	0.127191		1.37259	0.148648		3.62128	6.23702e-08	Up	0.686454	0.0865931		0.501384	0.00777547		1.801	0.0264067		1.48135	0.958273	0.734736	1.88627	0.917679	1.49564	2.95757	2.00981	1.35783	1.15509	1.59059	1.18017	0.495036	0.882571	0.593828	GeneID:102287961,Genbank:XM_005909171.1	primary amine oxidase, liver isozyme	GO:0005507,GO:0005615,GO:0008131,GO:0009308,GO:0048038,GO:0052593,GO:0052594,GO:0052595,GO:0052596	copper ion binding|extracellular space|primary amine oxidase activity|amine metabolic process|quinone binding|tryptamine:oxygen oxidoreductase (deaminating) activity|aminoacetone:oxygen oxidoreductase(deaminating) activity|aliphatic-amine oxidase activity|phenethylamine:oxygen oxidoreductase (deaminating) activity
LOC106700681	2.27076	0.0454838	Up	0.929334	0.90003		0.768521	0.522847		0.822302	0.648526		2.11643	0.108889		1.1977	0.619812		2.73085	0.014018	Up	1.11986	0.778571		0.936567	0.858687		2.53987	0.0290827	Up	0.867687	0.47114	0.214376	0.629804	0.468019	0.338187	0.591967	0.23855	0.537785	0.273468	0.298288	0.698753	0.112867	0.162925	0.238095	GeneID:106700681,Genbank:XM_014477066.1	BTB/POZ domain-containing protein KCTD3-like	GO:0005886,GO:0051260	plasma membrane|protein homooligomerization
LOC106700730	2.02631	0.000705902	Up	0.66876	0.049478		0.449546	0.000855754	Down	0.424876	0.000285496	Down	1.35839	0.313714		1.47908	0.0837685		3.00814	1.07587e-05	Up	1.56715	0.0398856		1.06114	0.843687		3.17121	2.1082e-06	Up	0.923493	1.27007	1.54637	3.38543	2.65312	2.78164	2.85663	2.18019	1.44921	1.18522	2.03835	1.58451	1.15749	0.709472	0.769761	GeneID:106700730,Genbank:XM_014477435.1	dedicator of cytokinesis protein 11-like	GO:0001782,GO:0002315,GO:0005085,GO:0005089,GO:0005829,GO:0007264,GO:0007596,GO:0043547,GO:0051491	B cell homeostasis|marginal zone B cell differentiation|guanyl-nucleotide exchange factor activity|Rho guanyl-nucleotide exchange factor activity|cytosol|small GTPase mediated signal transduction|blood coagulation|positive regulation of GTPase activity|positive regulation of filopodium assembly
LOC106700847	2.46855	0.00496247	Up	0.153249	3.5016e-07	Down	0.177514	0.00171027	Down	0.322648	0.0878643		0.380465	0.0125901	Down	0.856596	0.551202		2.13203	0.114706		0.475033	0.0587527		0.556617	0.282216		1.1733	0.751472		57.7911	44.3764	58.2168	46.6396	276.33	145.058	129.843	299.356	302.673	341.457	428.402	228.58	76.8231	185.433	190.255	GeneID:106700847,Genbank:XM_014478306.1	major allergen I polypeptide chain 2-like	GO:0005615	extracellular space
LOC106701008	6.65172	0.0130862	Up	0.183003	0.0269681	Down	0.131865	0.00991119	Down	0.138312	0.0240576	Down	1.21833	0.976376		1.38622	0.536198		9.22756	0.00659594	Up	1.31807	0.650931		0.947344	0.91303		8.72939	0.0162829	Up	0	0.0556477	0.113312	0.30592	0.255296	0.605006	0.765538	0.114514	0.416036	0.240643	0.249195	0.558872	0.0950318	0.0928278	0	GeneID:106701008,Genbank:XM_014479339.1	DNA dC->dU-editing enzyme APOBEC-3G-like	GO:0000932,GO:0005634,GO:0005737,GO:0008270,GO:0009972,GO:0010529,GO:0030529,GO:0045087,GO:0047844,GO:0051607,GO:0070383	P-body|nucleus|cytoplasm|zinc ion binding|cytidine deamination|negative regulation of transposition|intracellular ribonucleoprotein complex|innate immune response|deoxycytidine deaminase activity|defense response to virus|DNA cytosine deamination
LOC106701177	2.33833	1.0308e-06	Up	0.918587	0.606884		1.5905	0.133712		3.85823	1.38414e-08	Up	2.15477	2.33263e-08	Up	0.572809	0.0760941		1.3462	0.677771		0.238162	7.70692e-08	Down	0.418781	0.256737		0.556108	0.0660732		83.5887	93.8104	64.1841	5.78274	30.3556	12.875	5.86536	54.3188	33.9604	55.6348	70.3363	91.3618	41.5543	31.2013	33.4182	GeneID:106701177,Genbank:XM_014480395.1	serine protease inhibitor Kazal-type 9-like	GO:0001669,GO:0004867,GO:0005576,GO:0005615,GO:0060046,GO:0070268,GO:1900004	acrosomal vesicle|serine-type endopeptidase inhibitor activity|extracellular region|extracellular space|regulation of acrosome reaction|cornification|negative regulation of serine-type endopeptidase activity
LOC106701262	3.55437	0.0074626	Up	0.148263	0.000469687	Down	0.130467	0.0360112	Down	0.576285	0.503499		0.528219	0.207188		1.12758	0.978963		4.02768	0.107228		0.257395	0.00955422	Down	0.230092	0.103365		0.913746	0.900407		3.12472	0.672051	0.894286	1.3555	5.87971	1.23374	1.0208	14.0686	15.3974	5.10591	9.93993	15.744	3.15893	1.48103	5.0501	GeneID:106701262,Genbank:XM_014481000.1	zymogen granule protein 16 homolog B-like	GO:0001895,GO:0005615,GO:0030246,GO:0070062	retina homeostasis|extracellular space|carbohydrate binding|extracellular exosome
LOC106701350	5.98346	9.08287e-06	Up	0.384288	0.0104986	Down	0.334113	0.0828629		0.262715	0.00440392	Down	2.3091	0.150774		1.13705	0.644545		6.82903	0.0119273	Up	1.4497	0.250458		1.26732	0.722969		8.6595	5.51966e-05	Up	1.35787	1.7316	0.553498	3.41106	3.43822	7.03945	6.80634	1.60435	2.00665	3.35877	2.91295	2.84905	0.796519	1.02658	0.379679	GeneID:106701350,Genbank:XM_014481668.1	60S ribosomal protein L23a	GO:0000027,GO:0003723,GO:0003735,GO:0005634,GO:0005730,GO:0005737,GO:0006412,GO:0008283,GO:0022625,GO:0045296,GO:0070062,GO:0070180	ribosomal large subunit assembly|RNA binding|structural constituent of ribosome|nucleus|nucleolus|cytoplasm|translation|cell proliferation|cytosolic large ribosomal subunit|cadherin binding|extracellular exosome|large ribosomal subunit rRNA binding
LOC106701475	4.11294	0.00265416	Up	0.527238	0.32049		0.655974	0.76866		0.272511	0.21975		2.17006	0.524904		0.793153	0.575178		3.26894	0.296439		1.93682	0.415148		2.46487	0.301856		7.93942	0.0800899		0.159859	0.873509	0.0401469	0.477102	1.78655	0.507731	0.0303243	0.699525	0.362433	0.505817	0.361481	0.689842	0.162354	0.128284	0.097489	GeneID:106701475,Genbank:XM_014482420.1	kappaPI-actitoxin-Ael3a-like, transcript variant X2	GO:0002020,GO:0004867,GO:0005509,GO:0005576,GO:0019870,GO:0032023,GO:0035375,GO:0043199,GO:0046982,GO:0070495,GO:0090331,GO:0097180,GO:1900004	protease binding|serine-type endopeptidase inhibitor activity|calcium ion binding|extracellular region|potassium channel inhibitor activity|trypsinogen activation|zymogen binding|sulfate binding|protein heterodimerization activity|negative regulation of thrombin-activated receptor signaling pathway|negative regulation of platelet aggregation|serine protease inhibitor complex|negative regulation o…
LOC106701649	0.495716	0.0343949	Down	2.11122	0.0293059	Up	1.96067	0.101394		1.80968	0.13474		1.04949	0.881127		1.06809	0.834689		0.531246	0.145247		1.1605	0.767536		1.08452	0.946173		0.574385	0.173849		1.0732	1.37875	0.712981	0.705025	0.953507	0.988373	1.07792	0.406862	0.535962	0.638075	0.670521	1.17475	1.04523	1.51705	1.6186	GeneID:106701649,Genbank:XM_014483454.1	TBC1 domain family member 9-like	GO:0005096,GO:0005509,GO:0005622,GO:0006886,GO:0012505,GO:0017137,GO:0031338,GO:0090630	GTPase activator activity|calcium ion binding|intracellular|intracellular protein transport|endomembrane system|Rab GTPase binding|regulation of vesicle fusion|activation of GTPase activity
LOC106701704	0.27205	3.18826e-06	Down	5.81202	1.28142e-11	Up	4.76107	2.96562e-07	Up	4.81388	3.29776e-07	Up	1.58239	0.0338846		1.21024	0.705235		0.330526	0.0011786	Down	1.1997	0.708075		0.99249	1		0.32583	0.00117451	Down	18.8763	36.8045	42.669	10.4689	10.9835	16.7484	11.3434	5.95364	16.6211	10.6595	6.47886	15.3805	39.0176	29.5306	28.3969	GeneID:106701704,Genbank:XM_014483673.1	serine/threonine-protein kinase pim-3	GO:0004674,GO:0005524,GO:0005737,GO:0005829,GO:0006468,GO:0006915,GO:0007049,GO:0007346,GO:0043066,GO:0046777,GO:0061179	protein serine/threonine kinase activity|ATP binding|cytoplasm|cytosol|protein phosphorylation|apoptotic process|cell cycle|regulation of mitotic cell cycle|negative regulation of apoptotic process|protein autophosphorylation|negative regulation of insulin secretion involved in cellular response to glucose stimulus
LOX	3.0356	4.8309e-06	Up	0.337359	1.31673e-05	Down	0.163102	0.00336508	Down	0.277395	0.00989849	Down	1.02692	0.923295		2.05304	0.153103		6.26864	0.00329619	Up	1.20675	0.597076		0.592114	0.306294		3.66271	0.00795202	Up	10.1136	13.8445	15.394	64.161	27.3177	29.8073	33.0612	72.9983	51.8574	39.8667	35.2284	24.4146	14.5401	11.0304	10.3934	GeneID:102276831,Genbank:XM_005894571.2	lysyl oxidase, transcript variant X1	GO:0004720,GO:0005507,GO:0005576,GO:0005615,GO:0048514	protein-lysine 6-oxidase activity|copper ion binding|extracellular region|extracellular space|blood vessel morphogenesis
LOXL4	2.16525	7.87523e-05	Up	0.197863	2.6935e-13	Down	0.0650202	0.00523528	Down	0.298595	0.000330604	Down	0.429482	5.62991e-05	Down	3.01867	0.145817		6.57512	0.0307947	Up	0.659467	0.0693662		0.220246	0.0620178		1.4273	0.204264		1.57095	1.74107	1.32691	6.83744	6.95766	3.47142	3.69513	31.7121	31.833	9.13414	8.44935	6.37419	4.43766	2.98928	3.3331	GeneID:102268630,Genbank:XM_005901184.2	lysyl oxidase-like 4	GO:0005044,GO:0005507,GO:0005615,GO:0016020,GO:0016641	scavenger receptor activity|copper ion binding|extracellular space|membrane|oxidoreductase activity, acting on the CH-NH2 group of donors, oxygen as acceptor
LPL	3.00523	0.000151716	Up	0.453266	0.00065462	Down	0.105732	0.159545		0.306203	0.0371462	Down	1.36478	0.407665		4.25196	0.302208		12.8121	0.127584		1.47793	0.387712		0.350927	0.402818		4.4279	0.0191917	Up	1.20734	0.657136	0.967241	2.24074	4.17581	1.03785	2.47982	11.8027	1.37959	1.27753	1.44297	1.86037	0.826882	0.787646	0.247046	GeneID:102266770,Genbank:XM_005902304.2	lipoprotein lipase, transcript variant X4	GO:0004465,GO:0004620,GO:0004806,GO:0005102,GO:0005615,GO:0005886,GO:0006633,GO:0006641,GO:0006644,GO:0008201,GO:0009749,GO:0009986,GO:0010744,GO:0010886,GO:0010890,GO:0019432,GO:0019433,GO:0031225,GO:0034185,GO:0034361,GO:0034372,GO:0042627,GO:0042632,GO:0055096,GO:0070328,GO:0090197	lipoprotein lipase activity|phospholipase activity|triglyceride lipase activity|receptor binding|extracellular space|plasma membrane|fatty acid biosynthetic process|triglyceride metabolic process|phospholipid metabolic process|heparin binding|response to glucose|cell surface|positive regulation of macrophage derived foam cell differentiation|positive regulation of cholesterol storage|positive reg…
LRCH2	2.05798	0.0216863	Up	1.24683	0.41282		0.582966	0.0519514		0.557961	0.0509093		2.57781	0.00255134	Up	2.12063	0.00744088	Up	4.39101	3.81904e-06	Up	2.21747	0.0114913	Up	1.04739	0.907493		4.56486	4.51102e-05	Up	0.398353	0.589707	0.419762	0.942317	0.513968	0.527153	0.837957	0.406517	0.455535	0.300025	0.346071	0.229516	0.142744	0.154074	0.19168	GeneID:102288027,Genbank:XM_005903779.2	leucine-rich repeats and calponin homology (CH) domain containing 2, transcript variant X1	GO:0005886,GO:0007165	plasma membrane|signal transduction
LRFN4	0.401523	4.00399e-05	Down	1.84758	0.0166574		2.59278	0.00207437	Up	2.46339	0.00536939	Up	0.742908	0.162851		0.706701	0.289564		0.284962	2.02691e-05	Down	0.746677	0.426871		1.06011	0.838408		0.299263	5.22306e-05	Down	1.39644	1.92564	1.80321	0.734768	1.28918	1.21321	0.562135	1.01649	0.960603	1.395	0.597203	1.17109	2.58216	2.52542	2.09084	GeneID:102267995,Genbank:XM_014480727.1	leucine rich repeat and fibronectin type III domain containing 4	GO:0005578,GO:0005615,GO:0007409,GO:0009986,GO:0016021	proteinaceous extracellular matrix|extracellular space|axonogenesis|cell surface|integral component of membrane
LRRC17	2.53092	3.78253e-05	Up	0.596827	0.0196474		0.208646	0.004338	Down	0.441185	0.00989481	Down	1.51744	0.141039		2.84539	0.0373705	Up	7.2511	0.000915952	Up	1.3472	0.265155		0.476668	0.112406		3.41074	0.000391207	Up	5.58581	3.95941	7.13767	14.4719	11.7566	6.77038	10.2291	21.2133	21.1058	6.07525	9.84313	7.66501	2.35131	3.55189	4.54759	GeneID:102267782,Genbank:XM_005895254.1	leucine rich repeat containing 17	GO:0001503,GO:0005615,GO:0045671,GO:0048539	ossification|extracellular space|negative regulation of osteoclast differentiation|bone marrow development
LVRN	2.05405	0.0316925	Up	0.698024	0.213006		0.465418	0.000424626	Down	0.273911	0.00490911	Down	1.44063	0.131685		1.48946	0.0914025		3.07426	6.8185e-06	Up	2.53042	0.0275815	Up	1.69905	0.17904		5.19433	0.00083808	Up	1.03406	1.54025	1.22077	6.48448	2.82009	3.73084	3.45437	1.42852	1.33535	1.27135	2.36075	1.17722	0.945838	1.04707	0.501081	GeneID:102273815,Genbank:XM_005901950.1	laeverin	GO:0005737,GO:0005886,GO:0006508,GO:0007165,GO:0007267,GO:0008217,GO:0008270,GO:0016021,GO:0042277,GO:0043171,GO:0070006	cytoplasm|plasma membrane|proteolysis|signal transduction|cell-cell signaling|regulation of blood pressure|zinc ion binding|integral component of membrane|peptide binding|peptide catabolic process|metalloaminopeptidase activity
LYPD2	4.18796	0.0196179	Up	0.11482	0.00147439	Down	0.074328	0.00591318	Down	0.410532	0.24961		0.483251	0.470284		1.53453	0.555617		6.47222	0.0289417	Up	0.277306	0.0215577	Down	0.181502	0.0362905	Down	1.16146	0.837105		0.622064	0.152332	0.48629	0.910912	0.899041	2.26529	2.4329	5.56181	10.3133	1.58089	4.55243	6.81927	0.13485	0.948944	2.17304	GeneID:102267593,Genbank:XM_005897609.2	LY6/PLAUR domain containing 2	GO:0001775,GO:0005576,GO:0005886,GO:0006501,GO:0031225,GO:0070062	cell activation|extracellular region|plasma membrane|C-terminal protein lipidation|anchored component of membrane|extracellular exosome
MAFF	0.463919	0.0369837	Down	1.26832	0.342998		0.751355	0.302634		0.623562	0.020836		0.588769	0.136416		1.6789	0.0471136		0.781208	0.41239		2.02861	0.000183078	Up	1.21205	0.341482		0.939032	0.830491		5.26307	5.35215	9.44285	2.87273	9.28285	4.133	3.13406	6.78403	6.46221	2.63363	1.83012	4.3641	14.426	9.38037	7.44954	GeneID:102264574,Genbank:XM_005895242.1	v-maf avian musculoaponeurotic fibrosarcoma oncogene homolog F	GO:0001701,GO:0003700,GO:0005634,GO:0005739,GO:0006351,GO:0035914,GO:0043565,GO:0045604,GO:0045944	in utero embryonic development|DNA binding transcription factor activity|nucleus|mitochondrion|transcription, DNA-templated|skeletal muscle cell differentiation|sequence-specific DNA binding|regulation of epidermal cell differentiation|positive regulation of transcription from RNA polymerase II promoter
MAMDC2	2.63827	0.0016708	Up	0.937979	0.825827		0.608152	0.124992		0.621107	0.0501663		2.48097	0.000191009	Up	1.52816	0.18899		4.04113	0.000796198	Up	1.50142	0.0774771		0.981859	0.84662		3.95195	1.91174e-07	Up	1.41587	1.08241	0.707374	1.78469	1.77067	1.46769	2.55138	1.1973	0.70005	0.741639	0.918879	1.43072	0.518117	0.519354	0.277945	GeneID:102273805,Genbank:XM_005897472.1	MAM domain containing 2	GO:0005578,GO:0005783,GO:0016020	proteinaceous extracellular matrix|endoplasmic reticulum|membrane
MAMDC4	0.492605	1.73568e-06	Down	0.986815	0.959122		0.947419	0.793506		0.590382	0.0132285		0.48735	6.46523e-06	Down	1.03249	0.848356		0.510683	0.00139384		1.66016	0.0118585		1.60891	0.0639263		0.816906	0.274162		1.10307	0.680473	0.884763	1.75943	1.93244	1.97071	1.21745	0.958245	0.913618	0.924074	0.647929	1.01796	1.28088	1.39548	1.49809	GeneID:102275555,Genbank:XM_005887054.1	MAM domain containing 4	GO:0015031,GO:0016021	protein transport|integral component of membrane
2020-03-01	2.35021	0.0048975	Up	0.538586	0.0433534		0.474538	0.0268612	Down	0.438151	0.0176234	Down	1.27088	0.55035		1.12708	0.659702		2.66179	0.00655638	Up	1.22331	0.517351		1.08513	0.863506		2.87273	0.00373111	Up	0.331593	0.36979	0.375273	0.836845	0.840141	0.717898	0.958223	0.451013	0.608709	0.483279	0.603813	0.717467	0.240226	0.35642	0.310718	GeneID:102274323,Genbank:XM_005905565.2	mitochondrial amidoxime reducing component 1
MC5R	3.01855	0.000901236	Up	0.114754	1.8026e-07	Down	0.0837666	7.03381e-05	Down	0.192754	0.0146267	Down	0.347191	0.0300296	Down	1.35648	0.529513		4.11646	0.00628763	Up	0.593566	0.171001		0.440048	0.10101		1.7901	0.252241		0.282952	0	0.292408	1.30811	2.86555	1.18004	2.42456	3.81505	4.3135	2.58161	1.71784	3.28891	0.634852	0.874977	1.38933	GeneID:102280004,Genbank:XM_005892356.1	melanocortin 5 receptor	GO:0004977,GO:0005622,GO:0005886,GO:0007189,GO:0016021	melanocortin receptor activity|intracellular|plasma membrane|adenylate cyclase-activating G-protein coupled receptor signaling pathway|integral component of membrane
MEP1B	0.290008	0.0363241	Down	1.11898	0.962231		0.719399	0.633819		0.61294	0.576927		0.326058	0.0709465		1.55253	0.558417		0.45235	0.295197		1.81778	0.508604		1.16165	0.961613		0.527146	0.344424		0.022834	0.0442111	0.0671013	0.0504526	0.0165377	0.183924	0.140478	0	0.0145539	0.0129231	0.0942091	0.053157	0.271603	0.0532646	0.0714269	GeneID:102277511,Genbank:XM_005903354.1	meprin A, beta	GO:0004222,GO:0005615,GO:0005886,GO:0005887,GO:0006954,GO:0007586,GO:0008270,GO:0042802,GO:1901998	metalloendopeptidase activity|extracellular space|plasma membrane|integral component of plasma membrane|inflammatory response|digestion|zinc ion binding|identical protein binding|toxin transport
MESP1	0.476197	0.0148693	Down	1.23335	0.572973		1.24135	0.670397		0.773064	0.532111		0.588992	0.0963353		0.984851	0.971521		0.470983	0.0611243		1.58378	0.255846		1.60616	0.326832		0.753714	0.428051		2.58828	2.74143	2.02051	4.48691	4.01392	4.53809	3.68622	2.54734	1.36495	2.12741	2.42993	2.19289	4.84371	3.69085	4.34995	GeneID:102268539,Genbank:XM_005895172.2	mesoderm posterior bHLH transcription factor 1	GO:0000978,GO:0001077,GO:0001707,GO:0001756,GO:0001947,GO:0003139,GO:0003143,GO:0003210,GO:0003211,GO:0003236,GO:0003241,GO:0003259,GO:0003700,GO:0005634,GO:0007219,GO:0007369,GO:0008078,GO:0009880,GO:0022008,GO:0023019,GO:0035326,GO:0035481,GO:0042662,GO:0042664,GO:0044212,GO:0045446,GO:0045747,GO:0045892,GO:0045893,GO:0045944,GO:0046983,GO:0048368,GO:0051155,GO:0055007,GO:0060913,GO:0060921,GO:…	RNA polymerase II proximal promoter sequence-specific DNA binding|transcriptional activator activity, RNA polymerase II proximal promoter sequence-specific DNA binding|mesoderm formation|somitogenesis|heart looping|secondary heart field specification|embryonic heart tube morphogenesis|cardiac atrium formation|cardiac ventricle formation|sinus venosus morphogenesis|growth involved in heart morphog…
METTL24	2.02829	6.56896e-05	Up	0.613451	0.00839575		0.30005	4.90525e-08	Down	0.40418	0.000139182	Down	1.24929	0.286893		2.02853	0.000644229	Up	4.13947	5.86818e-11	Up	1.50648	0.0463661		0.745012	0.224465		3.05598	5.3743e-06	Up	2.7169	2.13202	2.32276	6.80685	4.25868	5.23075	6.72018	6.22383	5.87146	3.8178	4.01726	2.9795	1.61904	1.6986	2.20823	GeneID:102287676,Genbank:XM_005890226.2	methyltransferase like 24	GO:0005576,GO:0008168	extracellular region|methyltransferase activity
MGARP	2.5083	0.0179618	Up	0.234651	0.00142066	Down	0.252457	0.0178127	Down	0.370364	0.11114		0.589598	0.41696		0.917582	0.722959		2.31148	0.109599		0.629095	0.287016		0.688978	0.512639		1.57494	0.421659		0.166991	0.111737	0	0.220134	0.779442	0.313017	0.179311	0.785918	0.964153	1.39727	0.68267	0.912519	0.230519	0.312049	0.0913125	GeneID:102278435,Genbank:XM_005895826.2	mitochondria-localized glutamic acid-rich protein	GO:0005739,GO:0006626,GO:0008089,GO:0008090,GO:0010821,GO:0010822,GO:0019896,GO:0031307,GO:0071383,GO:0071456,GO:0097211,GO:1904115	mitochondrion|protein targeting to mitochondrion|anterograde axonal transport|retrograde axonal transport|regulation of mitochondrion organization|positive regulation of mitochondrion organization|axonal transport of mitochondrion|integral component of mitochondrial outer membrane|cellular response to steroid hormone stimulus|cellular response to hypoxia|cellular response to gonadotropin-releasin…
MMP16	2.05404	0.000691956	Up	0.499853	0.00190869	Down	0.196049	4.12289e-05	Down	0.417584	0.0111363	Down	1.03038	0.887748		2.53554	0.00848955	Up	5.23704	3.99626e-05	Up	1.18836	0.549043		0.471048	0.0305457	Down	2.44016	0.00743151	Up	1.78158	1.46115	2.10948	4.98865	2.33738	3.64359	5.1544	6.55013	7.63751	2.21539	3.74144	3.17875	1.59019	1.33135	1.97367	GeneID:102269596,Genbank:XM_005888277.1	matrix metallopeptidase 16 (membrane-inserted)
MMP27	2.55354	4.68969e-15	Up	0.412507	1.85049e-11	Down	0.163806	0.0109461	Down	0.465823	0.076814		1.0564	0.718138		2.50158	0.128265		6.42556	0.0101489	Up	0.878008	0.651304		0.35372	0.0956176		2.24146	0.0591679		4.37404	3.73152	4.80836	14.0285	6.0981	7.74241	6.86206	24.211	27.7078	9.93587	10.8922	8.31683	4.44905	3.21758	3.98066	GeneID:102285738,Genbank:XM_005899509.1	matrix metallopeptidase 27, transcript variant X1	GO:0004222,GO:0005789,GO:0008270,GO:0030574,GO:0031012	metalloendopeptidase activity|endoplasmic reticulum membrane|zinc ion binding|collagen catabolic process|extracellular matrix
MSR1	2.23184	0.0377168	Up	0.806715	0.611152		0.585496	0.166324		0.49527	0.0555946		1.80839	0.114257		1.36896	0.447499		3.07289	0.00198534	Up	1.62349	0.177809		1.19196	0.515461		3.62192	0.000667812	Up	2.64285	0.971715	1.9767	3.77352	4.46564	2.01101	1.85089	2.44851	2.30647	1.1021	2.90759	1.7379	1.01264	0.911875	0.934668	GeneID:102274243,Genbank:XM_005887437.2	macrophage scavenger receptor 1, transcript variant X1	GO:0001540,GO:0005044,GO:0005581,GO:0005886,GO:0006911,GO:0010629,GO:0010744,GO:0010886,GO:0016021,GO:0019899,GO:0030169,GO:0030301,GO:0030544,GO:0034362,GO:0034381,GO:0042802,GO:0042953,GO:0051879,GO:0070207,GO:0097242	amyloid-beta binding|scavenger receptor activity|collagen trimer|plasma membrane|phagocytosis, engulfment|negative regulation of gene expression|positive regulation of macrophage derived foam cell differentiation|positive regulation of cholesterol storage|integral component of membrane|enzyme binding|low-density lipoprotein particle binding|cholesterol transport|Hsp70 protein binding|low-density …
NAALAD2	2.05632	0.0313031	Up	1.02605	0.958005		1.40103	0.32578		2.19314	0.060496		2.11521	0.0356452	Up	0.726867	0.32483		1.50417	0.433454		0.463432	0.0625045		0.640059	0.442999		0.953062	0.944745		0.346584	0.56289	0.486102	0.215271	0.0814524	0.302804	0.12487	0.191301	0.353799	0.493578	0.349945	0.259273	0.225877	0.154419	0.247608	GeneID:102265480,Genbank:XM_005908034.2	N-acetylated alpha-linked acidic dipeptidase 2	GO:0004180,GO:0005886,GO:0006508,GO:0008236,GO:0008237,GO:0008239,GO:0008652,GO:0016021,GO:0016805,GO:0042135,GO:0046872,GO:0050129	carboxypeptidase activity|plasma membrane|proteolysis|serine-type peptidase activity|metallopeptidase activity|dipeptidyl-peptidase activity|cellular amino acid biosynthetic process|integral component of membrane|dipeptidase activity|neurotransmitter catabolic process|metal ion binding|N-formylglutamate deformylase activity
NAALADL1	2.864	0.0312738	Up	0.191074	0.00412382	Down	0.343274	0.199536		0.72903	0.802573		0.548726	0.501939		0.552322	0.213221		1.58999	0.591785		0.260195	0.030312	Down	0.474532	0.402502		0.744591	0.770718		0.0429088	0.0658602	0.0451666	0.0985747	0.0789264	0.040718	0.0387292	0.183013	0.135446	0.195243	0.202456	0.301971	0.0749478	0.0381449	0.15454	GeneID:102286181,Genbank:XM_005894073.2	N-acetylated alpha-linked acidic dipeptidase-like 1	GO:0004180,GO:0008233,GO:0008237,GO:0016021,GO:0016324,GO:0016805,GO:0046872	carboxypeptidase activity|peptidase activity|metallopeptidase activity|integral component of membrane|apical plasma membrane|dipeptidase activity|metal ion binding
NALCN	4.62037	0.00346897	Up	1.37418	0.508641		0.766789	0.513201		1.35677	0.63761		6.37115	0.0117446	Up	1.77894	0.158838		8.26237	5.92379e-05	Up	1.00274	1		0.56613	0.205721		4.63091	0.0995916		0.0881331	0.257425	0.142689	0.206439	0.0477619	0.0906578	0.163664	0.134979	0.186734	0.106855	0.115734	0.0852686	0.0248432	0.0428535	0.0309983	GeneID:102274874,Genbank:XM_005899261.2	sodium leak channel, non selective	GO:0005244,GO:0005261,GO:0005272,GO:0005886,GO:0006816,GO:0016021,GO:0022840,GO:0034220,GO:0034765,GO:0035725,GO:0060075,GO:0070588,GO:0071805,GO:0086010	voltage-gated ion channel activity|cation channel activity|sodium channel activity|plasma membrane|calcium ion transport|integral component of membrane|leak channel activity|ion transmembrane transport|regulation of ion transmembrane transport|sodium ion transmembrane transport|regulation of resting membrane potential|calcium ion transmembrane transport|potassium ion transmembrane transport|membr…
NCAM2	2.94977	0.00916437	Up	0.77188	0.484723		0.5091	0.0627005		1.12772	0.77303		2.28451	0.0537844		1.50549	0.250945		4.45861	0.000286267	Up	0.678159	0.325118		0.451688	0.0505189		1.99717	0.192661		0.380901	0.139774	0.177993	0.249224	0.169374	0.252407	0.382063	0.234065	0.391867	0.170905	0.27762	0.38251	0.0872937	0.0941252	0.085546	GeneID:102280020,Genbank:XM_005895596.1	neural cell adhesion molecule 2, transcript variant X1	GO:0005886,GO:0007158,GO:0007413,GO:0007608,GO:0016021,GO:0016604,GO:0030424,GO:0042802	plasma membrane|neuron cell-cell adhesion|axonal fasciculation|sensory perception of smell|integral component of membrane|nuclear body|axon|identical protein binding
NCEH1	2.88021	0.000818066	Up	1.80215	0.0137373		1.82359	0.0438674		1.7535	0.0537738		5.2117	6.34806e-09	Up	0.981317	1		2.84212	0.00705791	Up	1.02407	0.94657		1.04385	0.952029		2.94853	0.00626243	Up	0.855986	0.654711	0.890588	0.444321	0.485892	0.259969	0.514192	0.230707	0.260876	0.34419	0.41164	0.332373	0.105924	0.186493	0.159902	GeneID:102287389,Genbank:XM_005889919.2	neutral cholesterol ester hydrolase 1, transcript variant X2	GO:0005783,GO:0006470,GO:0006805,GO:0009056,GO:0016020,GO:0016021,GO:0016042,GO:0017171,GO:0042301,GO:0052689,GO:0060395	endoplasmic reticulum|protein dephosphorylation|xenobiotic metabolic process|catabolic process|membrane|integral component of membrane|lipid catabolic process|serine hydrolase activity|phosphate ion binding|carboxylic ester hydrolase activity|SMAD protein signal transduction
NEURL1B	0.243176	0.00278787	Down	8.82478	4.11808e-05	Up	6.11121	0.000553751	Up	5.07056	0.000490558	Up	2.14909	0.0492183	Up	1.42748	0.5728		0.34851	0.0765021		1.72158	0.484534		1.20008	0.915151		0.41853	0.109477		7.51729	4.81948	3.86067	2.56024	1.90061	1.44801	2.62185	0.55262	0.514651	1.24191	0.652261	0.624806	4.23935	2.46408	2.49492	GeneID:102273493,Genbank:XM_005909132.1	neuralized E3 ubiquitin protein ligase 1B	GO:0005769,GO:0007219,GO:0016567,GO:0016740,GO:0016874,GO:0046872,GO:0070086	early endosome|Notch signaling pathway|protein ubiquitination|transferase activity|ligase activity|metal ion binding|ubiquitin-dependent endocytosis
NEUROD6	0.383334	0.0415778	Down	2.08396	0.108038		3.726	0.0170742	Up	4.79912	0.0120373	Up	0.801481	0.564173		0.555867	0.384062		0.214294	0.00414535	Down	0.436922	0.296789		0.788708	0.879629		0.167432	0.00309405	Down	0.383124	0.34619	0.424614	0	0.223183	0.056013	0.0596869	0.116193	0.0832788	0.120102	0.218832	0.169997	0.561033	0.206135	0.588088	GeneID:102266338,Genbank:XM_005889129.1	neuronal differentiation 6, transcript variant X1	GO:0000978,GO:0001077,GO:0005634,GO:0021542,GO:0030154,GO:0046983	RNA polymerase II proximal promoter sequence-specific DNA binding|transcriptional activator activity, RNA polymerase II proximal promoter sequence-specific DNA binding|nucleus|dentate gyrus development|cell differentiation|protein dimerization activity
NPL	2.83172	0.0204826	Up	0.761566	0.486209		0.400558	0.119035		0.631116	0.22571		2.16992	0.0692973		1.88653	0.270532		5.3824	0.0148563	Up	1.20237	0.596632		0.641559	0.418583		3.40457	0.00501137	Up	0.596583	0.215327	0.396319	0.537335	0.671405	0.360437	0.343915	0.898136	0.567464	0.436835	0.568637	0.24098	0.108465	0.257417	0.152126	GeneID:102270554,Genbank:XM_005910133.2	N-acetylneuraminate pyruvate lyase (dihydrodipicolinate synthase), transcript variant X1	GO:0005737,GO:0005975,GO:0008747,GO:0019262,GO:0042802	cytoplasm|carbohydrate metabolic process|N-acetylneuraminate lyase activity|N-acetylneuraminate catabolic process|identical protein binding
NR5A2	2.28933	0.00603524	Up	0.663876	0.170455		0.698064	0.263134		0.672913	0.270839		1.52239	0.240944		0.942067	0.965121		2.16392	0.0334301	Up	0.978436	0.957837		1.03691	1		2.23691	0.0353691	Up	0.573356	0.350265	0.414906	0.600622	0.525047	0.778988	0.887157	0.517105	0.274059	0.657625	0.518274	0.507722	0.393973	0.297142	0.190066	GeneID:102285646,Genbank:XM_005902056.2	nuclear receptor subfamily 5, group A, member 2	GO:0000976,GO:0000978,GO:0000980,GO:0001077,GO:0003677,GO:0003682,GO:0003700,GO:0003705,GO:0003707,GO:0004879,GO:0005543,GO:0005634,GO:0005654,GO:0005737,GO:0006355,GO:0006367,GO:0008206,GO:0008270,GO:0009755,GO:0009790,GO:0009888,GO:0030855,GO:0042127,GO:0042592,GO:0042632,GO:0043565,GO:0044212,GO:0045070,GO:0045893,GO:0045944,GO:0061113,GO:0090575,GO:0097720,GO:1990830	transcription regulatory region sequence-specific DNA binding|RNA polymerase II proximal promoter sequence-specific DNA binding|RNA polymerase II distal enhancer sequence-specific DNA binding|transcriptional activator activity, RNA polymerase II proximal promoter sequence-specific DNA binding|DNA binding|chromatin binding|DNA binding transcription factor activity|transcription factor activity, RN…
NREP	2.19177	3.80423e-08	Up	0.601939	8.22351e-05		0.2959	0.0212837	Down	0.755983	0.116201		1.32404	0.0429967		2.01739	0.139987		4.44903	0.00840959	Up	0.79015	0.136202		0.394178	0.0562092		1.73148	0.00762943		14.2082	10.6216	12.6347	17.778	11.7881	12.6791	19.4085	41.5868	25.1388	18.9974	15.345	16.5411	6.26847	9.16208	9.49901	GeneID:102271363,Genbank:XM_005902710.1	neuronal regeneration related protein	GO:0005737	cytoplasm
NRTN	0.345498	0.00827937	Down	1.24854	0.707338		0.89615	0.856965		1.10361	0.904561		0.431378	0.0441617	Down	1.37857	0.59138		0.478121	0.120527		1.12658	0.870475		0.817565	0.761025		0.388662	0.0582896		0.448637	0	0.482189	1.10999	1.04878	0.384785	1.44718	0.789084	1.47606	1.10525	0.296893	0.886902	2.28924	1.91261	2.25479	GeneID:102274499,Genbank:XM_005901740.1	neurturin	GO:0001755,GO:0005576,GO:0007169,GO:0008083,GO:0021675,GO:0030424,GO:0031175	neural crest cell migration|extracellular region|transmembrane receptor protein tyrosine kinase signaling pathway|growth factor activity|nerve development|axon|neuron projection development
NUP62CL	3.21244	0.042561	Up	0.614122	0.369146		0.355557	0.0395931	Down	0.534839	0.307124		1.97877	0.350701		1.71458	0.239076		5.53315	0.00314612	Up	1.13745	0.825956		0.66385	0.407499		3.64957	0.0612638		1.07943	0.260131	0.270235	0.940594	0.362733	0.934166	1.25591	0.606503	0.927077	0.817174	0.318365	0.711605	0.110419	0.425059	0.31818	GeneID:102266278,Genbank:XM_005895555.1	nucleoporin 62kDa C-terminal like	GO:0000922,GO:0005487,GO:0005543,GO:0005634,GO:0005635,GO:0005642,GO:0005643,GO:0005737,GO:0005813,GO:0006351,GO:0006606,GO:0007080,GO:0007098,GO:0007100,GO:0007166,GO:0007283,GO:0007569,GO:0008219,GO:0008285,GO:0016477,GO:0017056,GO:0019894,GO:0030159,GO:0030529,GO:0030544,GO:0031965,GO:0042059,GO:0042169,GO:0042306,GO:0043066,GO:0043069,GO:0043123,GO:0043130,GO:0043407,GO:0044613,GO:0045840,GO:…	spindle pole|nucleocytoplasmic transporter activity|phospholipid binding|nucleus|nuclear envelope|annulate lamellae|nuclear pore|cytoplasm|centrosome|transcription, DNA-templated|protein import into nucleus|mitotic metaphase plate congression|centrosome cycle|mitotic centrosome separation|cell surface receptor signaling pathway|spermatogenesis|cell aging|cell death|negative regulation of cell pro…
OGN	3.15406	1.44297e-14	Up	0.330245	4.67874e-09	Down	0.0991358	0.000274329	Down	0.185961	0.00872721	Down	1.04461	0.947584		3.31284	0.0212782	Up	10.4995	0.000251312	Up	1.7667	0.212911		0.537148	0.214306		5.56689	0.0071037	Up	9.32612	15.4401	23.8553	120.606	60.7352	35.1694	85.997	139.649	79.6281	41.6468	43.8439	36.4588	18.2062	17.3197	9.10125	GeneID:102278456,Genbank:XM_005901833.2	osteoglycin, transcript variant X1	GO:0005578,GO:0005615,GO:0007409,GO:0008083	proteinaceous extracellular matrix|extracellular space|axonogenesis|growth factor activity
PCDH18	2.0681	0.000953101	Up	1.15074	0.390113		0.445421	1.81628e-05	Down	0.677613	0.201006		2.38984	1.02732e-09	Up	2.56334	2.24946e-07	Up	5.33019	1.89802e-19	Up	1.6841	0.112009		0.658967	0.0505125		3.48246	0.00124932	Up	3.51939	2.84932	2.75818	5.79833	2.65634	3.5983	6.50646	5.02707	3.92565	1.79119	2.93555	2.16694	1.1517	1.15735	1.24648	GeneID:102266928,Genbank:XM_005892173.2	protocadherin 18, transcript variant X2	GO:0005509,GO:0005887,GO:0007155,GO:0007156,GO:0007267,GO:0007399,GO:0007420	calcium ion binding|integral component of plasma membrane|cell adhesion|homophilic cell adhesion via plasma membrane adhesion molecules|cell-cell signaling|nervous system development|brain development
PDE4C	0.467566	0.0272111	Down	2.02371	0.0566481		0.621526	0.155921		0.316967	0.0411818	Down	0.948836	0.875986		3.23652	0.00158183	Up	1.51929	0.223737		6.39147	0.00704446	Up	1.97886	0.169187		2.98507	0.0567079		0.50956	0.475737	0.644762	1.14306	2.6112	1.10513	0.797789	0.801686	0.554221	0.164599	0.290146	0.199668	0.460855	0.29772	0.453851	GeneID:102265275,Genbank:XM_005911908.2	phosphodiesterase 4C, cAMP-specific	GO:0004115,GO:0005615,GO:0005829,GO:0005929,GO:0006198,GO:0007186,GO:0046872	3',5'-cyclic-AMP phosphodiesterase activity|extracellular space|cytosol|cilium|cAMP catabolic process|G-protein coupled receptor signaling pathway|metal ion binding
PDYN	3.12538	0.00780178	Up	1.20229	0.717641		1.16953	0.76949		1.41674	0.512578		3.76408	0.046256	Up	1.01975	0.899564		3.20585	0.00462818	Up	0.845552	0.677991		0.827882	0.601262		2.64339	0.0308335	Up	1.33643	0.221884	1.11082	0.415936	0.795093	0.542297	0.950739	0.481579	0.599814	0.985099	0.472967	0.465999	0.241174	0.180514	0.34383	GeneID:102284537,Genbank:XM_005904361.1	prodynorphin, transcript variant X1	GO:0001515,GO:0005184,GO:0005576,GO:0005886,GO:0007218,GO:0007268,GO:0007600,GO:0030425,GO:0031628,GO:0043025,GO:0043679	opioid peptide activity|neuropeptide hormone activity|extracellular region|plasma membrane|neuropeptide signaling pathway|chemical synaptic transmission|sensory perception|dendrite|opioid receptor binding|neuronal cell body|axon terminus
PIANP	5.98209	0.0366259	Up	0.644285	0.540787		1.76181	0.433994		4.22765	0.141244		3.8432	0.155208		0.362755	0.141871		2.17115	0.392732		0.151621	0.0308131	Down	0.419318	0.369333		0.903125	0.965663		0.596887	0	0.494216	0	0.146895	0.208654	0.171959	0.418079	0.179477	0.752825	0.0935816	0.842928	0.246859	0.11313	0.086055	GeneID:102279510,Genbank:XM_005907474.2	PILR alpha associated neural protein	GO:0005912,GO:0016021,GO:0016323	adherens junction|integral component of membrane|basolateral plasma membrane
PLEKHS1	2.58252	0.00741852	Up	0.457721	0.0270305	Down	1.56157	0.142435		2.31919	0.0169758	Up	1.18754	0.513921		0.290452	0.00203605	Down	0.754957	0.369062		0.19589	0.000173164	Down	0.678236	0.402894		0.506206	0.0686203		0.870966	1.03268	0.804945	0.321566	0.315928	0.186737	0.383575	0.645204	0.304528	1.29838	2.30802	1.44058	0.70075	0.456271	0.80507	GeneID:102271104,Genbank:XM_005888652.1	pleckstrin homology domain containing, family S member 1
PLPPR1	2.58901	0.0196479	Up	1.61592	0.122076		3.21798	0.00385407	Up	3.3635	0.00395295	Up	4.20236	0.000123212	Up	0.497954	0.133529		1.29565	0.682922		0.479231	0.122204		0.963755	0.967541		1.23922	0.749842		0.740786	0.396562	0.405839	0.188762	0.364575	0.164602	0.262909	0.213994	0.105932	0.213478	0.376109	0.35513	0.091194	0.267664	0.11234	GeneID:102265351,Genbank:XM_005904074.1	phospholipid phosphatase related 1	GO:0005654,GO:0005887,GO:0006644,GO:0007165,GO:0007399,GO:0008195,GO:0042577,GO:0046839	nucleoplasm|integral component of plasma membrane|phospholipid metabolic process|signal transduction|nervous system development|phosphatidate phosphatase activity|lipid phosphatase activity|phospholipid dephosphorylation
PLPPR5	3.08726	0.011678	Up	0.309593	0.0110278	Down	0.13617	0.0364318	Down	0.736421	0.731418		0.956795	0.956475		2.27384	0.286824		7.06547	0.0406593	Up	0.419446	0.0909534		0.186487	0.0657237		1.29635	0.760422		0.0760338	0.0726158	0.366783	0.477578	0.181835	0.0517591	0.111163	0.978364	1.09466	0.41413	0.599502	0.404258	0.232662	0.0283852	0.230087	GeneID:102269205,Genbank:XM_005906506.2	phospholipid phosphatase related 5, transcript variant X2	GO:0005886,GO:0005887,GO:0006644,GO:0007165,GO:0008195,GO:0010976,GO:0042577,GO:0046839,GO:0051491	plasma membrane|integral component of plasma membrane|phospholipid metabolic process|signal transduction|phosphatidate phosphatase activity|positive regulation of neuron projection development|lipid phosphatase activity|phospholipid dephosphorylation|positive regulation of filopodium assembly
PPARGC1A	3.00277	0.0257665	Up	0.635584	0.267151		0.273782	0.0136173	Down	0.383332	0.0020921	Down	1.90719	0.123608		2.30465	0.0894169		6.93687	0.00133292	Up	1.64708	0.118651		0.717542	0.402231		4.93506	4.23517e-06	Up	0.194144	0.171724	0.267602	0.542411	0.393082	0.325107	0.59397	0.617396	0.235454	0.327943	0.113183	0.250958	0.184413	0.0930929	0.0564341	GeneID:102275427,Genbank:XM_005897078.2	peroxisome proliferator-activated receptor gamma, coactivator 1 alpha, transcript variant X3	GO:0001104,GO:0003677,GO:0003713,GO:0003723,GO:0005102,GO:0005634,GO:0006351,GO:0006355,GO:0007005,GO:0008134,GO:0010822,GO:0014850,GO:0016605,GO:0022904,GO:0030374,GO:0031490,GO:0032922,GO:0034599,GO:0042752,GO:0043524,GO:0043565,GO:0045333,GO:0045893,GO:0045944,GO:0046321,GO:0050873,GO:0051091,GO:1901215,GO:2000507,GO:2001171	RNA polymerase II transcription cofactor activity|DNA binding|transcription coactivator activity|RNA binding|receptor binding|nucleus|transcription, DNA-templated|regulation of transcription, DNA-templated|mitochondrion organization|transcription factor binding|positive regulation of mitochondrion organization|response to muscle activity|PML body|respiratory electron transport chain|ligand-depend…
PPIC	2.07396	7.86815e-09	Up	0.627141	0.000574724		0.219186	0.039048	Down	0.689699	0.0445698		1.3053	0.0796727		2.83848	0.123858		5.92082	0.0223701	Up	0.903854	0.533057		0.321012	0.0914659		1.87292	0.00206858		9.95963	12.7899	11.5674	18.7719	14.3741	11.6991	13.1049	58.0027	41.5369	17.2121	14.4971	16.1851	6.92551	10.0625	7.11677	GeneID:102278325,Genbank:XM_005894577.1	peptidylprolyl isomerase C (cyclophilin C)	GO:0003755,GO:0005737,GO:0006457,GO:0016018	peptidyl-prolyl cis-trans isomerase activity|cytoplasm|protein folding|cyclosporin A binding
PPP1R14A	0.403875	0.000717403	Down	1.90085	0.0346323		0.873318	0.670532		1.08583	0.829028		0.770347	0.310569		2.1598	0.0242481	Up	0.877133	0.660659		1.7454	0.121178		0.808626	0.561926		0.704724	0.266222		2.56421	3.83982	3.35851	1.66942	3.23319	3.07277	3.47033	2.03435	2.65769	1.08508	1.6363	1.33469	3.24831	2.55048	5.01235	GeneID:102274138,Genbank:XM_005908272.2	protein phosphatase 1, regulatory (inhibitor) subunit 14A	GO:0004864,GO:0005737,GO:0042325	protein phosphatase inhibitor activity|cytoplasm|regulation of phosphorylation
PPP1R42	2.6409	0.0462953	Up	0.686501	0.322756		0.27191	0.0004898	Down	0.348306	0.00409906	Down	1.81944	0.261931		2.50718	0.00960584	Up	6.67924	1.15371e-05	Up	1.95452	0.0451394		0.783008	0.50651		5.17529	0.000121116	Up	0.634802	0.108566	0.549575	1.19119	0.705734	0.744418	0.686838	0.889396	0.826427	0.574965	0.509766	0.126477	0.0897582	0.0429168	0.302283	GeneID:102270372,Genbank:XM_005892932.2	protein phosphatase 1, regulatory subunit 42	GO:0002177,GO:0003779,GO:0005737,GO:0005813,GO:0005815,GO:0015630,GO:0015631,GO:0070840	manchette|actin binding|cytoplasm|centrosome|microtubule organizing center|microtubule cytoskeleton|tubulin binding|dynein complex binding
PRKCQ	2.07102	0.0117213	Up	0.703633	0.220495		0.438883	0.00629555	Down	0.167097	0.107437		1.46349	0.258278		1.5919	0.100298		3.31484	0.000185507	Up	4.22344	0.165141		2.6541	0.281973		8.7416	0.072389		0.406012	0.366505	0.353987	0.979326	4.6579	0.832152	0.937638	0.529157	0.806848	0.3534	0.652488	0.432431	0.268469	0.274828	0.267481	GeneID:102273710,Genbank:XM_005895502.2	protein kinase C, theta, transcript variant X1	GO:0001558,GO:0001772,GO:0004672,GO:0004674,GO:0004697,GO:0005524,GO:0005622,GO:0005815,GO:0005829,GO:0005886,GO:0006355,GO:0006509,GO:0006954,GO:0007411,GO:0016235,GO:0018105,GO:0030168,GO:0032212,GO:0032740,GO:0032753,GO:0035556,GO:0038095,GO:0042102,GO:0045086,GO:0045652,GO:0046627,GO:0046872,GO:0050852,GO:0050870,GO:0051092,GO:0051973,GO:0060326,GO:0070233,GO:0090330,GO:0097194,GO:1904355,GO:…	regulation of cell growth|immunological synapse|protein kinase activity|protein serine/threonine kinase activity|protein kinase C activity|ATP binding|intracellular|microtubule organizing center|cytosol|plasma membrane|regulation of transcription, DNA-templated|membrane protein ectodomain proteolysis|inflammatory response|axon guidance|aggresome|peptidyl-serine phosphorylation|platelet activation…
PRND	7.44059	0.0337085	Up	0.112991	0.0273425	Down	0.0711723	0.0709084		0.809942	0.927719		0.843935	0.942139		1.56927	0.684702		11.7738	0.0829263		0.137604	0.0356601	Down	0.0885471	0.0834501		1.025	1		0.0622176	0.0384596	0.0583602	0.0788081	0.0126712	0.0502115	0.0977713	0.645207	0.197421	0.480375	0.14002	0.150406	0.029505	0.0571894	0.0719815	GeneID:102278653,Genbank:XM_005906533.1	prion protein 2 (dublet)	GO:0005507,GO:0006878,GO:0007340,GO:0031362,GO:0051260	copper ion binding|cellular copper ion homeostasis|acrosome reaction|anchored component of external side of plasma membrane|protein homooligomerization
PRR7	0.498939	0.00748318	Down	0.855662	0.659033		2.55924	0.0460179	Up	2.09323	0.12568		0.428346	0.00321263	Down	0.331788	0.0149112	Down	0.166319	3.52236e-06	Down	0.406362	0.0467613	Down	1.22631	0.750849		0.202446	2.77337e-05	Down	1.12006	1.39784	1.10089	0.116368	0.829127	0.37648	0.228496	0.477338	0.88186	0.847461	1.24208	1.43722	2.23009	3.00815	1.90248	GeneID:102276302,Genbank:XM_014481075.1	proline rich 7 (synaptic)	GO:0002250,GO:0005634,GO:0016021,GO:0030054,GO:0030425,GO:0045211,GO:0048471	adaptive immune response|nucleus|integral component of membrane|cell junction|dendrite|postsynaptic membrane|perinuclear region of cytoplasm
PRRX1	2.08105	9.21281e-05	Up	0.703657	0.0755181		0.3883	0.00024565	Down	0.75685	0.475311		1.4695	0.0380773		1.7987	0.0144196		3.76542	1.28847e-06	Up	0.921355	0.802207		0.514367	0.0295283		1.9181	0.123865		6.547	3.86969	5.97682	9.69616	3.62472	4.9638	11.606	11.9725	7.51553	6.75469	8.05565	5.02829	3.95331	2.85738	4.04154	GeneID:102274967,Genbank:XM_005902392.1	paired related homeobox 1, transcript variant X2	GO:0000122,GO:0000978,GO:0001078,GO:0001105,GO:0002053,GO:0003677,GO:0005634,GO:0005654,GO:0005829,GO:0030326,GO:0042472,GO:0042474,GO:0045880,GO:0045944,GO:0048664,GO:0048701,GO:0048704,GO:0048844,GO:0051216,GO:0060021,GO:0070570,GO:0071837,GO:0097150	negative regulation of transcription from RNA polymerase II promoter|RNA polymerase II proximal promoter sequence-specific DNA binding|transcriptional repressor activity, RNA polymerase II proximal promoter sequence-specific DNA binding|RNA polymerase II transcription coactivator activity|positive regulation of mesenchymal cell proliferation|DNA binding|nucleus|nucleoplasm|cytosol|embryonic limb …
PRSS56	0.493152	0.0124067	Down	1.02711	0.999582		2.59074	0.0834635		12.2267	0.000718422	Up	0.507869	0.0227556		0.394146	0.0396554	Down	0.195714	3.84264e-05	Down	0.0835302	0.00010065	Down	0.213033	0.123548		0.0411877	7.06673e-10	Down	0.296865	0.360445	0.811634	0	0	0.157071	0.0946773	0.452727	0.258888	0.876842	0.494733	0.549859	0.760535	0.704672	0.897404	GeneID:102267489,Genbank:XM_005911083.1	protease, serine, 56	GO:0004252,GO:0005783,GO:0006508,GO:0043010	serine-type endopeptidase activity|endoplasmic reticulum|proteolysis|camera-type eye development
RAB3B	0.237272	0.0369967	Down	2.01242	0.467881		0.498436	0.391057		0.789125	0.819146		0.479659	0.271891		3.99315	0.115877		0.95206	0.927087		2.54029	0.360384		0.640479	0.585933		0.602087	0.494025		0.0568776	0.165995	0.0848632	0.194463	0.214533	0.0640211	0.153227	0.304199	0.0797234	0.0846545	0.0523855	0.0862778	0.0911078	0.339667	0.182883	GeneID:102275512,Genbank:XM_005894729.2	RAB3B, member RAS oncogene family	GO:0003924,GO:0005525,GO:0005886,GO:0008021,GO:0015031,GO:0017157,GO:0018125,GO:0019003,GO:0019882,GO:0030141,GO:0030742,GO:0031489,GO:0048471,GO:0051586,GO:0097494	GTPase activity|GTP binding|plasma membrane|synaptic vesicle|protein transport|regulation of exocytosis|peptidyl-cysteine methylation|GDP binding|antigen processing and presentation|secretory granule|GTP-dependent protein binding|myosin V binding|perinuclear region of cytoplasm|positive regulation of dopamine uptake involved in synaptic transmission|regulation of vesicle size
RARRES1	3.03499	0.0260683	Up	0.406405	0.059675		0.500578	0.209906		0.494673	0.034757	Down	1.23708	0.432897		0.804227	0.561024		2.45978	0.120843		0.818045	0.638722		1.02254	0.84505		2.48536	0.01229	Up	29.5129	15.2081	18.0853	29.6901	56.7073	29.0035	12.1647	34.6414	40.9741	61.1514	50.1643	18.5859	19.3472	9.83486	20.5031	GeneID:102265652,Genbank:XM_005907360.1	retinoic acid receptor responder (tazarotene induced) 1
RASSF9	2.07008	0.00399342	Up	2.62399	0.0215972	Up	6.34693	0.000433262	Up	6.95522	0.000240315	Up	5.44885	0.000999237	Up	0.409369	0.00677211	Down	0.852231	0.730975		0.374279	0.00276612	Down	0.913648	0.827655		0.775049	0.546388		5.51619	2.38789	2.38342	0.404001	0.38788	0.710787	0.742087	0.407822	0.27325	1.20255	1.21575	1.16537	0.622536	0.356765	0.830599	GeneID:102288030,Genbank:XM_005904890.2	Ras association (RalGDS/AF-6) domain family (N-terminal) member 9	GO:0005215,GO:0005768,GO:0005829,GO:0006605,GO:0007165,GO:0012510,GO:0016197,GO:0070062	transporter activity|endosome|cytosol|protein targeting|signal transduction|trans-Golgi network transport vesicle membrane|endosomal transport|extracellular exosome
RCN1	3.59435	2.20057e-18	Up	0.166692	2.98191e-27	Down	0.0537458	0.00235548	Down	0.244088	0.00134079	Down	0.600881	2.55315e-06		3.07967	0.124766		11.1376	0.00786969	Up	0.678165	0.0951224		0.222183	0.0530187		2.43677	0.0163784	Up	26.4439	23.6653	31.1226	150.979	87.1124	66.9151	87.946	493.21	434.065	162.385	129.813	134.951	42.0657	43.2286	44.972	GeneID:102275584,Genbank:XM_005890872.2	reticulocalbin 1, EF-hand calcium binding domain	GO:0001701,GO:0005509,GO:0005783,GO:0005788,GO:0043010,GO:0043687,GO:0044267	in utero embryonic development|calcium ion binding|endoplasmic reticulum|endoplasmic reticulum lumen|camera-type eye development|post-translational protein modification|cellular protein metabolic process
RFTN2	2.21957	3.68977e-09	Up	0.576286	0.000126411		0.268022	2.82066e-06	Down	0.417346	0.000135724	Down	1.28356	0.114629		2.13457	0.00223964	Up	4.76683	1.60924e-07	Up	1.37105	0.0864101		0.645047	0.0710326		3.04333	1.92583e-06	Up	2.48756	1.93581	2.58108	5.7281	3.49812	4.01688	5.1494	5.65226	5.07409	3.32126	3.32099	2.57339	1.50989	1.40488	1.59898	GeneID:102283946,Genbank:XM_005894596.2	raftlin family member 2	GO:0005737,GO:0005886,GO:0032596,GO:0033227,GO:0043330,GO:0045121,GO:0050851	cytoplasm|plasma membrane|protein transport into membrane raft|dsRNA transport|response to exogenous dsRNA|membrane raft|antigen receptor-mediated signaling pathway
RGS4	2.21835	0.0458951	Up	0.85952	0.693106		0.299163	0.00735126	Down	0.617765	0.223378		1.90999	0.214078		2.85697	0.015627	Up	6.37014	0.000204747	Up	1.38328	0.353395		0.487004	0.0715976		3.06661	0.00620055	Up	1.44552	1.81863	4.17427	5.71183	2.8738	2.94875	5.09469	8.78683	5.89059	3.263	2.57798	1.54858	1.80479	1.36978	0.590382	GeneID:102268951,Genbank:XM_005909258.2	regulator of G-protein signaling 4, transcript variant X1	GO:0005096,GO:0005737,GO:0005886,GO:0007186,GO:0009968	GTPase activator activity|cytoplasm|plasma membrane|G-protein coupled receptor signaling pathway|negative regulation of signal transduction
RGS6	2.2631	0.00852935	Up	0.543401	0.0493152		0.242964	2.40461e-06	Down	0.278627	0.0705861		1.23187	0.624708		2.22008	0.00335239	Up	5.04562	2.22545e-07	Up	1.93247	0.258437		0.873025	0.713858		4.37013	0.0451004	Up	0.287113	0.167024	0.315204	1.47832	0.387229	0.562002	1.04016	0.968225	0.65283	0.550951	0.302051	0.23615	0.366709	0.172235	0.156609	GeneID:102284410,Genbank:XM_005893829.1	regulator of G-protein signaling 6, transcript variant X1	GO:0004871,GO:0005096,GO:0005634,GO:0005829,GO:0005834,GO:0005886,GO:0007186,GO:0008277,GO:0009968,GO:0019898,GO:0035556,GO:0043547	signal transducer activity|GTPase activator activity|nucleus|cytosol|heterotrimeric G-protein complex|plasma membrane|G-protein coupled receptor signaling pathway|regulation of G-protein coupled receptor protein signaling pathway|negative regulation of signal transduction|extrinsic component of membrane|intracellular signal transduction|positive regulation of GTPase activity
RPTN	2.94184	7.60194e-07	Up	0.185467	8.87732e-09	Down	0.239205	0.0469068	Down	0.749644	0.583901		0.547504	0.0746105		0.767886	0.356045		2.27029	0.173343		0.246283	5.43345e-08	Down	0.322969	0.084409		0.723402	0.206872		2.71766	0.870972	0.759137	1.3132	3.11278	1.23782	1.55467	6.03962	5.47105	5.16812	6.97433	7.88182	2.51592	3.3899	2.69566	GeneID:106700803,Genbank:XM_014477969.1	repetin	GO:0001533,GO:0005509,GO:0005578,GO:0005829,GO:0046914,GO:0070268	cornified envelope|calcium ion binding|proteinaceous extracellular matrix|cytosol|transition metal ion binding|cornification
RUNDC3B	10.6606	0.0296409	Up	0.968283	1		0.629047	0.528989		0.531548	0.395169		10.3652	0.0598766		1.5199	0.538477		16.3361	0.0102647	Up	1.80169	0.390683		1.18346	0.833077		19.2337	0.00533262	Up	0.419837	0.103268	0.104582	0.189419	0.449814	0.452127	0.272023	0.0680993	0.137198	0.236903	0.0311732	0.153474	0	0.0412176	0.0837088	GeneID:102284184,Genbank:XM_005905888.2	RUN domain containing 3B
S100A12	2.98387	0.0250879	Up	0.40819	0.0543755		0.676939	0.542264		0.984405	0.98017		1.22107	0.496103		0.598002	0.227647		1.79212	0.35863		0.414423	0.0826925		0.697701	0.630014		1.23461	0.680652		10.489	8.60909	4.77467	3.29317	15.9949	7.16101	3.67004	16.1424	10.7732	10.851	20.1093	32.3943	6.9729	4.15112	11.0092	GeneID:102271967,Genbank:XM_014482885.1	S100 calcium binding protein A12, transcript variant X3	GO:0005509,GO:0005576,GO:0005856,GO:0005886,GO:0006954,GO:0008144,GO:0042629,GO:0043303,GO:0045087	calcium ion binding|extracellular region|cytoskeleton|plasma membrane|inflammatory response|drug binding|mast cell granule|mast cell degranulation|innate immune response
S100A9	3.24221	0.0321589	Up	0.183456	0.00866267	Down	0.242195	0.110305		0.553471	0.491835		0.596339	0.425685		0.75023	0.493992		2.44357	0.246855		0.331079	0.0587294		0.4447	0.323549		1.07207	0.905467		13.0095	3.99901	3.95933	4.79125	31.6807	9.60882	7.53647	44.1476	29.3355	16.4942	45.8176	70.1623	14.958	5.86466	18.5793	GeneID:102274639,Genbank:XM_014482883.1	S100 calcium binding protein A9	GO:0002523,GO:0005509,GO:0005576,GO:0005737,GO:0005856,GO:0005886,GO:0006914,GO:0006915,GO:0006919,GO:0008017,GO:0008270,GO:0016209,GO:0030593,GO:0035662,GO:0045087,GO:0050544,GO:0050729,GO:0050786,GO:0070488,GO:2001244	leukocyte migration involved in inflammatory response|calcium ion binding|extracellular region|cytoplasm|cytoskeleton|plasma membrane|autophagy|apoptotic process|activation of cysteine-type endopeptidase activity involved in apoptotic process|microtubule binding|zinc ion binding|antioxidant activity|neutrophil chemotaxis|Toll-like receptor 4 binding|innate immune response|arachidonic acid binding…
SCNN1G	0.461175	0.000108023	Down	1.08446	0.741139		0.584687	0.208048		1.14719	0.670845		0.502092	0.00119518		1.84043	0.183539		0.853634	0.475949		0.944651	0.889391		0.515791	0.182823		0.435396	0.00145294	Down	1.01135	0.883149	0.807191	0.443965	1.39429	0.743436	0.74098	1.67706	1.09413	0.428445	0.718112	0.612113	1.70369	1.17772	1.70327	GeneID:102288125,Genbank:XM_005905322.2	sodium channel, non voltage gated 1 gamma subunit	GO:0005654,GO:0005887,GO:0009897,GO:0015280,GO:0016324,GO:0034706,GO:0035725,GO:0050699,GO:0050891,GO:0050896,GO:0050909,GO:0055078,GO:0070062	nucleoplasm|integral component of plasma membrane|external side of plasma membrane|ligand-gated sodium channel activity|apical plasma membrane|sodium channel complex|sodium ion transmembrane transport|WW domain binding|multicellular organismal water homeostasis|response to stimulus|sensory perception of taste|sodium ion homeostasis|extracellular exosome
SEL1L3	2.1222	0.00311588	Up	0.463244	0.00214799	Down	0.245919	0.00283358	Down	0.424362	0.155895		0.985987	0.920454		1.87108	0.130682		3.99437	0.00369842	Up	1.08502	0.861535		0.583764	0.277459		2.30285	0.164134		1.56144	1.8225	2.14462	6.67662	3.82515	1.34543	3.75602	5.66824	7.11752	3.66083	4.22718	2.30046	2.28932	1.36116	1.5045	GeneID:102278894,Genbank:XM_005897090.2	sel-1 suppressor of lin-12-like 3 (C. elegans)	GO:0005634,GO:0005654,GO:0016021	nucleus|nucleoplasm|integral component of membrane
SERPINF1	3.02586	5.03259e-16	Up	0.260642	1.33553e-16	Down	0.0911045	0.00893348	Down	0.453435	0.00983152	Down	0.791016	0.164752		2.84284	0.154424		8.65821	0.0154472	Up	0.571054	0.00234168		0.202598	0.047316	Down	1.72789	0.0348539		54.1695	38.7862	70.0699	170.356	107.971	95.5866	94.5548	720.172	676.528	224.833	207.866	175.686	68.6528	64.8538	79.3147	GeneID:102282683,Genbank:XM_005888247.2	serpin peptidase inhibitor, clade F (alpha-2 antiplasmin, pigment epithelium derived factor), member 1	GO:0004867,GO:0005576,GO:0005615,GO:0016525,GO:0031012,GO:0042470,GO:0050769,GO:0060770	serine-type endopeptidase inhibitor activity|extracellular region|extracellular space|negative regulation of angiogenesis|extracellular matrix|melanosome|positive regulation of neurogenesis|negative regulation of epithelial cell proliferation involved in prostate gland development
SH2D5	0.465574	0.00617566	Down	0.737555	0.45984		1.9141	0.200412		2.94403	0.0724472		0.344544	0.000904054	Down	0.381243	0.044766	Down	0.178567	1.95568e-05	Down	0.247194	0.0104702	Down	0.649819	0.62738		0.115043	8.88424e-07	Down	0.521654	0.308598	0.243198	0.141589	0	0.373308	0.0677478	0.236129	0.287812	1.0965	0.32502	0.209123	0.547709	1.01541	1.03065	GeneID:102273655,Genbank:XM_005905209.1	SH2 domain containing 5	GO:0014069,GO:0030054,GO:0045211	postsynaptic density|cell junction|postsynaptic membrane
SIGLEC1	2.88105	0.0279895	Up	0.607424	0.221002		0.328514	0.0815571		0.771128	0.424322		1.76201	0.156436		1.83915	0.330202		5.34795	0.0218253	Up	0.783636	0.533691		0.429412	0.163799		2.26142	0.037649	Up	0.376926	0.370994	0.733314	0.885702	0.582397	0.441366	0.396751	1.90614	1.71045	0.640456	1.12594	0.401971	0.154418	0.360277	0.42477	GeneID:102282070,Genbank:XM_014477645.1	sialic acid binding Ig-like lectin 1, sialoadhesin	GO:0001618,GO:0005769,GO:0005770,GO:0005886,GO:0007155,GO:0016021,GO:0030139,GO:0030246,GO:0046718,GO:0046790,GO:0050765,GO:0072583,GO:0075512	virus receptor activity|early endosome|late endosome|plasma membrane|cell adhesion|integral component of membrane|endocytic vesicle|carbohydrate binding|viral entry into host cell|virion binding|negative regulation of phagocytosis|clathrin-dependent endocytosis|clathrin-dependent endocytosis of virus by host cell
SLC1A7	2.81285	0.0197753	Up	1.00363	0.980378		1.58628	0.278632		5.33004	0.00508967	Up	2.83248	0.0257498	Up	0.626633	0.28346		1.7704	0.401659		0.186883	0.00485529	Down	0.299237	0.116611		0.524771	0.474782		0.513677	0.413153	0.199897	0.0737251	0.0507775	0.151128	0.142045	0.236427	0.370267	0.202383	0.304198	0.425732	0.0918854	0.166069	0.0479378	GeneID:102282162,Genbank:XM_005911389.2	solute carrier family 1 (glutamate transporter), member 7, transcript variant X1	GO:0005313,GO:0005314,GO:0005886,GO:0006811,GO:0006835,GO:0014047,GO:0015171,GO:0016021	L-glutamate transmembrane transporter activity|high-affinity glutamate transmembrane transporter activity|plasma membrane|ion transport|dicarboxylic acid transport|glutamate secretion|amino acid transmembrane transporter activity|integral component of membrane
SLC28A2	4.28267	9.71433e-07	Up	0.199066	2.91326e-06	Down	0.505195	0.535192		1.22791	0.833623		0.855939	0.861052		0.389638	0.00964159	Down	1.6801	0.557085		0.160026	1.77204e-06	Down	0.4123	0.376055		0.685437	0.549029		0.0505406	0.503461	0.0740935	0.153159	0.0166092	0.167862	0.0712842	0.17228	0.415742	0.783096	0.711528	0.607384	0.16966	0.152137	0.20385	GeneID:102276885,Genbank:XM_005889388.2	solute carrier family 28 (concentrative nucleoside transporter), member 2	GO:0005415,GO:0005886,GO:0005887,GO:0006139,GO:0015211,GO:0015860,GO:0016020	nucleoside:sodium symporter activity|plasma membrane|integral component of plasma membrane|nucleobase-containing compound metabolic process|purine nucleoside transmembrane transporter activity|purine nucleoside transmembrane transport|membrane
SLC30A3	3.35045	0.0424558	Up	2.37327	0.00973115	Up	12.8743	1.48553e-07	Up	3.82825	0.00159211	Up	7.94813	4.20406e-07	Up	0.18285	0.011648	Down	0.613336	0.629479		0.614955	0.362974		3.38207	0.14217		2.05334	0.345924		1.1599	0.984376	1.17007	0.342912	0.272803	0.542212	0.0736953	0.215811	0.0804222	0.465213	0.148989	0.758382	0.245337	0.146232	0.148172	GeneID:102271807,Genbank:XM_005895728.1	solute carrier family 30 (zinc transporter), member 3, transcript variant X1	GO:0005385,GO:0005765,GO:0005886,GO:0008021,GO:0010043,GO:0016021,GO:0030054,GO:0030672,GO:0031410,GO:0031902,GO:0043005,GO:0051050,GO:0061088	zinc ion transmembrane transporter activity|lysosomal membrane|plasma membrane|synaptic vesicle|response to zinc ion|integral component of membrane|cell junction|synaptic vesicle membrane|cytoplasmic vesicle|late endosome membrane|neuron projection|positive regulation of transport|regulation of sequestering of zinc ion
SLC38A4	2.5913	0.010826	Up	1.19907	0.662121		0.491785	0.0823557		1.36431	0.496495		3.10833	0.0279377	Up	2.41635	0.0240689	Up	6.29038	6.77978e-05	Up	0.868176	0.723917		0.361014	0.0119163	Down	2.24875	0.0987671		1.16065	0.268289	0.752316	0.74373	0.189514	0.427191	1.1855	1.38951	0.788673	0.655474	0.35238	0.516196	0.352944	0.155452	0.243491	GeneID:102266684,Genbank:XM_005903246.1	solute carrier family 38, member 4, transcript variant X2	GO:0005886,GO:0006814,GO:0006865,GO:0015293,GO:0016021	plasma membrane|sodium ion transport|amino acid transport|symporter activity|integral component of membrane
SLC41A2	2.33816	3.65437e-10	Up	0.769213	0.0646818		0.381355	0.00695965	Down	0.523828	0.0661141		1.80376	0.000736163		2.00084	0.0361241	Up	4.70302	0.000131414	Up	1.45495	0.210948		0.731228	0.395864		3.40065	0.00210646	Up	3.9551	2.27894	2.64537	6.36863	2.75738	3.967	4.224	5.4869	4.1909	2.76171	3.23663	2.82203	1.62239	1.20939	1.4217	GeneID:102265715,Genbank:XM_005899067.2	solute carrier family 41 (magnesium transporter), member 2	GO:0008324,GO:0016021	cation transmembrane transporter activity|integral component of membrane
SLC7A10	2.14589	0.00706174	Up	0.0489217	2.94203e-12	Down	0.0121827	0.000891025	Down	0.0840587	0.00762728	Down	0.105547	7.65757e-05	Down	3.96128	0.131685		8.5548	0.0380334	Up	0.574231	0.0984759		0.146179	0.0533854		1.23136	0.696336		0.163321	0.0547667	0	1.01891	0.23405	1.34845	0.551445	8.90528	5.03544	1.57782	1.30907	1.51193	0.379361	0.82062	0.606782	GeneID:102265698,Genbank:XM_014477628.1	solute carrier family 7 (neutral amino acid transporter light chain, asc system), member 10	GO:0005887,GO:0015175,GO:0015194,GO:0015297,GO:0015804,GO:0015825,GO:0042941,GO:0042942,GO:0043025,GO:0097440	integral component of plasma membrane|neutral amino acid transmembrane transporter activity|L-serine transmembrane transporter activity|antiporter activity|neutral amino acid transport|L-serine transport|D-alanine transport|D-serine transport|neuronal cell body|apical dendrite
SLC8A3	5.87191	0.0120344	Up	0.187688	0.0196525	Down	0.105592	0.000557805	Down	0.0612945	0.000110087	Down	1.10366	1		1.77731	0.274531		10.4935	0.000717562	Up	3.06318	0.0247242	Up	1.73086	0.220187		17.9852	6.60094e-05	Up	0	0.0358762	0.0546971	0.450123	0.538407	0.207182	0.206761	0.138973	0.245558	0.120644	0.103094	0.0782518	0.0427935	0.028422	0.0290965	GeneID:102268185,Genbank:XM_005905756.2	solute carrier family 8 (sodium/calcium exchanger), member 3, transcript variant X6	GO:0002244,GO:0005432,GO:0005516,GO:0005741,GO:0005789,GO:0005874,GO:0005886,GO:0005887,GO:0006811,GO:0006851,GO:0006874,GO:0007154,GO:0007612,GO:0007613,GO:0014819,GO:0016528,GO:0021537,GO:0030054,GO:0031226,GO:0031594,GO:0035725,GO:0042383,GO:0042552,GO:0043197,GO:0043204,GO:0046872,GO:0048471,GO:0048709,GO:0051560,GO:0060291,GO:0070588,GO:0071320,GO:0071456,GO:0098703,GO:0099580,GO:1903779,GO:…	hematopoietic progenitor cell differentiation|calcium:sodium antiporter activity|calmodulin binding|mitochondrial outer membrane|endoplasmic reticulum membrane|microtubule|plasma membrane|integral component of plasma membrane|ion transport|mitochondrial calcium ion transmembrane transport|cellular calcium ion homeostasis|cell communication|learning|memory|regulation of skeletal muscle contraction…
SMIM1	2.00524	0.00240199	Up	0.596867	0.0271809		0.248883	0.0496088	Down	0.715424	0.254185		1.20071	0.533647		2.38083	0.173907		4.79823	0.0325139	Up	0.830207	0.476863		0.351119	0.100738		1.66313	0.0978968		0.777309	2.06772	1.92123	2.86653	2.32231	2.7433	2.8125	10.8706	5.29999	2.4345	2.57742	3.21409	1.20453	1.32685	1.6106	GeneID:102266984,Genbank:XM_005888836.2	small integral membrane protein 1 (Vel blood group)	GO:0005886,GO:0016021	plasma membrane|integral component of membrane
SNCB	0.19784	0.0423669	Down	25.1022	0.000711703	Up	2.16704	0.20818		4.05166	0.0456652	Up	4.97206	0.0244612	Up	11.4808	0.000381352	Up	2.27268	0.117793		6.16803	0.065726		0.537254	0.241961		1.21629	0.793057		3.41847	1.8401	0.818106	0.710868	0.633418	0.0823308	1.51492	0.428841	1.33398	0.0596767	0.0620006	0.305242	0.447883	0.527915	0.618368	GeneID:102272549,Genbank:XM_005892571.2	synuclein, beta	GO:0005737	cytoplasm
SPARC	3.86634	5.46132e-12	Up	0.210364	2.25e-15	Down	0.0888342	0.0189606	Down	1.11117	0.693453		0.815673	0.315086		2.35148	0.284577		9.15286	0.028096	Up	0.187846	4.03665e-15	Down	0.080644	0.0160152	Down	0.726377	0.223692		335.04	350.523	457.816	509.29	264.614	323.143	318.216	5877.9	4865.29	2139.51	1553.02	1725.62	393.786	411.84	629.376	GeneID:102264398,Genbank:XM_005898217.2	secreted protein, acidic, cysteine-rich (osteonectin), transcript variant X1	GO:0001937,GO:0005509,GO:0005518,GO:0005604,GO:0005615,GO:0007165,GO:0009986,GO:0010595,GO:0016363,GO:0016525,GO:0022604,GO:0031092,GO:0043473,GO:0048856,GO:0050840,GO:0060348,GO:0071363	negative regulation of endothelial cell proliferation|calcium ion binding|collagen binding|basement membrane|extracellular space|signal transduction|cell surface|positive regulation of endothelial cell migration|nuclear matrix|negative regulation of angiogenesis|regulation of cell morphogenesis|platelet alpha granule membrane|pigmentation|anatomical structure development|extracellular matrix bind…
SPINK7	4.44322	0.000136184	Up	0.190637	0.000131293	Down	0.145805	0.00203294	Down	0.251714	0.0005077	Down	0.850977	0.822972		1.29686	0.597695		5.79736	0.00316571	Up	0.75255	0.337793		0.581828	0.234562		3.34144	0.000497497	Up	27.0948	3.91896	8.76287	36.0695	74.1951	71.8769	64.6894	67.1905	136.562	43.85	87.5646	100.384	7.93425	20.0102	30.5439	GeneID:102272394,Genbank:XM_005902582.2	serine peptidase inhibitor, Kazal type 7 (putative)
SPP2	2.8992	0.0262843	Up	0.107824	0.00032648	Down	0.027812	0.00209824	Down	0.23259	0.06261		0.313066	1.05256e-05	Down	3.85292	0.130767		11.2185	0.018894	Up	0.464094	0.140446		0.12148	0.0331002	Down	1.34273	0.584499		0.915894	1.39246	1.53826	3.3544	11.1023	2.87717	3.01252	58.1715	52.8505	10.0193	6.27653	18.8301	3.38634	3.63884	4.30914	GeneID:102279297,Genbank:XM_005902600.2	secreted phosphoprotein 2, 24kDa	GO:0031012,GO:0046849	extracellular matrix|bone remodeling
SSC5D	2.294	0.0323141	Up	0.592127	0.218603		0.189987	0.00182354	Down	0.572199	0.34933		1.36463	0.518195		3.10396	0.0203179	Up	7.1725	0.000405737	Up	1.02847	0.962226		0.333799	0.0273508	Down	2.36219	0.157843		0.664449	0.312157	1.06576	2.39492	1.04146	0.739167	2.28109	4.99004	3.42498	0.909116	1.88922	0.888959	0.33663	0.4962	0.708358	GeneID:102265937,Genbank:XM_005906137.1	scavenger receptor cysteine rich family, 5 domains	GO:0001968,GO:0005044,GO:0005615,GO:0005622,GO:0005737,GO:0007275,GO:0016020,GO:0031012,GO:0042494,GO:0043236,GO:0045087,GO:0050829,GO:0050830,GO:0050840,GO:2000483	fibronectin binding|scavenger receptor activity|extracellular space|intracellular|cytoplasm|multicellular organism development|membrane|extracellular matrix|detection of bacterial lipoprotein|laminin binding|innate immune response|defense response to Gram-negative bacterium|defense response to Gram-positive bacterium|extracellular matrix binding|negative regulation of interleukin-8 secretion
SUCNR1	2.17475	0.0288347	Up	0.476996	0.0550368		0.261502	0.00194607	Down	0.319124	0.0486814	Down	1.03726	0.989913		1.81453	0.0810595		3.96173	0.000745318	Up	1.48462	0.366959		0.82223	0.634446		3.22656	0.0331373	Up	0.834026	0.232007	1.1198	3.13693	1.39649	0.749885	1.76425	2.19239	0.948608	1.32781	0.841512	0.798297	0.906878	0.180969	0.298167	GeneID:102287115,Genbank:XM_005910108.1	succinate receptor 1	GO:0004930,GO:0005886,GO:0007186,GO:0016021,GO:0070062	G-protein coupled receptor activity|plasma membrane|G-protein coupled receptor signaling pathway|integral component of membrane|extracellular exosome
TACR3	12.9982	0.0442888	Up	0.791442	0.749759		0.158754	0.159743		0.216622	0.200087		10.3295	0.0487651	Up	4.98578	0.215457		65.2481	0.0207714	Up	3.63009	0.25932		0.733929	0.790104		47.253	0.0247437	Up	0.156528	0.0755139	0.23076	1.05715	0.207105	0.170065	0.23833	0.20217	0.946386	0	0.244013	0.164821	0.0199616	0	0.0398757	GeneID:102286625,Genbank:XM_005890477.1	tachykinin receptor 3	GO:0004995,GO:0005634,GO:0005737,GO:0005886,GO:0005887,GO:0007186,GO:0007217,GO:0007568,GO:0010460,GO:0032355,GO:0032590,GO:0032809,GO:0042053,GO:0042220,GO:0042538,GO:0043278,GO:0045777,GO:0060259,GO:0070474,GO:0097225,GO:1902093	tachykinin receptor activity|nucleus|cytoplasm|plasma membrane|integral component of plasma membrane|G-protein coupled receptor signaling pathway|tachykinin receptor signaling pathway|aging|positive regulation of heart rate|response to estradiol|dendrite membrane|neuronal cell body membrane|regulation of dopamine metabolic process|response to cocaine|hyperosmotic salinity response|response to mor…
TBATA	2.55397	0.0145308	Up	0.484257	0.0704774		0.503031	0.228627		1.97235	0.278921		1.24348	0.693604		0.950469	0.796569		2.44404	0.103545		0.244281	0.00506987	Down	0.258034	0.0177753	Down	0.623321	0.510171		0.476799	0.448321	0.152258	0.0442291	0.26583	0.227759	0.0861768	0.715509	0.471469	0.716461	0.60419	0.242999	0.132049	0.265783	0.045009	GeneID:102282693,Genbank:XM_005889827.2	thymus, brain and testes associated	GO:0005829,GO:0007275,GO:0007283,GO:0030154	cytosol|multicellular organism development|spermatogenesis|cell differentiation
TENM1	3.16295	0.0197929	Up	1.41769	0.441867		0.638888	0.213278		0.892264	0.868924		4.49352	0.0109379	Up	2.19441	0.0193628	Up	6.97388	1.66379e-06	Up	1.5667	0.379333		0.716291	0.359588		4.95422	0.0145534	Up	0.200987	0.106796	0.0830615	0.17372	0.0511347	0.145934	0.186966	0.163341	0.0839484	0.0757837	0.0465614	0.108981	0.0231528	0.0194502	0.0524548	GeneID:102276527,Genbank:XM_005889317.1	teneurin transmembrane protein 1, transcript variant X2	GO:0000902,GO:0005576,GO:0005634,GO:0005737,GO:0005783,GO:0005794,GO:0005856,GO:0005886,GO:0005887,GO:0006351,GO:0006359,GO:0006955,GO:0007157,GO:0007218,GO:0007399,GO:0008201,GO:0008285,GO:0016363,GO:0016607,GO:0030838,GO:0033138,GO:0042803,GO:0043005,GO:0043406,GO:0046982,GO:0048471,GO:0048666,GO:0050839,GO:0051491,GO:0090316	cell morphogenesis|extracellular region|nucleus|cytoplasm|endoplasmic reticulum|Golgi apparatus|cytoskeleton|plasma membrane|integral component of plasma membrane|transcription, DNA-templated|regulation of transcription from RNA polymerase III promoter|immune response|heterophilic cell-cell adhesion via plasma membrane cell adhesion molecules|neuropeptide signaling pathway|nervous system developm…
TEX12	2.43231	0.0477157	Up	1.16348	0.690081		0.488638	0.103841		0.513819	0.338495		2.83972	0.0218843	Up	2.36053	0.0634557		5.7715	0.001317	Up	2.26561	0.270591		0.964334	0.98491		5.50462	0.06976		0.576852	0.388088	0.396241	0.0853375	1.51036	0.606644	0.538122	0.941395	0.759775	0.222621	0.440739	0.435821	0.129472	0.0621829	0.218536	GeneID:102281078,Genbank:XM_005901522.2	testis expressed 12	GO:0000711,GO:0000801,GO:0007130	meiotic DNA repair synthesis|central element|synaptonemal complex assembly
TGFBI	2.03772	0.0328238	Up	0.573441	0.102163		0.262186	0.000510032	Down	0.334573	0.00114096	Down	1.17396	0.388772		2.17482	0.0377562	Up	4.4601	0.000175737	Up	1.70562	0.0981828		0.788226	0.508985		3.47617	0.000225003	Up	23.6916	15.7278	25.42	95.6681	72.98	47.1345	55.6379	79.6122	97.3451	26.4095	56.7921	32.6352	17.1002	18.2106	21.939	GeneID:102284294,Genbank:XM_005890391.1	transforming growth factor, beta-induced, 68kDa	GO:0005178,GO:0005518,GO:0005578,GO:0007155,GO:0008283,GO:0050840	integrin binding|collagen binding|proteinaceous extracellular matrix|cell adhesion|cell proliferation|extracellular matrix binding
THRSP	3.05733	5.73703e-16	Up	0.11702	2.45357e-53	Down	0.107467	0.0138886	Down	0.398576	0.198527		0.359448	0.00436991	Down	1.07975	0.979043		3.3238	0.113548		0.293564	2.49059e-07	Down	0.273648	0.104558		0.89699	0.842501		5.70235	3.48304	2.84982	4.16986	19.0466	6.11239	5.73755	35.4112	41.7627	25.6151	32.0519	33.0296	4.8217	12.3861	12.5908	GeneID:102277445,Genbank:XM_005908067.2	thyroid hormone responsive
TLDC2	2.61581	0.0187286	Up	0.268224	0.0170535	Down	0.288753	0.0765698		0.582273	0.457222		0.703066	0.558106		0.916373	0.756959		2.4107	0.112883		0.457636	0.0874484		0.502256	0.242856		1.19618	0.729746		0.359606	0.101054	0.0253351	0.138606	0.509144	0.175364	0.142011	0.424797	0.318242	0.557498	0.224464	0.333359	0.151422	0.105886	0.216158	GeneID:102286660,Genbank:XM_005896008.2	TBC/LysM-associated domain containing 2, transcript variant X1
TLR1	2.31626	0.00030824	Up	1.63597	0.11673		0.971391	0.97299		0.995577	0.990088		3.80978	0.00133663	Up	1.66954	0.0354914		3.89199	4.65207e-07	Up	1.63486	0.033438		0.980464	0.970042		3.78597	4.9667e-07	Up	1.91639	1.02801	1.07798	0.946794	1.6768	0.955936	1.20697	0.751385	1.14519	0.645414	0.822488	0.722298	0.129047	0.505092	0.436512	GeneID:102281714,Genbank:XM_005897339.2	toll-like receptor 1, transcript variant X1	GO:0001775,GO:0002224,GO:0002755,GO:0004872,GO:0004888,GO:0005794,GO:0005886,GO:0005887,GO:0006954,GO:0006955,GO:0007165,GO:0016020,GO:0030670,GO:0034130,GO:0034137,GO:0035354,GO:0035663,GO:0038123,GO:0042116,GO:0042495,GO:0042535,GO:0042742,GO:0045087,GO:0045121,GO:0045410,GO:0046982,GO:0071723,GO:0071727,GO:2000484	cell activation|toll-like receptor signaling pathway|MyD88-dependent toll-like receptor signaling pathway|receptor activity|transmembrane signaling receptor activity|Golgi apparatus|plasma membrane|integral component of plasma membrane|inflammatory response|immune response|signal transduction|membrane|phagocytic vesicle membrane|toll-like receptor 1 signaling pathway|positive regulation of toll-l…
TMEM121	0.33011	0.0460896	Down	1.86655	0.373177		1.5296	0.562595		1.114	0.909709		0.617074	0.368688		1.2102	0.873316		0.40182	0.158651		1.6644	0.544592		1.38015	0.702647		0.549355	0.350489		1.05475	0.934242	1.1363	1.38648	1.28558	0.880788	0.936536	0.754202	1.10659	0.883189	0.308094	0.587903	1.0095	1.28752	1.89486	GeneID:102264558,Genbank:XM_005911214.1	transmembrane protein 121	GO:0016021	integral component of membrane
TMEM160	0.475377	0.00141306	Down	1.56761	0.066632		1.21682	0.386214		1.42029	0.161488		0.745766	0.109212		1.27709	0.451802		0.608959	0.0285207		1.09864	0.777962		0.862797	0.662068		0.521125	0.00505991		14.5661	18.4513	13.7729	11.1784	17.8107	9.2875	12.632	12.2613	16.4559	10.5354	4.70516	14.135	22.3029	16.4323	17.2349	GeneID:102280594,Genbank:XM_005900933.2	transmembrane protein 160	GO:0005739,GO:0016021	mitochondrion|integral component of membrane
TMEM200A	3.58329	0.00164118	Up	0.976575	0.938626		1.8236	0.156127		2.54281	0.0533795		3.5041	0.00833325	Up	0.532726	0.127198		1.91763	0.303178		0.383294	0.039137	Down	0.721982	0.626006		1.37238	0.656227		0.611041	0.362676	0.761102	0.223141	0.311873	0.139789	0.278379	0.256237	0.240392	0.411187	0.447768	0.474422	0.199562	0.0857943	0.195756	GeneID:102281760,Genbank:XM_005907402.2	transmembrane protein 200A	GO:0016021	integral component of membrane
TMEM202	0.229644	0.0382337	Down	2.88691	0.228501		1.18722	0.824675		35.0309	0.0201222	Up	0.664276	0.519108		2.41877	0.429303		0.557636	0.399194		0.0811973	0.332679		0.0339103	0.0524241		0.0186134	0.00249943	Down	0.399426	0.25885	0.331796	0.0500168	0	0	0.150698	0.0969213	0.282102	0	0.0400397	0.0397996	0.103118	0.417741	0.365076	GeneID:102286321,Genbank:XM_014481387.1	transmembrane protein 202	GO:0016021	integral component of membrane
TNFRSF6B	0.276783	0.00162685	Down	2.05799	0.0312638	Up	2.93394	0.00478624	Up	5.55674	0.000258415	Up	0.570191	0.111806		0.6948	0.3627		0.193293	0.000283197	Down	0.370116	0.0875758		0.5367	0.481654		0.102319	6.14651e-06	Down	1.91342	5.78314	3.27419	0.350789	1.24509	0.367155	0.168616	1.13456	1.97352	1.7747	0.795636	1.54901	5.71945	4.23987	3.7673	GeneID:102286270,Genbank:XM_005911333.1	tumor necrosis factor receptor superfamily, member 6b, decoy
TRIB3	0.475588	0.0430727	Down	1.56554	0.163822		0.518898	0.0331169		0.992042	1		0.74824	0.453224		2.9816	0.00047973	Up	1.42777	0.227279		1.57184	0.255801		0.528265	0.0589663		0.747648	0.472415		1.08655	1.13611	0.570796	0.789093	1.80911	0.742026	1.70606	1.90759	1.38205	0.676421	0.59977	0.447038	0.494636	1.37936	1.57256	GeneID:102288142,Genbank:XM_005887950.2	tribbles pseudokinase 3	GO:0003714,GO:0004672,GO:0004860,GO:0005524,GO:0005634,GO:0005730,GO:0006351,GO:0010827,GO:0031434,GO:0031625,GO:0031965,GO:0032092,GO:0032436,GO:0032869,GO:0034976,GO:0043405,GO:0045599,GO:0045717,GO:0045892,GO:0051443,GO:0055106,GO:0070059	transcription corepressor activity|protein kinase activity|protein kinase inhibitor activity|ATP binding|nucleus|nucleolus|transcription, DNA-templated|regulation of glucose transport|mitogen-activated protein kinase kinase binding|ubiquitin protein ligase binding|nuclear membrane|positive regulation of protein binding|positive regulation of proteasomal ubiquitin-dependent protein catabolic proce…
TRMT61A	0.448717	2.85697e-11	Down	1.10416	0.562613		1.57121	0.0194875		1.66225	0.00846315		0.496574	4.08499e-08	Down	0.696685	0.0933723		0.314137	1.7033e-10	Down	0.6609	0.057731		0.950491	0.912155		0.296212	9.01147e-13	Down	12.4113	17.1672	12.7171	7.68225	12.9831	12.8213	8.94527	10.7028	13.7583	17.5238	9.76626	15.53	27.3516	27.9668	28.3592	GeneID:102271742,Genbank:XM_014480896.1	tRNA methyltransferase 61A	GO:0005634,GO:0016429,GO:0031515,GO:0061953,GO:0080009	nucleus|tRNA (adenine-N1-)-methyltransferase activity|tRNA (m1A) methyltransferase complex|mRNA (adenine-N1-)-methyltransferase activity|mRNA methylation
TTC36	4.22254	0.00229554	Up	0.140856	0.000359382	Down	0.0514962	0.0526275		0.238731	0.397343		0.596947	0.616297		2.70349	0.363507		11.4964	0.0853744		0.590552	0.462164		0.219509	0.231143		2.49167	0.509768		0.643562	0.333713	0.114249	0.0933768	2.48128	0.0974332	0.648136	2.53439	8.26882	1.73551	1.28857	1.69296	0	0.449038	0.0912236	GeneID:102271251,Genbank:XM_005897148.2	tetratricopeptide repeat domain 36
TTLL9	2.48554	0.0360676	Up	0.30205	0.013138	Down	0.47181	0.264677		0.56368	0.418789		0.752934	0.708081		0.635633	0.274224		1.5924	0.582165		0.529396	0.20633		0.839186	0.878477		1.31813	0.737169		0.0295169	0.0304106	0.123397	0.340412	0	0.322628	0.128997	0.337062	0.250534	0.554151	0.330273	0.462399	0.0519884	0.0785411	0.239329	GeneID:102275755,Genbank:XM_005887907.1	tubulin tyrosine ligase-like family member 9	GO:0005524,GO:0005737,GO:0005874,GO:0005929,GO:0006464,GO:0016874	ATP binding|cytoplasm|microtubule|cilium|cellular protein modification process|ligase activity
TTR	4.68267	0.0446187	Up	1.08466	0.871894		0.458544	0.22288		1.44305	0.629172		5.1139	0.0372771	Up	2.33601	0.137851		11.0233	0.00224836	Up	0.741484	0.68523		0.320742	0.108878		3.47385	0.362127		1.10172	1.09217	0.306095	1.20646	0.321555	0	0.5678	1.85743	1.50122	0.67556	0.76553	0.564225	0.0812277	0.241468	0.246019	GeneID:102267525,Genbank:XM_005901043.2	transthyretin	GO:0005179,GO:0005615,GO:0042572,GO:0042802,GO:0070324,GO:0070327	hormone activity|extracellular space|retinol metabolic process|identical protein binding|thyroid hormone binding|thyroid hormone transport
VEPH1	3.10081	0.0313555	Up	0.694487	0.443758		0.822489	0.735786		1.32931	0.674951		2.16157	0.231346		0.839045	0.738989		2.61119	0.157622		0.517259	0.252921		0.61839	0.463268		1.60085	0.582147		0.186419	0.100774	0.135565	0.167642	0.0256581	0.114798	0.169573	0.103278	0.11458	0.140299	0.198749	0.195547	0.0711405	0.111184	0.0566151	GeneID:102265670,Genbank:XM_005909323.1	ventricular zone expressed PH domain-containing 1, transcript variant X1	GO:0005886	plasma membrane
VGF	0.144581	1.85026e-06	Down	3.50605	0.00712852	Up	1.56395	0.423066		1.24008	0.539693		0.507377	0.0548104		2.21846	0.183847		0.321077	0.00807392	Down	2.81134	0.00922854	Up	1.26043	0.739245		0.405399	0.00722839	Down	2.92297	1.77445	1.07431	1.10035	2.48827	2.53254	2.54182	1.04991	0.577384	0.558481	0.479961	0.924079	5.12172	2.5294	3.66277	GeneID:102267965,Genbank:XM_014477313.1	VGF nerve growth factor inducible	GO:0005179,GO:0005184,GO:0005615,GO:0008083,GO:0030133,GO:0033500,GO:0048167	hormone activity|neuropeptide hormone activity|extracellular space|growth factor activity|transport vesicle|carbohydrate homeostasis|regulation of synaptic plasticity
WFIKKN1	0.406843	0.000908505	Down	2.07715	0.00505615	Up	1.86898	0.0320548		2.1769	0.0139953	Up	0.84782	0.483206		1.10271	0.87489		0.451412	0.00584707	Down	0.94446	0.90132		0.860815	0.788797		0.384368	0.00212076	Down	2.58138	1.44142	2.05135	1.4743	0.817736	0.909821	0.58533	0.978193	1.4053	1.02847	1.16099	0.622973	2.66643	1.81904	2.0735	GeneID:102280818,Genbank:XM_005886885.2	WAP, follistatin/kazal, immunoglobulin, kunitz and netrin domain containing 1	GO:0001501,GO:0004867,GO:0005576,GO:0008191,GO:0030512,GO:0032091,GO:0043392,GO:0048019,GO:0048747,GO:0050431,GO:0060021	skeletal system development|serine-type endopeptidase inhibitor activity|extracellular region|metalloendopeptidase inhibitor activity|negative regulation of transforming growth factor beta receptor signaling pathway|negative regulation of protein binding|negative regulation of DNA binding|receptor antagonist activity|muscle fiber development|transforming growth factor beta binding|palate developm…
WNT6	0.400106	8.08085e-06	Down	1.34449	0.206317		1.70889	0.0578739		1.78256	0.049965		0.538859	0.00293216		0.780967	0.379438		0.313694	4.25405e-06	Down	0.75132	0.343906		0.963896	0.962345		0.300125	1.5503e-06	Down	2.67906	3.24656	3.6583	2.21479	3.14126	3.75505	2.58668	2.50003	2.30006	3.22807	2.46242	2.40404	8.05405	4.83551	4.83856	GeneID:102286828,Genbank:XM_014476356.1	wingless-type MMTV integration site family, member 6	GO:0001658,GO:0005109,GO:0005576,GO:0005578,GO:0005615,GO:0005788,GO:0005796,GO:0005886,GO:0009798,GO:0009986,GO:0010628,GO:0016055,GO:0030182,GO:0030666,GO:0042475,GO:0045165,GO:0045893,GO:0060684,GO:0061303,GO:0070062,GO:0070172,GO:0071300,GO:0072079	branching involved in ureteric bud morphogenesis|frizzled binding|extracellular region|proteinaceous extracellular matrix|extracellular space|endoplasmic reticulum lumen|Golgi lumen|plasma membrane|axis specification|cell surface|positive regulation of gene expression|Wnt signaling pathway|neuron differentiation|endocytic vesicle membrane|odontogenesis of dentin-containing tooth|cell fate commitm…
ZNF296	0.419888	1.47268e-06	Down	1.32423	0.279527		3.06834	3.87756e-05	Up	3.0523	5.06785e-05	Up	0.55699	0.00069934		0.427194	0.00734076	Down	0.180173	4.44009e-12	Down	0.430441	0.0129413	Down	1.00944	0.95628		0.180521	1.28587e-12	Down	3.49915	4.4572	2.64037	1.19813	1.60234	2.69702	1.28141	1.4965	1.28235	4.02536	1.81344	3.81589	6.70761	5.31984	7.06249	GeneID:102277788,Genbank:XM_005900314.1	zinc finger protein 296	GO:0000122,GO:0001076,GO:0003676,GO:0005634,GO:0006351,GO:0007283,GO:0046872	negative regulation of transcription from RNA polymerase II promoter|transcription factor activity, RNA polymerase II transcription factor binding|nucleic acid binding|nucleus|transcription, DNA-templated|spermatogenesis|metal ion binding
ZNF324	0.472793	7.34564e-07	Down	1.33874	0.103331		1.34517	0.176545		1.91377	0.00545778		0.634572	0.00337923		0.987727	0.894619		0.469244	0.000243361	Down	0.69507	0.12331		0.705201	0.238325		0.328271	1.00185e-07	Down	4.05723	4.37381	4.57089	2.50832	2.48421	3.1103	2.99613	3.11111	4.02483	3.80645	3.23129	3.22056	7.65309	7.2568	6.28473	GeneID:102286406,Genbank:XM_014480348.1	zinc finger protein 324	GO:0003677,GO:0005634,GO:0006351,GO:0006355,GO:0046872	DNA binding|nucleus|transcription, DNA-templated|regulation of transcription, DNA-templated|metal ion binding
ZNF428	0.436427	0.000294074	Down	2.47263	0.000148874	Up	1.88328	0.0168048		2.30104	0.00369376	Up	1.08167	0.714639		1.30206	0.499577		0.571019	0.0356327		1.06698	0.86027		0.823152	0.66294		0.465269	0.00838235	Down	3.96572	6.21788	5.00948	2.46707	1.98618	2.69023	1.66025	3.29726	2.38337	2.28792	1.64112	1.94098	5.36407	3.79323	5.02529	GeneID:102275137,Genbank:XM_005897317.2	zinc finger protein 428	GO:0003676,GO:0046872	nucleic acid binding|metal ion binding
ZNF628	0.458664	0.000686206	Down	1.16346	0.580935		1.54658	0.167808		1.85844	0.0885488		0.534865	0.0101401		0.745091	0.350236		0.343276	0.000340384	Down	0.622488	0.204688		0.838898	0.761581		0.285079	6.87818e-05	Down	1.20611	1.42453	1.02859	1.09154	1.40248	0.920302	0.826823	1.19048	1.50905	1.454	1.13877	1.66445	2.57	2.58316	2.43197	GeneID:102265359,Genbank:XM_014481569.1	zinc finger protein 628	GO:0003677,GO:0003700,GO:0005634,GO:0006351,GO:0046872	DNA binding|DNA binding transcription factor activity|nucleus|transcription, DNA-templated|metal ion binding
AADACL4	0.307431	0.103262		2.3354	0.010793	Up	1.69858	0.347522		1.09774	0.737375		0.722152	0.544395		1.36399	0.588808		0.42048	0.286325		2.12088	0.0725638		1.5426	0.529165		0.650367	0.451194		2.85512	3.03819	1.64788	1.01976	3.17295	2.78602	3.14232	0.301326	0.792929	0.273798	1.23774	1.95316	1.37206	6.33333	2.73	GeneID:102267358,Genbank:XM_005889204.1	arylacetamide deacetylase-like 4	GO:0009056,GO:0016021,GO:0016787,GO:0052689	catabolic process|integral component of membrane|hydrolase activity|carboxylic ester hydrolase activity
AAK1	1.1137	0.569476		2.2473	0.027374	Up	4.04546	0.00115682	Up	3.39458	0.00300211	Up	2.50824	0.0135884	Up	0.551821	0.0237416		0.617023	0.0757532		0.657465	0.0945923		1.19254	0.588476		0.731106	0.232325		2.36632	1.01573	2.11048	0.519834	0.481204	0.604464	0.398942	0.39908	0.352943	0.727985	0.693451	0.853096	0.798385	0.798929	0.677225	GeneID:102276358,Genbank:XM_005893589.2	AP2 associated kinase 1	GO:0004674,GO:0005112,GO:0005524,GO:0005905,GO:0006468,GO:0006897,GO:0019897,GO:0030136,GO:0031252,GO:0032880,GO:0035612,GO:0043195,GO:0045747,GO:0046777,GO:0050821,GO:2000369	protein serine/threonine kinase activity|Notch binding|ATP binding|clathrin-coated pit|protein phosphorylation|endocytosis|extrinsic component of plasma membrane|clathrin-coated vesicle|cell leading edge|regulation of protein localization|AP-2 adaptor complex binding|terminal bouton|positive regulation of Notch signaling pathway|protein autophosphorylation|protein stabilization|regulation of clat…
ABCC11	1.52706	8.56197e-05		0.351207	4.66749e-09	Down	0.337499	0.0389835	Down	0.542186	0.115567		0.538416	0.0003107		1.03006	0.924568		1.58302	0.302213		0.644853	0.0663623		0.62966	0.350254		0.984465	0.956504		13.0925	9.4282	5.17858	14.0935	23.4879	9.25958	10.2374	25.7372	27.2131	23.8225	24.7064	18.954	13.4267	16.0056	16.2821	GeneID:102279036,Genbank:XM_005908360.1	ATP-binding cassette, sub-family C (CFTR/MRP), member 11
ABI2	1.1125	0.60725		2.07589	0.000245397	Up	1.43251	0.152445		2.01533	0.00498149	Up	2.31822	6.33122e-05	Up	1.43737	0.107115		1.60704	0.0450804		1.02056	0.944908		0.709178	0.228955		1.13501	0.652938		1.78521	1.02126	1.36199	0.864258	0.394052	1.00378	1.56703	0.68366	0.539713	0.522162	0.813931	0.554585	0.448634	0.559128	0.766318	GeneID:102279016,Genbank:XM_005904268.2	abl-interactor 2, transcript variant X3	GO:0003677,GO:0005737,GO:0005829,GO:0005856,GO:0006928,GO:0007010,GO:0008093,GO:0008154,GO:0016032,GO:0016477,GO:0016601,GO:0017124,GO:0018108,GO:0019900,GO:0030027,GO:0030175,GO:0031209,GO:0031625,GO:0032403,GO:0070064,GO:2000601	DNA binding|cytoplasm|cytosol|cytoskeleton|movement of cell or subcellular component|cytoskeleton organization|cytoskeletal adaptor activity|actin polymerization or depolymerization|viral process|cell migration|Rac protein signal transduction|SH3 domain binding|peptidyl-tyrosine phosphorylation|kinase binding|lamellipodium|filopodium|SCAR complex|ubiquitin protein ligase binding|protein complex b…
ABL2	0.811709	0.737726		2.41436	0.00046145	Up	1.41533	0.169345		1.54651	0.166763		1.96347	0.0825723		1.69394	0.0427716		1.37912	0.460323		1.5463	0.389475		0.913514	0.756094		1.2538	0.72578		1.46328	0.988497	1.06504	1.34543	0.365363	0.829699	1.29668	0.687725	0.677044	0.342687	0.846826	0.327543	1.25723	0.406642	0.272214	GeneID:102266298,Genbank:XM_014480050.1	ABL proto-oncogene 2, non-receptor tyrosine kinase
ACAP2	1.06482	0.715095		2.02972	0.000936111	Up	1.96546	0.00148919		1.94846	0.0014212		2.16705	0.000443544	Up	1.02379	0.891205		1.09534	0.668454		1.03366	0.86846		1.0106	0.989673		1.10002	0.657363		4.62938	2.69052	3.34778	1.65968	1.27706	1.78861	1.83001	1.21805	0.921434	1.52105	1.57536	1.27503	2.04368	1.38177	1.45736	GeneID:102287815,Genbank:XM_005897839.1	ArfGAP with coiled-coil, ankyrin repeat and PH domains 2	GO:0005096,GO:0010008,GO:0016020,GO:0017137,GO:0036010,GO:0046872,GO:0080025,GO:1990090	GTPase activator activity|endosome membrane|membrane|Rab GTPase binding|protein localization to endosome|metal ion binding|phosphatidylinositol-3,5-bisphosphate binding|cellular response to nerve growth factor stimulus
ACOX2	1.33435	0.332781		2.76115	5.09036e-05	Up	0.951872	0.774405		0.780824	0.203535		3.7027	2.34834e-06	Up	2.87996	0.0126678	Up	3.86475	0.0037888	Up	3.51978	6.12999e-09	Up	1.21909	0.621596		4.69807	1.14016e-10	Up	4.36944	2.39615	3.75259	5.13669	5.78503	3.41128	6.15866	2.20623	2.5204	0.975527	1.69525	1.27748	0.561205	1.00018	1.50947	GeneID:102287053,Genbank:XM_014479198.1	acyl-CoA oxidase 2, branched chain, transcript variant X2	GO:0003995,GO:0003997,GO:0005102,GO:0005777,GO:0005782,GO:0005829,GO:0006699,GO:0010942,GO:0016402,GO:0033539,GO:0033540,GO:0033791,GO:0042803,GO:0043231,GO:0050660,GO:0071949,GO:1902884	acyl-CoA dehydrogenase activity|acyl-CoA oxidase activity|receptor binding|peroxisome|peroxisomal matrix|cytosol|bile acid biosynthetic process|positive regulation of cell death|pristanoyl-CoA oxidase activity|fatty acid beta-oxidation using acyl-CoA dehydrogenase|fatty acid beta-oxidation using acyl-CoA oxidase|3alpha,7alpha,12alpha-trihydroxy-5beta-cholestanoyl-CoA 24-hydroxylase activity|prote…
ACSL6	1.10045	0.865725		3.45744	0.00154086	Up	1.66936	0.163209		2.34405	0.0344341	Up	3.82447	0.000951046	Up	2.05744	0.113257		2.27476	0.0889288		1.47506	0.459181		0.716967	0.481664		1.62073	0.385053		0.646414	0.230393	0.598028	0.187917	0.476062	0.241163	0.465442	0.339301	0.206533	0.0779884	0.203687	0.146256	0.10449	0.258644	0.123886	GeneID:102276039,Genbank:XM_014480857.1	acyl-CoA synthetase long-chain family member 6	GO:0001676,GO:0004467,GO:0005524,GO:0005741,GO:0005778,GO:0005789,GO:0005886,GO:0006637,GO:0016020,GO:0016021,GO:0019899,GO:0035338,GO:0042803,GO:0102391	long-chain fatty acid metabolic process|long-chain fatty acid-CoA ligase activity|ATP binding|mitochondrial outer membrane|peroxisomal membrane|endoplasmic reticulum membrane|plasma membrane|acyl-CoA metabolic process|membrane|integral component of membrane|enzyme binding|long-chain fatty-acyl-CoA biosynthetic process|protein homodimerization activity|decanoate--CoA ligase activity
ACTL8	0.774829	0.570974		2.24696	0.0363936	Up	5.18138	0.000960733	Up	4.44513	0.00383244	Up	1.748	0.139162		0.429991	0.185675		0.335042	0.0760796		0.506439	0.303309		1.18168	0.851345		0.392064	0.138009		0.855076	1.50034	0.808168	0.173292	0.566116	0.0452387	0.128849	0.230011	0.17325	0.519825	0.438181	0.521434	0.384906	0.632165	0.678733	GeneID:102273358,Genbank:XM_005905057.2	actin-like 8	GO:0005737,GO:0005856,GO:0030855	cytoplasm|cytoskeleton|epithelial cell differentiation
ADAM22	1.00473	1		3.14643	0.0314605	Up	0.814398	0.615977		1.36315	0.404122		3.18446	0.0743694		3.82069	0.0110671	Up	3.86229	0.0278005	Up	2.28833	0.0349199	Up	0.596622	0.184104		2.29697	0.0757648		0.744206	0.387572	0.307289	0.276819	0.321563	0.3356	0.943768	0.271943	0.248135	0.140201	0.128501	0.118831	0	0.351362	0.115597	GeneID:102274213,Genbank:XM_005901352.1	ADAM metallopeptidase domain 22	GO:0004222,GO:0005178,GO:0005886,GO:0007155,GO:0007162,GO:0007417,GO:0008344,GO:0016021,GO:0022011,GO:0030424	metalloendopeptidase activity|integrin binding|plasma membrane|cell adhesion|negative regulation of cell adhesion|central nervous system development|adult locomotory behavior|integral component of membrane|myelination in peripheral nervous system|axon
ADCY1	0.808697	0.707873		2.81076	0.0270623	Up	1.50076	0.514021		2.25976	0.0546603		2.28098	0.0549735		1.85989	0.321682		1.5086	0.443947		1.23102	0.708958		0.658936	0.45138		0.994693	1		1.38453	0.510117	0.794355	0.571781	0.174563	0.393022	1.18714	0.277584	0.315292	0.103391	0.348647	0.389871	0.208879	0.245319	0.512295	GeneID:102267116,Genbank:XM_005891875.1	adenylate cyclase 1 (brain)	GO:0004383,GO:0005516,GO:0005524,GO:0005737,GO:0005887,GO:0006171,GO:0006182,GO:0007189,GO:0008074,GO:0008294,GO:0019933,GO:0042752,GO:0045121,GO:0046872,GO:0048511,GO:0071277,GO:1904322	guanylate cyclase activity|calmodulin binding|ATP binding|cytoplasm|integral component of plasma membrane|cAMP biosynthetic process|cGMP biosynthetic process|adenylate cyclase-activating G-protein coupled receptor signaling pathway|guanylate cyclase complex, soluble|calcium- and calmodulin-responsive adenylate cyclase activity|cAMP-mediated signaling|regulation of circadian rhythm|membrane raft|m…
ADCY8	1.85733	0.0473095		0.467925	0.0498379	Down	0.418579	0.214758		0.60142	0.37822		0.871182	0.646644		1.11091	0.942335		2.07581	0.273464		0.770942	0.560275		0.699783	0.625511		1.4318	0.473371		0.232324	0.501476	0.81827	1.40586	0.291239	0.964855	0.491303	1.6962	0.881048	1.42184	0.945373	0.725956	0.663815	0.622764	0.454751	GeneID:102272964,Genbank:XM_005899997.1	adenylate cyclase 8 (brain)	GO:0003091,GO:0004016,GO:0004383,GO:0005524,GO:0005886,GO:0006182,GO:0007165,GO:0007186,GO:0007189,GO:0007190,GO:0007193,GO:0007611,GO:0007616,GO:0008074,GO:0008294,GO:0016020,GO:0016021,GO:0034199,GO:0046872,GO:0071377	renal water homeostasis|adenylate cyclase activity|guanylate cyclase activity|ATP binding|plasma membrane|cGMP biosynthetic process|signal transduction|G-protein coupled receptor signaling pathway|adenylate cyclase-activating G-protein coupled receptor signaling pathway|activation of adenylate cyclase activity|adenylate cyclase-inhibiting G-protein coupled receptor signaling pathway|learning or m…
ADGRG6	1.93937	0.00853193		2.21632	0.000508666	Up	2.37426	0.000485216	Up	3.05964	4.90955e-05	Up	4.30176	2.22814e-06	Up	0.925687	0.815002		1.8008	0.0557396		0.718043	0.24455		0.775768	0.427441		1.39074	0.433157		2.13443	1.26107	1.50386	0.363712	0.336406	0.713496	0.730496	0.497577	0.317348	0.449588	0.650098	0.60649	0.527632	0.144685	0.27933	GeneID:102274022,Genbank:XM_014479941.1	adhesion G protein-coupled receptor G6, transcript variant X1	GO:0004930,GO:0005518,GO:0005622,GO:0005886,GO:0007005,GO:0007166,GO:0007186,GO:0007189,GO:0014037,GO:0016021,GO:0019933,GO:0022011,GO:0042552,GO:0043236,GO:0050840,GO:0060347	G-protein coupled receptor activity|collagen binding|intracellular|plasma membrane|mitochondrion organization|cell surface receptor signaling pathway|G-protein coupled receptor signaling pathway|adenylate cyclase-activating G-protein coupled receptor signaling pathway|Schwann cell differentiation|integral component of membrane|cAMP-mediated signaling|myelination in peripheral nervous system|myeli…
ADORA2A	0.518746	0.104434		2.43125	0.0228481	Up	1.04119	0.887852		0.5642	0.320014		1.26289	0.500744		2.31853	0.0699804		1.20534	0.686092		4.31021	0.0664422		1.86359	0.2844		2.22923	0.203723		0.699219	0.665551	0.455668	0.449525	1.79529	0.569538	0.427757	0.659462	0.447271	0.156584	0.162206	0.422682	0.406573	0.318635	0.513352	GeneID:102275057,Genbank:XM_014480057.1	adenosine A2a receptor	GO:0001609,GO:0001963,GO:0001975,GO:0005622,GO:0005887,GO:0007189,GO:0007626,GO:0019899,GO:0032230,GO:0042755,GO:0042802,GO:0046636,GO:0050728,GO:0060080,GO:0098794,GO:2001235	G-protein coupled adenosine receptor activity|synaptic transmission, dopaminergic|response to amphetamine|intracellular|integral component of plasma membrane|adenylate cyclase-activating G-protein coupled receptor signaling pathway|locomotory behavior|enzyme binding|positive regulation of synaptic transmission, GABAergic|eating behavior|identical protein binding|negative regulation of alpha-beta …
ADRA1B	0.857936	0.8689		3.16648	0.0401579	Up	0.635701	0.271996		0.67159	0.423197		2.71713	0.074957		4.92881	0.0031096	Up	4.23839	0.00685562	Up	4.66106	0.00843374	Up	0.943457	0.817253		3.99316	0.0176081	Up	0.492557	0.608664	0.23673	0.883268	0.285613	0.775984	1.09279	0.48744	0.338941	0.19249	0.100164	0.0975974	0.151761	0.0930636	0.218062	GeneID:102285919,Genbank:XM_005897522.1	adrenoceptor alpha 1B	GO:0001994,GO:0004937,GO:0005634,GO:0005737,GO:0005886,GO:0005887,GO:0005901,GO:0007186,GO:0007188,GO:0007200,GO:0007204,GO:0007267,GO:0007275,GO:0008283,GO:0031965,GO:0035556,GO:0042593,GO:0043410,GO:0045907,GO:0045987,GO:0046982,GO:0055117,GO:0071880	norepinephrine-epinephrine vasoconstriction involved in regulation of systemic arterial blood pressure|alpha1-adrenergic receptor activity|nucleus|cytoplasm|plasma membrane|integral component of plasma membrane|caveola|G-protein coupled receptor signaling pathway|adenylate cyclase-modulating G-protein coupled receptor signaling pathway|phospholipase C-activating G-protein coupled receptor signali…
ADRBK2	1.31535	0.202308		2.23718	0.000283476	Up	1.41623	0.150805		1.70369	0.0174548		2.95033	6.79234e-06	Up	1.5674	0.0503068		2.06982	0.00315612	Up	1.30766	0.273516		0.833578	0.450662		1.71829	0.0373974		2.66606	1.33004	1.99173	1.09646	1.49325	1.20443	2.09817	1.0408	0.939702	0.629654	1.05295	0.891506	0.891029	0.543091	0.730547	GeneID:102288247,Genbank:XM_005889847.2	adrenergic, beta, receptor kinase 2	GO:0004703,GO:0005524,GO:0007165,GO:0047696	G-protein coupled receptor kinase activity|ATP binding|signal transduction|beta-adrenergic receptor kinase activity
AEBP1	1.88871	0.000754006		0.371934	2.28522e-06	Down	0.242112	0.000874317	Down	0.390582	0.00326687	Down	0.704863	0.00502161		1.52469	0.244222		2.89648	0.0074746	Up	0.945554	0.823173		0.623752	0.204403		1.78535	0.0390818		39.9145	50.19	52.9019	210.266	123.586	125.946	129.189	279.148	247.548	156.889	173.551	109.577	88.6537	79.8659	65.7635	GeneID:102278534,Genbank:XM_005899413.2	AE binding protein 1	GO:0000122,GO:0000977,GO:0001227,GO:0001501,GO:0003700,GO:0003714,GO:0004180,GO:0004181,GO:0004185,GO:0005516,GO:0005576,GO:0005615,GO:0005634,GO:0005737,GO:0006351,GO:0006518,GO:0007517,GO:0008270,GO:0016485,GO:0070062	negative regulation of transcription from RNA polymerase II promoter|RNA polymerase II regulatory region sequence-specific DNA binding|transcriptional repressor activity, RNA polymerase II transcription regulatory region sequence-specific DNA binding|skeletal system development|DNA binding transcription factor activity|transcription corepressor activity|carboxypeptidase activity|metallocarboxypep…
AFF3	0.903285	0.774746		2.56576	0.0144053	Up	1.07983	0.977045		1.14806	0.738356		2.32483	0.0194354	Up	2.36386	0.0357735	Up	2.14402	0.0483181	Up	2.21833	0.0607992		0.936596	0.782019		2.00307	0.0850445		0.555652	0.394922	0.85554	0.911146	0.32464	0.650303	1.11285	0.405678	0.392524	0.164257	0.354524	0.267482	0.379971	0.323842	0.313551	GeneID:102272428,Genbank:XM_005908723.1	AF4/FMR2 family, member 3
AFF4	1.14411	0.542494		3.27647	6.11644e-05	Up	2.31076	0.00525557	Up	2.4558	0.0019313	Up	3.75881	1.69093e-05	Up	1.40765	0.13844		1.61685	0.0706717		1.32409	0.274496		0.938367	0.743377		1.51335	0.152002		3.33407	1.74111	2.85523	1.12831	0.737706	1.44217	1.69113	0.689217	0.771149	0.684498	0.954397	0.709304	1.02196	0.742454	0.642923	GeneID:102270448,Genbank:XM_014476548.1	AF4/FMR2 family, member 4
AHRR	0.951569	0.946805		2.3913	0.0365857	Up	1.64879	0.370832		1.14604	0.70357		2.28802	0.0331394	Up	1.43868	0.512675		1.37511	0.534968		2.08199	0.115161		1.43864	0.594188		1.97985	0.116182		1.01792	0.760422	0.398253	0.655061	1.26866	0.762789	1.31163	0.120204	0.594503	0.163176	0.479687	0.433829	0.160849	0.200219	0.474995	GeneID:102277956,Genbank:XM_005894658.1	aryl-hydrocarbon receptor repressor	GO:0001191,GO:0003677,GO:0005654,GO:0005829,GO:0006351,GO:0006805,GO:0009410,GO:0046983	transcriptional repressor activity, RNA polymerase II transcription factor binding|DNA binding|nucleoplasm|cytosol|transcription, DNA-templated|xenobiotic metabolic process|response to xenobiotic stimulus|protein dimerization activity
ALX3	2.21327	0.149922		3.38127	0.000401336	Up	3.50318	0.00098338	Up	7.16207	1.70177e-05	Up	7.48534	3.72761e-07	Up	0.958424	0.838353		2.13062	0.320476		0.471527	0.259706		0.494205	0.385658		1.04196	0.984103		1.71445	1.67408	2.20249	0.0671029	0.337846	0.344073	0.130182	0.717094	0.403911	0.563782	0.371046	0.726011	0.128931	0	0.200093	GeneID:102269425,Genbank:XM_014476842.1	ALX homeobox 3	GO:0005634,GO:0006351,GO:0006355,GO:0007389,GO:0035115,GO:0035116,GO:0042981,GO:0043565,GO:0048701	nucleus|transcription, DNA-templated|regulation of transcription, DNA-templated|pattern specification process|embryonic forelimb morphogenesis|embryonic hindlimb morphogenesis|regulation of apoptotic process|sequence-specific DNA binding|embryonic cranial skeleton morphogenesis
AMPH	1.15404	0.534469		0.29809	4.09874e-05	Down	0.237394	9.57695e-06	Down	0.308268	0.0028353	Down	0.344647	0.000935383	Down	1.24314	0.398241		1.43842	0.18104		0.958614	0.867538		0.772391	0.374921		1.10406	0.759226		0.37776	0.269462	0.182648	1.11585	0.782423	0.524008	1.24427	0.764849	0.763951	0.613723	0.662542	0.946089	0.912106	0.663303	0.542136	GeneID:102281012,Genbank:XM_005888155.2	amphiphysin	GO:0005543,GO:0005829,GO:0006897,GO:0007268,GO:0008021,GO:0015629,GO:0030054,GO:0030672,GO:0031256,GO:0061024	phospholipid binding|cytosol|endocytosis|chemical synaptic transmission|synaptic vesicle|actin cytoskeleton|cell junction|synaptic vesicle membrane|leading edge membrane|membrane organization
ANGPT2	1.20099	0.272085		2.26343	1.92201e-05	Up	1.48675	0.0980369		1.65982	0.00912181		2.72329	1.31064e-07	Up	1.51036	0.103722		1.82014	0.0228829		1.35464	0.136271		0.897155	0.59646		1.6245	0.0199211		5.0066	3.21412	4.56203	2.64213	2.44798	2.96093	3.90532	2.51909	1.26019	1.85356	1.44207	2.12308	1.8784	1.56516	1.54792	GeneID:102272495,Genbank:XM_005886927.2	angiopoietin 2, transcript variant X1	GO:0001525,GO:0005615,GO:0010812,GO:0016525,GO:0030154,GO:0030971,GO:0043537,GO:0046872,GO:0048014,GO:0050928	angiogenesis|extracellular space|negative regulation of cell-substrate adhesion|negative regulation of angiogenesis|cell differentiation|receptor tyrosine kinase binding|negative regulation of blood vessel endothelial cell migration|metal ion binding|Tie signaling pathway|negative regulation of positive chemotaxis
ANGPTL2	1.71753	1.42494e-07		0.460862	4.28202e-11	Down	0.273119	6.48713e-13	Down	0.269626	0.00113966	Down	0.794137	0.0386131		1.67463	0.00214649		2.88996	9.71326e-11	Up	1.69638	0.0862525		1.0158	0.957967		2.91162	0.00365812	Up	15.0291	14.4618	14.9155	85.3026	47.187	45.8361	57.8715	50.3995	48.2493	28.7381	34.5605	31.5432	19.2192	19.3848	18.0118	GeneID:102267335,Genbank:XM_005904826.2	angiopoietin-like 2	GO:0005102,GO:0005615,GO:0007275,GO:0070062	receptor binding|extracellular space|multicellular organism development|extracellular exosome
ANKRD26	0.819109	0.369482		3.06547	2.07426e-05	Up	3.07106	2.43601e-06	Up	3.17661	7.94512e-06	Up	2.51668	6.14958e-05	Up	0.988127	0.981687		0.812966	0.458594		0.954647	0.886013		0.966965	0.913593		0.780956	0.366189		1.02787	0.77711	0.747241	0.234943	0.151466	0.335219	0.282552	0.175888	0.200213	0.321985	0.141628	0.24357	0.260376	0.380271	0.30216	GeneID:102284548,Genbank:XM_014481715.1	ankyrin repeat domain 26	GO:0005813,GO:0045599	centrosome|negative regulation of fat cell differentiation
ANKRD37	0.985311	0.979246		2.16935	0.00204449	Up	1.07174	0.830568		0.539497	0.163866		2.1409	0.00255458	Up	2.00751	0.0191324	Up	1.98377	0.0236434		4.01342	0.0143361	Up	1.99653	0.142331		3.94671	0.0153042	Up	3.27402	2.7348	1.37971	1.45572	7.05484	3.68032	1.99673	0.958734	1.75159	0.704462	0.849773	1.47336	1.01364	0.636701	1.51364	GeneID:102284858,Genbank:XM_005909308.1	ankyrin repeat domain 37	GO:0005634,GO:0005739,GO:0005829	nucleus|mitochondrion|cytosol
ANO6	1.26827	0.0926357		2.28482	0.000214448	Up	1.75267	0.0223387		1.93786	0.000938596		2.90657	1.94414e-06	Up	1.29339	0.22539		1.64644	0.0260972		1.17054	0.370034		0.903915	0.54791		1.48277	0.0244592		11.9082	7.03064	7.79669	4.51723	3.45713	4.26869	7.04866	2.69308	2.94694	2.25761	3.55709	3.72189	3.02145	2.83269	2.56079	GeneID:102265344,Genbank:XM_005902359.1	anoctamin 6	GO:0002407,GO:0002543,GO:0005227,GO:0005229,GO:0005244,GO:0005247,GO:0005622,GO:0005829,GO:0005886,GO:0006812,GO:0006821,GO:0007596,GO:0009986,GO:0016020,GO:0017121,GO:0017128,GO:0030501,GO:0032060,GO:0034220,GO:0034707,GO:0034767,GO:0035579,GO:0035590,GO:0035630,GO:0035725,GO:0042803,GO:0043065,GO:0043312,GO:0045794,GO:0046931,GO:0060100,GO:0061589,GO:0061590,GO:0061591,GO:0070062,GO:0070588,GO:…	dendritic cell chemotaxis|activation of blood coagulation via clotting cascade|calcium activated cation channel activity|intracellular calcium activated chloride channel activity|voltage-gated ion channel activity|voltage-gated chloride channel activity|intracellular|cytosol|plasma membrane|cation transport|chloride transport|blood coagulation|cell surface|membrane|phospholipid scrambling|phospho…
AOC2	1.41279	0.00939063		0.399945	3.24697e-09	Down	0.423808	0.0556075		0.718471	0.124555		0.566601	0.000956504		0.93608	0.677999		1.32897	0.516918		0.552618	0.00114467		0.593701	0.204148		0.779979	0.187309		1.73541	1.57065	1.65344	2.62388	1.49052	2.97587	1.80805	1.49808	1.8154	1.63641	3.26925	1.80156	3.08977	2.46985	2.54816	GeneID:102273527,Genbank:XM_014479251.1	amine oxidase, copper containing 2 (retina-specific), transcript variant X2
APAF1	1.03948	0.87047		2.09137	0.000393777	Up	1.59254	0.0420765		2.22069	0.000737902	Up	2.1778	0.000353194	Up	1.30109	0.316179		1.3588	0.251577		0.933611	0.80051		0.719235	0.271549		0.969866	0.910071		1.32481	0.851706	0.81392	0.499193	0.357866	0.372306	0.56147	0.393595	0.472815	0.443383	0.387831	0.339751	0.558367	0.31449	0.384042	GeneID:102285660,Genbank:XM_005905529.2	apoptotic peptidase activating factor 1, transcript variant X2
APBA2	0.653313	0.390261		2.64465	0.00572939	Up	0.996365	0.949174		1.13544	0.745944		1.7354	0.099219		2.63408	0.0133276	Up	1.734	0.140914		2.3141	0.0466646	Up	0.877354	0.712994		1.51465	0.306696		0.35958	0.412267	0.468954	0.433505	0.348634	0.556435	0.649142	0.414341	0.409308	0.185962	0.28415	0.0769059	0.259393	0.151613	0.422305	GeneID:102275958,Genbank:XM_014476603.1	amyloid beta (A4) precursor protein-binding, family A, member 2, transcript variant X1	GO:0001540,GO:0001701,GO:0005546,GO:0005829,GO:0005886,GO:0007268,GO:0007626,GO:0008021,GO:0010468,GO:0015031,GO:0016079,GO:0035264	amyloid-beta binding|in utero embryonic development|phosphatidylinositol-4,5-bisphosphate binding|cytosol|plasma membrane|chemical synaptic transmission|locomotory behavior|synaptic vesicle|regulation of gene expression|protein transport|synaptic vesicle exocytosis|multicellular organism growth
AQP3	1.31185	0.228364		0.438066	0.00615254	Down	0.414816	0.00195614	Down	0.912595	0.74509		0.575987	0.00333558		1.04825	0.963005		1.38017	0.16799		0.47824	0.00937752	Down	0.457644	0.00383804	Down	0.626186	0.00761994		198.932	98.2699	119.109	114.047	207.595	139.849	246.549	292.265	361.251	188.696	294.188	397.932	254.308	202.488	212.238	GeneID:102271457,Genbank:XM_005903022.2	aquaporin 3 (Gill blood group)	GO:0002684,GO:0005634,GO:0005737,GO:0005911,GO:0015254,GO:0015840,GO:0016021,GO:0016323,GO:0032526,GO:0042476,GO:0070295,GO:0071456,GO:0090650	positive regulation of immune system process|nucleus|cytoplasm|cell-cell junction|glycerol channel activity|urea transport|integral component of membrane|basolateral plasma membrane|response to retinoic acid|odontogenesis|renal water absorption|cellular response to hypoxia|cellular response to oxygen-glucose deprivation
AR	0.565608	0.0905413		6.0798	1.51461e-05	Up	2.06067	0.0436113	Up	1.49747	0.154531		3.45455	0.000523258	Up	2.92891	0.0059851	Up	1.66324	0.0983984		4.02952	2.23482e-05	Up	1.37241	0.394786		2.27639	0.00818141	Up	2.08413	0.96733	1.29165	1.03699	0.625147	1.08998	1.08752	0.380942	0.42629	0.151874	0.303667	0.209375	0.388565	0.494624	0.337236	GeneID:102270158,Genbank:XM_005890246.2	androgen receptor	GO:0000790,GO:0003700,GO:0004879,GO:0004882,GO:0005496,GO:0005497,GO:0005634,GO:0005737,GO:0006351,GO:0008013,GO:0008270,GO:0008284,GO:0030521,GO:0030522,GO:0042327,GO:0043565,GO:0044212,GO:0045720,GO:0045893,GO:0045944,GO:0051092,GO:1903076,GO:2001237	nuclear chromatin|DNA binding transcription factor activity|nuclear receptor activity|androgen receptor activity|steroid binding|androgen binding|nucleus|cytoplasm|transcription, DNA-templated|beta-catenin binding|zinc ion binding|positive regulation of cell proliferation|androgen receptor signaling pathway|intracellular receptor signaling pathway|positive regulation of phosphorylation|sequence-s…
ARHGAP28	1.98308	0.00369459		2.64117	0.00116429	Up	2.54901	0.000824413	Up	3.92907	2.34831e-05	Up	5.25134	8.78872e-07	Up	1.02814	0.884567		2.0461	0.00976818	Up	0.665895	0.143032		0.648014	0.142788		1.31873	0.375294		3.71241	2.06307	2.21269	0.796508	0.22004	0.795804	1.35524	0.724015	0.672998	0.593895	1.06288	1.05654	0.534254	0.440846	0.352572	GeneID:102274083,Genbank:XM_005893793.1	Rho GTPase activating protein 28	GO:0005096,GO:0005829,GO:0007165,GO:0051056,GO:0051497,GO:1904425	GTPase activator activity|cytosol|signal transduction|regulation of small GTPase mediated signal transduction|negative regulation of stress fiber assembly|negative regulation of GTP binding
ARHGAP33	0.898499	0.633651		0.488029	0.000800943	Down	0.532646	0.0107291		1.16135	0.543582		0.439943	0.00360397	Down	0.90691	0.557803		0.819608	0.330335		0.416912	7.29913e-05	Down	0.461096	0.00554751	Down	0.374497	0.000175887	Down	0.876623	1.1104	0.674023	0.860769	0.897699	1.11966	1.54372	2.00285	2.10007	2.19031	1.51219	1.96462	1.33092	2.03304	2.62562	GeneID:102278486,Genbank:XM_005908209.1	Rho GTPase activating protein 33	GO:0005096,GO:0005829,GO:0005886,GO:0005938,GO:0007264,GO:0015031,GO:0015629,GO:0019901,GO:0035091,GO:0043234,GO:0051056	GTPase activator activity|cytosol|plasma membrane|cell cortex|small GTPase mediated signal transduction|protein transport|actin cytoskeleton|protein kinase binding|phosphatidylinositol binding|protein complex|regulation of small GTPase mediated signal transduction
ARHGAP36	1.08579	0.87357		5.02753	0.020248	Up	36.0858	0.000133423	Up	29.4264	0.00020928	Up	5.46704	0.0155468	Up	0.138542	0.00647359	Down	0.151031	0.0150641	Down	0.171111	0.0152866	Down	1.23607	0.918723		0.185352	0.0304673	Down	1.53366	0.335857	1.44348	0.0344059	0.102288	0.0342918	0.0346997	0.016656	0.0976267	0.304188	0.164417	0.282155	0.208901	0.278768	0.141678	GeneID:102285690,Genbank:XM_005909028.1	Rho GTPase activating protein 36, transcript variant X1	GO:0005096,GO:0007165	GTPase activator activity|signal transduction
ARHGDIG	0.606508	0.0968331		2.44086	0.00193781	Up	1.60984	0.18341		1.53801	0.188933		1.48328	0.145141		1.50352	0.240047		0.916387	0.928503		1.57793	0.218746		1.04545	1		0.956909	0.91558		2.5999	2.81911	3.4878	1.55075	2.11524	2.89395	3.20418	1.27167	1.0182	1.5156	0.838136	0.712396	2.06479	1.4587	2.12101	GeneID:102283057,Genbank:XM_005886893.2	Rho GDP dissociation inhibitor (GDI) gamma	GO:0005094,GO:0005096,GO:0005737	Rho GDP-dissociation inhibitor activity|GTPase activator activity|cytoplasm
ARHGEF12	1.23552	0.135323		2.01218	0.000325	Up	1.9769	0.00344878		2.05164	0.00111849	Up	2.49279	2.11397e-05	Up	1.00951	0.816499		1.25211	0.277837		0.972656	0.889339		0.961903	0.789417		1.20048	0.433168		12.9415	7.81767	9.25026	4.92312	3.00532	6.04973	7.02163	3.05735	2.76506	3.645	5.05712	4.22414	4.50988	3.35063	2.89665	GeneID:102277776,Genbank:XM_005897172.1	Rho guanine nucleotide exchange factor (GEF) 12
ARID3C	0.746892	0.407812		0.333307	0.0494269	Down	0.751812	0.824537		1.27518	0.807202		0.249481	0.00293004	Down	0.439878	0.223246		0.330855	0.0224978	Down	0.259576	0.0251744	Down	0.592311	0.668847		0.19387	0.00367074	Down	0	0.295355	0.124355	0	0.112347	0.173079	0	0.0610925	0.114619	0.456277	0.087439	0.212933	0.26996	0.437157	0.280483	GeneID:102283615,Genbank:XM_005903065.1	AT rich interactive domain 3C (BRIGHT-like)	GO:0003677,GO:0003682,GO:0005634,GO:0005737,GO:0006351,GO:0045121,GO:0045944	DNA binding|chromatin binding|nucleus|cytoplasm|transcription, DNA-templated|membrane raft|positive regulation of transcription from RNA polymerase II promoter
ARL5B	1.76476	0.293082		4.10872	0.00122869	Up	6.51386	0.000120492	Up	8.651	2.78241e-05	Up	7.26944	5.75342e-05	Up	0.625904	0.465074		1.10982	0.900833		0.470727	0.259592		0.754608	0.729494		0.83082	0.839023		1.61509	1.15571	1.41352	0.087783	0.0432226	0.0436287	0.409574	0.191851	0.153023	0.374201	0.498453	0.281365	0.193348	0.140259	0.190829	GeneID:102274437,Genbank:XM_014476497.1	ADP-ribosylation factor-like 5B, transcript variant X1	GO:0005525,GO:0005622,GO:0007264,GO:1903292	GTP binding|intracellular|small GTPase mediated signal transduction|protein localization to Golgi membrane
ARSB	1.70395	0.110823		0.497501	0.0499395	Down	0.320174	3.07552e-10	Down	0.566654	0.00327426		0.849846	0.239624		1.54494	0.05552		2.64118	4.85127e-09	Up	0.875652	0.649554		0.567066	0.00526804		1.48939	0.033998		6.68991	5.90002	7.89422	9.97768	13.9298	8.5739	23.866	12.2986	14.4451	7.42137	9.99126	17.8314	6.39129	7.01945	8.54117	GeneID:102279001,Genbank:XM_005899712.1	arylsulfatase B	GO:0003943,GO:0004065,GO:0005576,GO:0005739,GO:0005764,GO:0005788,GO:0005791,GO:0005794,GO:0006687,GO:0006914,GO:0007040,GO:0007041,GO:0007417,GO:0007584,GO:0009268,GO:0009986,GO:0010632,GO:0010976,GO:0030207,GO:0035578,GO:0043202,GO:0043312,GO:0043627,GO:0043687,GO:0046872,GO:0051597,GO:0061580,GO:0070062,GO:1904813	N-acetylgalactosamine-4-sulfatase activity|arylsulfatase activity|extracellular region|mitochondrion|lysosome|endoplasmic reticulum lumen|rough endoplasmic reticulum|Golgi apparatus|glycosphingolipid metabolic process|autophagy|lysosome organization|lysosomal transport|central nervous system development|response to nutrient|response to pH|cell surface|regulation of epithelial cell migration|posit…
ASAH2	1.55852	0.048798		2.78341	6.28032e-07	Up	3.57107	1.21889e-09	Up	4.16344	1.57249e-12	Up	4.3521	5.39092e-13	Up	0.772717	0.286867		1.21098	0.377635		0.664053	0.07831		0.859458	0.531279		1.03489	0.894165		8.66391	6.03225	7.30668	2.11904	1.83232	1.61198	2.50766	1.46433	1.60959	3.19651	3.0498	1.71424	2.00516	1.71146	1.80615	GeneID:102269704,Genbank:XM_005909260.1	N-acylsphingosine amidohydrolase (non-lysosomal ceramidase) 2	GO:0005739,GO:0005886,GO:0006672,GO:0006915,GO:0007165,GO:0016021,GO:0017040	mitochondrion|plasma membrane|ceramide metabolic process|apoptotic process|signal transduction|integral component of membrane|ceramidase activity
ASAH2B	1.34829	0.219988		2.40693	8.22682e-06	Up	2.72187	2.12752e-05	Up	4.52492	1.34998e-10	Up	3.25217	2.15386e-09	Up	0.877104	0.690328		1.18852	0.47359		0.526833	0.0273336		0.600538	0.0937423		0.710298	0.241424		7.46046	5.64218	6.87646	2.10909	0.935402	2.00533	3.75113	1.69295	1.99142	3.30616	2.52714	1.99971	2.87919	1.93748	2.1762	GeneID:102280046,Genbank:XM_005904634.1	N-acylsphingosine amidohydrolase (non-lysosomal ceramidase) 2B	GO:0005739,GO:0005886,GO:0006672,GO:0006915,GO:0007165,GO:0016021,GO:0017040	mitochondrion|plasma membrane|ceramide metabolic process|apoptotic process|signal transduction|integral component of membrane|ceramidase activity
ASXL2	1.25039	0.0909765		2.05842	0.00502401	Up	2.29219	0.00255104	Up	2.3071	0.00188614	Up	2.58196	0.000482372	Up	0.890964	0.625167		1.11935	0.494723		0.885387	0.493568		0.993255	0.913575		1.10634	0.575339		5.65737	2.84719	4.12397	1.86655	1.45585	2.09295	2.25186	1.20878	1.24486	1.74945	2.15683	1.77466	1.79516	1.6053	1.65083	GeneID:102285254,Genbank:XM_005895687.2	additional sex combs like transcriptional regulator 2	GO:0003677,GO:0005654,GO:0006351,GO:0016579,GO:0035360,GO:0042975,GO:0045600,GO:0045944,GO:0046872	DNA binding|nucleoplasm|transcription, DNA-templated|protein deubiquitination|positive regulation of peroxisome proliferator activated receptor signaling pathway|peroxisome proliferator activated receptor binding|positive regulation of fat cell differentiation|positive regulation of transcription from RNA polymerase II promoter|metal ion binding
ATF7IP	1.08464	0.545893		2.22869	0.000102389	Up	1.9485	0.0017001		1.85489	0.00265152		2.42475	2.11046e-05	Up	1.13461	0.439428		1.23603	0.221689		1.19291	0.314553		1.0505	0.896673		1.29259	0.144097		6.10135	3.51885	4.36887	2.18694	2.2521	2.8448	3.07791	1.45282	1.63965	1.6824	1.9659	2.05798	2.04688	1.99783	1.86773	GeneID:102287639,Genbank:XM_005903625.2	activating transcription factor 7 interacting protein	GO:0000122,GO:0003714,GO:0005634,GO:0005654,GO:0005667,GO:0005829,GO:0006306,GO:0006351,GO:0016032,GO:0016604,GO:0016887,GO:0045892,GO:0045893,GO:0045898	negative regulation of transcription from RNA polymerase II promoter|transcription corepressor activity|nucleus|nucleoplasm|transcription factor complex|cytosol|DNA methylation|transcription, DNA-templated|viral process|nuclear body|ATPase activity|negative regulation of transcription, DNA-templated|positive regulation of transcription, DNA-templated|regulation of RNA polymerase II transcriptiona…
ATP7A	1.26401	0.374411		3.41069	0.00115921	Up	6.1958	1.30501e-05	Up	8.58885	1.17154e-06	Up	4.31738	0.000169999	Up	0.54601	0.0199386		0.693786	0.0825244		0.393439	0.00215027	Down	0.721992	0.246904		0.497191	0.00476255	Down	7.45406	2.96877	5.63498	0.663424	0.387267	0.687931	0.811423	0.583183	0.609249	1.67387	1.02053	1.07623	1.31679	0.747899	1.2633	GeneID:102277252,Genbank:XM_005888673.2	ATPase, Cu++ transporting, alpha polypeptide, transcript variant X2
ATP8A1	1.19153	0.190061		2.04734	0.00351779	Up	3.45882	4.80091e-06	Up	4.36287	2.82304e-07	Up	2.4473	0.000243006	Up	0.586924	0.00471759		0.702491	0.0455999		0.466773	7.62613e-05	Down	0.797468	0.414194		0.555331	0.00132691		9.18248	5.99832	4.44946	0.955783	1.47901	1.52131	1.33413	1.2112	1.53997	2.14941	2.51771	3.10057	2.35574	2.42642	2.18354	GeneID:102273088,Genbank:XM_005908124.2	ATPase, aminophospholipid transporter (APLT), class I, type 8A, member 1, transcript variant X2	GO:0000139,GO:0000287,GO:0004012,GO:0005524,GO:0005783,GO:0005802,GO:0005886,GO:0016021,GO:0042584,GO:0048194	Golgi membrane|magnesium ion binding|phospholipid-translocating ATPase activity|ATP binding|endoplasmic reticulum|trans-Golgi network|plasma membrane|integral component of membrane|chromaffin granule membrane|Golgi vesicle budding
ATXN1	0.92853	0.780233		2.43688	0.000695896	Up	1.56746	0.0746395		2.09753	0.00787183	Up	2.26944	0.00140512	Up	1.5411	0.170355		1.43854	0.260197		1.15677	0.640428		0.751856	0.432172		1.07353	0.828155		2.15199	1.39164	1.36026	0.552189	1.08535	1.07467	0.897909	1.07597	0.864901	0.707121	0.880497	0.591625	0.805587	0.484826	0.788373	GeneID:102269167,Genbank:XM_005898234.2	ataxin 1
B3GAT1	0.656011	0.251685		2.26862	0.00666913	Up	1.07103	0.828792		1.25996	0.466109		1.491	0.161489		2.09762	0.038006	Up	1.3809	0.349875		1.78259	0.128816		0.85134	0.65242		1.16703	0.685992		1.62011	1.45252	1.29296	1.98334	1.28794	1.39588	1.89549	1.47968	1.41723	1.08761	0.364494	0.838894	0.981426	1.39982	0.354946	GeneID:102265083,Genbank:XM_014481692.1	beta-1,3-glucuronyltransferase 1	GO:0000139,GO:0005576,GO:0005789,GO:0005975,GO:0006486,GO:0008499,GO:0015018,GO:0016021,GO:0030203,GO:0030204,GO:0043231,GO:0046872,GO:0050650	Golgi membrane|extracellular region|endoplasmic reticulum membrane|carbohydrate metabolic process|protein glycosylation|UDP-galactose:beta-N-acetylglucosamine beta-1,3-galactosyltransferase activity|galactosylgalactosylxylosylprotein 3-beta-glucuronosyltransferase activity|integral component of membrane|glycosaminoglycan metabolic process|chondroitin sulfate metabolic process|intracellular membra…
B3GAT2	0.642455	0.916762		12.1831	0.0118334	Up	6.93647	0.072701		2.27635	0.354617		7.846	0.033186	Up	1.72816	0.830303		1.12229	0.972841		5.25298	0.324395		3.00884	0.553516		3.39343	0.464886		0.871098	0.497244	0.50837	0.351718	0	0.549389	0.17498	0.0881729	0	0.132269	0	0	0	0	0.253494	GeneID:102276804,Genbank:XM_005908657.2	beta-1,3-glucuronyltransferase 2	GO:0000139,GO:0005975,GO:0006486,GO:0015018,GO:0016021,GO:0030203,GO:0030204,GO:0046872,GO:0050650	Golgi membrane|carbohydrate metabolic process|protein glycosylation|galactosylgalactosylxylosylprotein 3-beta-glucuronosyltransferase activity|integral component of membrane|glycosaminoglycan metabolic process|chondroitin sulfate metabolic process|metal ion binding|chondroitin sulfate proteoglycan biosynthetic process
BBX	1.19501	0.303204		2.69533	0.00720957	Up	1.75063	0.0843401		2.216	0.0285675	Up	3.23013	0.002334	Up	1.52685	0.0381759		1.83313	0.00412655		1.20452	0.462233		0.788711	0.303476		1.43853	0.184926		4.16392	1.71804	2.52444	1.34602	0.696572	1.5403	1.97231	0.984891	1.12246	0.845493	1.0316	0.8166	0.945536	0.817474	0.761353	GeneID:102266426,Genbank:XM_005910181.2	bobby sox homolog (Drosophila)	GO:0003677,GO:0005654,GO:0005829,GO:0006351,GO:0006355,GO:0060348	DNA binding|nucleoplasm|cytosol|transcription, DNA-templated|regulation of transcription, DNA-templated|bone development
BDP1	1.19276	0.256933		2.428	9.15943e-07	Up	3.0555	5.72209e-07	Up	3.23043	2.34285e-07	Up	2.90399	2.17891e-08	Up	0.788123	0.364959		0.943872	0.937724		0.74423	0.194088		0.942843	0.777859		0.887032	0.642528		1.72859	1.10178	1.26079	0.427762	0.209731	0.533006	0.638192	0.247686	0.254817	0.435297	0.45559	0.551539	0.448949	0.39052	0.482721	GeneID:102265953,Genbank:XM_005889359.1	B double prime 1, subunit of RNA polymerase III transcription initiation factor IIIB	GO:0000126,GO:0001026,GO:0001156,GO:0003677,GO:0005654,GO:0070898	transcription factor TFIIIB complex|TFIIIB-type transcription factor activity|TFIIIC-class transcription factor binding|DNA binding|nucleoplasm|RNA polymerase III transcriptional preinitiation complex assembly
BST2	1.19923	0.814435		3.50994	0.00439616	Up	0.93221	0.85773		0.989705	1		4.22551	0.00196164	Up	3.74249	0.00657272	Up	4.49548	0.00374297	Up	3.53797	0.0314751	Up	0.946864	0.888302		4.22567	0.0174593	Up	1.75844	0.591667	1.0469	1.55894	1.9018	0.550796	1.53139	0.624991	1.08691	0.0515758	0.272239	0.749756	0.279342	0.558702	0.0704062	GeneID:102264642,Genbank:XM_005909768.2	bone marrow stromal cell antigen 2	GO:0002737,GO:0005770,GO:0005794,GO:0005886,GO:0008191,GO:0009615,GO:0009986,GO:0016021,GO:0016324,GO:0030308,GO:0030336,GO:0031225,GO:0032956,GO:0034341,GO:0035455,GO:0035456,GO:0045071,GO:0045087,GO:0045121,GO:0051607,GO:1901253	negative regulation of plasmacytoid dendritic cell cytokine production|late endosome|Golgi apparatus|plasma membrane|metalloendopeptidase inhibitor activity|response to virus|cell surface|integral component of membrane|apical plasma membrane|negative regulation of cell growth|negative regulation of cell migration|anchored component of membrane|regulation of actin cytoskeleton organization|respons…
BTBD7	1.32585	0.147832		2.20753	8.83262e-07	Up	1.96609	0.000631685		2.11442	0.0001989	Up	2.93498	4.50373e-11	Up	1.11408	0.490084		1.48256	0.0342006		1.03464	0.914394		0.928733	0.715626		1.37038	0.300756		6.13182	4.37042	4.55433	3.05294	1.33889	2.30346	3.27991	1.40834	1.57626	1.32492	2.25446	2.0322	2.05255	1.37773	1.40714	GeneID:102278279,Genbank:XM_005907623.2	BTB (POZ) domain containing 7	GO:0005634,GO:0007275,GO:0060693	nucleus|multicellular organism development|regulation of branching involved in salivary gland morphogenesis
CA4	2.52302	0.10368		0.204244	0.0237397	Down	0.518896	0.493432		0.387957	0.517789		0.514917	0.103095		0.390687	0.124403		0.987567	0.894556		0.52929	0.439424		1.36538	0.760709		1.33089	0.791063		3.47243	0.209111	2.40281	0.770329	16.5187	0.750854	1.3733	7.95713	2.1577	8.18741	4.2799	17.2527	5.67267	2.9496	3.74511	GeneID:102270568,Genbank:XM_014477160.1	carbonic anhydrase IV	GO:0004089,GO:0005791,GO:0005793,GO:0005802,GO:0008270,GO:0015701,GO:0016324,GO:0030658,GO:0030667,GO:0031362,GO:0031526,GO:0048471,GO:0070062	carbonate dehydratase activity|rough endoplasmic reticulum|endoplasmic reticulum-Golgi intermediate compartment|trans-Golgi network|zinc ion binding|bicarbonate transport|apical plasma membrane|transport vesicle membrane|secretory granule membrane|anchored component of external side of plasma membrane|brush border membrane|perinuclear region of cytoplasm|extracellular exosome
CA8	0.684949	0.4888		3.87371	0.00435904	Up	2.00399	0.126296		1.74894	0.209516		2.6631	0.0187966	Up	1.91165	0.248421		1.31738	0.612742		2.19705	0.177031		1.14836	0.85853		1.50495	0.484216		0.305454	0.73483	0.448471	0.314782	0.17566	0.310733	0.335276	0.142637	0.109881	0.159356	0.150551	0.0297287	0.193575	0.243376	0.095136	GeneID:102280360,Genbank:XM_005889172.2	carbonic anhydrase VIII	GO:0004089,GO:0005737,GO:0006730,GO:0008270,GO:0048015	carbonate dehydratase activity|cytoplasm|one-carbon metabolic process|zinc ion binding|phosphatidylinositol-mediated signaling
CACNA1D	0.98059	0.976454		3.13063	0.0396928	Up	1.45003	0.497546		1.55913	0.358575		3.07886	0.042747	Up	2.1383	0.0557416		2.10379	0.0696242		1.9838	0.126897		0.926267	0.779528		1.94264	0.152822		0.49956	0.163964	0.21728	0.243455	0.0875601	0.156845	0.314143	0.0875047	0.097706	0.082092	0.101547	0.0625284	0.114674	0.087265	0.0612578	GeneID:102271623,Genbank:XM_005896470.2	calcium channel, voltage-dependent, L type, alpha 1D subunit, transcript variant X3	GO:0005245,GO:0005262,GO:0005886,GO:0005891,GO:0006816,GO:0007188,GO:0007605,GO:0008331,GO:0030018,GO:0030506,GO:0046872,GO:0050796,GO:0051393,GO:0051928,GO:0060372,GO:0061337,GO:0070509,GO:0070588,GO:0086002,GO:0086007,GO:0086012,GO:0086046,GO:0086059,GO:0086091,GO:1901016,GO:1901379,GO:1990454	voltage-gated calcium channel activity|calcium channel activity|plasma membrane|voltage-gated calcium channel complex|calcium ion transport|adenylate cyclase-modulating G-protein coupled receptor signaling pathway|sensory perception of sound|high voltage-gated calcium channel activity|Z disc|ankyrin binding|metal ion binding|regulation of insulin secretion|alpha-actinin binding|positive regulatio…
CALY	0.557903	0.334986		3.04135	0.034203	Up	1.98666	0.204299		1.42235	0.527266		1.70081	0.275926		1.52014	0.596148		0.852052	0.813172		2.13357	0.268122		1.40272	0.6081		1.18873	0.796156		1.05862	0.821083	0.932413	0.221217	1.42033	1.16094	0.41842	0.3226	0.740447	0.324558	0.450696	0.323061	0.900915	0.598017	0.539784	GeneID:102279255,Genbank:XM_005891441.2	calcyon neuron-specific vesicular protein	GO:0005768,GO:0005887,GO:0006897,GO:0007212,GO:0016021,GO:0016197,GO:0030659,GO:0031410,GO:0032051,GO:0032403,GO:0045807,GO:0048268,GO:0050780	endosome|integral component of plasma membrane|endocytosis|dopamine receptor signaling pathway|integral component of membrane|endosomal transport|cytoplasmic vesicle membrane|cytoplasmic vesicle|clathrin light chain binding|protein complex binding|positive regulation of endocytosis|clathrin coat assembly|dopamine receptor binding
CAPN14	0.348461	0.126231		0.313369	0.0248962	Down	0.0982564	0.12806		1.26194	0.799484		0.109051	0.0116743	Down	3.17365	0.367619		1.1069	0.9982		0.248368	0.0124388	Down	0.0789182	0.108111		0.0861757	0.00717197	Down	0.108597	0.0813928	0.223531	0.043344	0.194558	0.176339	0.0864937	2.227	0.65357	0.300807	0.15576	0.507668	2.03349	0.857543	0.503057	GeneID:102280392,Genbank:XM_005893605.1	calpain 14	GO:0004198,GO:0005509,GO:0005737,GO:0006508	calcium-dependent cysteine-type endopeptidase activity|calcium ion binding|cytoplasm|proteolysis
CBL	1.11333	0.682681		2.03855	8.522e-05	Up	2.29587	0.0295295	Up	2.10542	0.00423079	Up	2.27615	3.20274e-05	Up	0.880628	0.957063		0.98345	0.898705		0.958287	0.905571		1.08272	0.991331		1.06601	0.885243		4.08318	2.92316	3.39279	2.32265	0.600702	1.93995	3.36441	0.7243	0.594615	1.263	2.01526	1.38975	1.98854	1.41706	1.02471	GeneID:102279176,Genbank:XM_005897176.1	Cbl proto-oncogene, E3 ubiquitin protein ligase
CBLN3	1.57149	0.615503		3.09691	0.0352492	Up	1.30746	0.641367		1.66881	0.356929		4.88711	0.00856937	Up	2.34058	0.182415		3.69868	0.0780164		1.8302	0.42635		0.780942	0.677251		2.87481	0.224325		0.782008	0.47655	0.165173	0.768999	0.131171	0.461384	0.803932	0.425917	0.473261	0.291151	0.250704	0.24463	0.183057	0.315397	0	GeneID:102285141,Genbank:XM_005910280.2	cerebellin 3 precursor	GO:0005576,GO:0005783,GO:0005794,GO:0030054,GO:0045202	extracellular region|endoplasmic reticulum|Golgi apparatus|cell junction|synapse
CCDC129	1.20084	0.651058		2.78106	0.000755043	Up	3.27496	0.00199324	Up	2.13862	0.0284554	Up	3.34339	0.000142806	Up	0.841779	0.86475		1.01176	0.879264		1.28981	0.662969		1.5223	0.594744		1.54411	0.437931		0.516799	0.444393	0.329469	0.143608	0.155719	0.358884	0.276137	0.0782736	0.100468	0.130151	0.13489	0.256057	0.166828	0.139052	0.128522	GeneID:102268305,Genbank:XM_005889132.1	coiled-coil domain containing 129	GO:0005102	receptor binding
CCDC136	0.852814	0.707058		3.80941	9.42973e-05	Up	2.78618	0.0128824	Up	2.5027	0.00788611	Up	3.25997	0.000506405	Up	1.35439	0.462276		1.15897	0.680702		1.51169	0.382529		1.11182	0.954534		1.28749	0.605542		0.588084	0.311467	0.344896	0.248141	0.191252	0.18296	0.264264	0.105361	0.0580282	0.0631912	0.113465	0.0644776	0.120611	0.21688	0.123325	GeneID:102287466,Genbank:XM_005905253.1	coiled-coil domain containing 136, transcript variant X2	GO:0001675,GO:0002080,GO:0005739,GO:0007283,GO:0007338,GO:0016021	acrosome assembly|acrosomal membrane|mitochondrion|spermatogenesis|single fertilization|integral component of membrane
CCDC24	1.13917	0.624754		0.469558	0.0204983	Down	0.882061	0.796879		0.96739	0.931686		0.535957	0.0617267		0.529376	0.0678109		0.605424	0.175566		0.483653	0.0496124	Down	0.916086	0.903009		0.549919	0.13373		0.0793923	0.242716	0.251339	0.138259	0.211072	0.140179	0.332317	0.299105	0.355673	0.265566	0.328108	0.799264	0.269513	0.34349	0.558676	GeneID:102285955,Genbank:XM_005906906.1	coiled-coil domain containing 24
CCDC71L	0.708546	0.406747		2.05276	0.0186736	Up	1.11198	0.801388		1.15986	0.646119		1.45541	0.18154		1.82984	0.0597272		1.30262	0.383986		1.75841	0.0975024		0.960688	0.860168		1.24562	0.518089		2.53226	2.13444	2.89372	2.34659	2.404	2.22099	4.36178	1.56981	1.85565	2.2884	1.2009	1.25375	1.1525	1.18986	1.46586	GeneID:102283412,Genbank:XM_014480012.1	coiled-coil domain containing 71-like	GO:0044255,GO:0045600	cellular lipid metabolic process|positive regulation of fat cell differentiation
CCDC85A	1.16653	0.550565		2.07966	0.000943296	Up	1.23524	0.535396		1.07264	0.765404		2.43172	9.69285e-05	Up	1.66894	0.12781		1.955	0.0845149		1.92334	0.0146339		1.14991	0.787604		2.24316	0.00398923	Up	1.29859	1.28931	1.15777	1.33839	0.893719	1.20011	1.6867	0.611741	0.478659	0.563433	0.630952	0.523489	0.613164	0.281873	0.630499	GeneID:102284853,Genbank:XM_005889480.2	coiled-coil domain containing 85A
CCL17	0.538764	0.542421		3.22781	0.0268034	Up	1.89338	0.214319		0.98403	1		1.73724	0.320431		1.68323	0.57443		0.910779	0.903529		3.25968	0.0534573		1.94461	0.250499		1.75537	0.363873		3.26392	2.42709	2.10312	1.17696	2.89567	2.80315	0.722252	1.72712	0.449885	1.14399	0.872437	0.377191	3.49253	0.333883	0.830988	GeneID:102270699,Genbank:XM_005899921.2	chemokine (C-C motif) ligand 17	GO:0002548,GO:0005615,GO:0006954,GO:0007186,GO:0008009,GO:0030593,GO:0043547,GO:0045662,GO:0048020,GO:0048247,GO:0070098,GO:0070374,GO:0071346,GO:0071347,GO:0071356	monocyte chemotaxis|extracellular space|inflammatory response|G-protein coupled receptor signaling pathway|chemokine activity|neutrophil chemotaxis|positive regulation of GTPase activity|negative regulation of myoblast differentiation|CCR chemokine receptor binding|lymphocyte chemotaxis|chemokine-mediated signaling pathway|positive regulation of ERK1 and ERK2 cascade|cellular response to interfer…
CCL21	1.64541	0.00101459		2.3954	0.00346308	Up	0.879981	0.77452		1.12888	0.666807		3.95732	4.65518e-05	Up	2.69921	0.00853663	Up	4.46536	0.000371048	Up	2.11409	0.0150182	Up	0.786726	0.517501		3.47594	0.000423158	Up	41.0959	20.8555	25.2128	24.2245	40.0609	19.0972	24.6625	44.7928	26.2077	10.2216	13.9811	12.9551	6.14651	8.43029	8.14336	GeneID:102279199,Genbank:XM_005903052.1	chemokine (C-C motif) ligand 21	GO:0001768,GO:0001954,GO:0002407,GO:0002548,GO:0005578,GO:0005615,GO:0005623,GO:0006954,GO:0007186,GO:0008009,GO:0030593,GO:0030838,GO:0031274,GO:0031529,GO:0031732,GO:0033630,GO:0034695,GO:0035759,GO:0042379,GO:0043123,GO:0043547,GO:0043552,GO:0045860,GO:0046330,GO:0048020,GO:0048247,GO:0051209,GO:0051491,GO:0051897,GO:0070098,GO:0070374,GO:0071346,GO:0071347,GO:0071356,GO:0090023,GO:0090630,GO:…	establishment of T cell polarity|positive regulation of cell-matrix adhesion|dendritic cell chemotaxis|monocyte chemotaxis|proteinaceous extracellular matrix|extracellular space|cell|inflammatory response|G-protein coupled receptor signaling pathway|chemokine activity|neutrophil chemotaxis|positive regulation of actin filament polymerization|positive regulation of pseudopodium assembly|ruffle org…
CCNT1	1.30904	0.249469		2.17185	0.000112699	Up	1.96162	0.00418046		2.27929	0.000874553	Up	2.84779	3.78026e-05	Up	1.09851	0.554796		1.44238	0.192691		0.944213	0.810554		0.858979	0.548909		1.23425	0.558788		6.87085	3.83607	5.19206	2.63755	1.17539	2.83146	3.69542	1.89138	1.42999	1.92099	2.4148	2.32414	2.68419	1.50514	1.28457	GeneID:102264761,Genbank:XM_005896369.1	cyclin T1	GO:0000307,GO:0003682,GO:0005634,GO:0006351,GO:0006468,GO:0007049,GO:0008024,GO:0008134,GO:0016032,GO:0016538,GO:0019901,GO:0044212,GO:0045737,GO:0045944,GO:0051301,GO:0070063,GO:0097322,GO:1900364,GO:1901409	cyclin-dependent protein kinase holoenzyme complex|chromatin binding|nucleus|transcription, DNA-templated|protein phosphorylation|cell cycle|cyclin/CDK positive transcription elongation factor complex|transcription factor binding|viral process|cyclin-dependent protein serine/threonine kinase regulator activity|protein kinase binding|transcription regulatory region DNA binding|positive regulation …
CCR4	0.542829	0.0667479		2.84143	0.00347979	Up	0.74144	0.459021		0.680413	0.651896		1.54814	0.150288		3.80907	0.00402164	Up	2.07674	0.0704985		4.19306	0.249775		1.10425	0.864065		2.27102	0.422291		1.18979	0.575033	0.800957	0.277573	2.61501	0.500143	0.678325	0.736385	1.13153	0.204008	0.276859	0.364525	0.394797	0.674193	0.493861	GeneID:102284604,Genbank:XM_005898138.2	chemokine (C-C motif) receptor 4, transcript variant X2	GO:0001764,GO:0002507,GO:0006935,GO:0006954,GO:0006955,GO:0009897,GO:0016021,GO:0016493,GO:0048872	neuron migration|tolerance induction|chemotaxis|inflammatory response|immune response|external side of plasma membrane|integral component of membrane|C-C chemokine receptor activity|homeostasis of number of cells
CD248	1.48915	0.000407263		0.483484	4.59087e-06	Down	0.175555	0.011182	Down	0.371529	0.00369441	Down	0.722644	0.0503141		2.73689	0.0917322		4.10052	0.0285921	Up	1.2916	0.304617		0.475449	0.183059		1.9228	0.0221969		9.34303	6.14664	11.5523	38.1288	19.0861	27.824	20.1182	84.4405	56.1743	18.3664	22.3488	18.0779	11.2733	14.5408	13.906	GeneID:102268833,Genbank:XM_005903573.2	CD248 molecule, endosialin
CD5	0.751723	0.480319		2.10455	0.0216922	Up	0.568082	0.050135		0.724401	0.573918		1.59215	0.179775		3.68443	3.99652e-05	Up	2.7893	0.00110645	Up	2.91556	0.174326		0.793257	0.653425		2.19176	0.283784		0.544167	0.591155	1.09767	0.581967	2.45306	0.6893	1.27373	1.74547	1.19319	0.396152	0.43315	0.220817	0.220764	0.614599	0.654981	GeneID:102279198,Genbank:XM_014480525.1	CD5 molecule	GO:0005044,GO:0009897,GO:0016021,GO:0031295,GO:0097190	scavenger receptor activity|external side of plasma membrane|integral component of membrane|T cell costimulation|apoptotic signaling pathway
CDH4	1.49589	0.176229		0.493017	0.00463072	Down	0.1906	2.55242e-08	Down	0.184155	0.0307734	Down	0.738182	0.460243		2.5688	0.000142985	Up	3.85713	6.63241e-06	Up	2.65371	0.128397		1.03767	0.937962		3.96645	0.0592607		0.260006	0.470249	0.644467	5.11244	1.25779	2.16771	2.84975	3.13347	1.63494	1.27442	0.987637	0.838263	0.939681	0.394799	0.418431	GeneID:102276720,Genbank:XM_005910660.1	cadherin 4, type 1, R-cadherin (retinal)	GO:0005509,GO:0005886,GO:0005887,GO:0007155,GO:0007156,GO:0007157,GO:0007411,GO:0034332,GO:0045773	calcium ion binding|plasma membrane|integral component of plasma membrane|cell adhesion|homophilic cell adhesion via plasma membrane adhesion molecules|heterophilic cell-cell adhesion via plasma membrane cell adhesion molecules|axon guidance|adherens junction organization|positive regulation of axon extension
CDKL5	0.72732	0.554718		5.63484	6.73328e-06	Up	2.49799	0.0194367	Up	3.00735	0.00447833	Up	4.11957	5.24349e-05	Up	2.23737	0.159616		1.63535	0.297673		1.85891	0.292339		0.827032	0.643667		1.3522	0.613882		0.835851	0.443228	0.54404	0.176429	0.125489	0.248993	0.462445	0.122741	0.0774128	0.0686282	0.172492	0.0400369	0.14961	0.134171	0.0946844	GeneID:102266818,Genbank:XM_005890010.1	cyclin-dependent kinase-like 5	GO:0001764,GO:0004672,GO:0004674,GO:0005524,GO:0005634,GO:0005654,GO:0005829,GO:0006468,GO:0016301,GO:0032587,GO:0032839,GO:0043547,GO:0044294,GO:0045202,GO:0045773,GO:0046777,GO:0048365,GO:0048471,GO:0050773,GO:0050775,GO:0060999	neuron migration|protein kinase activity|protein serine/threonine kinase activity|ATP binding|nucleus|nucleoplasm|cytosol|protein phosphorylation|kinase activity|ruffle membrane|dendrite cytoplasm|positive regulation of GTPase activity|dendritic growth cone|synapse|positive regulation of axon extension|protein autophosphorylation|Rac GTPase binding|perinuclear region of cytoplasm|regulation of de…
CEP68	1.05738	0.780434		2.36281	3.83146e-07	Up	2.53711	7.06475e-05	Up	1.9558	0.00139737		2.50828	5.4314e-08	Up	0.923679	0.914271		0.981844	0.934204		1.19896	0.425661		1.2953	0.432517		1.26791	0.315053		4.50214	3.40369	3.84732	2.16183	1.82318	2.65957	2.42174	1.28648	1.33526	1.47173	2.22199	1.29318	1.66071	1.4782	1.67625	GeneID:102270945,Genbank:XM_005893570.2	centrosomal protein 68kDa	GO:0005737,GO:0005813,GO:0007098	cytoplasm|centrosome|centrosome cycle
CEP85L	0.960695	0.992278		8.30383	0.00170721	Up	6.46309	0.00601653	Up	4.33336	0.00995687	Up	8.03786	0.00160671	Up	1.27512	0.710967		1.23272	0.769728		1.90155	0.446771		1.48017	0.742339		1.82818	0.502633		0.682265	0.175793	0.387717	0.0787543	0.0784371	0.103086	0.174868	0.0225854	0.0457235	0.0101077	0.0847335	0.0209505	0.0450725	0.0868406	0.0443079	GeneID:102279033,Genbank:XM_005907702.1	centrosomal protein 85kDa-like	GO:0005737,GO:0005813	cytoplasm|centrosome
CHAD	2.08209	0.101875		0.278198	0.0176003	Down	0.198967	0.0557036		0.636593	0.142701		0.579822	0.0293361		1.3852	0.673267		2.89318	0.151943		0.43371	0.0731779		0.315176	0.123008		0.900702	0.710051		1.61179	0.905207	1.19038	1.5743	2.0368	2.73241	2.87359	10.9868	3.99349	4.95741	1.91145	6.75052	2.07469	2.50765	1.98867	GeneID:102286624,Genbank:XM_005890315.1	chondroadherin	GO:0004860,GO:0005578,GO:0005737,GO:0006469,GO:0019221,GO:0046426	protein kinase inhibitor activity|proteinaceous extracellular matrix|cytoplasm|negative regulation of protein kinase activity|cytokine-mediated signaling pathway|negative regulation of JAK-STAT cascade
CHAT	1.62812	0.189585		4.33041	0.0389194	Up	10.2457	0.00399791	Up	14.4386	0.00184585	Up	7.07725	0.0109454	Up	0.420081	0.0732114		0.687544	0.290823		0.298644	0.0110433	Down	0.714614	0.645904		0.485643	0.0694971		4.80425	1.19229	2.72047	0.296728	0.377727	0.3041	0.0959401	0.328034	0.553057	0.279578	1.01073	0.832694	0.430096	0.414881	0.469534	GeneID:102275818,Genbank:XM_005900612.1	choline O-acetyltransferase	GO:0004102,GO:0042136	choline O-acetyltransferase activity|neurotransmitter biosynthetic process
CHL1	1.07315	0.619006		2.42748	1.55121e-08	Up	4.22523	2.0547e-12	Up	3.55026	9.35254e-12	Up	2.61094	1.87164e-08	Up	0.569462	0.00952525		0.613323	0.024779		0.679543	0.0445978		1.19265	0.540229		0.728205	0.102591		5.09916	3.63419	3.20499	0.954537	1.1113	1.21501	1.22464	0.630688	0.497032	1.40571	1.2841	1.66857	1.74829	1.44358	1.25484	GeneID:102265730,Genbank:XM_005902069.2	cell adhesion molecule L1-like, transcript variant X1	GO:0001764,GO:0002020,GO:0005578,GO:0005886,GO:0007155,GO:0007165,GO:0007411,GO:0008344,GO:0016021,GO:0030425,GO:0031103,GO:0035640,GO:0043524,GO:0045177,GO:0050890,GO:0070062	neuron migration|protease binding|proteinaceous extracellular matrix|plasma membrane|cell adhesion|signal transduction|axon guidance|adult locomotory behavior|integral component of membrane|dendrite|axon regeneration|exploration behavior|negative regulation of neuron apoptotic process|apical part of cell|cognition|extracellular exosome
CHML	0.615348	0.0651817		4.12454	1.03168e-05	Up	5.47148	1.20848e-06	Up	5.67954	5.81241e-07	Up	2.54694	0.000636066	Up	0.748469	0.473522		0.462858	0.0301728	Down	0.718564	0.397849		0.960449	0.918603		0.441956	0.0210866	Down	2.96747	1.57744	1.94781	0.489747	0.252958	0.405915	0.521579	0.155921	0.423448	0.391405	0.657968	0.464105	0.918746	0.774372	0.888942	GeneID:102287533,Genbank:XM_005897201.2	choroideremia-like (Rab escort protein 2)	GO:0005092,GO:0005096,GO:0005634,GO:0005654,GO:0005829,GO:0005968,GO:0006886,GO:0007264,GO:0017137,GO:0018344,GO:0043687	GDP-dissociation inhibitor activity|GTPase activator activity|nucleus|nucleoplasm|cytosol|Rab-protein geranylgeranyltransferase complex|intracellular protein transport|small GTPase mediated signal transduction|Rab GTPase binding|protein geranylgeranylation|post-translational protein modification
CHPF	1.08674	0.69126		0.413572	0.000713077	Down	0.277281	0.00219169	Down	0.412285	1.15212e-07	Down	0.450198	1.69756e-08	Down	1.47949	0.316416		1.61402	0.179149		0.997049	0.972601		0.677457	0.235786		1.08139	0.600779		9.73766	11.7765	10.6423	29.8205	31.6954	32.3274	23.3232	54.5272	44.7497	29.0447	17.8171	33.9092	25.8342	25.8236	19.521	GeneID:102284379,Genbank:XM_005889696.2	chondroitin polymerizing factor	GO:0000139,GO:0005759,GO:0005829,GO:0016021,GO:0030206,GO:0032580,GO:0046872,GO:0047238,GO:0050510	Golgi membrane|mitochondrial matrix|cytosol|integral component of membrane|chondroitin sulfate biosynthetic process|Golgi cisterna membrane|metal ion binding|glucuronosyl-N-acetylgalactosaminyl-proteoglycan 4-beta-N-acetylgalactosaminyltransferase activity|N-acetylgalactosaminyl-proteoglycan 3-beta-glucuronosyltransferase activity
CHRDL1	1.4029	0.145072		0.388189	0.000343192	Down	0.267609	2.01793e-09	Down	0.145228	7.61576e-05	Down	0.546559	0.0294343		1.44167	0.0410114		2.03212	0.000270902	Up	2.65476	0.0111317	Up	1.84174	0.0911312		3.72207	0.00181825	Up	6.21123	12.4765	13.9449	104.192	43.791	70.759	53.6756	24.5123	28.4264	25.6352	32.6099	19.6857	24.1247	22.9152	13.1453	GeneID:102278472,Genbank:XM_005905782.2	chordin-like 1	GO:0001503,GO:0001654,GO:0005576,GO:0005788,GO:0007399,GO:0030154,GO:0030509,GO:0030514,GO:0043687,GO:0044267,GO:0048749	ossification|eye development|extracellular region|endoplasmic reticulum lumen|nervous system development|cell differentiation|BMP signaling pathway|negative regulation of BMP signaling pathway|post-translational protein modification|cellular protein metabolic process|compound eye development
CHST6	0.812172	0.753288		2.79905	0.0336284	Up	6.44591	0.00309652	Up	11.817	0.000555153	Up	2.27201	0.08922		0.42934	0.403352		0.350029	0.238099		0.234228	0.222627		0.543895	0.708624		0.189915	0.098164		0.619033	0.832733	0.975506	0	0.0870488	0.182522	0.325082	0.376184	0.0852688	0.860603	0.0641863	0.367495	0.211376	0.147424	0.372665	GeneID:102284593,Genbank:XM_005894302.1	carbohydrate (N-acetylglucosamine 6-O) sulfotransferase 6	GO:0000139,GO:0001517,GO:0005794,GO:0005975,GO:0006044,GO:0006790,GO:0016021,GO:0018146	Golgi membrane|N-acetylglucosamine 6-O-sulfotransferase activity|Golgi apparatus|carbohydrate metabolic process|N-acetylglucosamine metabolic process|sulfur compound metabolic process|integral component of membrane|keratan sulfate biosynthetic process
CHST8	1.6587	0.538236		0.119862	0.0382964	Down	0.0480977	0.00817918	Down	0.0492885	0.00297674	Down	0.198601	0.419818		2.46217	0.250122		4.08939	0.1343		2.41152	0.156435		0.984582	0.926087		3.98613	0.0871141		0.124075	0	0	0.233754	1.45799	1.44064	0.226896	1.20541	1.34976	0.257738	0.54508	0.39581	0.658905	0.0559705	0	GeneID:102275708,Genbank:XM_005895356.2	carbohydrate (N-acetylgalactosamine 4-0) sulfotransferase 8	GO:0000139,GO:0001537,GO:0006790,GO:0007417,GO:0016021,GO:0016051,GO:0030166,GO:0042446	Golgi membrane|N-acetylgalactosamine 4-O-sulfotransferase activity|sulfur compound metabolic process|central nervous system development|integral component of membrane|carbohydrate biosynthetic process|proteoglycan biosynthetic process|hormone biosynthetic process
CIDEC	0.612336	0.10203		2.78006	0.0377454	Up	0.457989	0.407185		0.616257	0.494152		1.70807	0.159422		6.01834	0.136055		3.69628	0.216475		4.51633	0.113134		0.754341	0.768541		2.75846	0.212146		3.6562	1.52316	1.88097	1.44706	9.66812	3.04092	4.07688	10.2437	0.629854	0.327033	0.894373	1.54452	1.09083	1.64424	1.75794	GeneID:102266895,Genbank:XM_014481939.1	cell death-inducing DFFA-like effector c, transcript variant X2	GO:0005634,GO:0005783,GO:0005811,GO:0005829,GO:0006351,GO:0006355,GO:0034389,GO:0042981,GO:0097194	nucleus|endoplasmic reticulum|lipid droplet|cytosol|transcription, DNA-templated|regulation of transcription, DNA-templated|lipid particle organization|regulation of apoptotic process|execution phase of apoptosis
CLCN5	1.07814	0.748751		2.14454	0.00013381	Up	2.68203	0.000134148	Up	3.54807	1.60561e-06	Up	2.32141	3.14997e-05	Up	0.794151	0.433041		0.861092	0.621282		0.60054	0.0929765		0.756793	0.441151		0.647365	0.168939		1.58748	1.3733	1.73593	0.466224	0.31979	0.549329	0.634433	0.410477	0.368444	0.557372	0.858472	0.478661	0.576276	0.530196	0.550751	GeneID:102283814,Genbank:XM_005887626.1	chloride channel, voltage-sensitive 5, transcript variant X3	GO:0000139,GO:0005247,GO:0005524,GO:0005768,GO:0005887,GO:0010008,GO:0015297,GO:1902476	Golgi membrane|voltage-gated chloride channel activity|ATP binding|endosome|integral component of plasma membrane|endosome membrane|antiporter activity|chloride transmembrane transport
CLIC6	0.689856	0.435075		0.223008	0.0411428	Down	0.357013	0.290233		1.05235	1		0.154302	0.00463016	Down	0.621896	0.470556		0.431708	0.172728		0.210725	0.0697504		0.338167	0.333203		0.145326	0.0130149	Down	0	0.204217	0.125272	0	0	0.243685	0.17052	0.0650772	0.283664	0.307623	0.294978	0.289653	0.437513	0.336304	0.618795	GeneID:102287922,Genbank:XM_005901613.2	chloride intracellular channel 6	GO:0005244,GO:0005254,GO:0005634,GO:0005737,GO:0005886,GO:0034707,GO:0034765,GO:1902476	voltage-gated ion channel activity|chloride channel activity|nucleus|cytoplasm|plasma membrane|chloride channel complex|regulation of ion transmembrane transport|chloride transmembrane transport
CLOCK	0.989396	0.971821		2.2355	2.04607e-05	Up	1.61589	0.038415		1.64222	0.0271122		2.21642	2.15635e-05	Up	1.37321	0.216534		1.36331	0.228653		1.35014	0.232953		0.9847	0.955371		1.33376	0.258199		1.28266	0.786784	0.940004	0.596167	0.369106	0.620394	0.625437	0.358189	0.385	0.25368	0.393061	0.443481	0.539684	0.295773	0.342627	GeneID:102284331,Genbank:XM_005899053.2	clock circadian regulator, transcript variant X2	GO:0000077,GO:0000978,GO:0000982,GO:0001046,GO:0001047,GO:0001190,GO:0003677,GO:0003700,GO:0004402,GO:0005634,GO:0005654,GO:0005667,GO:0005694,GO:0005829,GO:0006355,GO:0006357,GO:0006473,GO:0007165,GO:0007283,GO:0007623,GO:0009648,GO:0031490,GO:0032922,GO:0033391,GO:0042634,GO:0043161,GO:0043231,GO:0043565,GO:0045892,GO:0045893,GO:0045944,GO:0046983,GO:0050729,GO:0050796,GO:0051092,GO:0051775,GO:…	DNA damage checkpoint|RNA polymerase II proximal promoter sequence-specific DNA binding|transcription factor activity, RNA polymerase II proximal promoter sequence-specific DNA binding|core promoter sequence-specific DNA binding|core promoter binding|transcriptional activator activity, RNA polymerase II transcription factor binding|DNA binding|DNA binding transcription factor activity|histone ace…
CMC4	0.977744	0.966266		2.23978	0.00495975	Up	2.72468	0.00331792	Up	2.14824	0.0243576	Up	2.19704	0.00670242	Up	0.814877	0.598606		0.799978	0.585163		1.03452	0.958451		1.2757	0.592938		1.01037	1		3.01633	6.15524	3.1867	2.72069	2.62148	2.66196	1.74478	1.89509	1.83103	1.66512	2.1504	2.5393	2.26703	2.21318	1.35973	GeneID:102279749,Genbank:XM_005899567.2	C-x(9)-C motif containing 4, transcript variant X2	GO:0005758	mitochondrial intermembrane space
CMTM4	1.07112	0.832231		2.20233	0.00225569	Up	2.19803	0.0149952	Up	2.43536	0.00468612	Up	2.36355	0.00112623	Up	0.994243	0.928747		1.0687	0.787154		0.895069	0.767292		0.898713	0.727017		0.957551	0.917011		4.21024	5.14545	4.40723	2.40117	1.17786	3.43694	2.87106	1.38501	1.65752	1.99399	1.42834	2.6192	2.69204	2.19517	2.41106	GeneID:102277404,Genbank:XM_005896577.1	CKLF-like MARVEL transmembrane domain containing 4	GO:0005125,GO:0005615,GO:0006935,GO:0016021	cytokine activity|extracellular space|chemotaxis|integral component of membrane
CNTNAP2	1.19727	0.641133		2.11093	0.00595223	Up	1.3123	0.587682		1.08783	0.791607		2.54024	0.00106209	Up	1.59686	0.293891		1.92199	0.24396		1.92897	0.0422341		1.2025	0.753582		2.30769	0.0152867	Up	0.467036	0.364088	0.427409	0.40655	0.358284	0.351671	0.560493	0.0763393	0.210657	0.201803	0.173947	0.171826	0.085513	0.266245	0.150709	GeneID:102279258,Genbank:XM_005910923.2	contactin associated protein-like 2	GO:0005769,GO:0005794,GO:0007155,GO:0007612,GO:0008038,GO:0008076,GO:0009986,GO:0016020,GO:0016021,GO:0019899,GO:0021761,GO:0030534,GO:0030673,GO:0031175,GO:0033010,GO:0035176,GO:0042297,GO:0044224,GO:0045163,GO:0048812,GO:0071205,GO:0071625	early endosome|Golgi apparatus|cell adhesion|learning|neuron recognition|voltage-gated potassium channel complex|cell surface|membrane|integral component of membrane|enzyme binding|limbic system development|adult behavior|axolemma|neuron projection development|paranodal junction|social behavior|vocal learning|juxtaparanode region of axon|clustering of voltage-gated potassium channels|neuron proje…
COCH	1.36388	0.233386		2.32141	0.0175308	Up	1.26405	0.466606		1.96931	0.0411649		3.18087	0.00156251	Up	1.82671	0.00653337		2.50716	1.28927e-05	Up	1.17507	0.495826		0.643528	0.0279148		1.60354	0.0240497		25.8301	43.9038	55.9758	24.0616	21.44	15.3438	38.7222	17.2898	26.5735	13.037	22.9226	13.0076	10.9035	11.014	16.6402	GeneID:102276334,Genbank:XM_014476482.1	cochlin
COL24A1	1.73751	0.0437777		2.25256	0.00734561	Up	0.890428	0.735414		1.44773	0.139908		3.92681	0.00010478	Up	2.50392	0.00396756	Up	4.36714	5.93352e-05	Up	1.54298	0.123063		0.617865	0.0853042		2.6766	0.00163307	Up	0.793868	0.5303	0.320535	0.443524	0.332692	0.357969	0.704883	0.5734	0.295081	0.207698	0.221637	0.270825	0.133258	0.185513	0.115074	GeneID:102272911,Genbank:XM_005888435.1	collagen, type XXIV, alpha 1	GO:0002244,GO:0005201,GO:0005576,GO:0005578,GO:0005581,GO:0005788	hematopoietic progenitor cell differentiation|extracellular matrix structural constituent|extracellular region|proteinaceous extracellular matrix|collagen trimer|endoplasmic reticulum lumen
COL5A1	1.80868	2.44769e-09		0.347904	3.88535e-20	Down	0.131726	0.00311966	Down	0.415069	0.159123		0.631153	0.000603815		2.62242	0.0868321		4.7722	0.0137439	Up	0.830158	0.621292		0.319258	0.0601928		1.50165	0.433391		12.4386	10.8	15.2958	70.5709	21.6171	28.0395	42.2956	153.092	123.177	44.9164	45.5374	38.7235	23.9598	19.647	28.0206	GeneID:102266857,Genbank:XM_005897451.2	collagen, type V, alpha 1	GO:0001568,GO:0003007,GO:0005178,GO:0005201,GO:0005576,GO:0005588,GO:0005604,GO:0005788,GO:0007155,GO:0008201,GO:0016477,GO:0030198,GO:0030199,GO:0030574,GO:0031012,GO:0032964,GO:0035313,GO:0035989,GO:0043394,GO:0043588,GO:0045112,GO:0046872,GO:0048407,GO:0048592,GO:0051128,GO:0070062,GO:0097435,GO:1903225	blood vessel development|heart morphogenesis|integrin binding|extracellular matrix structural constituent|extracellular region|collagen type V trimer|basement membrane|endoplasmic reticulum lumen|cell adhesion|heparin binding|cell migration|extracellular matrix organization|collagen fibril organization|collagen catabolic process|extracellular matrix|collagen biosynthetic process|wound healing, sp…
COL9A1	0.534086	0.366485		4.11788	0.00816344	Up	1.37628	0.696004		1.30056	0.592051		2.20526	0.105164		2.9667	0.251195		1.58527	0.490618		3.12948	0.0990034		1.04821	0.955325		1.66573	0.425609		0.262946	0.201764	0.138876	0.230029	0.043318	0.240287	0.377574	0.0424255	0.0937122	0.0430999	0.0339327	0.0770654	0.0402958	0.0811553	0.0691176	GeneID:102268693,Genbank:XM_005894169.2	collagen, type IX, alpha 1, transcript variant X1	GO:0005576,GO:0005578,GO:0005594,GO:0005788,GO:0009887,GO:0030020,GO:0030198,GO:0046872	extracellular region|proteinaceous extracellular matrix|collagen type IX trimer|endoplasmic reticulum lumen|animal organ morphogenesis|extracellular matrix structural constituent conferring tensile strength|extracellular matrix organization|metal ion binding
COMP	0.581633	0.182789		4.34173	0.0386543	Up	7.68994	0.00777113	Up	7.54724	0.00928066	Up	2.53047	0.116996		0.561091	0.33831		0.328908	0.000511763	Down	0.572432	0.4113		1.02318	0.887827		0.333217	0.000996671	Down	1.56507	1.83454	5.04513	0.222253	0.500288	0.872831	0.236644	0.484738	0.548153	1.39051	0.495145	0.328104	1.06661	1.00766	1.66825	GeneID:102267028,Genbank:XM_005898305.2	cartilage oligomeric matrix protein	GO:0005509,GO:0005578,GO:0006915,GO:0007155,GO:0008201,GO:0030198	calcium ion binding|proteinaceous extracellular matrix|apoptotic process|cell adhesion|heparin binding|extracellular matrix organization
CPXM1	1.91835	1.90796e-10		0.421751	2.10723e-11	Down	0.195757	5.30106e-05	Down	0.366708	0.0225928	Down	0.811382	0.244286		2.14065	0.0209761	Up	4.12804	0.000233612	Up	1.1419	0.666898		0.536594	0.0891369		2.18954	0.0468904	Up	12.6969	21.2693	25.153	86.3365	38.6763	49.6733	66.2774	115.937	94.416	43.9118	48.8838	42.5999	25.9178	21.4416	22.1044	GeneID:102270472,Genbank:XM_005893935.1	carboxypeptidase X (M14 family), member 1, transcript variant X2	GO:0005615,GO:0008270,GO:0016787	extracellular space|zinc ion binding|hydrolase activity
CREB3L1	1.4412	0.00187082		0.409128	3.81721e-11	Down	0.131119	0.010044	Down	0.367309	0.00188687	Down	0.590889	0.000384132		3.09898	0.0941811		4.48889	0.0374064	Up	1.10637	0.65777		0.359988	0.114146		1.59309	0.0791943		4.04672	4.69421	5.98063	21.269	13.0508	13.3932	11.3595	60.6628	43.3943	13.5679	12.2297	13.2869	10.6544	7.9843	8.83529	GeneID:102268154,Genbank:XM_005898911.1	cAMP responsive element binding protein 3-like 1	GO:0001077,GO:0001649,GO:0003682,GO:0005634,GO:0005783,GO:0005789,GO:0007275,GO:0016020,GO:0016021,GO:0030968,GO:0032967,GO:0035497,GO:0044212,GO:0046332,GO:0070278,GO:1902236,GO:1990440	transcriptional activator activity, RNA polymerase II proximal promoter sequence-specific DNA binding|osteoblast differentiation|chromatin binding|nucleus|endoplasmic reticulum|endoplasmic reticulum membrane|multicellular organism development|membrane|integral component of membrane|endoplasmic reticulum unfolded protein response|positive regulation of collagen biosynthetic process|cAMP response e…
CRISPLD2	1.57215	0.0699175		0.389146	1.08047e-05	Down	0.329241	9.95452e-06	Down	0.397115	0.00044659	Down	0.612438	0.0997712		1.17299	0.53722		1.8516	0.024208		0.972595	0.895147		0.832625	0.468121		1.52727	0.124711		35.0202	40.5445	48.4224	136.347	80.7657	102.241	99.9473	127.038	103.935	124.97	84.3639	95.4164	96.744	53.4198	51.657	GeneID:102286461,Genbank:XM_005892455.1	cysteine-rich secretory protein LCCL domain containing 2	GO:0005578,GO:0008201,GO:0030133,GO:0030198,GO:0060325	proteinaceous extracellular matrix|heparin binding|transport vesicle|extracellular matrix organization|face morphogenesis
CROCC2	0.543921	0.336106		3.40666	0.00126135	Up	1.79975	0.114276		2.25038	0.0637494		1.85139	0.156971		1.8728	0.312742		1.01998	0.966784		1.51244	0.52314		0.812543	0.805157		0.820028	0.777305		0.426378	0.345593	0.221723	0.0509018	0.382469	0.0680302	0.095387	0.369187	0.0947478	0.0856713	0.0298274	0.114074	0.250595	0.0568904	0.139778	GeneID:102273346,Genbank:XM_014480024.1	ciliary rootlet coiled-coil, rootletin family member 2
CST6	0.972098	0.840549		2.01767	2.39512e-08	Up	2.66054	1.08155e-08	Up	3.55883	1.08498e-15	Up	1.96534	6.06026e-08		0.752231	0.0579708		0.734115	0.0355846		0.564751	0.00304255		0.75235	0.25384		0.548049	0.00181822		2020.43	1736.85	1575.58	524.25	1142.02	1012.49	923.55	1087.89	1122.56	1233.66	1258.21	1674.8	1311.95	1046.46	1067.71	GeneID:102273797,Genbank:XM_014477695.1	cystatin E/M
CTSW	1.07576	0.850957		2.30559	0.010415	Up	0.563115	0.0351972		0.731107	0.441998		2.49056	0.00928431	Up	4.0696	3.78349e-06	Up	4.39564	2.22639e-06	Up	3.15322	0.032893	Up	0.775961	0.466742		3.38494	0.0282169	Up	1.91214	1.05032	1.96411	1.3443	3.68015	1.9001	3.05386	3.43457	2.0064	0.510144	0.566531	0.949322	0.413839	0.872148	0.464702	GeneID:102276829,Genbank:XM_005894035.2	cathepsin W	GO:0004197,GO:0005615,GO:0005764,GO:0051603	cysteine-type endopeptidase activity|extracellular space|lysosome|proteolysis involved in cellular protein catabolic process
CXADR	1.01361	0.891442		2.60551	1.15881e-09	Up	5.53829	1.68926e-18	Up	5.90765	3.28078e-21	Up	2.6481	1.61663e-09	Up	0.466725	8.64981e-05	Down	0.475198	9.4186e-05	Down	0.43798	1.76558e-06	Down	0.93772	0.722257		0.443597	2.20913e-06	Down	27.9813	17.8667	22.2412	3.60106	2.69396	4.19861	5.59226	2.52251	2.52591	7.33369	7.30062	8.53718	7.73691	6.87763	9.82211	GeneID:102270965,Genbank:XM_005898168.1	coxsackie virus and adenovirus receptor, transcript variant X1	GO:0001669,GO:0005634,GO:0005737,GO:0005886,GO:0005912,GO:0005923,GO:0007005,GO:0007157,GO:0007507,GO:0008013,GO:0008354,GO:0010669,GO:0016021,GO:0016323,GO:0016327,GO:0030165,GO:0030175,GO:0030426,GO:0030593,GO:0031532,GO:0034109,GO:0043005,GO:0044297,GO:0045121,GO:0045216,GO:0046629,GO:0048739,GO:0050839,GO:0071253,GO:0086067	acrosomal vesicle|nucleus|cytoplasm|plasma membrane|adherens junction|bicellular tight junction|mitochondrion organization|heterophilic cell-cell adhesion via plasma membrane cell adhesion molecules|heart development|beta-catenin binding|germ cell migration|epithelial structure maintenance|integral component of membrane|basolateral plasma membrane|apicolateral plasma membrane|PDZ domain binding|f…
CXCL13	3.3262	0.178157		0.0858581	0.0213913	Down	0.00532218	0.0460521	Down	0.101004	0.0729064		0.284443	0.286092		16.0158	0.207449		53.3664	0.101784		0.8398	0.821391		0.0531468	0.182094		2.78701	0.321853		0.51017	0.240556	0.855101	8.07862	0.794201	2.52796	9.2131	136.779	8.16487	8.01597	0.979442	4.3849	3.90218	0.713968	0.33283	GeneID:102265246,Genbank:XM_005899145.2	chemokine (C-X-C motif) ligand 13
CYSLTR2	0.576572	0.329159		2.18473	5.00762e-05	Up	0.810195	0.33233		0.807938	0.490199		1.25913	0.554767		2.67221	3.02687e-05	Up	1.54496	0.252687		2.69692	0.025667	Up	1.0105	0.981578		1.55221	0.3713		2.85485	2.17174	2.50215	2.22651	4.99274	1.99767	3.58383	2.98802	1.8524	1.58863	0.765621	1.04641	3.60317	0.988798	1.12207	GeneID:102267440,Genbank:XM_005904526.2	cysteinyl leukotriene receptor 2	GO:0004974,GO:0005887,GO:0007200,GO:0007218,GO:0008528	leukotriene receptor activity|integral component of plasma membrane|phospholipase C-activating G-protein coupled receptor signaling pathway|neuropeptide signaling pathway|G-protein coupled peptide receptor activity
DAB1	0.833391	0.696677		2.63643	0.00623279	Up	2.30239	0.038563	Up	6.24071	0.000131804	Up	2.20691	0.0229621	Up	1.13731	0.801966		0.952349	0.964717		0.420273	0.178325		0.369383	0.12834		0.349912	0.0987249		0.529734	0.73656	0.39793	0.152609	0.100917	0.13427	0.342506	0.123691	0.272839	0.130255	0.17745	0.25434	0.107639	0.248675	0.377694	GeneID:102269016,Genbank:XM_005903328.1	Dab, reelin signal transducer, homolog 1 (Drosophila), transcript variant X2	GO:0005829,GO:0005903,GO:0007162,GO:0007264,GO:0007411,GO:0007494,GO:0007628,GO:0014069,GO:0016020,GO:0016358,GO:0021517,GO:0021589,GO:0021813,GO:0021942,GO:0042493,GO:0043005,GO:0043025,GO:0043231,GO:0043548,GO:0045177,GO:0045666,GO:0045860,GO:0046426,GO:0048471,GO:0048712,GO:0050771,GO:0051645,GO:0097477	cytosol|brush border|negative regulation of cell adhesion|small GTPase mediated signal transduction|axon guidance|midgut development|adult walking behavior|postsynaptic density|membrane|dendrite development|ventral spinal cord development|cerebellum structural organization|cell-cell adhesion involved in neuronal-glial interactions involved in cerebral cortex radial glia guided migration|radial gl…
DCN	1.57439	0.00494379		0.498062	2.68979e-05	Down	0.236569	5.10973e-16	Down	0.196015	0.000633536	Down	0.786697	0.157956		2.09124	8.54111e-06	Up	3.30854	1.24983e-13	Up	2.52233	0.0177766	Up	1.20954	0.518325		3.96868	0.00184026	Up	405.835	431.278	528.313	3167.39	1431.86	1702.01	1792.12	1259.44	1268.01	755.533	941.885	666.921	668.498	592.628	407.848	GeneID:102278770,Genbank:XM_005910087.2	decorin, transcript variant X2	GO:0004860,GO:0005518,GO:0005539,GO:0005578,GO:0005615,GO:0005737,GO:0006469,GO:0010596,GO:0014068,GO:0016239,GO:0016525,GO:0019221,GO:0019800,GO:0031012,GO:0042803,GO:0045944,GO:0046426,GO:0050840,GO:0051901,GO:0090141,GO:0098633,GO:1900747,GO:1904027	protein kinase inhibitor activity|collagen binding|glycosaminoglycan binding|proteinaceous extracellular matrix|extracellular space|cytoplasm|negative regulation of protein kinase activity|negative regulation of endothelial cell migration|positive regulation of phosphatidylinositol 3-kinase signaling|positive regulation of macroautophagy|negative regulation of angiogenesis|cytokine-mediated signa…
DDC	1.32053	0.57066		2.19813	0.00304692	Up	0.839195	0.708773		1.37183	0.293515		2.91513	0.000161208	Up	2.59236	0.0602243		3.45325	0.019221	Up	1.59443	0.183818		0.618363	0.276145		2.10898	0.0425062	Up	1.1998	1.31874	1.05897	0.885756	1.27091	0.678361	0.736709	1.61498	1.28536	0.613595	0.431111	0.331033	0.210032	0.306574	0.716262	GeneID:102287020,Genbank:XM_005909966.1	dopa decarboxylase (aromatic L-amino acid decarboxylase), transcript variant X2	GO:0004058,GO:0006520,GO:0030170,GO:0042416	aromatic-L-amino-acid decarboxylase activity|cellular amino acid metabolic process|pyridoxal phosphate binding|dopamine biosynthetic process
DENND1B	0.906931	0.676814		2.45413	1.3294e-05	Up	2.24672	0.00131946	Up	3.04271	2.15019e-05	Up	2.23403	8.16027e-05	Up	1.08371	0.819993		0.988258	0.943559		0.801013	0.478156		0.7406	0.40097		0.726051	0.302835		1.81902	1.43401	1.38113	0.532177	0.571972	0.540116	0.63366	0.456945	0.69894	0.691557	0.75096	0.582495	0.620263	0.911617	0.739189	GeneID:102272185,Genbank:XM_005897228.1	DENN/MADD domain containing 1B	GO:0005829,GO:0015031,GO:0016607,GO:0017112,GO:0030136,GO:0032456,GO:0035745,GO:0043547,GO:0050776,GO:0050852	cytosol|protein transport|nuclear speck|Rab guanyl-nucleotide exchange factor activity|clathrin-coated vesicle|endocytic recycling|T-helper 2 cell cytokine production|positive regulation of GTPase activity|regulation of immune response|T cell receptor signaling pathway
DENND5B	0.811949	0.376205		2.3257	0.00318808	Up	2.72506	0.00114829	Up	2.77911	0.00120238	Up	1.89355	0.0164628		0.847489	0.611977		0.691525	0.23627		0.831503	0.566948		0.980872	0.965172		0.674649	0.205526		1.03075	0.526613	0.813623	0.194033	0.190756	0.36135	0.333859	0.163512	0.249256	0.263568	0.314141	0.274921	0.36308	0.318393	0.375534	GeneID:102273334,Genbank:XM_005898245.1	DENN/MADD domain containing 5B	GO:0005262,GO:0005829,GO:0016020,GO:0016021,GO:0017112,GO:0050982	calcium channel activity|cytosol|membrane|integral component of membrane|Rab guanyl-nucleotide exchange factor activity|detection of mechanical stimulus
DERL3	1.18266	0.373711		0.258221	5.26967e-12	Down	0.194076	0.00739077	Down	0.376184	0.101982		0.30686	2.99725e-06	Down	1.31965	0.575978		1.57181	0.352548		0.685951	0.297469		0.521713	0.254225		0.811186	0.611279		3.15913	2.18911	2.34998	3.66057	13.9428	6.17357	7.0568	14.0562	21.1456	10.4609	12.2649	8.82638	5.47617	9.68165	11.0246	GeneID:102279382,Genbank:XM_005901595.2	derlin 3	GO:0005789,GO:0016021,GO:0018279,GO:0030433	endoplasmic reticulum membrane|integral component of membrane|protein N-linked glycosylation via asparagine|ubiquitin-dependent ERAD pathway
DGKB	2.24123	0.36461		3.3806	0.022801	Up	1.37195	0.549689		2.68389	0.0889027		7.55619	0.00204177	Up	2.44375	0.149755		5.48438	0.0237589	Up	1.25126	0.799484		0.511748	0.310915		2.79781	0.314469		0.309419	0.0447959	0.1502	0.044409	0.0661815	0.0865728	0.136664	0.0867238	0.106829	0.05114	0.0531635	0.0524723	0.060461	0.0118151	0.024021	GeneID:102287046,Genbank:XM_005897362.1	diacylglycerol kinase, beta 90kDa, transcript variant X1	GO:0003951,GO:0004143,GO:0005509,GO:0005524,GO:0005737,GO:0005829,GO:0005886,GO:0007205,GO:0030168,GO:0035556,GO:0046486,GO:0046834	NAD+ kinase activity|diacylglycerol kinase activity|calcium ion binding|ATP binding|cytoplasm|cytosol|plasma membrane|protein kinase C-activating G-protein coupled receptor signaling pathway|platelet activation|intracellular signal transduction|glycerolipid metabolic process|lipid phosphorylation
DGKE	1.09589	0.880171		5.30929	6.94956e-05	Up	4.01407	0.0037238	Up	2.44467	0.0276089	Up	5.82673	3.77104e-05	Up	1.30983	0.588124		1.43887	0.523636		2.14418	0.20467		1.62947	0.58378		2.34778	0.171948		0.971481	0.625354	0.732549	0.393895	0.174573	0.327558	0.517664	0.142045	0.0707034	0.120213	0.109588	0.154452	0.125402	0.123268	0.0840172	GeneID:102277053,Genbank:XM_005905703.2	diacylglycerol kinase, epsilon 64kDa	GO:0003951,GO:0004143,GO:0005524,GO:0005634,GO:0005737,GO:0005829,GO:0005886,GO:0007205,GO:0008654,GO:0016020,GO:0016021,GO:0016301,GO:0030168,GO:0035556,GO:0046834,GO:0046872	NAD+ kinase activity|diacylglycerol kinase activity|ATP binding|nucleus|cytoplasm|cytosol|plasma membrane|protein kinase C-activating G-protein coupled receptor signaling pathway|phospholipid biosynthetic process|membrane|integral component of membrane|kinase activity|platelet activation|intracellular signal transduction|lipid phosphorylation|metal ion binding
DIO2	0.775988	0.510741		2.10395	0.00123556	Up	2.54624	0.000584386	Up	3.87427	1.17007e-05	Up	1.63753	0.0281211		0.820682	0.554862		0.640384	0.261532		0.542248	0.122016		0.66406	0.493636		0.4205	0.0476157	Down	4.40155	4.48781	5.55255	0.607615	1.37213	1.45609	0.517654	2.2006	1.66002	1.60398	2.51957	1.28983	4.46757	2.04277	1.98113	GeneID:102284841,Genbank:XM_014482051.1	deiodinase, iodothyronine, type II, transcript variant X1	GO:0004800,GO:0016021,GO:0042403,GO:0042446	thyroxine 5'-deiodinase activity|integral component of membrane|thyroid hormone metabolic process|hormone biosynthetic process
DNAJC12	1.08163	0.738474		0.470136	0.000173717	Down	0.3673	0.010527	Down	0.740002	0.279397		0.50916	0.0069587		1.26846	0.527148		1.3775	0.396467		0.632715	0.0709292		0.501376	0.0741599		0.683335	0.191785		1.73189	1.29974	1.12575	1.60056	2.286	1.02021	1.96762	3.37601	2.09031	2.98912	1.88203	2.53576	3.41098	2.0747	1.84248	GeneID:102277248,Genbank:XM_005907333.2	DnaJ (Hsp40) homolog, subfamily C, member 12, transcript variant X2	GO:0005737	cytoplasm
DNAL1	1.2488	0.597004		2.28088	0.010631	Up	1.96097	0.0673655		1.21586	0.562905		2.85494	0.00219551	Up	1.15162	0.749217		1.44592	0.443003		1.85784	0.122204		1.61448	0.276322		2.32027	0.0518275		2.07771	1.16758	1.01706	0.682229	0.600742	1.27014	0.548958	0.355875	0.260799	0.561089	0.338089	0.369132	0.542061	0.260221	0.352526	GeneID:102280856,Genbank:XM_005893816.1	dynein, axonemal, light chain 1	GO:0003774,GO:0005737,GO:0005874,GO:0030286,GO:0036158,GO:0042995,GO:0043014,GO:0045504	motor activity|cytoplasm|microtubule|dynein complex|outer dynein arm assembly|cell projection|alpha-tubulin binding|dynein heavy chain binding
DOCK2	1.00336	0.998972		2.62892	8.94329e-05	Up	1.34569	0.293797		1.40163	0.283306		2.65145	9.43029e-05	Up	1.93995	0.0309647		1.95724	0.0331716		1.87435	0.182922		0.966141	0.896386		1.87989	0.160634		1.14591	0.692088	0.856393	0.556308	1.02695	0.418579	0.783879	0.453633	0.440991	0.134641	0.422822	0.346179	0.22751	0.287978	0.360623	GeneID:102283435,Genbank:XM_005888161.1	dedicator of cytokinesis 2	GO:0001766,GO:0001768,GO:0001771,GO:0002277,GO:0005096,GO:0005576,GO:0005829,GO:0005856,GO:0006935,GO:0007264,GO:0016020,GO:0030036,GO:0030676,GO:0035580,GO:0042608,GO:0043312,GO:0044351,GO:0045059,GO:0045060,GO:0046633,GO:0050690,GO:0050766,GO:0070062	membrane raft polarization|establishment of T cell polarity|immunological synapse formation|myeloid dendritic cell activation involved in immune response|GTPase activator activity|extracellular region|cytosol|cytoskeleton|chemotaxis|small GTPase mediated signal transduction|membrane|actin cytoskeleton organization|Rac guanyl-nucleotide exchange factor activity|specific granule lumen|T cell recept…
DOCK4	1.00338	1		2.07756	2.36736e-06	Up	2.33741	4.86397e-05	Up	2.25462	2.23815e-05	Up	2.08814	5.5488e-05	Up	0.881553	0.656401		0.887621	0.711453		0.913068	0.657709		1.03485	0.994145		0.914921	0.723617		2.34555	1.54298	1.97484	1.10759	0.476443	0.872824	1.20586	0.489386	0.566492	0.994167	0.682911	0.825658	1.21319	0.769698	0.623107	GeneID:102273662,Genbank:XM_014478008.1	dedicator of cytokinesis 4	GO:0005085,GO:0005096,GO:0005730,GO:0005794,GO:0005829,GO:0005886,GO:0007264,GO:0016020,GO:0017124,GO:0030165,GO:0030971,GO:0032420,GO:0032421,GO:0048365,GO:0060326,GO:1904694,GO:1904754	guanyl-nucleotide exchange factor activity|GTPase activator activity|nucleolus|Golgi apparatus|cytosol|plasma membrane|small GTPase mediated signal transduction|membrane|SH3 domain binding|PDZ domain binding|receptor tyrosine kinase binding|stereocilium|stereocilium bundle|Rac GTPase binding|cell chemotaxis|negative regulation of vascular smooth muscle contraction|positive regulation of vascular …
DOCK8	1.15188	0.341049		2.25272	8.44559e-05	Up	2.27617	0.000111326	Up	2.07757	0.000230523	Up	2.6046	9.38161e-07	Up	0.982143	0.951285		1.13729	0.391775		1.08013	0.670241		1.09815	0.746918		1.24384	0.179181		6.10094	3.72526	5.14432	1.85	2.965	2.23167	3.03024	1.43876	1.47718	1.85248	2.49087	1.68322	1.90789	1.78781	1.92716	GeneID:102278451,Genbank:XM_005900012.2	dedicator of cytokinesis 8, transcript variant X1	GO:0001771,GO:0005085,GO:0005737,GO:0005829,GO:0007264,GO:0007596,GO:0016020,GO:0031256,GO:0031258,GO:0036336,GO:0043547,GO:0061485,GO:0070233,GO:1903905,GO:1990869,GO:2000406	immunological synapse formation|guanyl-nucleotide exchange factor activity|cytoplasm|cytosol|small GTPase mediated signal transduction|blood coagulation|membrane|leading edge membrane|lamellipodium membrane|dendritic cell migration|positive regulation of GTPase activity|memory T cell proliferation|negative regulation of T cell apoptotic process|positive regulation of establishment of T cell polar…
DOCK9	1.27153	0.155719		2.60209	6.27893e-12	Up	2.32951	5.38407e-05	Up	2.43102	1.51352e-06	Up	3.31913	3.83864e-19	Up	1.10879	0.610185		1.41537	0.21863		1.06126	0.834884		0.955333	0.799855		1.3484	0.308269		9.58449	7.34518	8.98866	4.42476	1.91994	3.89686	5.79006	2.21691	1.91489	2.38608	3.57023	2.93775	2.89453	2.14311	2.15722	GeneID:102275145,Genbank:XM_014479277.1	dedicator of cytokinesis 9	GO:0005085,GO:0005829,GO:0007264,GO:0007596,GO:0012505,GO:0016020,GO:0043547,GO:0045296	guanyl-nucleotide exchange factor activity|cytosol|small GTPase mediated signal transduction|blood coagulation|endomembrane system|membrane|positive regulation of GTPase activity|cadherin binding
DPEP1	1.52648	0.149106		0.337669	0.00114399	Down	0.202565	0.0215074	Down	0.275191	0.139688		0.516599	0.0184409		1.65046	0.381538		2.53448	0.122868		1.21169	0.753322		0.740257	0.677649		1.85047	0.380604		0.772556	1.14505	0.834679	8.41559	0.788673	3.20117	2.65747	8.40678	3.89104	3.71482	2.51605	2.23804	2.53589	1.31105	2.42982	GeneID:102266837,Genbank:XM_014477205.1	dipeptidase 1 (renal), transcript variant X2	GO:0005615,GO:0005634,GO:0005886,GO:0008239,GO:0008270,GO:0016324,GO:0016805,GO:0016999,GO:0030054,GO:0030336,GO:0031225,GO:0034235,GO:0035690,GO:0043027,GO:0043066,GO:0043154,GO:0045177,GO:0050667,GO:0070573,GO:0071277,GO:0071732,GO:0072341	extracellular space|nucleus|plasma membrane|dipeptidyl-peptidase activity|zinc ion binding|apical plasma membrane|dipeptidase activity|antibiotic metabolic process|cell junction|negative regulation of cell migration|anchored component of membrane|GPI anchor binding|cellular response to drug|cysteine-type endopeptidase inhibitor activity involved in apoptotic process|negative regulation of apoptot…
DPT	1.55672	0.00579197		0.412946	6.97077e-13	Down	0.155182	0.000224412	Down	0.279905	6.00142e-15	Down	0.644526	0.0236986		2.63808	0.0218196	Up	4.12443	0.00242685	Up	1.46754	0.0089178		0.559344	0.115288		2.2806	3.42518e-07	Up	19.6921	22.2164	17.4445	68.9554	76.9319	57.1304	69.0012	132.679	96.4894	43.8797	35.4146	48.3215	31.6256	35.5552	20.4079	GeneID:102284984,Genbank:XM_005897193.2	dermatopontin	GO:0005578,GO:0005615,GO:0007155,GO:0008285,GO:0030199,GO:0031012	proteinaceous extracellular matrix|extracellular space|cell adhesion|negative regulation of cell proliferation|collagen fibril organization|extracellular matrix
DPYSL5	0.951778	0.924041		0.413297	0.0172686	Down	1.90725	0.251757		4.82623	0.0374896	Up	0.394865	0.101938		0.2151	0.000669224	Down	0.206406	0.0179137	Down	0.0845963	6.70292e-06	Down	0.396033	0.399244		0.08062	0.00193978	Down	0.141465	0.167577	0.212812	0.0649759	0	0.0657242	0.0318911	0.133353	0.0956158	0.438441	0.281857	0.275493	0.137722	0.302169	0.547677	GeneID:102266175,Genbank:XM_005895707.1	dihydropyrimidinase-like 5	GO:0005829,GO:0007165,GO:0007399,GO:0007411,GO:0008017,GO:0016810,GO:0030425,GO:0043025	cytosol|signal transduction|nervous system development|axon guidance|microtubule binding|hydrolase activity, acting on carbon-nitrogen (but not peptide) bonds|dendrite|neuronal cell body
DRC1	1.27362	0.148382		0.442152	1.13501e-05	Down	0.866862	0.87047		1.52369	0.0395255		0.564549	5.3285e-05		0.505529	0.0235341		0.647695	0.147949		0.288575	7.18832e-09	Down	0.574607	0.372278		0.367362	3.38366e-08	Down	2.51961	3.42285	2.74131	1.38385	2.01561	2.7424	0.825082	4.34828	2.97347	7.79852	5.61986	5.58225	5.68715	4.22763	6.08152	GeneID:102287999,Genbank:XM_005895698.2	dynein regulatory complex subunit 1, transcript variant X1	GO:0005930,GO:0007368,GO:0007507,GO:0060285,GO:0070286	axoneme|determination of left/right symmetry|heart development|cilium-dependent cell motility|axonemal dynein complex assembly
DRP2	1.02162	0.97666		2.11143	0.00944504	Up	0.75572	0.517137		0.763032	0.541003		2.16632	0.00904331	Up	2.76754	0.108687		2.83918	0.103588		2.7367	0.0565097		0.985109	0.875763		2.79459	0.0527193		0.813096	0.584976	0.468006	1.16532	0.35088	0.796059	1.50681	0.416405	0.271958	0.272678	0.385275	0.199813	0.320775	0.307944	0.20835	GeneID:102283698,Genbank:XM_005901019.2	dystrophin related protein 2, transcript variant X2	GO:0007417,GO:0008270,GO:0014069,GO:0030054,GO:0030425,GO:0043204,GO:0045211,GO:0050808	central nervous system development|zinc ion binding|postsynaptic density|cell junction|dendrite|perikaryon|postsynaptic membrane|synapse organization
DSCAML1	0.906841	0.78586		0.233214	0.00100205	Down	0.483413	0.334303		2.9376	0.314888		0.212697	0.00415743	Down	0.4799	0.0664149		0.438802	0.0777336		0.0794671	2.44508e-05	Down	0.16667	0.048749	Down	0.0720929	6.01705e-05	Down	0.0253924	0.0621478	0.0732081	0.00858982	0.035162	0.0267372	0.0164551	0.159782	0.11694	0.243365	0.259569	0.14816	0.0723001	0.295786	0.284024	GeneID:102281428,Genbank:XM_005897182.1	Down syndrome cell adhesion molecule like 1	GO:0001709,GO:0005615,GO:0005886,GO:0007156,GO:0007409,GO:0007417,GO:0007420,GO:0009953,GO:0009986,GO:0016021,GO:0030054,GO:0042803,GO:0045202,GO:0048704	cell fate determination|extracellular space|plasma membrane|homophilic cell adhesion via plasma membrane adhesion molecules|axonogenesis|central nervous system development|brain development|dorsal/ventral pattern formation|cell surface|integral component of membrane|cell junction|protein homodimerization activity|synapse|embryonic skeletal system morphogenesis
EARS2	0.576841	0.0634922		2.32047	0.00375514	Up	3.13699	0.00120495	Up	2.59476	0.0067831	Up	1.34189	0.277518		0.735543	0.46787		0.425687	0.0272147	Down	0.888342	0.780883		1.21155	0.704056		0.511599	0.0787503		1.75477	1.17858	1.60174	0.988304	0.437762	0.838702	0.536271	0.748243	0.445573	0.421402	0.836789	0.656402	1.34061	1.04808	0.932114	GeneID:102265177,Genbank:XM_005905324.1	glutamyl-tRNA synthetase 2, mitochondrial	GO:0000049,GO:0004818,GO:0005524,GO:0005739,GO:0005759,GO:0006424,GO:0008270,GO:0050561,GO:0070127	tRNA binding|glutamate-tRNA ligase activity|ATP binding|mitochondrion|mitochondrial matrix|glutamyl-tRNA aminoacylation|zinc ion binding|glutamate-tRNA(Gln) ligase activity|tRNA aminoacylation for mitochondrial protein translation
EIF2AK2	1.20784	0.424199		2.53773	0.000714761	Up	1.57664	0.0558932		2.06031	0.00552642	Up	3.07725	4.36338e-05	Up	1.59612	0.0630386		1.93868	0.0128316		1.22137	0.457363		0.7659	0.33464		1.47544	0.173516		3.00354	1.41628	2.03035	1.24322	0.7458	0.92367	1.45574	0.833283	0.775733	0.628802	0.925359	0.688912	0.707691	0.532968	0.764398	GeneID:102281444,Genbank:XM_005901906.1	eukaryotic translation initiation factor 2-alpha kinase 2
EIF5A2	0.596042	0.30036		2.63666	0.0300135	Up	1.82924	0.207286		1.8127	0.220217		1.57562	0.273978		1.42633	0.559721		0.854437	0.806092		1.4335	0.582826		1.00809	1		0.854393	0.793466		2.02455	1.14236	1.41838	1.25732	0.0823702	0.825247	0.945162	0.603345	0.151974	0.511325	0.540604	0.338054	0.876885	0.464105	1.03266	GeneID:102270171,Genbank:XM_005891734.1	eukaryotic translation initiation factor 5A2	GO:0003746,GO:0005643,GO:0005789,GO:0005829,GO:0006452,GO:0007283,GO:0008284,GO:0008612,GO:0010509,GO:0015031,GO:0043022,GO:0043231,GO:0045901,GO:0045905,GO:0051028	translation elongation factor activity|nuclear pore|endoplasmic reticulum membrane|cytosol|translational frameshifting|spermatogenesis|positive regulation of cell proliferation|peptidyl-lysine modification to peptidyl-hypusine|polyamine homeostasis|protein transport|ribosome binding|intracellular membrane-bounded organelle|positive regulation of translational elongation|positive regulation of tra…
ELK4	0.816413	0.417362		2.92073	0.0112041	Up	2.13155	0.04587	Up	2.15998	0.0545357		2.39096	0.0268823	Up	1.35764	0.289766		1.11311	0.689589		1.33972	0.328553		0.986594	0.947843		1.09275	0.764192		4.93183	2.2132	2.19034	1.24302	1.06339	2.0802	1.8016	1.08465	0.876978	0.912115	1.02471	1.22785	1.479	1.17836	1.46568	GeneID:102279713,Genbank:XM_005909658.1	ELK4, ETS-domain protein (SRF accessory protein 1)	GO:0000122,GO:0000978,GO:0000981,GO:0001047,GO:0001077,GO:0003677,GO:0003682,GO:0003700,GO:0003712,GO:0005634,GO:0005654,GO:0005829,GO:0030154,GO:0045944,GO:0070932	negative regulation of transcription from RNA polymerase II promoter|RNA polymerase II proximal promoter sequence-specific DNA binding|RNA polymerase II transcription factor activity, sequence-specific DNA binding|core promoter binding|transcriptional activator activity, RNA polymerase II proximal promoter sequence-specific DNA binding|DNA binding|chromatin binding|DNA binding transcription facto…
EPM2AIP1	1.34315	0.12576		4.40946	7.0069e-08	Up	5.02653	8.58227e-09	Up	5.26663	1.18265e-08	Up	5.94233	5.27932e-10	Up	0.870541	0.579902		1.17415	0.401286		0.828927	0.547568		0.952698	0.823998		1.11241	0.765424		20.4196	11.3309	14.9048	4.38415	1.41917	3.37505	4.17026	2.08289	1.96247	2.59033	4.12066	3.21993	3.11206	2.714	2.00945	GeneID:102287189,Genbank:XM_005907420.2	EPM2A (laforin) interacting protein 1	GO:0000981,GO:0003677,GO:0005654,GO:0005737,GO:0005783,GO:0032868,GO:0042802,GO:0045725,GO:2000467	RNA polymerase II transcription factor activity, sequence-specific DNA binding|DNA binding|nucleoplasm|cytoplasm|endoplasmic reticulum|response to insulin|identical protein binding|positive regulation of glycogen biosynthetic process|positive regulation of glycogen (starch) synthase activity
ETNK1	0.714858	0.180716		2.09202	0.0362403	Up	1.71332	0.084721		2.17958	0.021526	Up	1.50094	0.166841		1.20988	0.622873		0.869185	0.591023		0.952025	0.889974		0.789666	0.563903		0.679986	0.230277		3.10773	1.7166	1.27939	0.731921	0.745906	0.820082	0.880547	0.716941	0.874793	0.535727	0.902043	0.779227	1.23774	0.98089	1.08842	GeneID:102269833,Genbank:XM_005897701.2	ethanolamine kinase 1	GO:0004305,GO:0005524,GO:0005654,GO:0005829,GO:0005886,GO:0006646,GO:0016020	ethanolamine kinase activity|ATP binding|nucleoplasm|cytosol|plasma membrane|phosphatidylethanolamine biosynthetic process|membrane
FABP7	1.31618	0.336785		0.293651	0.00121219	Down	1.17489	0.733574		2.10198	0.186433		0.387415	0.00280349	Down	0.248897	0.000437701	Down	0.329993	0.000998313	Down	0.139619	1.85413e-06	Down	0.56357	0.456731		0.183814	6.32553e-08	Down	8.64776	8.63969	21.7835	2.49486	8.21675	7.22286	1.65061	8.21831	14.7968	51.5998	40.0322	25.739	35.6975	21.2945	38.7391	GeneID:102278207,Genbank:XM_005890114.2	fatty acid binding protein 7, brain	GO:0005737,GO:0005911,GO:0008289,GO:0021846,GO:0022008,GO:0042995,GO:0043025,GO:0060134,GO:0071944	cytoplasm|cell-cell junction|lipid binding|cell proliferation in forebrain|neurogenesis|cell projection|neuronal cell body|prepulse inhibition|cell periphery
FAM120C	0.928734	0.651984		2.03729	7.6138e-06	Up	2.32025	0.000172828	Up	2.14956	0.000179299	Up	1.89737	3.44532e-05		0.870834	0.661404		0.81193	0.443099		0.94057	0.783118		1.07768	0.89043		0.872472	0.530858		3.6024	2.51712	2.86915	1.10473	1.0865	1.95179	1.87962	0.844493	0.748566	1.27103	1.33947	1.34468	1.60341	1.51175	1.43997	GeneID:102286817,Genbank:XM_005888471.2	family with sequence similarity 120C	GO:0005634	nucleus
FAM180B	1.86685	0.0265068		0.272187	0.000207151	Down	0.140058	4.00436e-07	Down	0.181008	6.03733e-06	Down	0.509733	0.0092573		1.93231	0.0367183		3.62825	0.000141051	Up	1.49452	0.161418		0.7769	0.413629		2.78959	0.000936633	Up	3.61834	6.33291	18.901	63.8651	33.8297	38.5735	40.1913	107.56	57.0178	47.0654	47.9329	30.4119	34.3155	27.9742	12.8146	GeneID:106700982,Genbank:XM_014479177.1	family with sequence similarity 180, member B	GO:0016021	integral component of membrane
FAM199X	1.13963	0.77253		4.7694	0.0439236	Up	3.68985	0.0828708		3.79889	0.0616936		5.45645	0.0321716	Up	1.28123	0.530647		1.46657	0.391553		1.24415	0.675481		0.969071	0.878866		1.41698	0.513773		2.36882	0.512328	0.993925	0.397084	0.25924	0.305383	0.469701	0.196243	0.168059	0.181387	0.242491	0.279824	0.0899119	0.210747	0.282612	GeneID:102283966,Genbank:XM_005899281.1	family with sequence similarity 199, X-linked
FAM229A	0.695342	0.277573		2.08207	0.0197839	Up	2.2526	0.0290348	Up	2.19186	0.0382919	Up	1.45097	0.212835		0.916477	0.864433		0.640503	0.295081		0.943057	0.908705		1.02933	0.975944		0.655472	0.322396		1.69737	2.99782	2.80284	1.90347	1.61834	1.23374	1.25171	0.653003	1.20324	1.71827	0.672433	1.18104	1.12262	1.03413	2.11402	GeneID:102266038,Genbank:XM_005906208.1	family with sequence similarity 229, member A
FAM46A	1.61843	0.0097031		2.23583	0.0439405	Up	1.19245	0.524343		2.28481	0.0497586	Up	3.62664	0.00549825	Up	1.85619	0.00353503		3.0205	3.02142e-06	Up	0.966914	0.904801		0.522933	0.0130764		1.56493	0.223142		16.2587	7.32716	7.26108	6.35943	1.87179	5.22527	7.27067	7.40806	6.95248	4.96524	4.56651	3.89995	3.57861	1.88026	3.17038	GeneID:102285383,Genbank:XM_005906975.2	family with sequence similarity 46, member A	GO:0003723,GO:0016779	RNA binding|nucleotidyltransferase activity
FAM84B	0.581037	0.00640114		2.4911	2.82044e-06	Up	3.08336	2.21745e-05	Up	2.92543	1.2618e-05	Up	1.45149	0.0358658		0.800558	0.616841		0.466946	0.0102616	Down	0.842932	0.550781		1.04989	0.984348		0.489519	0.00650566	Down	4.93729	5.49939	4.28836	2.98411	1.20523	2.8517	4.11462	1.47047	1.31327	2.65329	2.43816	2.17311	3.91406	2.86725	4.54063	GeneID:102265965,Genbank:XM_005909914.2	family with sequence similarity 84, member B	GO:0005737,GO:0005886	cytoplasm|plasma membrane
FBN3	1.11339	0.933658		3.71543	0.0451585	Up	3.57237	0.0729139		6.69441	0.00195347	Up	4.15087	0.0286907	Up	1.03705	0.895629		1.15152	0.837905		0.55081	0.652308		0.525033	0.557827		0.608876	0.73227		1.36237	1.37584	3.15773	0.173114	0.0315149	0.851688	1.66287	0.140145	0.0819948	0.0695945	0.11034	1.43219	0.00561657	1.3044	0.0529203	GeneID:102280647,Genbank:XM_014476677.1	fibrillin 3	GO:0005201,GO:0005509,GO:0005578,GO:0009653,GO:0031012,GO:0090287	extracellular matrix structural constituent|calcium ion binding|proteinaceous extracellular matrix|anatomical structure morphogenesis|extracellular matrix|regulation of cellular response to growth factor stimulus
FGF18	0.9978	0.992577		2.45208	0.0104178	Up	1.80733	0.280838		1.85236	0.0526524		2.45533	0.0103749	Up	1.34701	0.501477		1.35045	0.513398		1.31473	0.266598		0.970643	0.830203		1.31131	0.285372		4.82711	3.14312	6.59497	3.37407	2.43035	3.10457	6.11061	1.18732	1.44197	2.65797	1.88488	1.83338	1.66507	3.01097	2.09445	GeneID:102287270,Genbank:XM_005905094.1	fibroblast growth factor 18	GO:0001503,GO:0001525,GO:0001957,GO:0001958,GO:0002063,GO:0005104,GO:0005105,GO:0005111,GO:0005576,GO:0005730,GO:0007165,GO:0008083,GO:0008284,GO:0008543,GO:0030324,GO:0030949,GO:0032332,GO:0043406,GO:0043536,GO:0045766,GO:0070374,GO:2000546	ossification|angiogenesis|intramembranous ossification|endochondral ossification|chondrocyte development|fibroblast growth factor receptor binding|type 1 fibroblast growth factor receptor binding|type 2 fibroblast growth factor receptor binding|extracellular region|nucleolus|signal transduction|growth factor activity|positive regulation of cell proliferation|fibroblast growth factor receptor sign…
FGF2	0.929905	0.67985		2.05724	2.19511e-05	Up	3.64972	2.28166e-08	Up	4.95686	1.33331e-11	Up	1.92113	9.01374e-05		0.559485	0.0172595		0.52336	0.00807412		0.412048	0.000714593	Down	0.739361	0.421087		0.382994	0.00025361	Down	12.9122	11.4106	13.8945	2.3538	1.43918	2.43841	2.15136	2.77353	2.40827	4.55265	5.3469	5.03963	5.57116	7.80962	6.21354	GeneID:102284897,Genbank:XM_005899730.2	fibroblast growth factor 2 (basic)	GO:0001525,GO:0001658,GO:0005104,GO:0005576,GO:0005634,GO:0007165,GO:0008083,GO:0008201,GO:0008284,GO:0008543,GO:0030154,GO:0051781,GO:0060548,GO:1903672	angiogenesis|branching involved in ureteric bud morphogenesis|fibroblast growth factor receptor binding|extracellular region|nucleus|signal transduction|growth factor activity|heparin binding|positive regulation of cell proliferation|fibroblast growth factor receptor signaling pathway|cell differentiation|positive regulation of cell division|negative regulation of cell death|positive regulation o…
FKBP10	1.74973	1.51528e-06		0.440585	4.18891e-11	Down	0.130831	0.0232334	Down	0.780862	0.276308		0.773813	0.0334494		3.34348	0.12335		5.88948	0.0399196	Up	0.560384	0.000582556		0.16908	0.0381339	Down	0.98044	0.914926		7.56117	7.38021	9.06818	15.4996	10.1828	8.88076	9.65683	91.9445	75.287	19.7316	19.0508	15.8338	8.69428	11.6368	11.3224	GeneID:102267422,Genbank:XM_005899239.2	FK506 binding protein 10, 65 kDa	GO:0000412,GO:0003755,GO:0005509,GO:0005528,GO:0005730,GO:0005737,GO:0005788,GO:0061077	histone peptidyl-prolyl isomerization|peptidyl-prolyl cis-trans isomerase activity|calcium ion binding|FK506 binding|nucleolus|cytoplasm|endoplasmic reticulum lumen|chaperone-mediated protein folding
FKTN	0.867539	0.681502		2.33374	0.00298269	Up	1.97148	0.03571		3.17802	0.00140522	Up	2.02961	0.012375	Up	1.17304	0.713803		1.02449	0.990147		0.729866	0.493809		0.622916	0.327425		0.633517	0.310131		1.5021	0.897503	1.18095	0.265794	0.444474	0.492557	0.470086	0.372128	0.490587	0.619214	0.281147	0.36452	0.560489	0.431014	0.580938	GeneID:102281218,Genbank:XM_005909294.2	fukutin	GO:0000139,GO:0005615,GO:0005634,GO:0005783,GO:0005794,GO:0005801,GO:0007399,GO:0007517,GO:0008285,GO:0016021,GO:0016740,GO:0035269,GO:0046329,GO:0060049	Golgi membrane|extracellular space|nucleus|endoplasmic reticulum|Golgi apparatus|cis-Golgi network|nervous system development|muscle organ development|negative regulation of cell proliferation|integral component of membrane|transferase activity|protein O-linked mannosylation|negative regulation of JNK cascade|regulation of protein glycosylation
FOXN2	1.2175	0.518579		2.69603	0.00257776	Up	2.84924	0.00459412	Up	3.36429	0.00112763	Up	3.28625	0.000927615	Up	0.939255	0.966712		1.14692	0.64774		0.79389	0.528937		0.844963	0.614719		0.965485	0.933346		3.43724	1.28806	2.58696	0.937208	0.381908	0.56409	0.965126	0.450714	0.454065	0.677997	0.678705	0.826693	1.06213	0.550449	0.726121	GeneID:102283147,Genbank:XM_005905717.2	forkhead box N2	GO:0003700,GO:0005634,GO:0006351,GO:0030154,GO:0035914,GO:0043231,GO:0043565,GO:0045893	DNA binding transcription factor activity|nucleus|transcription, DNA-templated|cell differentiation|skeletal muscle cell differentiation|intracellular membrane-bounded organelle|sequence-specific DNA binding|positive regulation of transcription, DNA-templated
FOXP2	1.04571	0.958912		2.46775	0.0309992	Up	1.92531	0.15364		1.00742	0.986108		2.584	0.0282104	Up	1.27098	0.682992		1.33276	0.640745		2.43115	0.0707836		1.91065	0.211195		2.53664	0.0710702		0.26564	0.191298	0.21982	0.174155	0.0979117	0.191968	0.210168	0.0896235	0.122709	0.0296438	0.122658	0.0302121	0.0414932	0.0622155	0.0418235	GeneID:102267237,Genbank:XM_005898908.1	forkhead box P2, transcript variant X3	GO:0003677,GO:0003700,GO:0005634,GO:0006351,GO:0021757,GO:0021758,GO:0042803,GO:0043565,GO:0046872	DNA binding|DNA binding transcription factor activity|nucleus|transcription, DNA-templated|caudate nucleus development|putamen development|protein homodimerization activity|sequence-specific DNA binding|metal ion binding
FRAS1	1.28681	0.0872794		3.08859	2.03643e-16	Up	2.43121	0.0175283	Up	3.44844	1.13882e-11	Up	3.98529	1.74082e-22	Up	1.2604	0.582352		1.62636	0.396385		0.888199	0.616879		0.700367	0.514054		1.14137	0.662851		1.87581	2.17642	2.24851	0.766972	0.367652	0.912052	1.81638	0.422893	0.27998	0.584126	0.643525	0.667803	0.632545	0.562429	0.384914	GeneID:102280838,Genbank:XM_005890200.1	Fraser extracellular matrix complex subunit 1	GO:0002009,GO:0003338,GO:0005886,GO:0007154,GO:0015031,GO:0016021,GO:0030326,GO:0043588,GO:0046872,GO:0060021,GO:0061618	morphogenesis of an epithelium|metanephros morphogenesis|plasma membrane|cell communication|protein transport|integral component of membrane|embryonic limb morphogenesis|skin development|metal ion binding|palate development|sublamina densa
FREM2	1.59824	0.29462		3.25713	8.05247e-05	Up	3.15133	0.00155673	Up	5.10729	2.05354e-05	Up	5.23152	5.17685e-07	Up	1.02455	0.887355		1.6452	0.315059		0.631929	0.391376		0.615783	0.352766		1.00899	1		0.237102	0.252624	0.183495	0.0836985	0.0357092	0.0604875	0.117347	0.0519955	0.0509248	0.0608505	0.0758106	0.0740399	0.0439775	0.0836249	0.0405063	GeneID:102273926,Genbank:XM_005901576.2	FRAS1 related extracellular matrix protein 2	GO:0002009,GO:0005604,GO:0005886,GO:0007154,GO:0007155,GO:0007507,GO:0016021,GO:0046872,GO:0048839,GO:0070062	morphogenesis of an epithelium|basement membrane|plasma membrane|cell communication|cell adhesion|heart development|integral component of membrane|metal ion binding|inner ear development|extracellular exosome
FRMD3	1.32135	0.167546		2.05118	6.41738e-05	Up	2.11945	0.00135892	Up	2.19373	0.000536827	Up	2.71769	6.52288e-08	Up	0.96089	0.892477		1.27533	0.354022		0.929449	0.765972		0.968528	0.900783		1.2269	0.443116		2.37258	1.57523	2.04305	1.0391	0.71541	0.677462	0.910972	0.497833	0.605959	0.828499	0.842264	0.792929	0.663488	0.60585	0.655273	GeneID:102279482,Genbank:XM_005903054.1	FERM domain containing 3, transcript variant X2	GO:0005200,GO:0005856,GO:0008092,GO:0016021,GO:0031032	structural constituent of cytoskeleton|cytoskeleton|cytoskeletal protein binding|integral component of membrane|actomyosin structure organization
FSD1L	0.965523	0.984209		2.85622	0.0349215	Up	2.69899	0.0521743		1.58021	0.333726		2.76544	0.0325374	Up	1.04585	0.97956		1.01597	1		1.78397	0.360729		1.71159	0.427264		1.72304	0.409624		0.438291	0.25903	0.236716	0.199579	0.12454	0.159552	0.114367	0.124571	0.0629801	0.141014	0.0890834	0.117813	0.121909	0.0977098	0.119224	GeneID:102280745,Genbank:XM_005909293.1	fibronectin type III and SPRY domain containing 1-like, transcript variant X2	GO:0005622	intracellular
FTH1	1.08093	0.430346		0.451218	2.25796e-12	Down	0.294593	6.28405e-12	Down	0.225054	1.54226e-20	Down	0.489351	1.32873e-11	Down	1.51991	0.0119175		1.65059	0.00168858		1.99625	1.58176e-06		1.31548	0.16931		2.15566	3.82242e-08	Up	46.3871	51.7996	46.2492	253.426	343.735	264.903	225.785	162.392	148.771	115.887	133.514	115.276	105.575	101.086	100.811	GeneID:102277133,Genbank:XM_005901290.1	ferritin, heavy polypeptide 1, transcript variant X2	GO:0004322,GO:0005506,GO:0005737,GO:0006826,GO:0006880,GO:0006955,GO:0008199,GO:0008285	ferroxidase activity|iron ion binding|cytoplasm|iron ion transport|intracellular sequestering of iron ion|immune response|ferric iron binding|negative regulation of cell proliferation
FUT2	1.06207	0.872382		0.266925	3.70443e-05	Down	0.818412	0.906606		1.69676	0.379279		0.283574	0.0376575	Down	0.322429	0.000748293	Down	0.34404	0.0556876		0.156201	1.62783e-11	Down	0.488946	0.426568		0.165723	0.00418164	Down	3.597	0.948537	0.982828	0.955827	1.48887	0.807651	0.0999423	3.43325	1.84251	7.17408	4.53036	5.35243	9.05977	2.4607	5.90446	GeneID:102283305,Genbank:XM_014478127.1	fucosyltransferase 2 (secretor status included)	GO:0005975,GO:0006486,GO:0008107,GO:0016021,GO:0032580,GO:0036065	carbohydrate metabolic process|protein glycosylation|galactoside 2-alpha-L-fucosyltransferase activity|integral component of membrane|Golgi cisterna membrane|fucosylation
FZD5	0.604333	0.0371826		2.97175	8.71106e-07	Up	4.7104	2.71318e-07	Up	7.04676	1.41666e-10	Up	1.79978	0.00420521		0.624963	0.286346		0.378987	0.00693568	Down	0.418208	0.0289374	Down	0.664961	0.417321		0.252471	0.00011195	Down	4.25312	4.15691	3.52518	0.639431	0.542875	1.35414	2.05611	0.63288	0.631395	1.70294	1.5679	1.50155	3.06881	1.86134	2.16116	GeneID:102282966,Genbank:XM_014481929.1	frizzled class receptor 5	GO:0000139,GO:0000578,GO:0001525,GO:0001540,GO:0002726,GO:0004930,GO:0005886,GO:0005887,GO:0005923,GO:0007223,GO:0007416,GO:0008285,GO:0008595,GO:0009986,GO:0016021,GO:0017147,GO:0019901,GO:0030182,GO:0030669,GO:0031077,GO:0031625,GO:0031901,GO:0032729,GO:0033077,GO:0035567,GO:0042813,GO:0043507,GO:0044332,GO:0045944,GO:0048469,GO:0048471,GO:0048596,GO:0050718,GO:0060061,GO:0060070,GO:0060071,GO:…	Golgi membrane|embryonic axis specification|angiogenesis|amyloid-beta binding|positive regulation of T cell cytokine production|G-protein coupled receptor activity|plasma membrane|integral component of plasma membrane|bicellular tight junction|Wnt signaling pathway, calcium modulating pathway|synapse assembly|negative regulation of cell proliferation|anterior/posterior axis specification, embryo|…
GADD45G	0.738815	0.280538		2.0941	0.0159108	Up	0.955287	0.980675		1.84788	0.196284		1.54797	0.119125		2.17718	0.183086		1.61543	0.382339		1.13484	0.840812		0.524535	0.345475		0.837083	0.749181		18.7123	10.3309	18.6902	5.15504	20.3791	4.51158	6.0327	20.925	20.5514	7.9686	4.67614	8.94325	11.7481	6.64375	11.2984	GeneID:102276116,Genbank:XM_005886657.2	growth arrest and DNA-damage-inducible, gamma	GO:0000185,GO:0005634,GO:0005737,GO:0006915,GO:0006950,GO:0007275,GO:0030154,GO:0043065,GO:0046330,GO:0051726,GO:1900745	activation of MAPKKK activity|nucleus|cytoplasm|apoptotic process|response to stress|multicellular organism development|cell differentiation|positive regulation of apoptotic process|positive regulation of JNK cascade|regulation of cell cycle|positive regulation of p38MAPK cascade
GALNT13	0.763458	0.621765		2.87674	0.0143111	Up	10.2532	6.60172e-05	Up	5.36394	0.00281831	Up	2.19904	0.0613582		0.27795	0.12208		0.213468	0.0510065		0.530404	0.429851		1.92222	0.566956		0.404682	0.232763		0.414579	0.180246	0.30881	0.066026	0.038252	0.0771783	0.0139204	0.0338049	0.0340227	0.144037	0.0323282	0.0851445	0.145316	0.0977663	0.142589	GeneID:102270015,Genbank:XM_014478438.1	polypeptide N-acetylgalactosaminyltransferase 13, transcript variant X1
GALNT16	1.64074	0.0682749		0.460212	0.012799	Down	0.155334	1.1027e-07	Down	0.167358	0.00276697	Down	0.758246	0.0211187		2.94292	0.000728011	Up	4.85931	2.27777e-06	Up	2.72747	0.0423311	Up	0.931585	0.900906		4.47629	0.00648989	Up	6.13484	6.3784	8.26393	68.6518	25.3973	36.4593	30.6446	48.2671	44.4211	14.4003	20.0577	9.37617	9.57556	9.48066	8.08519	GeneID:102265179,Genbank:XM_005905740.2	polypeptide N-acetylgalactosaminyltransferase 16
GAP43	0.871548	0.895485		4.67281	0.00279062	Up	4.59898	0.00763476	Up	3.85226	0.0243006	Up	4.10676	0.0069279	Up	1.00727	1		0.887843	0.901476		1.2099	0.851058		1.20298	0.844093		1.05752	0.975033		0.940153	0.46518	0.559939	0.070272	0.317789	0.212103	0.0680879	0.10558	0.206309	0.132645	0.252505	0.0548994	0.0370293	0.184256	0.336462	GeneID:102273286,Genbank:XM_005890258.1	growth associated protein 43	GO:0005516,GO:0005737,GO:0010001,GO:0014069,GO:0016198,GO:0030054,GO:0030424,GO:0031527,GO:0032584,GO:0040008,GO:0045165,GO:0051489,GO:0061564	calmodulin binding|cytoplasm|glial cell differentiation|postsynaptic density|axon choice point recognition|cell junction|axon|filopodium membrane|growth cone membrane|regulation of growth|cell fate commitment|regulation of filopodium assembly|axon development
GATA2	0.741134	0.2032		3.42226	1.02457e-09	Up	1.91191	0.00777118		1.32375	0.19513		2.54395	1.38744e-06	Up	1.7729	0.0340998		1.31943	0.280486		2.56354	0.000244284	Up	1.44669	0.218563		1.89744	0.0108766		2.58641	1.9328	1.70499	2.56918	2.09125	2.18564	1.90144	1.42629	1.10625	0.912063	0.491501	0.687354	0.867658	0.854473	0.551115	GeneID:102266117,Genbank:XM_014476769.1	GATA binding protein 2	GO:0000122,GO:0000977,GO:0000978,GO:0000980,GO:0001077,GO:0001085,GO:0001158,GO:0001228,GO:0001655,GO:0001709,GO:0001764,GO:0001892,GO:0003677,GO:0003682,GO:0003700,GO:0005634,GO:0005654,GO:0005667,GO:0006351,GO:0006909,GO:0007204,GO:0008134,GO:0008270,GO:0010725,GO:0021514,GO:0021533,GO:0021902,GO:0021954,GO:0021983,GO:0030154,GO:0030182,GO:0033993,GO:0035019,GO:0035065,GO:0035854,GO:0042472,GO:…	negative regulation of transcription from RNA polymerase II promoter|RNA polymerase II regulatory region sequence-specific DNA binding|RNA polymerase II proximal promoter sequence-specific DNA binding|RNA polymerase II distal enhancer sequence-specific DNA binding|transcriptional activator activity, RNA polymerase II proximal promoter sequence-specific DNA binding|RNA polymerase II transcription …
GFAP	0.569306	0.387292		3.11801	0.0220315	Up	0.474708	0.284687		0.437817	0.269771		1.78278	0.219388		6.50502	0.0639121		3.72152	0.138802		7.04229	0.0486288	Up	1.07808	0.979575		4.00758	0.120209		0.190062	0.273441	0.280265	1.32865	0.285747	0.434331	1.21321	0.311215	0.24928	0.125418	0.0650058	0.0380699	0.11295	0.262433	0.100126	GeneID:102274398,Genbank:XM_005903343.1	glial fibrillary acidic protein, transcript variant X2	GO:0005198,GO:0005737,GO:0005882,GO:0010625,GO:0010977,GO:0014002,GO:0016020,GO:0030198,GO:0031102,GO:0042802,GO:0043209,GO:0044297,GO:0045109,GO:0051580,GO:0060020,GO:0060291,GO:0097450,GO:1904714	structural molecule activity|cytoplasm|intermediate filament|positive regulation of Schwann cell proliferation|negative regulation of neuron projection development|astrocyte development|membrane|extracellular matrix organization|neuron projection regeneration|identical protein binding|myelin sheath|cell body|intermediate filament organization|regulation of neurotransmitter uptake|Bergmann glial c…
GHSR	0.788815	0.699181		4.77218	8.27261e-05	Up	3.1676	0.0116665	Up	7.41718	6.34383e-05	Up	3.77688	0.000720188	Up	1.49237	0.445954		1.18225	0.705266		0.635894	0.59455		0.425105	0.265089		0.501718	0.393296		1.04851	1.14326	0.840357	0.29556	0.073336	0.037874	0.678077	0.171511	0.133586	0.25196	0.261806	0.198075	0.284998	0.216008	0.181036	GeneID:102286831,Genbank:XM_005889916.1	growth hormone secretagogue receptor	GO:0001616,GO:0005886,GO:0008154,GO:0008343,GO:0009755,GO:0009986,GO:0016021,GO:0016520,GO:0030252,GO:0032094,GO:0032100,GO:0032691,GO:0032869,GO:0040018,GO:0042536,GO:0043005,GO:0043568,GO:0045121,GO:0045409,GO:0046697,GO:0050728,GO:0051963	growth hormone secretagogue receptor activity|plasma membrane|actin polymerization or depolymerization|adult feeding behavior|hormone-mediated signaling pathway|cell surface|integral component of membrane|growth hormone-releasing hormone receptor activity|growth hormone secretion|response to food|positive regulation of appetite|negative regulation of interleukin-1 beta production|cellular respons…
GMPR	0.890219	0.739151		2.0852	0.0147599	Up	0.823716	0.508802		0.246285	0.319602		1.86203	0.038914		2.51434	0.00710798	Up	2.24794	0.0155548	Up	8.51723	0.201736		3.38315	0.37206		7.57151	0.216503		1.36961	1.0728	1.3162	0.636972	14.9976	1.97744	1.72284	0.805556	1.79269	0.449091	0.528394	0.648927	0.792098	0.550772	0.495248	GeneID:102266183,Genbank:XM_014478946.1	guanosine monophosphate reductase, transcript variant X2	GO:0003920,GO:0006144,GO:0009117,GO:0046872,GO:1902560	GMP reductase activity|purine nucleobase metabolic process|nucleotide metabolic process|metal ion binding|GMP reductase complex
GNLY	0.147148	0.0545408		18.816	0.00242602	Up	1.28657	0.613266		2.24223	0.213176		2.76514	0.148959		14.4548	0.0308782	Up	2.12378	0.422216		8.34678	0.0119552	Up	0.583859	0.539279		1.22115	0.772008		15.5903	17.3473	1.68758	6.55507	7.94958	0.961048	2.03848	13.3689	6.21579	0.388073	0.17452	1.37349	7.57629	4.47642	0.313402	GeneID:102275400,Genbank:XM_005891665.1	granulysin	GO:0005576,GO:0006629,GO:0042742	extracellular region|lipid metabolic process|defense response to bacterium
GPC6	1.15379	0.601878		2.06064	0.00237891	Up	0.954479	1		1.96915	0.0454618		2.38056	0.000452569	Up	2.13898	0.109961		2.47965	0.063004		1.03334	0.950655		0.486466	0.167134		1.19146	0.729105		2.37455	1.57969	1.90628	1.49358	0.378044	1.08138	1.08859	2.31189	1.47313	1.13188	0.766558	0.724324	1.17019	0.56737	0.559965	GeneID:102285310,Genbank:XM_005909238.2	glypican 6	GO:0001523,GO:0005578,GO:0005615,GO:0005634,GO:0005796,GO:0005886,GO:0005887,GO:0006024,GO:0006027,GO:0016477,GO:0030203,GO:0031225,GO:0043202,GO:0043395,GO:1904929	retinoid metabolic process|proteinaceous extracellular matrix|extracellular space|nucleus|Golgi lumen|plasma membrane|integral component of plasma membrane|glycosaminoglycan biosynthetic process|glycosaminoglycan catabolic process|cell migration|glycosaminoglycan metabolic process|anchored component of membrane|lysosomal lumen|heparan sulfate proteoglycan binding|coreceptor activity involved in W…
GPLD1	1.11712	0.737074		2.01587	0.00327132	Up	0.879977	0.704967		1.48784	0.0402967		2.26266	0.00367957	Up	2.27093	0.171938		2.5466	0.144859		1.34544	0.156561		0.589843	0.310021		1.50117	0.137394		3.43591	2.37664	2.05006	2.05215	1.64865	1.49993	5.94283	1.21765	1.40631	0.84062	1.05113	1.66691	0.521552	1.61791	1.14256	GeneID:102286788,Genbank:XM_005903150.2	glycosylphosphatidylinositol specific phospholipase D1	GO:0001503,GO:0002042,GO:0002062,GO:0002430,GO:0004621,GO:0005578,GO:0005615,GO:0005737,GO:0006507,GO:0008285,GO:0008286,GO:0009749,GO:0010595,GO:0010694,GO:0010867,GO:0010897,GO:0010907,GO:0010983,GO:0017080,GO:0032869,GO:0034364,GO:0035690,GO:0035774,GO:0043065,GO:0043231,GO:0045919,GO:0046470,GO:0051044,GO:0051047,GO:0070633,GO:0071277,GO:0071397,GO:0071401,GO:0071467,GO:1900076	ossification|cell migration involved in sprouting angiogenesis|chondrocyte differentiation|complement receptor mediated signaling pathway|glycosylphosphatidylinositol phospholipase D activity|proteinaceous extracellular matrix|extracellular space|cytoplasm|GPI anchor release|negative regulation of cell proliferation|insulin receptor signaling pathway|response to glucose|positive regulation of end…
GPR174	1.15759	0.885022		4.47823	0.00170724	Up	1.87621	0.206023		2.35408	0.0940325		5.20408	0.00111263	Up	2.36666	0.17217		2.75834	0.141968		1.88992	0.39067		0.796948	0.698803		2.19173	0.330192		0.902723	0.507445	0.675744	0.208455	0.200765	0.248623	0.447467	0.147614	0.105092	0.0825894	0.170758	0.0640798	0.148273	0	0.172269	GeneID:102265328,Genbank:XM_005897918.2	G protein-coupled receptor 174	GO:0005886,GO:0016021,GO:0043029,GO:0045125	plasma membrane|integral component of membrane|T cell homeostasis|bioactive lipid receptor activity
GPR39	1.21428	0.563109		0.348209	0.000134275	Down	0.220451	0.000152233	Down	0.288605	8.74279e-05	Down	0.425383	0.116123		1.56431	0.0861853		1.90901	0.0677383		1.19986	0.489121		0.765938	0.286287		1.45556	0.184929		0.544583	1.29258	0.437605	2.60147	2.26537	2.24281	4.95409	2.27852	1.73775	1.55289	1.8697	2.17224	0.562517	2.50831	1.39138	GeneID:102266750,Genbank:XM_005898080.2	G protein-coupled receptor 39	GO:0004930,GO:0005886,GO:0016021,GO:0046872	G-protein coupled receptor activity|plasma membrane|integral component of membrane|metal ion binding
GPR63	1.49068	0.11644		2.48069	5.72437e-06	Up	2.26212	0.00153913	Up	3.69588	5.62591e-07	Up	3.70843	8.48787e-10	Up	1.08638	0.68666		1.62634	0.100051		0.666431	0.192928		0.613714	0.132643		0.992819	0.984173		4.68645	3.22932	2.7691	1.35601	0.949239	0.576377	2.05557	1.19697	0.772655	1.24208	1.27095	1.02371	1.11508	0.780957	0.807234	GeneID:102275212,Genbank:XM_005892260.1	G protein-coupled receptor 63	GO:0004930,GO:0005634,GO:0005829,GO:0005886,GO:0016021,GO:0043235	G-protein coupled receptor activity|nucleus|cytosol|plasma membrane|integral component of membrane|receptor complex
GPX2	0.851761	0.713148		0.472021	0.0053738	Down	0.192654	0.00755474	Down	0.619483	0.666243		0.402759	0.103504		2.43518	0.098479		2.08452	0.199154		0.768082	0.75145		0.316983	0.11116		0.653711	0.625262		1.63882	1.62436	1.99126	0.266699	7.24258	0.535071	3.04417	10.2942	8.14671	2.58148	4.15534	3.2195	6.64728	1.10848	4.6737	GeneID:102287394,Genbank:XM_005909763.2	glutathione peroxidase 2
GRID1	1.5235	0.137195		0.333477	0.00114677	Down	0.159165	2.37361e-08	Down	0.150106	0.000176452	Down	0.510311	0.0823869		2.08213	0.0116804	Up	3.19106	0.000161173	Up	2.20448	0.0322495	Up	1.06366	0.793096		3.35748	0.00484844	Up	0.234186	0.222695	0.165835	2.44867	0.980254	1.58443	1.10336	1.59318	1.40294	0.572294	0.789488	0.695275	0.32749	0.498283	0.541317	GeneID:102266846,Genbank:XM_005893472.2	glutamate receptor, ionotropic, delta 1	GO:0004970,GO:0005234,GO:0016021,GO:0030054,GO:0035176,GO:0045211,GO:0070062	ionotropic glutamate receptor activity|extracellularly glutamate-gated ion channel activity|integral component of membrane|cell junction|social behavior|postsynaptic membrane|extracellular exosome
GTF3C4	1.21984	0.271368		2.03992	5.61432e-06	Up	1.9958	0.0557465		2.0338	0.0104206	Up	2.49748	5.89556e-10	Up	1.01418	0.835815		1.2414	0.559604		0.992832	0.977695		0.975545	0.862554		1.21014	0.664253		7.38092	5.23611	5.82658	5.28166	1.25356	3.09656	6.28871	1.49436	1.2485	2.01866	3.40253	2.97456	2.60848	2.46191	2.11782	GeneID:102283706,Genbank:XM_005902753.1	general transcription factor IIIC, polypeptide 4, 90kDa	GO:0000127,GO:0003677,GO:0004402,GO:0005634,GO:0005654,GO:0005739,GO:0006351,GO:0006383,GO:0006384,GO:0008047,GO:0042791,GO:0042797	transcription factor TFIIIC complex|DNA binding|histone acetyltransferase activity|nucleus|nucleoplasm|mitochondrion|transcription, DNA-templated|transcription from RNA polymerase III promoter|transcription initiation from RNA polymerase III promoter|enzyme activator activity|5S class rRNA transcription from RNA polymerase III type 1 promoter|tRNA transcription from RNA polymerase III promoter
GXYLT1	0.907292	0.685988		2.77786	7.27308e-05	Up	2.37873	0.000487156	Up	3.01063	3.31048e-05	Up	2.52648	0.000221203	Up	1.15764	0.625938		1.0548	0.867693		0.915223	0.777304		0.791594	0.491283		0.829484	0.545029		4.4345	2.30979	2.41206	0.894452	0.741165	0.948148	1.26938	0.847798	0.746374	0.966202	0.798759	1.0212	1.35599	1.05496	1.07325	GeneID:102285532,Genbank:XM_005896818.1	glucoside xylosyltransferase 1	GO:0016021,GO:0016266,GO:0035252	integral component of membrane|O-glycan processing|UDP-xylosyltransferase activity
HCN2	1.08778	0.608522		0.498839	0.000519688	Down	0.688726	0.402083		0.879468	0.585785		0.54432	0.00105061		0.72002	0.199653		0.7873	0.331997		0.565865	0.00897228		0.789705	0.626418		0.614911	0.0307617		1.19643	1.63443	1.61026	1.54734	2.61354	2.2902	1.35757	2.42773	3.07716	2.56727	3.61436	3.85267	2.69631	2.58807	3.31732	GeneID:102279911,Genbank:XM_014477292.1	hyperpolarization activated cyclic nucleotide gated potassium channel 2	GO:0005222,GO:0005248,GO:0005249,GO:0005886,GO:0005887,GO:0030552,GO:0034765,GO:0035725,GO:0042391,GO:0042802,GO:0071320,GO:0071321,GO:0071805,GO:0098719,GO:0098855,GO:1990573	intracellular cAMP activated cation channel activity|voltage-gated sodium channel activity|voltage-gated potassium channel activity|plasma membrane|integral component of plasma membrane|cAMP binding|regulation of ion transmembrane transport|sodium ion transmembrane transport|regulation of membrane potential|identical protein binding|cellular response to cAMP|cellular response to cGMP|potassium io…
HEG1	1.16496	0.451378		2.65986	3.44259e-15	Up	2.22134	2.39077e-05	Up	2.77072	1.20348e-09	Up	3.10456	2.37226e-14	Up	1.18842	0.261326		1.38931	0.153982		0.95166	0.82562		0.800672	0.359926		1.10752	0.756542		11.2781	9.14214	10.9168	5.07714	2.16426	4.27266	6.39739	3.28496	2.95474	3.26811	3.98063	3.79573	4.48801	2.38314	2.80486	GeneID:102280658,Genbank:XM_005910608.2	heart development protein with EGF-like domains 1	GO:0001570,GO:0001701,GO:0001886,GO:0001945,GO:0003017,GO:0003209,GO:0003222,GO:0003281,GO:0005509,GO:0005576,GO:0005911,GO:0007043,GO:0009791,GO:0009897,GO:0016021,GO:0030324,GO:0035264,GO:0048845,GO:0050878,GO:0055017,GO:0060039,GO:0090271	vasculogenesis|in utero embryonic development|endothelial cell morphogenesis|lymph vessel development|lymph circulation|cardiac atrium morphogenesis|ventricular trabecula myocardium morphogenesis|ventricular septum development|calcium ion binding|extracellular region|cell-cell junction|cell-cell junction assembly|post-embryonic development|external side of plasma membrane|integral component of me…
HIPK1	1.36621	0.0611401		2.20768	1.47969e-05	Up	2.35953	0.000750601	Up	2.57005	8.88386e-06	Up	3.02616	2.73223e-10	Up	0.928611	0.958258		1.27357	0.377607		0.851479	0.537916		0.914853	0.718053		1.16243	0.569133		12.1262	7.92131	9.47336	4.84897	2.09031	4.25046	6.85706	2.44725	2.14955	2.82573	5.01611	4.2921	3.59028	2.91913	3.20795	GeneID:102267073,Genbank:XM_005887105.1	homeodomain interacting protein kinase 1	GO:0001654,GO:0004674,GO:0005524,GO:0005634,GO:0005654,GO:0005737,GO:0005813,GO:0005829,GO:0006351,GO:0006355,GO:0007224,GO:0008284,GO:0009952,GO:0010803,GO:0010842,GO:0016605,GO:0016607,GO:0030182,GO:0034333,GO:0042771,GO:0045766,GO:0048596,GO:0060059,GO:0060216,GO:0060235,GO:0061072,GO:0072577,GO:0097191,GO:1901796	eye development|protein serine/threonine kinase activity|ATP binding|nucleus|nucleoplasm|cytoplasm|centrosome|cytosol|transcription, DNA-templated|regulation of transcription, DNA-templated|smoothened signaling pathway|positive regulation of cell proliferation|anterior/posterior pattern specification|regulation of tumor necrosis factor-mediated signaling pathway|retina layer formation|PML body|nu…
HK2	0.751689	0.386251		2.05253	4.42845e-08	Up	1.75114	0.00184074		1.91223	0.000430324		1.54472	0.0695989		1.16293	0.623586		0.877344	0.66913		1.07132	0.786267		0.924712	0.878126		0.804067	0.579133		5.35785	5.77252	5.82689	2.19598	4.43082	2.21811	2.38171	3.41296	2.09859	2.48111	2.45155	2.51137	5.42608	2.36663	2.62098	GeneID:102274810,Genbank:XM_005906747.2	hexokinase 2	GO:0001678,GO:0004340,GO:0005524,GO:0005536,GO:0005829,GO:0006096,GO:0008865,GO:0019158,GO:0019318	cellular glucose homeostasis|glucokinase activity|ATP binding|glucose binding|cytosol|glycolytic process|fructokinase activity|mannokinase activity|hexose metabolic process
HMCN1	1.65167	0.0208605		3.07632	5.07869e-05	Up	2.8683	0.000215904	Up	4.79925	1.26263e-07	Up	5.09656	7.57246e-08	Up	1.06443	0.954628		1.76941	0.125952		0.637206	0.0163594		0.601594	0.134343		1.05281	0.787191		2.7221	1.47517	2.43585	0.473511	0.462498	0.416937	0.422913	0.739701	0.590829	0.697133	0.714087	0.456398	0.449786	0.303173	0.496479	GeneID:102279445,Genbank:XM_005893114.2	hemicentin 1	GO:0005509,GO:0005604,GO:0005938,GO:0007049,GO:0007601,GO:0030054,GO:0032154,GO:0050896,GO:0051301,GO:0070062	calcium ion binding|basement membrane|cell cortex|cell cycle|visual perception|cell junction|cleavage furrow|response to stimulus|cell division|extracellular exosome
HMCN2	0.813386	0.170012		2.53464	1.90858e-10	Up	1.48866	0.051773		0.929753	0.680772		2.06899	1.53115e-07	Up	1.69112	0.0302122		1.38127	0.0935093		2.71151	2.49979e-08	Up	1.603	0.0434031		2.20291	5.68181e-06	Up	1.25295	1.35442	1.23273	1.7372	1.63447	1.51194	1.31372	0.662074	1.06149	0.387989	0.62555	0.609696	0.572663	0.669691	0.697694	GeneID:102272057,Genbank:XM_014482572.1	hemicentin 2	GO:0005509,GO:0005604,GO:0005938,GO:0006939,GO:0030054,GO:0030335,GO:0031012,GO:0032154,GO:0050896	calcium ion binding|basement membrane|cell cortex|smooth muscle contraction|cell junction|positive regulation of cell migration|extracellular matrix|cleavage furrow|response to stimulus
HOXA6	1.69977	0.480103		5.58856	3.01617e-07	Up	2.0604	0.300667		1.34896	0.312488		9.57335	1.16231e-10	Up	2.68834	0.390456		4.59829	0.275833		4.11301	0.0017592	Up	1.51503	0.699402		7.00048	2.19633e-05	Up	2.78901	1.7928	1.77048	2.59821	1.97088	1.62928	3.0067	0.39095	0.291956	0.411549	1.11521	0.181252	0	0.318632	0	GeneID:102283511,Genbank:XM_005903684.2	homeobox A6	GO:0003700,GO:0005634,GO:0006351,GO:0009952,GO:0043565,GO:0048704	DNA binding transcription factor activity|nucleus|transcription, DNA-templated|anterior/posterior pattern specification|sequence-specific DNA binding|embryonic skeletal system morphogenesis
HOXA9	2.71531	0.281078		5.75602	0.000582516	Up	2.78602	0.0345886	Up	3.16081	0.00821992	Up	15.742	1.41053e-06	Up	2.0603	0.254206		5.62108	0.0210881	Up	1.82541	0.290114		0.882116	0.75546		4.94977	0.0244247	Up	0.900439	0.530664	1.59312	0.396665	0.661382	0.269282	0.700945	0.137349	0.713741	0.0976398	0.154423	0.198199	0.0617671	0.125886	0.0635388	GeneID:102286312,Genbank:XM_005903694.2	homeobox A9	GO:0000978,GO:0001077,GO:0005634,GO:0005667,GO:0005737,GO:0007283,GO:0007338,GO:0008584,GO:0009952,GO:0009954,GO:0010468,GO:0019899,GO:0030879,GO:0035115,GO:0042118,GO:0045638,GO:0045944,GO:0048706,GO:0060065,GO:0060216	RNA polymerase II proximal promoter sequence-specific DNA binding|transcriptional activator activity, RNA polymerase II proximal promoter sequence-specific DNA binding|nucleus|transcription factor complex|cytoplasm|spermatogenesis|single fertilization|male gonad development|anterior/posterior pattern specification|proximal/distal pattern formation|regulation of gene expression|enzyme binding|mamm…
HOXB2	1.0308	0.901433		2.21045	0.000382985	Up	1.36834	0.258949		1.18512	0.494432		2.28535	0.000161408	Up	1.60341	0.0726509		1.65873	0.060428		1.85518	0.0212015		1.15622	0.692588		1.90957	0.0182193		3.12236	5.44486	3.83287	4.01723	3.84324	4.02995	4.99617	2.14611	2.4304	1.46399	1.79301	2.48073	1.69514	1.86589	2.02505	GeneID:102275578,Genbank:XM_005890364.1	homeobox B2	GO:0001228,GO:0002011,GO:0005634,GO:0005654,GO:0005829,GO:0007275,GO:0008015,GO:0009952,GO:0009953,GO:0016607,GO:0021569,GO:0021570,GO:0021612,GO:0043565,GO:0045944,GO:0048704,GO:0048857	transcriptional activator activity, RNA polymerase II transcription regulatory region sequence-specific DNA binding|morphogenesis of an epithelial sheet|nucleus|nucleoplasm|cytosol|multicellular organism development|blood circulation|anterior/posterior pattern specification|dorsal/ventral pattern formation|nuclear speck|rhombomere 3 development|rhombomere 4 development|facial nerve structural org…
HOXB5	1.67203	0.468855		5.8215	2.03073e-06	Up	4.63035	0.000472705	Up	2.1659	0.0416852	Up	9.77503	3.08551e-08	Up	1.24501	0.66674		2.08851	0.366107		2.6787	0.0752656		2.13668	0.247817		4.47233	0.0171097	Up	1.34578	1.38399	0.996646	0.590285	0.913196	0.560983	0.813411	0.193915	0.0615517	0.251031	0.182751	0.332237	0.0648087	0.294266	0.165012	GeneID:102275286,Genbank:XM_005890363.1	homeobox B5	GO:0000980,GO:0001205,GO:0001650,GO:0003677,GO:0003700,GO:0005634,GO:0005829,GO:0006355,GO:0009952,GO:0045446,GO:0045944,GO:0048704,GO:0048706	RNA polymerase II distal enhancer sequence-specific DNA binding|transcriptional activator activity, RNA polymerase II distal enhancer sequence-specific DNA binding|fibrillar center|DNA binding|DNA binding transcription factor activity|nucleus|cytosol|regulation of transcription, DNA-templated|anterior/posterior pattern specification|endothelial cell differentiation|positive regulation of transcri…
HOXB6	0.999117	1		8.61044	1.32767e-24	Up	4.99947	7.64844e-10	Up	2.97407	2.20455e-06	Up	8.63839	2.14755e-24	Up	1.70647	0.270438		1.7131	0.286115		2.87523	0.00121494	Up	1.67783	0.261069		2.87226	0.00168784	Up	10.7348	13.0237	11.3549	8.2389	6.31571	4.76556	6.10072	1.91841	2.78681	1.80601	1.90049	2.00257	1.36203	2.34477	2.4958	GeneID:102275003,Genbank:XM_005890362.2	homeobox B6	GO:0003700,GO:0005634,GO:0006351,GO:0009952,GO:0034101,GO:0043565,GO:0048704,GO:0048706	DNA binding transcription factor activity|nucleus|transcription, DNA-templated|anterior/posterior pattern specification|erythrocyte homeostasis|sequence-specific DNA binding|embryonic skeletal system morphogenesis|embryonic skeletal system development
HOXB7	0.64439	0.0557003		4.35571	2.27045e-14	Up	1.53175	0.226131		0.925121	0.724279		2.81795	1.15869e-08	Up	2.81741	0.0497771	Up	1.82491	0.166982		4.67644	1.5843e-11	Up	1.65336	0.141446		3.01361	5.62859e-07	Up	7.76083	6.29202	5.72056	8.40542	7.64491	6.8498	8.62803	2.28119	2.24062	1.4717	1.78266	1.24844	2.1904	2.39714	2.88946	GeneID:102274730,Genbank:XM_005890361.1	homeobox B7	GO:0003700,GO:0005634,GO:0006351,GO:0007275,GO:0043565	DNA binding transcription factor activity|nucleus|transcription, DNA-templated|multicellular organism development|sequence-specific DNA binding
HOXB8	0.605317	0.523185		4.91925	0.0036917	Up	2.85771	0.0783289		6.31106	0.00563209	Up	2.99076	0.0358884	Up	1.71498	0.501875		1.03945	0.933657		0.773754	0.837519		0.451372	0.39885		0.466907	0.454094		1.00402	0.891037	1.81927	0.507803	0.197866	0.212455	0.68493	0.43171	0.100433	0.0749663	0.395484	0.611897	0.193642	1.09047	0.296739	GeneID:102282700,Genbank:XM_014476523.1	homeobox B8	GO:0000122,GO:0003700,GO:0005654,GO:0006351,GO:0007625,GO:0008344,GO:0009952,GO:0019233,GO:0021516,GO:0043565,GO:0045638,GO:0048704	negative regulation of transcription from RNA polymerase II promoter|DNA binding transcription factor activity|nucleoplasm|transcription, DNA-templated|grooming behavior|adult locomotory behavior|anterior/posterior pattern specification|sensory perception of pain|dorsal spinal cord development|sequence-specific DNA binding|negative regulation of myeloid cell differentiation|embryonic skeletal sys…
HOXC10	1.11311	0.925782		6.47221	1.82539e-05	Up	8.32232	2.04609e-06	Up	10.7367	3.07989e-07	Up	7.22276	4.92699e-06	Up	0.771663	0.70004		0.864942	0.804348		0.600438	0.553056		0.78355	0.877718		0.667918	0.659354		0.652719	1.10226	1.27499	0.183381	0.181352	0	0.0520759	0.151456	0.194797	0.384144	0.125546	0.10181	0.212248	0.37135	0.0268457	GeneID:102274218,Genbank:XM_005902100.1	homeobox C10	GO:0000977,GO:0001228,GO:0001501,GO:0009952,GO:0009954,GO:0016604,GO:0019907,GO:0021520,GO:0030326,GO:0050905	RNA polymerase II regulatory region sequence-specific DNA binding|transcriptional activator activity, RNA polymerase II transcription regulatory region sequence-specific DNA binding|skeletal system development|anterior/posterior pattern specification|proximal/distal pattern formation|nuclear body|cyclin-dependent protein kinase activating kinase holoenzyme complex|spinal cord motor neuron cell fa…
HOXC12	0.347679	0.335422		12.2322	0.0001342	Up	inf	1.48163e-06	Up	inf	2.48045e-06	Up	4.26113	0.0117149	Up	0	0.423552		0	0.0619894		0	0.429843					0	0.064355		0.266729	0.975275	1.1618	0	0	0	0	0	0	0	0	0	0.339404	0.116997	0	GeneID:102274788,Genbank:XM_005902102.1	homeobox C12	GO:0005634,GO:0006351,GO:0006355,GO:0007275,GO:0043565	nucleus|transcription, DNA-templated|regulation of transcription, DNA-templated|multicellular organism development|sequence-specific DNA binding
HOXC4	1.77907	0.000980051		0.438506	2.46515e-05	Down	0.210178	1.21332e-09	Down	0.292387	0.000130603	Down	0.782417	0.268555		2.06883	0.000596286	Up	3.69729	4.79799e-08	Up	1.48972	0.0984327		0.723378	0.19061		2.64746	0.000718291	Up	1.14228	1.43674	1.08655	5.9844	4.66665	3.46215	4.85006	5.89227	4.84879	2.57422	2.56837	3.0668	1.54243	1.84436	1.71387	GeneID:102273166,Genbank:XM_005902097.1	homeobox C4	GO:0000980,GO:0001205,GO:0001501,GO:0005634,GO:0005654,GO:0009952,GO:0045944,GO:0048562,GO:0051216,GO:0071837	RNA polymerase II distal enhancer sequence-specific DNA binding|transcriptional activator activity, RNA polymerase II distal enhancer sequence-specific DNA binding|skeletal system development|nucleus|nucleoplasm|anterior/posterior pattern specification|positive regulation of transcription from RNA polymerase II promoter|embryonic organ morphogenesis|cartilage development|HMG box domain binding
HOXC8	1.1298	0.628247		2.29843	1.80508e-07	Up	0.878986	0.443312		0.666352	0.0288679		2.60979	1.79087e-09	Up	2.59362	0.000131184	Up	2.9445	7.71062e-05	Up	3.42749	4.04492e-11	Up	1.32042	0.27075		3.86885	7.03686e-13	Up	5.61856	5.22233	4.40789	9.35179	7.38028	8.04045	9.15919	4.03476	3.91209	1.74983	2.86321	2.50081	1.4673	3.17425	1.94573	GeneID:102273643,Genbank:XM_005902098.2	homeobox C8	GO:0000122,GO:0003677,GO:0003700,GO:0005634,GO:0005654,GO:0006351,GO:0009952,GO:0015630,GO:0030182,GO:0043565,GO:0048705	negative regulation of transcription from RNA polymerase II promoter|DNA binding|DNA binding transcription factor activity|nucleus|nucleoplasm|transcription, DNA-templated|anterior/posterior pattern specification|microtubule cytoskeleton|neuron differentiation|sequence-specific DNA binding|skeletal system morphogenesis
HOXC9	0.925689	0.786388		3.17249	7.20836e-09	Up	1.3718	0.208855		0.80036	0.293033		2.95037	4.95585e-08	Up	2.29396	0.000901785	Up	2.13386	0.00409848	Up	3.93612	2.23309e-09	Up	1.71446	0.0463773		3.64005	2.24637e-08	Up	4.57562	4.60669	4.33998	7.61309	5.42672	6.43068	5.47148	2.45463	2.57338	1.5252	1.8071	1.36447	1.42857	2.57585	1.00591	GeneID:102273930,Genbank:XM_005902099.1	homeobox C9	GO:0005654,GO:0006351,GO:0006355,GO:0009952,GO:0016235,GO:0043565,GO:0048704,GO:0048706	nucleoplasm|transcription, DNA-templated|regulation of transcription, DNA-templated|anterior/posterior pattern specification|aggresome|sequence-specific DNA binding|embryonic skeletal system morphogenesis|embryonic skeletal system development
HPDL	0.920913	0.786419		0.356407	0.00455182	Down	0.719536	0.609799		2.34817	0.205018		0.328665	0.00211381	Down	0.490835	0.0462629	Down	0.453767	0.0312247	Down	0.150505	7.04364e-05	Down	0.308819	0.0833598		0.13838	3.79592e-05	Down	0.56756	0.473085	0.494982	0.298863	0.262531	0.175725	0.329314	1.03151	0.71622	1.1684	0.970257	1.72752	1.64375	1.04351	1.64418	GeneID:102275416,Genbank:XM_005894193.1	4-hydroxyphenylpyruvate dioxygenase-like	GO:0009072,GO:0016701,GO:0046872,GO:0051213	aromatic amino acid family metabolic process|oxidoreductase activity, acting on single donors with incorporation of molecular oxygen|metal ion binding|dioxygenase activity
HS2ST1	1.24474	0.622248		2.79489	0.000168978	Up	2.60204	0.00400883	Up	3.04048	0.000837948	Up	3.48028	2.45348e-05	Up	1.06428	0.809514		1.32827	0.55383		0.909313	0.83769		0.853673	0.695751		1.13005	0.831152		2.31951	1.52658	2.61365	0.835163	0.241588	0.702114	0.99078	0.774834	0.293922	0.86185	0.501311	0.49593	0.785447	0.582432	0.0910274	GeneID:102269317,Genbank:XM_005888422.1	heparan sulfate 2-O-sulfotransferase 1	GO:0000139,GO:0004394,GO:0006024,GO:0016020,GO:0016021	Golgi membrane|heparan sulfate 2-O-sulfotransferase activity|glycosaminoglycan biosynthetic process|membrane|integral component of membrane
HTRA1	1.80564	2.13748e-06		0.422388	2.3097e-08	Down	0.233145	0.00065984	Down	0.379879	0.00491705	Down	0.765168	0.0107232		1.79922	0.100495		3.26791	0.00334815	Up	1.10365	0.69579		0.616951	0.197401		1.99249	0.0223321		100.101	111.63	133.464	447.962	219.68	286.457	282.117	518.989	459.183	270.182	293.633	218.83	161.02	141.946	150.081	GeneID:102269881,Genbank:XM_005890165.2	HtrA serine peptidase 1	GO:0001558,GO:0001890,GO:0004252,GO:0005520,GO:0005615,GO:0005829,GO:0005886,GO:0030512,GO:0030514,GO:0031012,GO:0042802,GO:0060718	regulation of cell growth|placenta development|serine-type endopeptidase activity|insulin-like growth factor binding|extracellular space|cytosol|plasma membrane|negative regulation of transforming growth factor beta receptor signaling pathway|negative regulation of BMP signaling pathway|extracellular matrix|identical protein binding|chorionic trophoblast cell differentiation
HTRA3	1.41661	0.00923125		0.336646	3.2142e-08	Down	0.216797	2.4882e-16	Down	0.256674	1.85756e-07	Down	0.47832	1.26746e-05	Down	1.54364	0.0134611		2.19895	3.05869e-06	Up	1.30366	0.151206		0.846974	0.448212		1.84597	0.00132905		7.1047	7.4742	12.8929	52.4234	35.8375	39.1823	42.5279	44.2472	47.5219	34.7648	26.6595	26.4895	17.8631	23.2913	21.2175	GeneID:102283183,Genbank:XM_005910725.2	HtrA serine peptidase 3
ICA1	1.08786	0.501183		0.491432	1.22679e-06	Down	0.663247	0.299854		1.19186	0.402694		0.536511	1.45406e-05		0.734892	0.149992		0.804353	0.302654		0.409788	1.10432e-06	Down	0.560289	0.14733		0.445605	1.09898e-05	Down	2.29071	3.38667	2.41982	1.94169	2.22606	2.40453	1.94257	4.05674	4.20617	4.7239	4.48384	4.27683	3.9357	4.23411	5.16397	GeneID:102275333,Genbank:XM_005898478.2	islet cell autoantigen 1, 69kDa, transcript variant X3	GO:0000139,GO:0005737,GO:0005829,GO:0006836,GO:0019904,GO:0030054,GO:0030667,GO:0030672,GO:0043231,GO:0050796	Golgi membrane|cytoplasm|cytosol|neurotransmitter transport|protein domain specific binding|cell junction|secretory granule membrane|synaptic vesicle membrane|intracellular membrane-bounded organelle|regulation of insulin secretion
IFITM5	0.709728	0.224763		2.45296	0.000558907	Up	0.540499	0.028407		0.470695	0.00139578	Down	1.74415	0.0300437		4.50636	8.53093e-06	Up	3.20826	0.00030311	Up	5.18966	1.16534e-10	Up	1.15607	0.545851		3.67667	1.83789e-07	Up	4.2032	7.54316	7.22888	17.7998	16.1814	12.483	11.5983	16.0035	8.62076	2.30133	2.65369	3.25882	5.03476	3.23623	2.85659	GeneID:102273980,Genbank:XM_005910447.2	interferon induced transmembrane protein 5	GO:0001701,GO:0005887,GO:0009607,GO:0030282,GO:0030500,GO:0060349	in utero embryonic development|integral component of plasma membrane|response to biotic stimulus|bone mineralization|regulation of bone mineralization|bone morphogenesis
IGFBP3	1.67067	0.00209465		0.484939	7.00698e-06	Down	0.307181	3.37795e-10	Down	0.294332	6.81359e-05	Down	0.812367	0.21233		1.56655	0.00467191		2.62885	9.35015e-08	Up	1.63667	0.0457257		1.04567	0.920299		2.73185	0.000484714	Up	79.8651	69.6914	95.118	393.161	259.893	217.731	360.405	211.408	173.381	193.889	149.586	147.268	111.139	124.309	77.723	GeneID:102288361,Genbank:XM_005891864.2	insulin-like growth factor binding protein 3	GO:0001558,GO:0001649,GO:0001933,GO:0001968,GO:0005615,GO:0005634,GO:0006468,GO:0008160,GO:0010906,GO:0014912,GO:0031994,GO:0031995,GO:0032868,GO:0042567,GO:0043065,GO:0043410,GO:0043567,GO:0043568,GO:0044342,GO:0045663,GO:0048662	regulation of cell growth|osteoblast differentiation|negative regulation of protein phosphorylation|fibronectin binding|extracellular space|nucleus|protein phosphorylation|protein tyrosine phosphatase activator activity|regulation of glucose metabolic process|negative regulation of smooth muscle cell migration|insulin-like growth factor I binding|insulin-like growth factor II binding|response to …
IGFBP6	1.45217	0.343668		0.340108	0.029852	Down	0.186193	2.04446e-05	Down	0.17882	1.52336e-13	Down	0.496826	0.00068113	Down	1.81623	0.128029		2.65608	0.00488207	Up	1.89537	0.0210375		1.04839	0.741344		2.75325	1.33621e-06	Up	16.7445	13.4685	18.8443	141.16	146.292	98.1309	72.162	122.815	124.673	36.4391	101.917	44.9476	30.9194	49.9356	43.4131	GeneID:102287345,Genbank:XM_005902149.2	insulin-like growth factor binding protein 6	GO:0001558,GO:0005615,GO:0031994,GO:0031995,GO:0043567	regulation of cell growth|extracellular space|insulin-like growth factor I binding|insulin-like growth factor II binding|regulation of insulin-like growth factor receptor signaling pathway
IGSF11	0.869734	0.877377		2.88772	0.048368	Up	0.948509	0.865361		0.771573	0.628332		2.51415	0.0848356		3.01908	0.107612		2.62421	0.11507		3.71537	0.0237982	Up	1.2274	0.798441		3.21955	0.0468856	Up	0.387803	0.26297	0.173336	0.393286	0.286835	0.27265	0.462141	0.1762	0.105911	0.0228086	0.105765	0.150585	0.122113	0.105909	0.0916864	GeneID:102265215,Genbank:XM_005891238.2	immunoglobulin superfamily, member 11, transcript variant X2	GO:0005886,GO:0007155,GO:0016021,GO:0040008	plasma membrane|cell adhesion|integral component of membrane|regulation of growth
IKZF1	0.632925	0.146175		2.62419	0.011927	Up	1.20888	0.651991		0.78097	0.49925		1.66605	0.078382		2.15247	0.063149		1.36567	0.282226		3.35145	0.0073236	Up	1.55377	0.312259		2.11715	0.0423047	Up	0.835294	0.534253	0.641084	0.980851	1.61091	0.898677	1.00864	0.317865	0.478781	0.138222	0.476573	0.421167	0.673694	0.443451	0.452892	GeneID:102284762,Genbank:XM_014483031.1	IKAROS family zinc finger 1 (Ikaros), transcript variant X15	GO:0000122,GO:0000978,GO:0000980,GO:0001779,GO:0003677,GO:0003700,GO:0005634,GO:0005654,GO:0005667,GO:0005721,GO:0005737,GO:0006351,GO:0006355,GO:0006357,GO:0007049,GO:0008187,GO:0010628,GO:0016569,GO:0019904,GO:0030097,GO:0030098,GO:0030183,GO:0030217,GO:0030218,GO:0030900,GO:0031618,GO:0032968,GO:0032993,GO:0035881,GO:0040018,GO:0043234,GO:0043565,GO:0044212,GO:0045184,GO:0045579,GO:0045660,GO:…	negative regulation of transcription from RNA polymerase II promoter|RNA polymerase II proximal promoter sequence-specific DNA binding|RNA polymerase II distal enhancer sequence-specific DNA binding|natural killer cell differentiation|DNA binding|DNA binding transcription factor activity|nucleus|nucleoplasm|transcription factor complex|pericentric heterochromatin|cytoplasm|transcription, DNA-temp…
IL13RA2	1.14712	0.718569		2.44403	0.00250763	Up	0.641536	0.0911564		0.545422	0.533254		2.8189	0.000771225	Up	3.7811	0.000410905	Up	4.36235	0.000173717	Up	4.50405	0.260102		1.18736	0.874296		5.16506	0.233972		1.06597	1.0726	0.934665	0.512735	4.55236	0.720749	2.38769	0.768977	0.947306	0.298937	0.539633	0.310154	0.289308	0.554122	0.505166	GeneID:102264417,Genbank:XM_005903781.1	interleukin 13 receptor, alpha 2	GO:0002638,GO:0004896,GO:0016021,GO:0016064,GO:0043305	negative regulation of immunoglobulin production|cytokine receptor activity|integral component of membrane|immunoglobulin mediated immune response|negative regulation of mast cell degranulation
IL17RD	1.58546	0.141794		2.27336	0.000778404	Up	1.85613	0.0429966		1.75518	0.049597		3.60927	1.34865e-06	Up	1.21537	0.472348		1.93345	0.0708198		1.28572	0.44196		1.05482	0.970389		2.03671	0.11076		1.08775	1.35096	1.43424	0.723295	0.559688	1.12035	1.11792	0.618365	0.493092	0.513008	0.774056	0.484114	0.735186	0.207608	0.372317	GeneID:102267454,Genbank:XM_005887877.1	interleukin 17 receptor D	GO:0000139,GO:0000165,GO:0005654,GO:0005794,GO:0005887,GO:0030368	Golgi membrane|MAPK cascade|nucleoplasm|Golgi apparatus|integral component of plasma membrane|interleukin-17 receptor activity
IL1RAP	1.30682	0.172475		2.02376	0.036538	Up	1.53846	0.252017		1.76834	0.0731577		2.65127	0.00850767	Up	1.30286	0.297396		1.70828	0.0870831		1.13452	0.565418		0.869724	0.548878		1.48112	0.0809095		4.70748	2.3282	2.00804	1.75113	1.13766	1.48565	2.69519	1.098	0.812542	0.902886	1.5179	1.19456	1.37776	0.806828	0.944112	GeneID:102285629,Genbank:XM_005897674.2	interleukin 1 receptor accessory protein, transcript variant X3	GO:0002114,GO:0004871,GO:0004908,GO:0005615,GO:0005886,GO:0005887,GO:0006461,GO:0006954,GO:0006955,GO:0016020,GO:0019221,GO:0032736,GO:0032754,GO:0038172,GO:0042094,GO:0045087,GO:0051092,GO:0051965,GO:0070498,GO:0072602,GO:1900006,GO:1990782,GO:2000778	interleukin-33 receptor activity|signal transducer activity|interleukin-1 receptor activity|extracellular space|plasma membrane|integral component of plasma membrane|protein complex assembly|inflammatory response|immune response|membrane|cytokine-mediated signaling pathway|positive regulation of interleukin-13 production|positive regulation of interleukin-5 production|interleukin-33-mediated sign…
IL31RA	0.987532	0.99208		3.84321	5.0528e-05	Up	1.45296	0.687274		0.816997	0.717258		3.81575	8.75466e-05	Up	2.617	0.347004		2.59807	0.349018		4.6464	0.0421439	Up	1.75889	0.57727		4.59269	0.0412732	Up	0.695589	0.814384	0.410927	0.98088	0.185175	1.0713	1.03323	0.108202	0.107852	0.147478	0.236761	0.0966237	0.187268	0.16348	0.222166	GeneID:102280252,Genbank:XM_005887383.1	interleukin 31 receptor A	GO:0000165,GO:0002067,GO:0002438,GO:0003713,GO:0004896,GO:0005622,GO:0005886,GO:0006952,GO:0007169,GO:0007259,GO:0008284,GO:0009897,GO:0016021,GO:0019221,GO:0019901,GO:0019955,GO:0030054,GO:0030224,GO:0030225,GO:0030424,GO:0035745,GO:0042531,GO:0042592,GO:0042734,GO:0043031,GO:0043066,GO:0045893,GO:0098542	MAPK cascade|glandular epithelial cell differentiation|acute inflammatory response to antigenic stimulus|transcription coactivator activity|cytokine receptor activity|intracellular|plasma membrane|defense response|transmembrane receptor protein tyrosine kinase signaling pathway|JAK-STAT cascade|positive regulation of cell proliferation|external side of plasma membrane|integral component of membra…
IL7R	0.628743	0.111691		3.86653	0.00018051	Up	1.11014	0.672277		1.1205	0.685827		2.44017	0.00327243	Up	3.45911	3.01489e-05	Up	2.18387	0.0061872	Up	3.44107	0.000588652	Up	0.996069	0.99048		2.16088	0.010422	Up	2.72767	1.30778	1.75888	1.64582	2.57494	1.37184	2.20608	1.09632	1.16467	0.247136	0.77353	0.578084	1.09342	0.697001	0.615751	GeneID:102284629,Genbank:XM_005904964.1	interleukin 7 receptor	GO:0004896,GO:0005886,GO:0016021	cytokine receptor activity|plasma membrane|integral component of membrane
INADL	1.15446	0.271749		2.01051	4.14165e-08	Up	2.67394	3.31771e-07	Up	3.34524	7.32419e-12	Up	2.32655	2.16092e-09	Up	0.745964	0.144955		0.864768	0.495435		0.59681	0.00287863		0.799627	0.291009		0.688413	0.0480283		5.74445	4.12507	4.951	1.17729	1.10526	1.67012	2.17698	1.13158	1.04638	1.82119	2.08567	1.9386	2.3573	1.33606	1.8032	GeneID:102286550,Genbank:XM_005891234.2	InaD-like (Drosophila)	GO:0005813,GO:0005815,GO:0005829,GO:0005886,GO:0005923,GO:0016324,GO:0030054,GO:0035556,GO:0043234,GO:0048471,GO:0070062,GO:0070830	centrosome|microtubule organizing center|cytosol|plasma membrane|bicellular tight junction|apical plasma membrane|cell junction|intracellular signal transduction|protein complex|perinuclear region of cytoplasm|extracellular exosome|bicellular tight junction assembly
IPCEF1	1.1786	0.735239		2.00793	0.047972	Up	1.08991	0.799079		0.740568	0.603507		2.37049	0.0255987	Up	1.82994	0.154462		2.16383	0.084946		2.71502	0.17937		1.48645	0.489292		3.19541	0.141022		0.675022	0.386982	0.41871	0.295733	1.21583	0.312265	0.400717	0.425305	0.231035	0.130467	0.286642	0.250543	0.368106	0.045561	0.206931	GeneID:106700654,Genbank:XM_014476929.1	interaction protein for cytohesin exchange factors 1	GO:0004601,GO:0005344,GO:0005737,GO:0005886,GO:0006979,GO:0015671	peroxidase activity|oxygen carrier activity|cytoplasm|plasma membrane|response to oxidative stress|oxygen transport
ISLR2	0.802199	0.482502		0.213192	4.98715e-07	Down	1.04539	0.903171		0.676434	0.564058		0.171767	0.000736604	Down	0.20259	5.01754e-06	Down	0.163538	0.000428313	Down	0.31275	0.00055627	Down	1.54616	0.456179		0.250631	0.00657652	Down	0.551629	0.0778597	0.487138	0.341161	0.50557	1.20892	0.32441	0.249847	0.534096	1.7283	1.62643	1.83729	1.07895	2.79319	2.09913	GeneID:102285759,Genbank:XM_005905807.1	immunoglobulin superfamily containing leucine-rich repeat 2	GO:0005886,GO:0009986,GO:0016021,GO:0045773	plasma membrane|cell surface|integral component of membrane|positive regulation of axon extension
ITGA2	1.39434	0.0509313		2.70672	4.02401e-11	Up	3.46297	1.58799e-06	Up	4.39557	3.9793e-13	Up	3.78447	2.77896e-18	Up	0.775687	0.645217		1.08597	0.724329		0.611038	0.0466501		0.783234	0.566716		0.851512	0.585549		3.44963	3.27352	3.93928	0.516273	0.371472	1.05342	1.82974	0.426859	0.419057	1.10697	1.23337	0.967768	1.12029	0.723405	0.911232	GeneID:102281399,Genbank:XM_005891149.1	integrin, alpha 2 (CD49B, alpha 2 subunit of VLA-2 receptor)	GO:0007155,GO:0007229,GO:0008305,GO:0046872	cell adhesion|integrin-mediated signaling pathway|integrin complex|metal ion binding
ITGA4	1.39535	0.433969		3.52068	0.00917903	Up	1.72964	0.190304		2.5358	0.0304386	Up	4.9177	0.00264177	Up	2.01899	0.0695422		2.82751	0.0138371	Up	1.37911	0.465647		0.68442	0.355682		1.92255	0.17653		0.798143	0.220981	0.472775	0.156539	0.193591	0.174355	0.382171	0.289827	0.132786	0.160331	0.142332	0.156779	0.181209	0.0546237	0.133962	GeneID:102277811,Genbank:XM_005905942.1	integrin, alpha 4 (antigen CD49D, alpha 4 subunit of VLA-4 receptor), transcript variant X1	GO:0001968,GO:0003366,GO:0005886,GO:0005925,GO:0007159,GO:0007160,GO:0007229,GO:0009986,GO:0015026,GO:0016020,GO:0030183,GO:0030198,GO:0034113,GO:0034446,GO:0034669,GO:0035987,GO:0043113,GO:0046872,GO:0050776,GO:0050839,GO:0050900,GO:0050901,GO:0050904,GO:0070062,GO:0071345,GO:0090074,GO:1903238,GO:1990405,GO:1990771,GO:2000406	fibronectin binding|cell-matrix adhesion involved in ameboidal cell migration|plasma membrane|focal adhesion|leukocyte cell-cell adhesion|cell-matrix adhesion|integrin-mediated signaling pathway|cell surface|coreceptor activity|membrane|B cell differentiation|extracellular matrix organization|heterotypic cell-cell adhesion|substrate adhesion-dependent cell spreading|integrin alpha4-beta7 complex|…
ITGAV	1.33995	0.0376237		2.57281	0.00880813	Up	2.381	0.0112439	Up	3.98148	0.000583376	Up	3.45566	0.00169106	Up	1.0704	0.764192		1.4413	0.0705964		0.640184	0.0192512		0.599645	0.0345157		0.857476	0.452976		8.94993	3.79696	3.96258	1.63356	1.02602	1.35889	2.13145	1.85548	1.51852	1.92946	1.72168	1.89716	1.53978	1.02366	1.58727	GeneID:102281111,Genbank:XM_005889547.2	integrin, alpha V	GO:0001568,GO:0001618,GO:0005925,GO:0007229,GO:0008305,GO:0033627,GO:0046872	blood vessel development|virus receptor activity|focal adhesion|integrin-mediated signaling pathway|integrin complex|cell adhesion mediated by integrin|metal ion binding
ITGB8	0.653229	0.0568545		2.21733	0.0355953	Up	2.96362	0.0149718	Up	2.42237	0.0245537	Up	1.45264	0.250695		0.741675	0.445954		0.486608	0.0256095	Down	0.907489	0.772429		1.21941	0.676729		0.5923	0.0743599		1.88558	0.718035	0.897042	0.33908	0.359689	0.515686	0.619645	0.174964	0.224974	0.331406	0.461629	0.313287	0.801374	0.653042	0.643328	GeneID:102283263,Genbank:XM_005908372.1	integrin, beta 8	GO:0001573,GO:0004872,GO:0005102,GO:0005886,GO:0007155,GO:0007229,GO:0008305,GO:0009986,GO:0010628,GO:0010629,GO:0030198,GO:0034686,GO:0051216,GO:0060674,GO:0070062,GO:1990430	ganglioside metabolic process|receptor activity|receptor binding|plasma membrane|cell adhesion|integrin-mediated signaling pathway|integrin complex|cell surface|positive regulation of gene expression|negative regulation of gene expression|extracellular matrix organization|integrin alphav-beta8 complex|cartilage development|placenta blood vessel development|extracellular exosome|extracellular matr…
ITPRIPL2	0.552476	0.0644509		3.47958	6.88385e-06	Up	1.76633	0.0759514		3.00756	0.000714212	Up	1.92821	0.00947299		1.95377	0.0739591		1.08314	0.716651		1.14764	0.773358		0.586271	0.157527		0.633519	0.246016		4.0137	3.08531	2.50417	1.61655	1.08137	1.31543	3.55976	1.45918	1.57079	0.545503	1.3734	1.35329	1.61466	1.14687	1.92973	GeneID:102286845,Genbank:XM_005912003.1	inositol 1,4,5-trisphosphate receptor interacting protein-like 2	GO:0016021	integral component of membrane
KCNA2	1.89479	0.289558		2.39926	0.0338982	Up	2.86554	0.0370663	Up	6.19441	0.00136692	Up	4.55894	0.00137781	Up	0.830404	0.852071		1.57845	0.519432		0.383307	0.211056		0.460177	0.342523		0.725311	0.763375		0.496306	0.311538	0.377108	0.0598353	0.0298286	0.149547	0.259141	0.123627	0.0536179	0.138377	0.203578	0.14147	0.123703	0.107914	0.0622602	GeneID:102276985,Genbank:XM_005891274.2	potassium channel, voltage gated shaker related subfamily A, member 2	GO:0005249,GO:0005251,GO:0005267,GO:0005789,GO:0005886,GO:0005887,GO:0006813,GO:0008076,GO:0014059,GO:0015271,GO:0019228,GO:0019233,GO:0019894,GO:0021633,GO:0030027,GO:0030424,GO:0030425,GO:0031258,GO:0032809,GO:0033010,GO:0034765,GO:0042734,GO:0043204,GO:0043679,GO:0044224,GO:0045188,GO:0051260,GO:0071805	voltage-gated potassium channel activity|delayed rectifier potassium channel activity|potassium channel activity|endoplasmic reticulum membrane|plasma membrane|integral component of plasma membrane|potassium ion transport|voltage-gated potassium channel complex|regulation of dopamine secretion|outward rectifier potassium channel activity|neuronal action potential|sensory perception of pain|kinesi…
KCNK12	1.6113	0.156124		0.0670363	2.05099e-07	Down	0.021164	0.00109988	Down	0.153272	0.0861018		0.108195	0.000389192	Down	3.14407	0.158319		5.09264	0.064079		0.432068	0.0541741		0.138922	0.0351329	Down	0.695884	0.487292		0.0779695	0	0.0426023	0.737906	0.079418	0.372116	0.336558	4.43869	3.64056	0.963977	0.776403	1.17212	0.632895	0.380084	0.701079	GeneID:102270295,Genbank:XM_005895632.2	potassium channel, two pore domain subfamily K, member 12	GO:0005244,GO:0005887,GO:0022841,GO:0030322,GO:0034765,GO:0071805	voltage-gated ion channel activity|integral component of plasma membrane|potassium ion leak channel activity|stabilization of membrane potential|regulation of ion transmembrane transport|potassium ion transmembrane transport
KCNN3	0.960521	0.936693		2.31282	0.0214501	Up	1.69752	0.306501		0.954092	0.898353		2.23523	0.0318197	Up	1.35207	0.587253		1.30493	0.609201		2.42083	0.0340493	Up	1.77793	0.333262		2.3243	0.0521341		0.477207	0.581967	0.574207	0.482358	0.849281	0.530552	0.734057	0.252435	0.100868	0.159679	0.479553	0.129173	0.229359	0.338757	0.170789	GeneID:102264487,Genbank:XM_005898654.2	potassium channel, calcium activated intermediate/small conductance subfamily N alpha, member 3	GO:0005516,GO:0005886,GO:0016021,GO:0016286,GO:0043025	calmodulin binding|plasma membrane|integral component of membrane|small conductance calcium-activated potassium channel activity|neuronal cell body
KCNQ3	0.909405	0.904446		3.21711	0.0122055	Up	1.88047	0.205199		3.10387	0.0382829	Up	2.93217	0.0226977	Up	1.6944	0.392818		1.54749	0.493245		1.02514	0.999698		0.604751	0.461911		0.931524	0.950939		0.40196	0.298518	0.328189	0.183775	0.0408521	0.16806	0.262817	0.220954	0.154707	0.138109	0.112055	0.0935361	0.116363	0.136935	0.0998767	GeneID:102264970,Genbank:XM_005900734.1	potassium channel, voltage gated KQT-like subfamily Q, member 3	GO:0005249,GO:0005516,GO:0005887,GO:0008076,GO:0009986,GO:0016021,GO:0033268,GO:0034765,GO:0043194,GO:0060081,GO:0071805	voltage-gated potassium channel activity|calmodulin binding|integral component of plasma membrane|voltage-gated potassium channel complex|cell surface|integral component of membrane|node of Ranvier|regulation of ion transmembrane transport|axon initial segment|membrane hyperpolarization|potassium ion transmembrane transport
KCP	1.7258	0.0341225		0.470125	0.00487757	Down	0.545773	0.13638		1.51932	0.211223		0.813813	0.450061		0.85389	0.491052		1.48146	0.331794		0.306886	2.05083e-05	Down	0.361415	0.0137167	Down	0.529032	0.050088		0.298766	0.252934	0.276662	0.168913	0.119498	0.281939	0.308362	0.761115	0.720987	0.794757	0.519755	0.782057	0.248944	0.499281	0.447298	GeneID:102273259,Genbank:XM_005905290.2	kielin/chordin-like protein	GO:0005576	extracellular region
KCTD12	0.909595	0.755523		4.15716	0.000134366	Up	2.46598	0.0163221	Up	1.94276	0.0202915		3.79143	0.000209484	Up	1.67041	0.134284		1.52466	0.188104		2.12485	0.0128488	Up	1.26901	0.560738		1.9305	0.0316754		7.6602	4.3374	4.17657	3.53108	3.24528	2.75887	3.95242	1.94722	1.4953	0.819647	1.35818	1.61424	1.39723	1.66769	0.874527	GeneID:102266719,Genbank:XM_014476813.1	potassium channel tetramerization domain containing 12	GO:0003723,GO:0030054,GO:0042734,GO:0042802,GO:0045211,GO:0051260,GO:0070062	RNA binding|cell junction|presynaptic membrane|identical protein binding|postsynaptic membrane|protein homooligomerization|extracellular exosome
KDELR3	1.49207	0.000254772		0.467901	1.06407e-09	Down	0.17962	0.0117878	Down	0.458115	0.000175016	Down	0.700288	0.00306046		2.58699	0.106949		3.88205	0.0333392	Up	1.01526	0.926445		0.395364	0.104406		1.51406	0.0135455		14.1339	13.7418	17.162	37.1183	26.4451	24.9517	26.0767	84.8419	65.238	27.2048	28.9617	26.0102	20.6464	19.3329	19.8651	GeneID:102270309,Genbank:XM_005899463.2	KDEL (Lys-Asp-Glu-Leu) endoplasmic reticulum protein retention receptor 3	GO:0000139,GO:0005783,GO:0005789,GO:0006621,GO:0006890,GO:0015031,GO:0016021,GO:0030133,GO:0036498,GO:0046923	Golgi membrane|endoplasmic reticulum|endoplasmic reticulum membrane|protein retention in ER lumen|retrograde vesicle-mediated transport, Golgi to ER|protein transport|integral component of membrane|transport vesicle|IRE1-mediated unfolded protein response|ER retention sequence binding
KDM5A	1.15913	0.259936		2.11375	1.08417e-08	Up	2.09707	0.000200909	Up	2.28297	2.35099e-06	Up	2.45833	1.67088e-12	Up	0.99969	0.848863		1.16403	0.425562		0.918197	0.66523		0.916562	0.672804		1.06368	0.758283		4.83091	3.84359	4.07996	1.99115	1.25195	2.28102	3.08394	1.26843	1.23736	1.72241	2.1721	1.54087	1.67782	1.59735	1.3926	GeneID:102271619,Genbank:XM_005895180.2	lysine (K)-specific demethylase 5A
KDM7A	0.845346	0.28316		2.54979	0.000154681	Up	3.66108	2.76517e-06	Up	3.08331	1.53792e-05	Up	2.16308	0.000631087	Up	0.690937	0.145819		0.586898	0.0258675		0.82026	0.368155		1.18567	0.606501		0.69302	0.085773		4.77138	2.79562	3.49053	1.21103	0.816511	1.39585	1.44156	0.58931	0.620718	1.20989	1.55614	1.09922	1.82477	1.70918	1.52235	GeneID:102271352,Genbank:XM_005899765.2	lysine (K)-specific demethylase 7A	GO:0005506,GO:0005634,GO:0005654,GO:0005730,GO:0006351,GO:0008270,GO:0016706,GO:0030901,GO:0032452,GO:0032454,GO:0033169,GO:0035064,GO:0035574,GO:0035575,GO:0045893,GO:0051864,GO:0070544,GO:0071557,GO:0071558	iron ion binding|nucleus|nucleoplasm|nucleolus|transcription, DNA-templated|zinc ion binding|oxidoreductase activity, acting on paired donors, with incorporation or reduction of molecular oxygen, 2-oxoglutarate as one donor, and incorporation of one atom each of oxygen into both donors|midbrain development|histone demethylase activity|histone demethylase activity (H3-K9 specific)|histone H3-K9 de…
KIAA0319	1.40404	0.549832		2.10188	0.0383294	Up	10.1844	2.2677e-09	Up	6.14538	2.25514e-07	Up	2.9533	0.00217613	Up	0.2038	0.0207688	Down	0.287862	0.0520213		0.339237	0.0695486		1.67453	0.396355		0.47653	0.165992		0.851609	0.917977	0.38157	0.140021	0.105801	0.153527	0.0466284	0.124513	0.0554273	0.548355	0.297553	0.172548	0.343448	0.0711036	0.300225	GeneID:102284344,Genbank:XM_005903143.2	KIAA0319 ortholog, transcript variant X1
KIAA1324L	5.37107	0.0593414		0.117043	0.0303463	Down	0.112428	0.0218142	Down	0.308383	0.0733611		0.628326	0.542275		1.03573	0.938116		5.57222	0.0504722		0.377718	0.177034		0.367198	0.176596		2.02232	0.24959		0.154663	0	0.0755046	0.154724	0.260153	0.151519	0.114112	0.362926	0.587821	0.11947	0.319257	0.75427	0.119791	0.0466757	0.106944	GeneID:102279752,Genbank:XM_005901004.1	KIAA1324-like ortholog, transcript variant X2	GO:0016021	integral component of membrane
KIAA1919	0.200974	0.198925		22.5533	9.72392e-06	Up	17.7814	0.000223405	Up	18.7343	0.000286114	Up	4.53514	0.00818627	Up	1.25554	0.968466		0.252913	0.380588		1.19167	1		0.948007	1		0.239118	0.362674		0.564052	0.324375	0.402988	0.0535191	0	0.0261446	0.0549382	0	0	0.020639	0.0213768	0.0421676	0.138271	0.0820888	0.137394	GeneID:102265569,Genbank:XM_014476503.1	KIAA1919 ortholog	GO:0005355,GO:0006814,GO:0015293,GO:0016021,GO:0016324	glucose transmembrane transporter activity|sodium ion transport|symporter activity|integral component of membrane|apical plasma membrane
KITLG	1.53517	0.0369578		2.49282	0.0121423	Up	2.20442	0.0482883	Up	2.98734	0.00576027	Up	3.83654	0.000931153	Up	1.11998	0.584346		1.72718	0.091596		0.824947	0.498398		0.735095	0.375448		1.26623	0.480413		7.66755	3.19432	4.07123	2.16276	0.657233	1.56337	2.66068	1.0365	0.831879	1.90453	1.50657	1.40329	1.50456	0.783459	1.06654	GeneID:102284187,Genbank:XM_005906330.2	KIT ligand	GO:0001755,GO:0002687,GO:0002763,GO:0005125,GO:0005173,GO:0005615,GO:0005737,GO:0005856,GO:0005886,GO:0007155,GO:0008083,GO:0008584,GO:0016021,GO:0030027,GO:0030175,GO:0033026,GO:0035162,GO:0035234,GO:0043406,GO:0045636,GO:0045740,GO:0046579,GO:0050731,GO:0070668,GO:0097192,GO:1902035	neural crest cell migration|positive regulation of leukocyte migration|positive regulation of myeloid leukocyte differentiation|cytokine activity|stem cell factor receptor binding|extracellular space|cytoplasm|cytoskeleton|plasma membrane|cell adhesion|growth factor activity|male gonad development|integral component of membrane|lamellipodium|filopodium|negative regulation of mast cell apoptotic p…
KLHDC8A	0.809288	0.295609		0.385788	0.00827299	Down	1.49272	0.366937		3.12269	0.0289118	Up	0.312784	1.09804e-09	Down	0.256008	0.000281343	Down	0.208218	3.40944e-11	Down	0.122511	3.35354e-07	Down	0.481979	0.281768		0.0990239	7.69464e-19	Down	0.90169	2.73377	1.48106	0.649515	0.485998	0.926021	0.367148	1.66929	1.2619	5.17415	2.45229	4.54122	5.47678	4.43408	5.16826	GeneID:102280749,Genbank:XM_005909662.2	kelch domain containing 8A	GO:0016567,GO:0031463	protein ubiquitination|Cul3-RING ubiquitin ligase complex
KLHL24	1.56477	0.227339		4.2954	0.00352492	Up	2.62196	0.0435311	Up	2.33787	0.04467	Up	6.74021	0.000429065	Up	1.62326	0.184348		2.5476	0.027923	Up	1.81883	0.0936677		1.11682	0.885274		2.84146	0.00826207	Up	3.09201	1.29116	1.10487	0.731939	0.441444	0.945979	0.968745	0.279672	0.404634	0.26025	0.331313	0.441648	0.292528	0.2859	0.250131	GeneID:102284200,Genbank:XM_005909539.1	kelch-like family member 24	GO:0005737,GO:0005912,GO:0016567,GO:0030057,GO:0030424,GO:0031463,GO:0043204,GO:0045109,GO:0051865,GO:2000312	cytoplasm|adherens junction|protein ubiquitination|desmosome|axon|Cul3-RING ubiquitin ligase complex|perikaryon|intermediate filament organization|protein autoubiquitination|regulation of kainate selective glutamate receptor activity
KLHL3	1.75994	0.17412		2.14281	0.0135401	Up	1.58397	0.37471		1.99246	0.0597906		3.78309	0.000133208	Up	1.34054	0.515029		2.3716	0.180159		1.06604	0.88488		0.790667	0.589835		1.87744	0.216252		1.08653	0.590524	0.777927	0.423307	0.27303	0.543304	0.925957	0.315249	0.154846	0.368217	0.367372	0.136998	0.156407	0.112288	0.230051	GeneID:102283182,Genbank:XM_005891693.1	kelch-like family member 3	GO:0003779,GO:0005829,GO:0005856,GO:0016567,GO:0031463,GO:0042787,GO:0050801,GO:0070294,GO:0070936,GO:0072156	actin binding|cytosol|cytoskeleton|protein ubiquitination|Cul3-RING ubiquitin ligase complex|protein ubiquitination involved in ubiquitin-dependent protein catabolic process|ion homeostasis|renal sodium ion absorption|protein K48-linked ubiquitination|distal tubule morphogenesis
KLHL4	1.92347	0.049324		2.4082	0.0123903	Up	2.20162	0.023612	Up	1.96026	0.0440882		4.65693	0.000439668	Up	1.08468	0.776843		2.09741	0.0596617		1.21753	0.574724		1.12232	0.812069		2.33972	0.0329225	Up	1.63216	0.678816	0.920247	0.559969	0.336628	0.584372	0.55636	0.276515	0.278807	0.288943	0.378712	0.441489	0.108091	0.346883	0.27636	GeneID:102271222,Genbank:XM_005910703.1	kelch-like family member 4, transcript variant X2	GO:0003779,GO:0005737,GO:0005815,GO:0015630,GO:0016567,GO:0031463	actin binding|cytoplasm|microtubule organizing center|microtubule cytoskeleton|protein ubiquitination|Cul3-RING ubiquitin ligase complex
KMT2A	1.22814	0.538257		3.42914	6.08167e-06	Up	2.01802	0.14306		1.52188	0.147762		4.22749	9.10892e-08	Up	1.68503	0.395997		2.07522	0.292232		2.23129	0.0714658		1.31663	0.763589		2.73711	0.0282816	Up	5.53008	3.64228	3.28108	4.08417	1.38011	2.94677	4.75918	0.783641	0.687684	0.692846	1.64194	1.07148	1.25813	1.06078	0.672014	GeneID:102280025,Genbank:XM_014478633.1	lysine (K)-specific methyltransferase 2A
KRAS	1.51197	0.0288813		2.19043	0.000159226	Up	2.41954	3.05334e-05	Up	2.53105	0.000278682	Up	3.32017	9.30436e-08	Up	0.897599	0.696331		1.36229	0.139767		0.856254	0.599137		0.954029	0.82367		1.29346	0.470827		9.31638	5.84789	5.36191	2.82302	0.784346	2.65841	3.22931	1.40145	1.18417	1.83157	2.24159	2.97658	2.15747	1.43345	2.26558	GeneID:102286500,Genbank:XM_005902060.1	Kirsten rat sarcoma viral oncogene homolog, transcript variant X2	GO:0003924,GO:0005525,GO:0005737,GO:0007165,GO:0008284,GO:0031234	GTPase activity|GTP binding|cytoplasm|signal transduction|positive regulation of cell proliferation|extrinsic component of cytoplasmic side of plasma membrane
KRT2	0.298436	0.112564		3.23397	0.00951925	Up	4.44602	0.00061013	Up	0.26767	0.471266		0.973815	0.983712		0.720009	0.479109		0.216977	0.0530163		12.1644	0.285454		16.9363	0.248011		3.63529	0.474117		23.4366	19.4585	8.36839	1.87817	187.392	2.18665	2.71828	3.86842	4.08472	3.9406	8.18671	2.2084	1.7803	24.4376	21.2526	GeneID:102270239,Genbank:XM_005907000.2	keratin 2, type II	GO:0005198,GO:0045095	structural molecule activity|keratin filament
KRT78	0.60502	0.014668		5.26498	1.94631e-05	Up	3.18034	0.0215346	Up	0.757854	0.512603		3.19922	0.000797872	Up	1.63844	0.460816		0.995528	0.871468		6.92671	0.00170995	Up	4.18792	0.0296287	Up	4.18903	0.00969816	Up	8.65334	6.55016	3.5973	4.09657	14.2514	8.71726	5.29315	0.497074	0.684409	1.18126	1.34346	1.11084	1.01162	1.48837	2.23408	GeneID:102271663,Genbank:XM_005907005.2	keratin 78, type II	GO:0005198,GO:0045095	structural molecule activity|keratin filament
KRT9	1.3116	0.606218		2.62205	0.00415877	Up	6.26987	6.08615e-06	Up	6.37657	1.28952e-05	Up	3.43617	0.000222795	Up	0.414412	0.113672		0.544564	0.298359		0.408187	0.137053		0.987942	1		0.533659	0.325691		0.210362	0.799901	0.845047	0.0249559	0	0.128294	0.0502356	0.145268	0.0477593	0.299238	0.0587777	0.230054	0.268028	0.120748	0.0247791	GeneID:102281609,Genbank:XM_005910931.2	keratin 9, type I
LACTBL1	4.83835	0.101929		0.113327	0.047738	Down	0.0507305	0.00290373	Down	0.444017	0.336609		0.549338	0.449629		2.2218	0.328172		10.7706	0.0103972	Up	0.253513	0.134999		0.115362	0.0156107	Down	1.22204	0.816198		0	0.177571	0.0737887	0.288723	0.174618	0.0881401	0.256655	1.8115	1.77706	0.351573	0.364641	1.04547	0.134936	0.138548	0.0836646	GeneID:102288321,Genbank:XM_005905177.2	lactamase, beta-like 1
LCNL1	0.242243	0.227897		12.8304	5.49657e-05	Up	79.5153	4.03438e-06	Up	7.6744	0.0036206	Up	3.12496	0.0295013	Up	0.159242	0.572525		0.039033	0.0579196		1.68007	0.768408		10.6606	0.363196		0.408582	0.44391		0.316063	1.17826	0.556385	0.0898969	0.265878	0	0	0	0	0	0	0	0	0.0878743	0.176777	GeneID:102279774,Genbank:XM_014476937.1	lipocalin-like 1	GO:0036094	small molecule binding
LEPR	1.38787	0.515635		3.07916	0.00744203	Up	1.64928	0.393143		1.05741	0.890675		4.28502	0.000223439	Up	1.85158	0.365386		2.57344	0.19842		2.87701	0.234188		1.54886	0.675379		3.98646	0.136588		1.08953	0.763997	0.471183	1.38825	0.206083	0.523932	0.963781	0.132497	0.168164	0.0662049	0.257531	0.340403	0.188667	0.12594	0.18408	GeneID:102269476,Genbank:XM_005902310.1	leptin receptor	GO:0001525,GO:0006909,GO:0010507,GO:0016021,GO:0016323,GO:0019953,GO:0030217,GO:0033210,GO:0038021,GO:0042593,GO:0044321,GO:0046850,GO:0060259,GO:0097009,GO:0098868,GO:2000505	angiogenesis|phagocytosis|negative regulation of autophagy|integral component of membrane|basolateral plasma membrane|sexual reproduction|T cell differentiation|leptin-mediated signaling pathway|leptin receptor activity|glucose homeostasis|response to leptin|regulation of bone remodeling|regulation of feeding behavior|energy homeostasis|bone growth|regulation of energy homeostasis
LGR6	0.707677	0.354614		2.45683	0.0167428	Up	0.936139	0.818703		0.675157	0.105375		1.7463	0.0977113		2.60047	0.187744		1.84584	0.317104		3.60968	5.73286e-09	Up	1.381	0.607781		2.55065	1.00288e-05	Up	7.32073	4.7479	2.92833	7.34111	6.7896	8.01531	11.6764	2.39201	2.5896	0.991991	2.00603	3.00085	1.29585	3.03179	2.8308	GeneID:102286875,Genbank:XM_005900268.2	leucine-rich repeat containing G protein-coupled receptor 6	GO:0004930,GO:0005886,GO:0016021,GO:0016055,GO:0016500,GO:0030177,GO:0030335,GO:0031982,GO:0042246,GO:1990523	G-protein coupled receptor activity|plasma membrane|integral component of membrane|Wnt signaling pathway|protein-hormone receptor activity|positive regulation of Wnt signaling pathway|positive regulation of cell migration|vesicle|tissue regeneration|bone regeneration
LHX8	1.6492	0.598056		0	0.0242218	Down	0	2.189e-05	Down	0	0.000481788	Down	0	0.131241		3.16169	0.0888111		5.24767	0.0280141	Up	2.43011	0.232916		0.772897	0.720654		4.0111	0.100091		0	0	0	0.176961	0.126109	0.19702	0.15373	0.254579	0.183198	0	0.101658	0.101506	0.0277209	0.0548509	0.0553907	GeneID:102287516,Genbank:XM_005893463.2	LIM homeobox 8	GO:0001674,GO:0006351,GO:0006355,GO:0007611,GO:0008585,GO:0021884,GO:0042475,GO:0043565,GO:0046872	female germ cell nucleus|transcription, DNA-templated|regulation of transcription, DNA-templated|learning or memory|female gonad development|forebrain neuron development|odontogenesis of dentin-containing tooth|sequence-specific DNA binding|metal ion binding
LIF	0.688722	0.329938		2.93214	0.021247	Up	0.641198	0.551968		1.05168	0.952231		2.0202	0.0987742		4.54584	0.111672		3.13967	0.187564		2.78555	0.0160401	Up	0.617809	0.53017		1.91287	0.0977649		0.716237	0.635176	1.56887	0.949867	1.63812	0.887521	0.618255	3.0257	1.0928	0.412492	0.275815	0.464522	0.631667	0.674914	0.374375	GeneID:102271576,Genbank:XM_005887509.1	leukemia inhibitory factor	GO:0001974,GO:0005125,GO:0005146,GO:0005615,GO:0005829,GO:0006955,GO:0007260,GO:0007566,GO:0008083,GO:0008284,GO:0008285,GO:0019827,GO:0033141,GO:0042531,GO:0043410,GO:0045651,GO:0045835,GO:0045944,GO:0046697,GO:0046888,GO:0048286,GO:0048644,GO:0048666,GO:0048711,GO:0048861,GO:0048863,GO:0060426,GO:0060463,GO:0060707,GO:0060708,GO:0070373,GO:0072108,GO:0072307,GO:1900182,GO:1901676,GO:1903025	blood vessel remodeling|cytokine activity|leukemia inhibitory factor receptor binding|extracellular space|cytosol|immune response|tyrosine phosphorylation of STAT protein|embryo implantation|growth factor activity|positive regulation of cell proliferation|negative regulation of cell proliferation|stem cell population maintenance|positive regulation of peptidyl-serine phosphorylation of STAT prote…
LIFR	0.842999	0.576575		3.14034	5.31445e-06	Up	1.7483	0.0607897		1.4643	0.164018		2.65855	8.66235e-05	Up	1.78225	0.067489		1.51037	0.189819		2.12985	0.0198863	Up	1.19173	0.676289		1.79476	0.0745448		0.917378	0.570924	0.735561	0.416689	0.346841	0.628952	0.706481	0.211738	0.260058	0.261273	0.311969	0.149833	0.337539	0.298868	0.252776	GeneID:102272060,Genbank:XM_005909128.2	leukemia inhibitory factor receptor alpha	GO:0004923,GO:0004924,GO:0005127,GO:0005615,GO:0005886,GO:0008284,GO:0016021,GO:0019838,GO:0043235	leukemia inhibitory factor receptor activity|oncostatin-M receptor activity|ciliary neurotrophic factor receptor binding|extracellular space|plasma membrane|positive regulation of cell proliferation|integral component of membrane|growth factor binding|receptor complex
LIMCH1	1.91127	0.0163633		2.24042	0.0102012	Up	1.44054	0.361203		1.81307	0.025516		4.29871	3.098e-05	Up	1.54247	0.224501		2.96342	0.0160857	Up	1.22931	0.457895		0.793885	0.43515		2.34978	0.00821882	Up	2.4955	1.31298	1.55145	0.876699	1.06444	1.01307	2.06282	0.642101	0.795472	0.723412	1.03699	0.613311	0.560023	0.336563	0.46523	GeneID:102286122,Genbank:XM_014480199.1	LIM and calponin homology domains 1	GO:0003779,GO:0031032,GO:0046872	actin binding|actomyosin structure organization|metal ion binding
LMBRD2	1.64969	0.0686139		2.21285	0.00764775	Up	3.85047	5.85369e-05	Up	6.12427	2.13837e-06	Up	3.65646	0.000144251	Up	0.568907	0.0902504		0.942436	0.86588		0.357051	0.00538975	Down	0.62935	0.340453		0.58844	0.22874		3.47379	2.03007	1.5722	0.276145	0.147179	0.387704	0.395794	0.502693	0.293863	0.987931	0.507525	1.04984	0.800635	0.385677	0.639401	GeneID:102268965,Genbank:XM_014483572.1	LMBR1 domain containing 2	GO:0016020,GO:0016021	membrane|integral component of membrane
LMNTD2	0.608515	0.239168		2.25959	0.0057854	Up	2.30989	0.0169999	Up	1.66087	0.134129		1.38125	0.285628		0.968747	0.974828		0.593138	0.229634		1.35402	0.444239		1.39695	0.46046		0.823372	0.633741		0.411024	0.314048	0.47313	0.234998	0.588069	0.217055	0.348538	0.20257	0.161519	0.297337	0.286784	0.197387	0.211399	0.585188	0.346818	GeneID:102282826,Genbank:XM_005895134.1	lamin tail domain containing 2	GO:0048026	positive regulation of mRNA splicing, via spliceosome
LNPEP	1.26807	0.348403		2.98397	0.000320065	Up	3.69649	0.000370006	Up	2.73634	0.00209145	Up	3.79316	4.5022e-05	Up	0.800297	0.655111		1.01838	0.846793		1.08087	0.807256		1.34412	0.611394		1.36934	0.398906		2.45085	1.2438	1.53335	0.569009	0.388304	0.907226	0.857839	0.227665	0.236815	0.401943	0.596895	0.40974	0.597743	0.320127	0.433623	GeneID:102267303,Genbank:XM_005897770.1	leucyl/cystinyl aminopeptidase	GO:0000209,GO:0002480,GO:0004177,GO:0005576,GO:0005622,GO:0005765,GO:0005829,GO:0005886,GO:0005887,GO:0006508,GO:0007165,GO:0007267,GO:0007565,GO:0008217,GO:0008237,GO:0008270,GO:0016020,GO:0030163,GO:0030659,GO:0031905,GO:0042277,GO:0043171,GO:0048471,GO:0060395,GO:0061024,GO:0070006	protein polyubiquitination|antigen processing and presentation of exogenous peptide antigen via MHC class I, TAP-independent|aminopeptidase activity|extracellular region|intracellular|lysosomal membrane|cytosol|plasma membrane|integral component of plasma membrane|proteolysis|signal transduction|cell-cell signaling|female pregnancy|regulation of blood pressure|metallopeptidase activity|zinc ion b…
LOC102265038	0.407106	0.100259		2.7656	6.17248e-06	Up	2.2349	0.0034513	Up	1.65775	0.04798		1.12675	0.751283		1.22671	0.483294		0.500317	0.199659		1.65548	0.0928624		1.34996	0.402743		0.672194	0.384577		5.9301	6.67803	5.75213	3.40236	1.97421	3.47382	3.13977	2.00612	1.17999	1.75059	1.51515	2.23881	8.55874	5.16285	1.7689	GeneID:102265038,Genbank:XM_005894542.2	40S ribosomal protein S4, X isoform-like	GO:0003735,GO:0005840,GO:0006412,GO:0019843,GO:0030529	structural constituent of ribosome|ribosome|translation|rRNA binding|intracellular ribonucleoprotein complex
LOC102265389	3.83346	0.0805881		0.17463	0.0415367	Down	0.0566239	0.101442		0.705109	0.673346		0.670327	0.560944		3.05146	0.4073		11.7645	0.138913		0.244683	0.0764184		0.0810892	0.131101		0.937465	0.946648		0.164772	0.163063	0.210265	0.307489	0.0682001	0.170815	0.413601	4.92209	0.869652	1.55155	0.272647	0.968748	0.216349	0.286263	0.291071	GeneID:102265389,Genbank:XM_005890326.2	spermatid-specific linker histone H1-like protein	GO:0000786,GO:0001673,GO:0003676,GO:0003677,GO:0006334,GO:0006342,GO:0006351,GO:0007275,GO:0007281,GO:0007283,GO:0016569,GO:0030261,GO:0042393	nucleosome|male germ cell nucleus|nucleic acid binding|DNA binding|nucleosome assembly|chromatin silencing|transcription, DNA-templated|multicellular organism development|germ cell development|spermatogenesis|covalent chromatin modification|chromosome condensation|histone binding
LOC102265441	1.34914	0.32278		0.406475	0.0216099	Down	0.518081	0.0403606		0.685332	0.337542		0.550246	0.046129		0.777962	0.365833		1.05627	0.929311		0.589296	0.137499		0.759274	0.412143		0.795261	0.413264		0.337593	1.0022	0.190718	0.676019	0.96823	1.5551	1.09298	1.01603	1.23652	2.28234	1.6823	1.04123	1.44266	0.96876	0.926533	GeneID:102265441,Genbank:XM_005901035.2	mitotic spindle assembly checkpoint protein MAD2A
LOC102265550	2.62351	0.117288		2.63298	0.0142185	Up	0.934376	0.873261		1.24303	0.622171		6.91037	4.17294e-05	Up	2.79898	0.0199429	Up	7.36352	0.000161065	Up	2.09767	0.208227		0.752404	0.507391		5.49714	0.0271466	Up	0.486991	0.179811	0.264464	0.372289	0.122398	0.159617	0.346579	0.240966	0.18626	0.0566452	0.0988232	0.0974667	0.0660143	0.0257232	0.0525221	GeneID:102265550,Genbank:XM_005887409.2	tolloid-like protein 1	GO:0001501,GO:0004222,GO:0004252,GO:0005509,GO:0005576,GO:0008270,GO:0022617,GO:0030154	skeletal system development|metalloendopeptidase activity|serine-type endopeptidase activity|calcium ion binding|extracellular region|zinc ion binding|extracellular matrix disassembly|cell differentiation
LOC102265723	1.02806	0.77086		2.04209	2.87838e-10	Up	3.99504	2.06376e-14	Up	4.23472	4.44069e-19	Up	2.10539	1.68166e-12	Up	0.507227	6.8852e-05		0.523807	8.14096e-05		0.479396	6.59187e-07	Down	0.945049	0.755516		0.492397	8.23897e-07	Down	87.1597	65.4827	70.2116	14.0047	16.1419	19.8723	21.9446	11.3948	12.6696	27.6502	32.7115	35.0957	35.3641	28.3096	35.7394	GeneID:102265723,Genbank:XM_005901036.2	desmocollin-3, transcript variant X1	GO:0005509,GO:0005886,GO:0007156,GO:0016021,GO:0030057	calcium ion binding|plasma membrane|homophilic cell adhesion via plasma membrane adhesion molecules|integral component of membrane|desmosome
LOC102265809	0.707206	0.503617		3.00201	0.00893788	Up	1.5986	0.244975		2.01599	0.132038		2.12842	0.0631308		1.8578	0.291469		1.31988	0.659755		1.48019	0.526672		0.799494	0.741229		1.04502	0.961237		2.1499	0.772621	0.699448	0.502256	0.98975	0.576636	0.57644	0.919316	0.556152	0.390289	0.233446	0.404012	0.602446	0.818961	0.523393	GeneID:102265809,Genbank:XM_005896982.2	60S ribosomal protein L4-like	GO:0003735,GO:0005840,GO:0006412	structural constituent of ribosome|ribosome|translation
LOC102266133	1.09252	0.757061		0.392902	0.00816135	Down	0.690215	0.534892		0.577177	0.261459		0.431043	0.0225209	Down	0.563636	0.0928051		0.619294	0.178213		0.67445	0.284989		1.20248	0.614427		0.736047	0.436111		0.707623	1.36234	0.488744	1.33742	0.861926	2.26235	0.538004	1.17608	1.31326	1.96017	1.64443	2.41171	1.44103	2.63993	2.1236	GeneID:102266133,Genbank:XM_005889061.2	small kinetochore-associated protein	GO:0000070,GO:0000776,GO:0000777,GO:0000922,GO:0005634,GO:0005829,GO:0007051,GO:0007059,GO:0015630,GO:0035371,GO:0051301,GO:0051988,GO:0072686	mitotic sister chromatid segregation|kinetochore|condensed chromosome kinetochore|spindle pole|nucleus|cytosol|spindle organization|chromosome segregation|microtubule cytoskeleton|microtubule plus-end|cell division|regulation of attachment of spindle microtubules to kinetochore|mitotic spindle
LOC102266201	0.83169	0.701351		2.71638	5.88604e-05	Up	0.906863	0.697458		1.11234	0.810698		2.26339	0.000674702	Up	2.97301	0.0641851		2.47553	0.098617		2.43283	0.147545		0.814248	0.644077		2.01576	0.222115		24.5723	34.0588	34.226	9.36018	32.7474	46.3728	60.8434	24.4768	11.5075	10.0287	4.54006	18.7182	12.8958	23.5255	7.6254	GeneID:102266201,Genbank:XM_005901874.2	ribonuclease pancreatic, transcript variant X1
LOC102266204	1.08812	0.802171		2.53097	0.00174969	Up	1.69869	0.0700533		1.80527	0.0470524		2.76013	0.000527407	Up	1.47744	0.273723		1.61118	0.194731		1.39134	0.367837		0.943833	0.880389		1.50964	0.277587		1.55155	0.74095	0.865442	0.553245	0.478246	0.67932	0.687713	0.477822	0.304918	0.187114	0.355432	0.473668	0.494848	0.429948	0.219392	GeneID:102266204,Genbank:XM_014480296.1	zinc finger protein 154	GO:0003677,GO:0005634,GO:0006351,GO:0045892,GO:0046872	DNA binding|nucleus|transcription, DNA-templated|negative regulation of transcription, DNA-templated|metal ion binding
LOC102267044	0.876967	0.700862		2.37864	0.0236677	Up	1.02366	0.935216		0.994579	0.970639		2.08851	0.0471424	Up	2.30019	0.00141773	Up	2.02122	0.00729582	Up	2.37678	1.18887e-06	Up	1.03383	0.941621		2.07974	0.000142895	Up	9.39952	7.59468	3.13493	5.57435	7.23915	5.84565	7.86796	5.51963	3.361	1.73501	2.2125	3.66043	4.11756	1.87328	2.82894	GeneID:102267044,Genbank:XM_005901717.2	retinol dehydrogenase 16, transcript variant X2	GO:0004745,GO:0005789,GO:0006629,GO:0009055,GO:0016021,GO:0031090,GO:0043231	retinol dehydrogenase activity|endoplasmic reticulum membrane|lipid metabolic process|electron transfer activity|integral component of membrane|organelle membrane|intracellular membrane-bounded organelle
LOC102267113	1.27653	0.341478		2.13266	0.000718623	Up	1.2336	0.473382		1.40677	0.179253		2.73037	2.06455e-05	Up	1.71606	0.0357844		2.20355	0.00441791	Up	1.50512	0.135217		0.876699	0.597466		1.92258	0.0260825		0.937655	0.782605	1.29721	0.906595	0.62149	0.796088	1.37607	0.600087	0.620331	0.601872	0.490862	0.309875	0.355836	0.272369	0.616532	GeneID:102267113,Genbank:XM_014483260.1	multidrug resistance protein 1
LOC102267713	0.739491	0.653457		2.34737	0.0367121	Up	2.48244	0.0585877		1.67813	0.25552		1.74043	0.169167		0.934539	0.970116		0.69361	0.639856		1.38664	0.562318		1.48527	0.550875		1.02331	0.994542		0.502562	1.0302	0.939162	0.64746	0.435965	0.332061	0.524393	0.426667	0.204313	0.484168	0.254631	0.516255	0.337235	0.673769	0.224224	GeneID:102267713,Genbank:XM_005902513.1	histone H2B type 1-K	GO:0000786,GO:0003677,GO:0005634,GO:0006334,GO:0046982	nucleosome|DNA binding|nucleus|nucleosome assembly|protein heterodimerization activity
LOC102267804	1.05017	0.831358		0.392133	0.000416064	Down	0.251593	0.000377667	Down	0.283794	9.79086e-05	Down	0.41301	9.48862e-09	Down	1.54605	0.208718		1.63328	0.128981		1.36983	0.23755		0.88958	0.790406		1.43806	0.136715		6.40268	4.74789	5.51693	20.2185	12.6772	24.0059	12.5794	18.9919	16.4607	14.9497	11.2809	8.48802	13.8015	11.0524	9.92118	GeneID:102267804,Genbank:XM_014480164.1	purine nucleoside phosphorylase-like, transcript variant X1	GO:0004731,GO:0005737,GO:0005856,GO:0009116	purine-nucleoside phosphorylase activity|cytoplasm|cytoskeleton|nucleoside metabolic process
LOC102267824	0.890565	0.57469		2.91347	0.00133387	Up	6.69332	5.31597e-06	Up	10.6784	1.19554e-07	Up	2.59873	0.00420045	Up	0.433088	0.0011378	Down	0.387716	0.00688998	Down	0.272726	7.96318e-06	Down	0.633399	0.538339		0.24261	2.99992e-05	Down	4.13725	4.09287	7.22156	0.280333	0.78735	0.636483	0.150487	0.869032	1.19859	1.84776	1.72327	1.8846	2.50537	1.35523	2.2961	GeneID:102267824,Genbank:XM_005906993.2	keratin, type II cytoskeletal 5	GO:0005198,GO:0045095	structural molecule activity|keratin filament
LOC102268031	4.14394	0.147755		5.11702	0.000180949	Up	4.45791	0.00299388	Up	4.18132	0.00435712	Up	21.3416	5.3869e-08	Up	1.13872	0.829752		4.75618	0.150449		1.21084	0.827913		1.05927	1		5.03039	0.157287		2.11186	1.18216	0.983157	0.549417	0.150882	0.313087	0.4958	0.135993	0.207077	0.12367	0.519845	0.194693	0.18351	0.0866448	0.1745	GeneID:102268031,Genbank:XM_014482758.1	putative uncharacterized protein FLJ37770
LOC102268072	1.80358	0.0148473		0.256334	2.67689e-08	Down	0.220249	0.0413121	Down	0.167574	0.000882463	Down	0.464035	0.0656208		1.1567	0.63771		2.09253	0.204217		1.51929	0.241912		1.3083	0.709201		2.73569	0.0283953	Up	0.13438	0.233003	0.199745	1.60855	0.653552	0.793729	1.57913	0.199058	0.428213	0.489806	0.611846	0.672871	0.330147	0.472044	0.16203	GeneID:102268072,Genbank:XM_005898456.1	ovostatin homolog 2-like	GO:0004867,GO:0005615	serine-type endopeptidase inhibitor activity|extracellular space
LOC102268264	0.817843	0.716559		3.45524	3.85458e-09	Up	4.74279	1.23929e-15	Up	5.56048	8.58776e-23	Up	2.84018	1.61018e-06	Up	0.724835	0.579072		0.595424	0.351706		0.619741	0.310499		0.853538	0.598448		0.506319	0.168216		8.82878	6.99021	8.24752	3.18069	4.43678	2.97932	4.42569	2.8245	4.26012	2.76724	5.08477	6.22529	3.05987	3.36175	6.45535	GeneID:102268264,Genbank:XM_005899242.2	keratin, type I cytoskeletal 42	GO:0005198,GO:0005737,GO:0005882	structural molecule activity|cytoplasm|intermediate filament
LOC102268348	0.901264	0.750461		0.490843	0.00508992	Down	0.122279	0.0039412	Down	0.0630521	1.7434e-20	Down	0.443811	0.0918023		3.99436	0.0250839	Up	3.61139	0.0367562	Up	7.75386	1.63488e-15	Up	1.93807	0.0577977		6.97649	2.8712e-13	Up	5.35133	6.18952	13.0897	150.385	103.938	102.113	105.654	51.5359	14.9153	12.9655	17.6815	13.8546	21.1586	24.9956	7.13927	GeneID:102268348,Genbank:XM_014479042.1	alpha-2-macroglobulin, transcript variant X1	GO:0001869,GO:0002020,GO:0004867,GO:0005102,GO:0005615,GO:0019959,GO:0019966,GO:0043120,GO:0048306,GO:0048863	negative regulation of complement activation, lectin pathway|protease binding|serine-type endopeptidase inhibitor activity|receptor binding|extracellular space|interleukin-8 binding|interleukin-1 binding|tumor necrosis factor binding|calcium-dependent protein binding|stem cell differentiation
LOC102268412	0.729846	0.367485		2.81043	0.000564665	Up	1.17462	0.718923		1.10453	0.809816		2.05887	0.0127407	Up	2.37667	0.0211277	Up	1.74209	0.0894485		2.54313	0.0891832		1.06831	0.970567		1.85489	0.20128		1.30942	0.828188	1.25438	1.10577	1.43797	0.382631	1.66015	0.547192	0.501255	0.256941	0.502087	0.324427	0.533197	0.446175	0.555103	GeneID:102268412,Genbank:XM_005911532.1	WD repeat-containing protein 17	GO:0005737	cytoplasm
LOC102268497	0.936134	0.840149		2.0408	0.00621025	Up	2.20128	0.0138301	Up	2.69805	0.00240904	Up	1.91332	0.012413		0.917703	0.868689		0.862436	0.742682		0.747849	0.487402		0.814662	0.61001		0.699269	0.36618		1.13578	0.964388	0.689849	0.342664	0.122307	0.547517	0.568485	0.335285	0.181813	0.433299	0.252921	0.462884	0.452765	0.431266	0.582104	GeneID:102268497,Genbank:XM_005889507.2	zinc finger protein 347-like	GO:0003677,GO:0003700,GO:0005634,GO:0006351,GO:0006355,GO:0046872	DNA binding|DNA binding transcription factor activity|nucleus|transcription, DNA-templated|regulation of transcription, DNA-templated|metal ion binding
LOC102268707	0.714069	0.164305		3.1316	7.43673e-08	Up	5.90975	9.49474e-10	Up	4.79744	1.24843e-08	Up	2.24267	6.68086e-05	Up	0.525532	0.0970377		0.376806	0.00621805	Down	0.646882	0.217059		1.22685	0.719876		0.461306	0.0201456	Down	2.45328	2.07241	2.26663	0.447303	0.455736	1.07159	0.713712	0.3204	0.480203	0.825309	0.736708	0.991486	1.01069	1.42001	1.00658	GeneID:102268707,Genbank:XM_014478772.1	brain-specific angiogenesis inhibitor 1	GO:0001530,GO:0001786,GO:0001891,GO:0004872,GO:0004930,GO:0005615,GO:0005886,GO:0005925,GO:0006910,GO:0006911,GO:0007166,GO:0007399,GO:0007517,GO:0010596,GO:0014069,GO:0016021,GO:0016525,GO:0030165,GO:0030425,GO:0031397,GO:0042177,GO:0043197,GO:0043277,GO:0043652,GO:0045087,GO:0045211,GO:0048167,GO:0048471,GO:0050829,GO:0051965,GO:1901741,GO:1903428	lipopolysaccharide binding|phosphatidylserine binding|phagocytic cup|receptor activity|G-protein coupled receptor activity|extracellular space|plasma membrane|focal adhesion|phagocytosis, recognition|phagocytosis, engulfment|cell surface receptor signaling pathway|nervous system development|muscle organ development|negative regulation of endothelial cell migration|postsynaptic density|integral co…
LOC102268992	0.544722	0.0545672		2.87701	0.00325191	Up	5.97411	7.79081e-05	Up	5.00414	5.8957e-05	Up	1.57065	0.109866		0.477061	0.197464		0.260508	0.0042009	Down	0.57185	0.272397		1.19169	0.892409		0.310842	0.00790203	Down	0.557661	0.245467	0.368291	0.0662008	0.118152	0.139401	0.191654	0.0742078	0.0340637	0.184829	0.12795	0.2702	0.241492	0.338452	0.285614	GeneID:102268992,Genbank:XM_014478773.1	brain-specific angiogenesis inhibitor 1-like	GO:0001530,GO:0001786,GO:0001891,GO:0004872,GO:0004930,GO:0005615,GO:0005886,GO:0005925,GO:0006910,GO:0006911,GO:0007166,GO:0007399,GO:0007517,GO:0010596,GO:0014069,GO:0016021,GO:0016525,GO:0030165,GO:0030425,GO:0031397,GO:0042177,GO:0043197,GO:0043277,GO:0043652,GO:0045087,GO:0045211,GO:0048167,GO:0048471,GO:0050829,GO:0051965,GO:1901741,GO:1903428	lipopolysaccharide binding|phosphatidylserine binding|phagocytic cup|receptor activity|G-protein coupled receptor activity|extracellular space|plasma membrane|focal adhesion|phagocytosis, recognition|phagocytosis, engulfment|cell surface receptor signaling pathway|nervous system development|muscle organ development|negative regulation of endothelial cell migration|postsynaptic density|integral co…
LOC102269300	2.24262	0.183317		0.232395	0.042228	Down	0.188371	0.00464004	Down	0.0898179	7.4873e-07	Down	0.52435	0.400489		1.2289	0.677619		2.77193	0.0690663		2.58017	0.0165822	Up	2.10596	0.0672153		5.78296	9.48333e-05	Up	0.0717762	0.0725136	0.171367	1.10208	0.838838	0.553654	0.397595	0.31878	0.350898	0.161745	0.544249	0.228369	0.139564	0.233155	0.100068	GeneID:102269300,Genbank:XM_014481273.1	heterogeneous nuclear ribonucleoproteins A2/B1	GO:0000398,GO:0003730,GO:0005634,GO:0005654,GO:0005681,GO:0005737,GO:0006406,GO:0030529,GO:0031053,GO:0035198,GO:0043047,GO:0070062,GO:1990247,GO:1990428	mRNA splicing, via spliceosome|mRNA 3'-UTR binding|nucleus|nucleoplasm|spliceosomal complex|cytoplasm|mRNA export from nucleus|intracellular ribonucleoprotein complex|primary miRNA processing|miRNA binding|single-stranded telomeric DNA binding|extracellular exosome|N6-methyladenosine-containing RNA binding|miRNA transport
LOC102269605	1.85593	0.589474		11.2065	0.000255279	Up	5.24871	0.00308003	Up	8.28478	0.000653213	Up	20.8629	3.02392e-05	Up	2.11909	0.397419		3.94982	0.176243		1.34539	0.793952		0.637786	0.638016		2.49322	0.469237		5.91339	2.22999	3.6606	0.426052	0.274164	0.28417	0.424271	0.138062	0.54431	0.111104	0.115924	0.114713	0	0.470614	0.156728	GeneID:102269605,Genbank:XM_005909053.1	ATP-binding cassette sub-family A member 1-like
[truncated: 4,438 more rows]
