# Supplementary material for: Identification of the Key Genes Associated with the Yak Hair Follicle Cycle
Source: Genes (Basel). 2021 Dec 23;13(1):32. doi: 10.3390/genes13010032 (PMC8774716; doi:10.3390/genes13010032)
Supplement: Supplementary file 1 [file genes-13-00032-s001.zip › supplementary materials/Table S2.xlsx]

## Sheet: Sheet1
id	Aug-vs-Oct-all.lncRNA_FC	Aug-vs-Oct-all.lncRNA_pval	Aug-vs-Oct-all.lncRNA_up_down	Jan-vs-Aug-all.lncRNA_FC	Jan-vs-Aug-all.lncRNA_pval	Jan-vs-Aug-all.lncRNA_up_down	Jan-vs-Jun-all.lncRNA_FC	Jan-vs-Jun-all.lncRNA_pval	Jan-vs-Jun-all.lncRNA_up_down	Jan-vs-Mar-all.lncRNA_FC	Jan-vs-Mar-all.lncRNA_pval	Jan-vs-Mar-all.lncRNA_up_down	Jan-vs-Oct-all.lncRNA_FC	Jan-vs-Oct-all.lncRNA_pval	Jan-vs-Oct-all.lncRNA_up_down	Jun-vs-Aug-all.lncRNA_FC	Jun-vs-Aug-all.lncRNA_pval	Jun-vs-Aug-all.lncRNA_up_down	Jun-vs-Oct-all.lncRNA_FC	Jun-vs-Oct-all.lncRNA_pval	Jun-vs-Oct-all.lncRNA_up_down	Mar-vs-Aug-all.lncRNA_FC	Mar-vs-Aug-all.lncRNA_pval	Mar-vs-Aug-all.lncRNA_up_down	Mar-vs-Jun-all.lncRNA_FC	Mar-vs-Jun-all.lncRNA_pval	Mar-vs-Jun-all.lncRNA_up_down	Mar-vs-Oct-all.lncRNA_FC	Mar-vs-Oct-all.lncRNA_pval	Mar-vs-Oct-all.lncRNA_up_down	Jan_1	Jan_2	Jan_3	Mar_1	Mar_2	Mar_3	Jun_1	Jun_2	Jun_3	Aug_1	Aug_2	Aug_3	Oct_1	Oct_2	Oct_3	Chrom	Start	End	Strand
TCONS_00000090	1.46779	0.162098		1.03166	0.935855		0.544101	0.0940027		0.596889	0.100899		1.53381	0.0956202		1.88418	0.0713891		2.79437	0.00325573	Up	1.74364	0.0663531		0.920594	0.83663		2.58662	0.000519071	Up	139.737	110.542	136.501	252.671	190.465	194.913	235.051	187.567	119.621	90.3289	102.853	120.234	68.1751	71.7414	77.9282	NW_005392828.1	77211	114585	+
TCONS_00000092	12.1692	0.153074		0.0803712	0.188624		0.107331	0.356257		0.0440423	0.0518996		0.994798	1		0.738709	0.779209		9.1697	0.342376		1.82647	0.551889		2.47341	0.392372		22.5723	0.0435934	Up	0	0.200208	0	1.67295	1.52111	2.52013	0.298625	0.688122	0.562126	1.36926	0.245674	0.982598	0.170082	0	0	NW_005392828.1	511281	522860	+
TCONS_00000093	2.13733	0.188511		1.17157	0.742518		0.674054	0.448419		0.54304	0.235787		2.5408	0.101539		1.71903	0.272198		3.7196	0.0204465	Up	2.16333	0.112178		1.25133	0.709294		4.67453	0.00358821	Up	2.1704	1.29419	0.925564	2.1275	3.67308	1.85065	2.60487	1.25044	1.22013	1.32619	1.07119	0.639877	0.529212	0.460201	0.454828	NW_005392828.1	37467	49586	-
TCONS_00000145	1.36292	0.489951		0.901339	0.873184		0.538854	0.259403		0.343399	0.0161923	Down	1.2427	0.60456		1.662	0.268583		2.28069	0.139503		2.63794	0.0172408	Up	1.56981	0.456462		3.62288	0.00142878	Up	5.15138	4.66543	1.33172	10.5158	10.4613	9.7784	13.0158	2.16245	2.68269	2.51934	3.48034	4.02132	2.31663	3.23529	1.90047	NW_005392832.1	702600	723264	-
TCONS_00000176	0.940456	0.87268		0.588921	0.149716		0.701377	0.604616		1.67112	0.298145		0.561479	0.0973205		0.832057	0.48271		0.793845	0.428528		0.355149	0.0143484	Down	0.426844	0.192491		0.338235	0.00729653	Down	5.82895	9.18266	8.73906	3.97204	4.86457	5.14514	3.68421	11.7797	7.3887	12.5541	9.67896	11.4845	14.7963	8.09355	13.6108	NW_005392837.1	1085607	1190180	+
TCONS_00000248	0.557734	0.323204		0.95664	0.94305		4.20185	0.148633		3.21971	0.264618		0.539097	0.310629		0.22835	0.114636		0.129613	0.0109806	Down	0.300222	0.213864		1.30896	0.847096		0.169657	0.027844	Down	2.18017	3.784	5.00293	1.73245	0.508945	1.37289	0.230953	0.0322732	1.61085	3.76668	1.8917	4.07745	4.55189	8.02934	5.15065	NW_005392841.1	239844	240319	+
TCONS_00000362	0.539334	0.225263		0.374379	0.186839		0.4201	0.329612		0.590313	0.581376		0.204161	0.0098371	Down	0.8849	0.79062		0.484589	0.187791		0.638224	0.540321		0.718998	0.746339		0.349029	0.0856171		0.793214	2.31632	0.995718	1.99239	1.30616	3.79907	1.92143	1.91867	3.28153	4.00568	2.29522	2.9996	6.28973	5.16159	6.07524	NW_005392841.1	260844	261544	-
TCONS_00000471	0.870007	0.764763		0.998669	1		3.24113	0.069414		2.73567	0.150619		0.87509	0.786602		0.307123	0.0582824		0.270811	0.0437271	Down	0.368319	0.134837		1.19793	0.765791		0.322118	0.077754		4.11236	4.00189	3.93559	0.30781	1.84587	2.07294	0.102552	0.338031	1.99137	1.98006	3.88587	4.16572	1.25394	6.17966	4.37766	NW_005392842.1	150753	157919	+
TCONS_00000763	21.1082	0.157571		0.754539	0.853592		0.297466	0.293038		0.322833	0.314649		16.2762	0.308785		2.53219	0.345316		53.8023	0.0578691		2.34638	0.403892		0.915458	0.761653		50.7628	0.0189311	Up	0.569101	4.03539e-15	0.246387	0.790088	0.942083	0.727226	2.32036	0.0684461	0.245932	0.455148	0.088715	0.321358	0.00683494	0.00231012	0.0540979	NW_005392846.1	167085	180883	+
TCONS_00000765	2.52417	0.459749		0.135287	0.209373		0.0623611	0.0265434	Down	0.0494189	0.00929737	Down	0.339898	0.692382		2.13294	0.458216		5.47153	0.119731		2.73675	0.217564		1.28452	0.662392		6.97517	0.0446649	Up	1.15362e-14	0.542186	2.40792e-22	4.51894	2.67937	2.6359	0.900512	2.99685	1.50327	1.84779	0.267442	0.994729	1.16653e-21	1.26723	1.09094e-23	NW_005392846.1	170014	180584	+
TCONS_00000822	1.14347	0.824399		2.46193	0.0653408		2.56824	0.0953323		2.14585	0.155851		2.86631	0.0427039	Up	0.948963	0.968606		1.09705	0.881013		1.15545	0.821075		1.20876	0.805771		1.33862	0.651549		4.64436	1.72604	1.76825	1.69365	0.332848	1.66993	1.20671	0.687466	0.539415	0.868232	0.733107	1.08243	0.977752	0.639852	0.77969	NW_005392852.1	420358	422388	+
TCONS_00000998	0.730456	0.340232		0.573179	0.135937		0.959368	0.972019		1.22173	0.683735		0.424007	0.0111472	Down	0.593666	0.201835		0.438382	0.041351	Down	0.473405	0.0691814		0.793323	0.686751		0.349601	0.00510335	Down	3.64182	2.62525	3.02565	2.95351	1.61816	2.93054	2.73064	2.25744	2.18173	3.73403	4.19956	5.52382	5.13182	6.70484	7.01232	NW_005392856.1	887391	889728	-
TCONS_00001095	0.710349	0.214599		0.827975	0.507915		1.14984	0.623034		1.3931	0.315028		0.595546	0.0408674		0.715007	0.279095		0.514466	0.0425249		0.598476	0.0984272		0.834609	0.715651		0.429589	0.00248527	Down	31.2532	38.1443	29.9326	20.7575	25.2074	23.5164	20.8888	20.7623	21.0429	33.8083	27.1353	38.4977	51.3767	50.2529	41.0274	NW_005392864.1	219029	221000	-
TCONS_00001243	1.26152	0.7445		3.1358	0.0254609	Up	1.91254	0.199458		1.24304	0.662869		4.0174	0.0167186	Up	1.608	0.700038		2.05519	0.539178		2.53577	0.102329		1.58022	0.366222		3.24395	0.0479789	Up	29.4024	11.5123	10.9346	7.13357	10.7438	22.4715	0.909501	11.7563	4.09787	4.8356	4.38253	4.20995	1.94291	2.60841	6.58809	NW_005392868.1	210865	213016	-
TCONS_00001507	1.63627	0.112323		0.620206	0.139115		0.619211	0.260767		0.507537	0.0591744		1.02422	0.931822		0.995199	0.92149		1.65009	0.216354		1.22909	0.52317		1.23059	0.554029		2.03722	0.0233268	Up	29.2223	81.1603	43.962	71.4979	108.623	116.716	65.742	50.0715	68.2462	85.8559	63.5868	56.4686	31.0787	39.8925	58.4968	NW_005392877.1	514168	562399	+
TCONS_00001676	1.10569	0.782325		0.170354	8.352e-06	Down	0.288433	0.0142535	Down	0.672932	0.315917		0.190573	0.00167799	Down	0.58513	0.090085		0.653885	0.257317		0.254907	6.70314e-05	Down	0.433591	0.0567922		0.284834	0.00610367	Down	17.5827	18.213	6.55064	22.2923	18.2124	19.4837	27.7867	26.6259	47.1757	38.3872	79.3537	84.7417	39.995	47.9754	99.3467	NW_005392889.1	71493	74992	-
TCONS_00001682	0.70583	0.412887		0.410262	0.119575		0.29821	0.0174109	Down	0.568288	0.361824		0.290739	0.00727133	Down	1.36917	0.404983		0.972642	0.921576		0.727989	0.530722		0.525352	0.170098		0.516661	0.144941		3.1021	6.12631	3.08777	7.61491	5.62402	8.07538	23.0095	6.17265	5.88123	5.91253	14.4805	4.59438	6.76444	17.826	11.6384	NW_005392891.1	90884	91770	+
TCONS_00001809	1.04059	0.885581		0.553696	0.0537369		0.287494	0.000946084	Down	0.223182	1.2112e-05	Down	0.583529	0.0546484		1.91597	0.0578177		2.01417	0.0403281	Up	2.50032	0.00341539	Up	1.29663	0.533626		2.62556	0.000604163	Up	39.1179	38.544	30.7836	160.127	147.735	165.274	150.585	72.5152	73.3374	45.099	50.0668	67.0051	59.4241	58.2656	40.6366	NW_005392896.1	1440059	1440851	+
TCONS_00002062	1.6439	0.217045		0.734178	0.457125		0.459427	0.0810843		0.294936	0.00272451	Down	1.21826	0.640107		1.58721	0.257615		2.63517	0.0263374	Up	2.50674	0.0141866	Up	1.56722	0.312354		4.15942	0.000127036	Up	0.86891	0.81965	0.607557	3.40135	2.51455	1.60636	1.83498	0.862271	1.16757	0.749244	1.06876	0.764872	0.328751	0.678221	0.610436	NW_005392900.1	559714	567320	-
TCONS_00002170	1.85204	0.580019		0	0.00120096	Down	0	0.900958		0	0.955347		0	0.0754669		0.00530278	0.00528055	Down	0.0100881	0.145816		0.00394113	0.00351139	Down	0.739472	1		0.00747138	0.125415		4.49421e-18	8.59202e-08	5.03578e-13	0.352835	2.1535e-07	0.0645079	7.60792e-07	0.0203462	0.236694	44.0263	6.50374e-07	18.4365	33.5661	0.00491277	4.30153e-05	NW_005392906.1	1492208	1503154	-
TCONS_00002210	1.15718	0.614741		0.955993	0.858735		0.389161	0.0122571	Down	0.381527	0.0822331		1.12242	0.705783		2.4425	0.0138267	Up	2.8581	0.0035774	Up	2.53047	0.0925573		1.02828	0.944365		2.95854	0.0682102		14.0188	10.7679	14.6616	59.6425	19.9507	22.9834	34.4162	25.1073	18.4037	9.7204	13.1095	11.7594	14.8156	8.54838	6.86196	NW_005392908.1	1324	47738	-
TCONS_00002255							0	0.0530159		0	0.123742					inf	0.0424765	Up	inf	0.0507099		inf	0.105566		1.59463	0.757429		inf	0.118231		0	0	0	0	10.3097	0	1.21667	0	3.71807	0	0	0	0	0	0	NW_005392911.1	781560	801499	-
TCONS_00002385	1.36599	0.586415		0.201951	0.050077		0.149223	0.0600111		1.28847	0.862019		0.280178	0.112339		1.32212	0.843474		1.83943	0.480184		0.156858	0.0258518	Down	0.118515	0.0361725	Down	0.217299	0.0847276		0.60339	0.153774	0.0772489	0.244219	0.0289735	0.32986	0.155582	1.58544	1.58971	1.87831	0.875036	0.420369	0.609844	1.26203	0.546695	NW_005392918.1	147570	153696	-
TCONS_00002590	inf	0.184678		0.815352	0.932244		0.46068	0.670772		0.0578113	0.028724	Down	inf	0.195983		1.7496	0.77912		inf	0.0512015		14.1589	0.0340792	Up	8.12592	0.0601831		inf	0.000210989	Up	3.05933	4.42336e-13	1.11791e-16	1.09959e-09	29.8806	18.5118	0.0272998	0.654873	3.41293	7.54413e-05	1.57161e-11	3.00813	1.68804e-08	2.0292e-14	2.66927e-07	NW_005392927.1	758961	762753	-
TCONS_00002886	1.51923	0.294275		1.56306	0.232239		0.889421	0.869998		1.72887	0.197771		2.40522	0.0178212	Up	1.74199	0.233942		2.67518	0.0316508	Up	0.911831	0.830585		0.521441	0.190073		1.4009	0.447787		3.8607	2.89708	3.428	2.00184	1.87759	1.89769	2.58887	3.36236	2.29834	1.47466	2.21431	1.7527	0.97897	0.883359	1.8212	NW_005392939.1	2119272	2163827	-
TCONS_00002897	0.751419	0.803347		0.792838	0.850059		0.377477	0.284683		0.0922812	0.0421276	Down	0.604017	0.65959		2.10986	0.376425		1.59581	0.544798		8.69237	0.0559504		4.0929	0.191692		6.5629	0.0781115		0.115177	0.163239	0.394304	1.36868	4.79601	0.922176	1.13873	0.429161	0.0313299	0.14384	0.211593	0.362146	0.523826	0.318783	0.120182	NW_005392940.1	138134	152503	-
TCONS_00003040	0.28006	0.22605		27.8499	1.6541e-08	Up	11.9578	1.72839e-06	Up	46.3112	3.2428e-10	Up	7.87089	8.2906e-05	Up	2.3054	0.175447		0.650944	0.561216		0.60768	0.658527		0.260388	0.00662172	Down	0.171812	0.116421		627.184	261.151	322.218	10.1369	0.122925	15.7249	28.5874	13.8689	32.4851	6.23597	29.8127	0.0092344	13.6978	22.9408	96.1195	NW_005392945.1	976224	1019589	+
TCONS_00003092	0.514348	0.421968		1.698	0.556648		0.382346	0.160701		0.373831	0.165622		0.888082	0.902954		4.37454	0.034926	Up	2.27673	0.203063		4.55155	0.0341665	Up	1.03455	1		2.37431	0.190974		3.35962	0.615888	0.950783	4.88403	4.3785	3.1657	5.19111	3.18977	1.50642	1.13733	0.664725	0.540544	1.0768	1.66842	1.93576	NW_005392946.1	1541044	1567192	+
TCONS_00003163	3815.18	0.0160717	Up	0.0519672	0.221244		0.0249148	5.54129e-11	Down	0.0159451	9.76919e-15	Down	204.683	0.0188288	Up	2.02972	0.364332		7939.34	1.72043e-26	Up	3.23306	0.0384677	Up	1.5943	0.164946		12600.1	1.03409e-31	Up	50.8244	12.9767	2.40934e-08	731.174	1323.48	1659.24	521.872	692.303	508.62	905.826	45.9708	0.672532	0.244176	0.00132157	8.00571e-06	NW_005392947.1	744279	759137	-
TCONS_00003227	inf	0.000161912	Up	0.101142	0.0240357	Down	0.228723	0.125376		0.140135	0.0296689	Down	inf	0.212147		0.4346	0.298125		inf	0.000867585	Up	0.721599	0.642299		1.64084	0.557596		inf	0.000138688	Up	1.86907	1.19486	1.63949e-12	11.8697	1.289	7.99025	6.9319	1.84041	2.15635	13.7698	9.41667	1.11378	2.26343e-11	1.79424e-09	0.000112216	NW_005392949.1	2011033	2016819	+
TCONS_00003297	0.254577	0.000178242	Down	2.74586	0.0112834	Up	2.30448	0.0737762		1.57257	0.283244		0.708797	0.287389		1.18412	0.732458		0.304147	0.00621328	Down	1.76286	0.22124		1.48059	0.460683		0.452944	0.0303103	Down	34.3757	31.6056	27.4923	25.2173	13.1974	19.9061	15.567	11.8826	4.04933	6.01358	7.11857	15.3227	45.7618	41.5034	25.4466	NW_005392952.1	554664	575505	+
TCONS_00003299	34.2961	3.83864e-08	Up	0.804169	0.837453		0.483136	0.282123		0.44108	0.192264		27.803	0.124402		1.65293	0.187587		57.3391	5.81731e-08	Up	1.82874	0.147618		1.09729	0.979679		63.326	5.96437e-12	Up	3.97331	55.337	2.59421	59.2879	38.9293	33.8109	67.3995	21.5846	15.654	24.2441	12.5537	24.7812	1.14466	0.73901	0	NW_005392952.1	637282	638397	-
TCONS_00003470	1.05276	0.879143		0.509662	0.0566726		0.407044	0.0372787	Down	0.45207	0.0441193	Down	0.541931	0.0673276		1.24429	0.622801		1.32611	0.510407		1.13545	0.721578		0.908753	0.864012		1.20774	0.573159		9.26464	16.4996	11.4909	26.4322	27.8058	26.3829	25.7152	21.0016	21.3408	21.4117	18.9683	20.3357	18.1117	22.8474	17.9917	NW_005392954.1	1887342	1907251	+
TCONS_00003542	0.724014	0.325359		0.75106	0.461246		1.74976	0.246717		1.48604	0.361245		0.549331	0.077159		0.425703	0.0617939		0.311137	0.00771329	Down	0.508985	0.0997795		1.18611	0.783811		0.372813	0.00816121	Down	3.90315	5.17723	2.54217	3.62388	1.62172	2.34711	2.60823	1.43744	1.10404	3.80746	4.82754	4.04555	4.32315	6.00095	7.65589	NW_005392958.1	529312	531805	+
TCONS_00003612	0	0.00344657	Down	inf	3.1222e-12	Up	inf	1.52546e-09	Up	inf	3.5189e-10	Up	5.87641	0.000643094	Up				0	0.0130985	Down							0	0.0132244	Down	17.8847	10.7569	9.78436	3.23825e-24	1.11447e-23	2.04308e-24	5.68482e-21	3.99943e-10	1.02611e-17	9.40741e-17	0.00597899	1.31521e-11	2.63138	5.4515e-12	2.82472	NW_005392958.1	824794	839875	-
TCONS_00003756	0.398269	0.714117		3.1511	0.658406		0.132957	0.0668485		0.139722	0.286983		1.25597	0.970462		24.0038	0.0182096	Up	9.65201	0.0556601		22.8651	0.164774		0.945457	0.931068		9.07918	0.262826		5.0682e-17	0.0682097	0.350879	0.345693	2.9333	0.00235268	1.44686	3.79479e-11	1.49245	0.0129267	0.0842887	0.0341423	0.0740189	0.224864	0.0170711	NW_005392962.1	321326	323360	-
TCONS_00003905	0.39361	0.200696		1.20401	0.834099		4.46847	0.269146		3.20296	0.363704		0.477731	0.351226		0.267947	0.368669		0.106716	0.029105	Down	0.376984	0.476444		1.39565	0.933537		0.149289	0.051785		1.23792	1.89452	0.294922	0.21306	0.482277	0.303215	0.32907	0	0.255304	0.715487	0.757316	0.749727	1.69074	3.21498	0.932495	NW_005392964.1	505500	518154	-
TCONS_00003915	0.890434	0.678057		0.615941	0.12176		0.402345	0.0255534	Down	0.449027	0.022288	Down	0.554285	0.0356438		1.51742	0.310169		1.36671	0.461908		1.38004	0.315277		0.906738	0.889553		1.24071	0.464253		28.7428	31.46	18.7176	44.6799	74.4427	49.2547	43.3228	44.2068	51.9485	30.0454	37.1926	38.2158	26.0273	43.1433	52.2706	NW_005392966.1	6912	29282	+
TCONS_00004121	1.37322	0.615116		0.865713	0.84372		0.575484	0.354242		0.3684	0.0860971		1.202	0.784043		1.49803	0.450603		2.07869	0.223082		2.36446	0.109659		1.56611	0.480079		3.28379	0.0336112	Up	1.37951	2.25586	1.14675	4.51448	4.50263	3.62492	3.79119	1.04943	1.94462	1.54461	1.45409	1.60512	1.01326	1.08272	1.2924	NW_005392976.1	2209965	2248121	+
TCONS_00004317	1.72468	0.512675		0.496542	0.466363		0.227178	0.0474868	Down	0.515501	0.543723		0.862548	0.945378		2.15873	0.203498		3.75624	0.0573167		0.964489	0.983527		0.44371	0.224748		1.67181	0.591143		2.59501	4.17027	0	1.04182	6.29012	4.91865	14.4736	4.86923	4.61973	3.36482	4.62197	2.99669	1.72546	3.16809	1.45097	NW_005392977.1	67472	70091	-
TCONS_00004456	1.34013	0.654754		0.522152	0.35714		0.265964	0.0486664	Down	0.438928	0.267427		0.706197	0.653733		1.95243	0.294568		2.64423	0.13289		1.20255	0.779383		0.612774	0.481719		1.62768	0.480856		1.04089	1.21767	1.23203	3.62546	1.33111	3.13751	2.73708	3.3526	3.48755	1.28133	2.19821	2.2253	0.856769	1.65907	1.79405	NW_005392984.1	1	1153	+
TCONS_00004508	1.2656	0.413089		0.642771	0.140956		0.677872	0.337287		0.477653	0.0284667	Down	0.821503	0.481599		0.941048	0.814054		1.20339	0.649289		1.35665	0.325522		1.43461	0.324755		1.73283	0.053403		16.9199	28.2712	18.2717	39.4159	40.635	49.8037	27.5794	24.7847	17.2677	22.1916	33.1803	26.6096	19.9898	21.6445	24.4619	NW_005392984.1	1155219	1156793	+
TCONS_00004525	0.813502	0.585253		0.556322	0.0600004		0.891136	0.802311		1.40654	0.411948		0.456403	0.109722		0.621846	0.181721		0.511589	0.136179		0.399708	0.00942437	Down	0.639397	0.337164		0.327764	0.0430547	Down	17.7525	20.25	25.9972	19.0458	8.38557	18.2101	20.0712	17.4953	16.2509	28.259	30.5035	38.0274	31.2251	68.3922	22.2138	NW_005392984.1	1287857	1289323	+
TCONS_00005043	0.302114	0.007026	Down	0.3985	0.233385		0.196646	0.0185785	Down	0.475185	0.437818		0.120883	0.000273179	Down	2.00488	0.24666		0.612424	0.269842		0.841668	0.819453		0.418341	0.187302		0.255299	0.00771515	Down	2.36134	8.08073	0	0	8.26191	12.308	12.3998	7.8713	16.7878	4.71467	8.77584	7.60116	16.7896	36.6701	17.4769	NW_005393001.1	9814	63246	-
TCONS_00005114	0.96226	0.923732		0.740117	0.441608		2.19818	0.116874		3.65707	0.0298358	Up	0.720174	0.384547		0.335208	0.0187071	Down	0.327951	0.0166692	Down	0.20401	0.00245254	Down	0.6083	0.6232		0.198456	0.00158592	Down	5.24634	8.32378	11.228	0.420492	2.65677	3.74716	0.678711	2.07346	4.84505	11.904	10.5818	5.72792	10.0107	8.47021	11.5717	NW_005393003.1	1578998	1586741	+
TCONS_00005164	4.38168	0.300081		0.285805	0.362165		0.147953	0.0225862	Down	0.113256	1.78161e-08	Down	1.27119	0.561133		1.91365	0.378232		8.5405	0.0136568	Up	2.51882	0.0618329		1.30541	0.643243		11.2526	1.42673e-12	Up	33.5534	29.0081	12.4048	259.185	144.529	229.957	251.763	11.8592	151.154	174.314	18.9244	15.5586	17.7479	21.5622	10.1083	NW_005393003.1	2254088	2320740	-
TCONS_00005185	0.615035	0.361066		0.44504	0.27143		0.400731	0.275996		0.374688	0.206454		0.277637	0.0423357	Down	1.09377	0.993927		0.682315	0.454066		1.19124	0.789655		1.0898	0.836186		0.740332	0.608134		1.27104	1.70852	0.684594	2.06969	4.69576	2.61935	1.73079	3.46184	1.14177	2.83523	1.76028	2.14489	5.42693	3.32315	2.38794	NW_005393004.1	11530	108428	-
TCONS_00005190	12.3905	0.0118312	Up	1.02473	0.981606		0.716823	0.675563		0.627699	0.487422		12.68	0.0121452	Up	1.41374	0.650614		17.7618	0.00276227	Up	1.63815	0.435642		1.15712	0.787008		20.4763	0.00102987	Up	0.239206	1.85101	0.97846	1.51922	2.18505	1.03123	1.0374	1.51933	0.522233	1.45772	0.730597	0.258519	0.00897665	0.175326	0.0296419	NW_005393004.1	65496	136497	-
TCONS_00005423	0.414472	0.0480339	Down	1.7198	0.272288		2.08276	0.178676		2.71577	0.0912124		0.72167	0.450348		0.819424	0.704341		0.344214	0.0376394	Down	0.637999	0.491809		0.773977	0.778627		0.268071	0.0114578	Down	6.71484	9.75542	5.976	4.37743	1.16778	2.59258	2.52708	2.22405	3.0605	3.91543	3.47501	3.33584	9.32301	7.24908	9.75566	NW_005393009.1	70602	71274	-
TCONS_00005428	0.868111	0.845218		0.838982	0.80685		3.3359	0.202174		7.15448	0.0978551		0.73914	0.666715		0.249159	0.110395		0.220476	0.0775023		0.117858	0.0441922	Down	0.473876	0.763043		0.104141	0.0286947	Down	0.787238	1.65458	1.59832	0.188083	0.176222	0.189569	0.0924169	0.405956	0.330922	2.44412	0.49192	1.07788	2.04154	1.17337	1.56399	NW_005393009.1	75506	76599	-
TCONS_00005453	2.08736	0.573311		3.05422	0.141873		16.3361	0.00676716	Up	3.94502	0.116745		6.3802	0.0332636	Up	0.184173	0.268435		0.390423	0.660043		0.773419	0.84598		4.22478	0.483639		1.61734	0.801876		4.74389	9.05644	2.27913	5.12679e-33	3.6764	2.45129e-19	0.00348158	0.302315	0.294613	1.8964	1.08961	1.35547	1.26903e-19	1.92806	0.223198	NW_005393009.1	479772	480979	-
TCONS_00005628	0.385101	0.0317102	Down	2.8144	0.0321557	Up	1.91465	0.239255		1.47024	0.642888		1.10293	0.807055		1.46047	0.429612		0.569072	0.311144		1.91479	0.660867		1.31057	0.883109		0.745136	0.734177		17.3628	7.09275	9.14364	0.320864	20.2584	0.542906	9.03416	3.52678	1.87052	4.72902	5.86022e-06	5.06213	8.492	11.6615	5.76458	NW_005393020.1	1358027	1414520	+
TCONS_00005631	0.26225	0.130104		1.0906	0.934077		4.8015	0.102359		0.541503	0.361198		0.290972	0.134441		0.225273	0.118167		0.0597099	0.0110788	Down	2.03745	0.285516		9.04705	0.00951618	Up	0.53487	0.371422		3.88914	0.808577	2.7258	3.19716	6.31365	3.82359	0.107599	0.519742	0.345078	0.0616383	2.27184	3.42278	12.9726	7.78155	1.01728	NW_005393020.1	1413339	1414556	+
TCONS_00005660	0.59626	0.118413		1.67206	0.135463		1.78729	0.131542		2.18123	0.0494526	Up	1.01004	0.981474		0.928657	0.749085		0.562137	0.115019		0.770439	0.515717		0.828592	0.777766		0.465435	0.0315176	Down	12.4802	16.3962	14.0202	4.41504	8.79107	5.92953	4.7907	5.38741	6.92775	9.71642	5.0109	6.53498	11.9584	10.9734	13.5457	NW_005393020.1	2397225	2399520	+
TCONS_00005776	21.9184	5.54588e-18	Up	0.191408	7.36529e-07	Down	0.17178	3.56508e-05	Down	0.160016	1.2047e-06	Down	4.2472	0.200798		1.10205	0.898382		24.501	2.78619e-13	Up	1.19986	0.568778		1.08586	0.750154		26.6137	1.99728e-19	Up	17.3318	81.6516	7.76382	189.379	251.368	186.378	138.169	141.326	154.419	161.722	125.148	161.967	11.2841	3.32113	5.84989	NW_005393025.1	1179409	1179884	-
TCONS_00006204	1.83082	0.286554		1.08232	0.900654		0.60983	0.310408		0.651937	0.416522		2.00728	0.233665		1.76861	0.236821		3.2689	0.0304765	Up	1.67211	0.318418		0.939789	0.845271		3.09856	0.0428137	Up	3.76169	3.72763	4.06792	3.77853	8.09934	5.42053	8.60425	3.40472	3.44954	2.92589	2.88303	3.15525	1.21042	1.13495	2.6156	NW_005393029.1	2103864	2105252	-
TCONS_00006369	28.5923	0.00384581	Up	0.197409	0.0697595		0.118141	1.02162e-07	Down	0.128957	1.83697e-08	Down	5.70132	8.4794e-05	Up	1.65235	0.169766		47.7191	6.80486e-19	Up	1.53903	0.285985		0.922976	0.784847		44.5474	1.37626e-25	Up	62.3538	29.3969	35.6755	387.426	299.631	273.419	426.668	211.826	206.662	214.673	305.061	13.3444	1.93692	5.78392	11.6858	NW_005393035.1	586251	653473	-
TCONS_00006383	1.03849	0.999136		4.04207	0.0831381		21.8238	0.00710443	Up	7.20931	0.0396193	Up	4.25757	0.0745042		0.186693	0.376124		0.195989	0.413703		0.568795	0.718167		3.00919	0.708138		0.598496	0.761204		1.43487	1.46365	4.18584	0.669959	0.159448	0.242589	0.167145	0	0.148571	0.378844	0.593299	0.523841	0.620301	0.176678	0.624932	NW_005393036.1	1016359	1019085	+
TCONS_00006521	0.838604	0.807768		1.2167	0.80473		6.90295	0.0376452	Up	4.64794	0.110212		1.04088	0.9876		0.174157	0.0667981		0.148603	0.039365	Down	0.263657	0.172593		1.51602	0.782443		0.2247	0.113378		5.43049	1.32028	4.68148	0.780851	0.680228	1.08818	5.80859e-26	0.534703	0.490103	3.58946	1.85137	2.32519	4.2763	1.20639	3.99737	NW_005393041.1	2475430	2488083	-
TCONS_00006801	0.449252	0.00644552	Down	1.64733	0.110022		2.16351	0.0386274	Up	2.95719	0.00290862	Up	0.750333	0.264553		0.758215	0.384377		0.344742	0.00262786	Down	0.562305	0.101009		0.74015	0.554844		0.25528	1.00716e-05	Down	34.6878	47.0971	50.5825	10.3938	15.8823	17.9553	14.2072	16.2081	14.2156	18.3759	17.0615	32.0593	60.6567	40.6306	51.1987	NW_005393054.1	911935	912819	+
TCONS_00006804	1.14843	0.851408		0.773915	0.731879		0.664216	0.484473		2.73967	0.102236		0.91119	0.932035		1.15252	0.848227		1.34854	0.630491		0.283271	0.208445		0.244159	0.0213318	Down	0.333407	0.318055		3.1902	2.45185	0.974238	2.12894	3.71462e-06	0.212458	2.66016	1.54503	3.0175	4.12319	3.62376e-06	2.71647	4.07501	1.0523e-09	1.93978	NW_005393054.1	920799	923570	+
TCONS_00006825	1.12297	0.847866		1.602	0.225908		2.77444	0.0290442	Up	2.94587	0.0180911	Up	1.83815	0.222616		0.573743	0.230386		0.654794	0.571758		0.546812	0.19468		0.95156	0.96484		0.622041	0.560322		23.3649	12.9671	21.8548	5.79758	8.66019	4.86056	5.94707	5.05696	4.66685	14.1141	3.69307	12.4045	19.3311	5.21408	2.38946	NW_005393056.1	715249	715958	+
TCONS_00006885	0.25362	0.64864		13.7469	0.108539		inf	0.042867	Up	inf	0.0439608	Up	3.56686	0.357672		0	0.916331		0	0.474586		0	0.895337					0	0.476093		1.04749	0.997711	3.65769	0	0	0	0	0	0	0	0	0.367462	0.97015	0	0.486891	NW_005393058.1	902798	903381	-
TCONS_00006967	1.34398	0.781732		0.660481	0.68622		0.251623	0.242391		0.141266	0.000287383	Down	0.902783	0.901618		2.61956	0.363593		3.57168	0.269112		4.68407	0.00163627	Up	1.76597	0.534574		6.41363	0.000203199	Up	0.525492	0.403443	0.623232	5.12713	2.93418	2.92123	5.44393	0.47631	0.233093	1.65061	0.155705	0.152641	0.794692	0.598947	0.0866825	NW_005393062.1	42310	51313	-
TCONS_00007384	0.988112	1		0.266202	0.472221		0.0638446	0.00979882	Down	0.0856222	0.0469551	Down	0.267001	0.474805		4.11907	0.0985928		4.11456	0.107841		3.1281	0.235782		0.752687	0.728698		3.11733	0.252224		0.39028	0	0.128181	3.03489	0.969834	1.42815	2.1754	1.00669	2.34981	0.386693	0.655979	0.404597	0.324126	0.755654	0.438063	NW_005393080.1	361553	382886	+
TCONS_00007426	0.63761	0.444206		0.558844	0.42161		2.32821	0.448692		4.02477	0.318252		0.360854	0.118604		0.240937	0.103363		0.155964	0.0180759	Down	0.14068	0.0563082		0.582588	0.837979		0.0905539	0.00699399	Down	0.487501	0.292499	1.33109	0.0947047	0.181433	0.229122	0.0474727	0.0770009	0.480315	0.893456	1.16897	1.23934	1.68696	1.50038	2.0647	NW_005393082.1	157282	159179	+
TCONS_00007523	0	0.0311706	Down	inf	0.243309		0.74764	0.985603		0.444518	0.677544		0.419208	0.529369		inf	0.140126		0.560747	0.542754		inf	0.167666		1.72375	0.665274		0.958656	0.999242		0	4.53109	0	0	0	9.51672	0	2.21175	1.15339	0	0	0	0	6.55533	1.99338	NW_005393087.1	2409871	2430267	-
TCONS_00007556	0.633333	0.192794		0.928387	0.818346		0.897685	0.928697		1.4862	0.414494		0.595253	0.124045		1.02841	0.89018		0.660914	0.234197		0.629762	0.288189		0.611365	0.408452		0.403593	0.0203486	Down	7.80666	9.71003	12.8788	7.34431	7.72144	5.19008	4.75403	8.80683	10.126	10.6464	7.88762	9.07776	15.0842	14.5117	14.9182	NW_005393092.1	77033	81706	+
TCONS_00007609	7.94521	0.244562		0.151804	0.288674		0.13748	0.0119011	Down	0.148196	0.0207342	Down	1.23274	0.891196		1.0778	0.921129		8.71946	0.00522164	Up	1.01947	0.977441		0.941285	0.925426		8.32104	0.0082388	Up	4.28011	1.9802	4.20284e-21	18.3684	3.79535	17.3351	15.8202	11.4673	5.64917	27.4069	3.993	0.201903	1.37299	0.270088	2.38278	NW_005393096.1	16296	20045	-
TCONS_00007675	1.3681	0.307493		0.904276	0.742277		0.662407	0.262523		0.483476	0.0340855	Down	1.25213	0.451161		1.35783	0.374862		1.87777	0.0804873		1.88453	0.0504147		1.37847	0.442159		2.60504	0.00152779	Up	41.5484	36.6388	37.0816	83.5442	74.0435	75.9831	67.5324	32.1222	37.1718	34.8671	37.4549	33.6643	24.7063	27.7441	26.6256	NW_005393098.1	442129	477843	-
TCONS_00007691	2.75781	0.263976		1.657	0.444572		9.68932	0.00598356	Up	3.12475	0.128546		4.64887	0.033657	Up	0.172354	0.0767091		0.483374	0.581023		0.537159	0.439104		3.11049	0.352666		1.48887	0.723416		2.70465	10.038	11.9062	3.02214	4.10494	0.475509	3.8669e-17	4.32207e-16	1.68329	1.12438	3.26037	8.37448	3.76998	0.674134	6.4618e-13	NW_005393099.1	282607	282955	+
TCONS_00007810	0.975891	0.930088		0.908088	0.730528		1.91267	0.0719275		2.65997	0.00347186	Up	0.896031	0.663012		0.47201	0.0292248	Down	0.466014	0.0252233	Down	0.344358	0.000730505	Down	0.725002	0.444887		0.33973	0.000143233	Down	13.7783	20.9421	16.1281	7.3213	4.12626	7.43781	7.76655	5.53728	6.62832	14.3053	18.3839	13.9444	16.7075	14.1619	17.856	NW_005393106.1	2749919	2761239	+
TCONS_00007915	0.623575	0.162968		1.00912	0.991252		1.422	0.465915		1.37954	0.45985		0.637654	0.168655		0.706474	0.452476		0.445753	0.0584628		0.737424	0.456755		1.03519	0.97725		0.464193	0.0370396	Down	22.1728	17.6134	19.0178	18.8596	10.9665	12.106	15.484	5.62807	11.2787	15.31	19.0062	14.2408	34.4147	26.4206	18.0906	NW_005393115.1	201495	203095	+
TCONS_00007984	1.40758	0.816084		2.65753	0.110887		2.70675	0.163943		2.13661	0.0577896		3.772	0.000157352	Up	0.994426	0.877437		1.39849	0.67196		1.26037	0.819783		1.25126	1		1.77978	0.248434		24.3276	29.7534	31.2834	11.1898	15.1707	12.8235	31.487	0.61353	0.570607	6.20865e-12	0.0142873	27.126	2.70531	14.9528	2.00901	NW_005393117.1	96693	100007	-
TCONS_00007986	4.9552	0.254832		0.0102725	0.0346634	Down	0.829586	1		0.0149133	0.00688455	Down	0.0521568	0.337121		0.01211	0.0378984	Down	0.0613355	0.344823		0.686276	0.722692		56.4408	0.00757063	Up	3.50187	0.220257		0.172098	5.3125e-09	4.30579e-08	3.72057	5.21229e-05	4.96868	1.13937e-08	1.37624e-07	0.0817295	7.96725	2.32611	0.000284252	3.84852e-11	5.2202e-17	2.14292	NW_005393117.1	96708	99974	-
TCONS_00007999	1.23108	0.640986		0.304382	0.0203355	Down	0.4804	0.253883		0.929079	0.956804		0.37935	0.0653106		0.627678	0.356165		0.781076	0.629108		0.329612	0.0366124	Down	0.521016	0.313841		0.410002	0.104068		1.63624	0.512085	0.61724	1.79602	0.731783	0.291921	1.8482	0.909172	1.51632	2.25212	2.45494	2.66842	1.03153	3.14394	2.0108	NW_005393117.1	169989	214504	-
TCONS_00008353	0.298772	0.0419743	Down	2.18182	0.272901		3.61768	0.120909		1.62802	0.519944		0.658001	0.450166		0.599951	0.617769		0.181279	0.0184459	Down	1.35114	0.739157		2.23325	0.426611		0.406382	0.162543		5.2046	3.00971	3.26153	2.5747	2.21356	2.16559	0.862644	0.230869	1.37688	1.00654	2.49775	0.942373	3.24715	6.09642	5.74743	NW_005393126.1	244854	245496	-
TCONS_00008447	1.47013	0.24294		1.09826	0.750687		1.46124	0.3405		2.13124	0.0492567	Up	1.63199	0.112149		0.746402	0.458465		1.10952	0.809021		0.518859	0.079388		0.690805	0.413852		0.771448	0.482511		6.4523	9.43792	4.91823	4.1877	2.50864	2.7783	4.78527	2.82579	3.16726	4.96971	4.8039	5.80142	3.12327	3.95672	3.77201	NW_005393131.1	1544705	1588963	+
TCONS_00008540	0.735885	0.308384		0.653819	0.185348		0.490233	0.0651688		0.643193	0.223325		0.487402	0.0130606	Down	1.32566	0.42314		0.987408	0.99872		1.02403	0.942996		0.767408	0.490434		0.763042	0.377756		3.40279	5.17349	4.03731	8.04345	4.66028	6.59337	9.7055	5.68044	4.70666	6.21933	5.0817	4.70101	9.39975	6.01304	6.71949	NW_005393137.1	1893175	1903537	+
TCONS_00008923	0.605472	0.598245		2.10602	0.418631		1.69277	0.576677		0.432716	0.236762		1.28783	0.730682		1.24751	0.827665		0.760833	0.822413		4.90551	0.0275089	Up	3.9109	0.0809318		2.98731	0.105784		0.841743	1.82479	0.283314	2.16104	2.87981	1.22562	0.735984	0.0268149	0.56441	0.0252097	0.00265008	1.09262	0.454449	1.07199	0.358468	NW_005393150.1	2257070	2268240	-
TCONS_00008949	0.493122	0.315095		1.13462	0.937427		2.9807	0.367643		5.54125	0.201638		0.565946	0.413253		0.381795	0.420322		0.190544	0.0768701		0.206706	0.234885		0.538071	0.768205		0.102636	0.0271712	Down	1.05798	0.989213	2.81793	0	0.527022	0.278284	0.577414	0.118262	0.596367	1.14168	2.00386	0.557443	2.74761	1.65968	3.12905	NW_005393154.1	877477	879887	+
TCONS_00008989	0.844852	0.72185		1.70641	0.274209		6.93192	0.00253607	Up	7.32034	0.0023617	Up	1.45671	0.426183		0.245828	0.029518	Down	0.210728	0.0134076	Down	0.235679	0.034854	Down	0.957559	0.988816		0.201189	0.0143153	Down	2.30448	2.85449	5.3285	0.354256	0.33918	0.777747	0.18289	0.356821	0.509881	1.87442	1.09049	2.27034	1.70434	3.10235	1.56669	NW_005393154.1	1190769	1193035	-
TCONS_00009005	0.652905	0.599947		2.12148	0.35974		8.73056	0.0391239	Up	8.38657	0.0455075	Up	1.40542	0.608641		0.237338	0.256307		0.15666	0.0956973		0.254065	0.318131		1.0664	0.990197		0.166897	0.131048		7.38633	3.26163	0.619437	0.235936	0.32763	0.59439	0.072655	0.51179	0.200212	0.86452	3.10709	0.257063	2.75064	0.935197	2.96617	NW_005393155.1	56527	109934	-
TCONS_00009151	1.61196	1		9.07907	0.399882		0.279049	0.242109		0.329569	0.341719		14.6352	0.368443		32.3881	0.0149125	Up	52.9677	0.0132926	Up	27.7708	0.0339659	Up	0.853997	0.926124		44.849	0.0321627	Up	0.397307	0.0686822	0.746164	1.32232	1.92992	0.290841	0.723557	0.9421	1.38948	0.0660155	0.0362992	1.85909e-42	0.000552503	0.0983836	3.41989e-06	NW_005393162.1	1443901	1447522	+
TCONS_00009188	3.91174	0.000663856	Up	0.95645	0.933994		0.681461	0.335369		0.39623	0.0143994	Down	3.76871	0.000873198	Up	1.39455	0.355727		5.51081	0.00011652	Up	2.42837	0.0117909	Up	1.72777	0.21703		9.53984	1.49099e-09	Up	41.3251	42.6823	24.7903	75.4683	102.051	86.1925	66.7455	21.2451	38.2403	27.8657	39.4124	26.2063	6.66043	15.007	2.76689	NW_005393162.1	1924522	1930239	-
TCONS_00009265	2.13232	0.277712		0.359203	0.178297		2.99744	0.389901		1.56762	0.755381		0.771519	0.801656		0.118927	0.017682	Down	0.257082	0.24117		0.231401	0.0957733		1.95247	0.66186		0.49816	0.561193		0.476752	2.94382	2.20821	0	1.08746	2.54288	0	0.693879	0.480854	4.00713	3.74488	5.54188	1.51569	2.46904	2.42251	NW_005393164.1	838524	869015	-
TCONS_00009331	0.936634	0.811532		0.842368	0.530097		3.19516	0.0104594	Up	3.78562	0.00378275	Up	0.797285	0.349091		0.261792	4.10733e-05	Down	0.249128	1.99752e-05	Down	0.224355	1.91067e-06	Down	0.856289	0.962362		0.212944	3.51742e-08	Down	128.377	367.565	268.301	87.677	48.7166	63.6473	6.79914	65.0045	83.6606	289.223	201.525	266.909	265.695	262.577	298.827	NW_005393167.1	753665	777460	+
TCONS_00009333	1.07399	0.804514		1.07782	0.840131		4.58237	0.00420568	Up	4.13409	0.00710551	Up	1.16836	0.639653		0.233401	4.27626e-05	Down	0.254777	0.000101835	Down	0.262556	8.16388e-05	Down	1.12401	0.600822		0.285877	5.82374e-05	Down	43.7273	145.086	88.6205	23.3748	14.9783	28.2106	3.4422	15.5428	20.9159	93.899	52.9414	66.7543	56.1744	73.9465	74.0414	NW_005393167.1	753927	754496	+
TCONS_00009334	0.883858	0.65541		0.977553	0.958797		4.37506	0.00432981	Up	4.53361	0.00419706	Up	0.872946	0.654772		0.221631	1.18587e-05	Down	0.199117	2.70989e-06	Down	0.217104	2.55511e-06	Down	0.978346	0.843735		0.194452	2.18617e-08	Down	105.357	319.718	172.865	52.5102	28.0907	49.3857	8.85258	34.27	46.9219	213.517	123.14	169.116	203.604	204.758	176.597	NW_005393167.1	753927	767664	+
TCONS_00009341	0.87248	0.821718		1.88646	0.0743562		5.46697	0.000126941	Up	4.22851	0.000876054	Up	1.65136	0.148478		0.344913	0.228047		0.30448	0.136709		0.452469	0.311728		1.30054	0.734569		0.39635	0.197631		24.8039	26.7194	25.4257	9.82406	0.000205403	8.48342	6.46809e-06	3.35472e-08	9.16721	1.39167	20.8522	12.1393	2.63596	23.0056	14.8575	NW_005393167.1	879586	901881	+
TCONS_00009342	1.13215	0.640606		1.01877	0.971069		3.51758	0.0102924	Up	5.59816	0.00148491	Up	1.16525	0.640715		0.287519	0.000113943	Down	0.330617	0.000450027	Down	0.183579	1.10992e-07	Down	0.638067	0.603917		0.210649	4.76404e-08	Down	116.496	373.985	279.125	58.0006	29.5239	49.4963	5.27294	64.8058	71.7957	236.648	175.945	219.775	178.694	172.514	220.013	NW_005393167.1	879591	901892	+
TCONS_00009344	0.598664	0.112419		0.763338	0.487709		4.69307	0.00161946	Up	1.456	0.374117		0.462435	0.0186801	Down	0.160779	8.08342e-05	Down	0.0979316	1.67682e-07	Down	0.525969	0.113424		3.26954	0.0442491	Up	0.318597	0.00153272	Down	30.8538	21.8353	14.1517	19.3021	19.2709	4.82345	1.01761e-24	2.40333	6.50451	30.6538	18.9168	21.3957	26.5381	55.8965	39.8189	NW_005393167.1	879881	901880	+
TCONS_00009345	0.878918	0.630522		1.1358	0.670915		4.03139	0.0011293	Up	5.02111	0.000237124	Up	1.00919	0.977596		0.27965	7.08084e-05	Down	0.249769	1.64908e-05	Down	0.228032	1.65821e-06	Down	0.81457	0.891434		0.203202	6.93907e-09	Down	396.001	982.536	744.95	192.733	96.7829	129.846	15.4186	142.835	183.993	618.072	420.354	521.978	583.174	556.721	676.15	NW_005393167.1	879881	916195	+
TCONS_00009356	1.00218	0.985988		0.695619	0.221821		3.18639	0.0147157	Up	3.76275	0.00741834	Up	0.704547	0.162874		0.216654	6.93224e-06	Down	0.220534	7.5783e-06	Down	0.186521	2.74047e-07	Down	0.860621	0.978757		0.189372	1.64136e-08	Down	95.2083	299.185	214.192	69.9381	29.109	62.236	5.33332	60.2579	58.0175	270.24	173.769	287.362	260.192	253.337	231.001	NW_005393167.1	773303	896343	-
TCONS_00009512	1.42836	0.798757		1.37125	0.785669		0.309707	0.190123		1.09706	0.946807		1.99016	0.584274		4.38077	0.0933952		6.32785	0.0445066	Up	1.25946	0.872573		0.287998	0.180695		1.8078	0.681225		0.321109	0.776134	0.189166	0.0588075	0.488745	0.596219	0.667421	1.54621	0.568735	0.0804381	0.192985	0.487219	0.365833	0.107282	0.0494063	NW_005393177.1	1226048	1287572	+
TCONS_00009629	0.177819	0.287981		7.76313	0.0768021		2.94352	0.307669		0.733497	0.706675		1.3905	0.734643		2.62636	0.624927		0.470244	0.55349		10.695	0.0328708	Up	4.03208	0.162638		1.90553	0.485492		6.8607	1.01111	4.50222	0.824308	9.77959	5.51562	0.872469	0	2.08451	0	1.36332	0	0	1.23458	6.50721	NW_005393183.1	148333	149387	+
TCONS_00009695	0.887124	0.804317		0.404254	0.135895		1.29811	0.658667		2.76777	0.32466		0.361731	0.0805534		0.308453	0.0520329		0.278028	0.0329289	Down	0.147094	0.00952893	Down	0.476129	0.604379		0.132124	0.00473166	Down	0.520774	1.27339	0.613379	0.259235	0.144277	0.46109	0.0515889	0.439701	0.705777	1.92564	1.72479	1.26796	1.46412	1.98206	2.27173	NW_005393186.1	1326180	1331752	+
TCONS_00009696	0.889185	0.799228		0.745638	0.527849		4.36262	0.0342616	Up	3.11927	0.116516		0.669482	0.380161		0.170777	0.00470949	Down	0.154141	0.00248686	Down	0.241575	0.0234274	Down	1.41525	0.675209		0.216901	0.0119376	Down	0.506353	2.23814	2.36856	0.184778	0.566919	0.89266	0.0742265	0.24294	0.468832	1.79625	1.4265	2.62871	2.13661	2.44966	2.13623	NW_005393186.1	1361436	1366993	+
TCONS_00009698	0.277169	0.047831	Down	1.48265	0.631415		35.4542	0.0239916	Up	1.6058	0.637797		0.413949	0.195144		0.0404739	0.0837251		0.0113574	9.6415e-05	Down	0.926105	0.988582		22.9036	0.236692		0.258218	0.0779208		1.04184	0.743813	0.00352998	0.0693526	0.000261704	1.00566	0.0116353	0.0182207	0.0143558	0.367478	0.618022	0.00351538	0.728861	1.96224	0.899797	NW_005393186.1	1396327	1402826	+
TCONS_00009699	0.530918	0.451631		0.054248	0.176117		0.114841	0.189358		3.9245	0.914373		0.0291479	0.000628691	Down	0.481178	0.545177		0.258713	0.0519858		0.0141581	0.0995859		0.0292675	0.102272		0.00759628	8.64408e-05	Down	0.0095118	2.15632e-13	0.131672	0.0227447	0.0044433	7.23677e-05	0.108294	0.195097	0.65684	0.192667	0.0677059	2.18986	1.62262	2.61957	0.427822	NW_005393186.1	1396672	1402667	+
TCONS_00009700	inf	0.000208336	Up	0.210175	0.0710666		0.359273	0.383468		1.04745	1		inf	0.239915		0.588274	0.422272		inf	0.014305	Up	0.202768	0.0947578		0.34576	0.431282		inf	0.287575		0.0148735	0.0535059	0.620553	0.039208	0.615752	0.000209674	0.140976	0.461624	0.785172	1.44203	0.825215	0.617983	7.74577e-07	3.35594e-06	7.18987e-09	NW_005393186.1	1397621	1402660	+
TCONS_00009701	0.523677	0.621659		3.77199	0.132719		10.2735	0.0425783	Up	7.18123	0.0691383		2.00644	0.383923		0.36671	0.643735		0.193829	0.367881		0.531092	0.735569		1.42684	0.96143		0.280338	0.407873		0.575237	1.07385	1.0882	0.12354	0.0391434	0.2526	0.172343	0.0289799	0.03907	0.181283	0.403997	0.0152012	1.00011	2.60437e-08	0.181155	NW_005393186.1	1398381	1402724	+
TCONS_00009702	0.605401	0.591941		0.281502	0.179062		8.6341	0.339587		1.05633	0.971796		0.171776	0.168458		0.0325967	0.0155791	Down	0.0198297	0.0335894	Down	0.266862	0.147684		8.04624	0.406268		0.164127	0.148052		0.0286757	0.757976	0.170653	0.273668	0.628413	0.000136165	0.138898	0.0063136	1.73211e-11	1.44409	1.49426	3.46013e-11	1.36597	9.44858e-08	3.64451	NW_005393186.1	1398435	1402726	+
TCONS_00009747	1.05712	0.871292		1.87973	0.0412884		1.23122	0.576958		1.76336	0.104205		2.00848	0.0148063	Up	1.51573	0.269073		1.62003	0.202538		1.07331	0.846079		0.703161	0.386825		1.14731	0.689334		36.1476	43.1261	25.8669	25.415	14.7655	17.7488	29.3976	15.7906	19.8286	14.9895	16.5165	14.5193	12.0801	15.9985	16.4526	NW_005393186.1	3062573	3063521	+
TCONS_00009818	1.83162	0.0852991		1.29471	0.41589		0.862657	0.56968		0.7809	0.515835		2.39131	0.0073157	Up	1.49387	0.250232		2.75495	0.0449488	Up	1.67004	0.142693		1.10551	0.987423		3.08825	0.00113995	Up	5.14479	5.708	3.27298	7.14161	4.48927	5.91106	9.54654	2.16475	2.29538	2.50315	3.57918	2.90391	0.787427	2.21477	2.04319	NW_005393186.1	2587180	2591416	-
TCONS_00009819	2.34761	0.0796127		0.821759	0.687752		0.607105	0.316767		0.56658	0.243873		1.94559	0.19799		1.34443	0.514414		3.1866	0.0261711	Up	1.46161	0.395454		1.07944	0.901174		3.46449	0.0114531	Up	5.85908	6.96509	4.3159	12.0035	6.36589	11.0638	10.5249	5.68603	5.55097	5.01378	5.88739	6.2321	1.34443	3.57682	2.59778	NW_005393186.1	2587180	2592004	-
TCONS_00009851	1.28576	0.744577		0.201554	0.112349		0.160597	0.0717472		0.133623	0.0368494	Down	0.263329	0.23452		1.23406	0.83311		1.60828	0.587289		1.51018	0.558935		1.21737	0.75184		1.97187	0.367602		1.97867	0.898925	0	9.16734	4.32036	6.93718	3.93255	2.63543	5.916	4.57964	3.43698	3.59537	1.69747	2.49216	4.94045	NW_005393188.1	1447812	1448244	+
TCONS_00009880	0.806857	0.471886		1.0787	0.833361		4.44394	0.000917853	Up	5.87143	0.000261063	Up	0.879057	0.630254		0.24113	0.000274791	Down	0.19748	2.95859e-05	Down	0.185162	1.37729e-05	Down	0.766807	0.744308		0.151305	1.07099e-07	Down	3.64616	9.31531	7.94325	0.826343	0.931728	1.80794	0.665744	1.26406	1.34224	6.9798	4.70432	4.56148	6.02981	7.00412	7.61176	NW_005393188.1	703200	900513	-
TCONS_00010095	0.956331	0.968936		0.544184	0.479292		2.5501	0.481182		9.17031	0.183981		0.525737	0.454533		0.213222	0.132858		0.206559	0.127091		0.0596667	0.0233606	Down	0.278306	0.628377		0.0578597	0.0232039	Down	0.240117	1.68375	0.67972	0.084838	0.162245	0.0811231	0.337691	0.0677643	0.350742	1.49188	1.0598	1.44513	1.2692	0.777191	2.20932	NW_005393191.1	1666624	1679533	+
TCONS_00010427	0.30292	0.00651657	Down	1.0495	0.918341		0.577944	0.441774		1.64861	0.531906		0.320828	0.012729	Down	1.79401	0.373634		0.552749	0.165971		0.636697	0.523798		0.355097	0.139679		0.194981	0.00142658	Down	3.01342	13.6082	3.08032	0	7.46525	3.67715	5.1173	7.32669	10.5405	7.97363	5.19681	1.9328	20.2905	14.1051	16.5585	NW_005393200.1	1082144	1082679	+
TCONS_00010447	0.51414	0.290705		1.79646	0.408763		5.11066	0.0659041		13.0435	0.011003	Up	0.935123	0.894343		0.350124	0.313709		0.182275	0.0443094	Down	0.138465	0.100944		0.395085	0.630686		0.0721855	0.00602787	Down	3.62487	4.93495	7.15182	0	0.767523	0.404694	1.21694	0.759317	0.38681	3.83167	1.28874	2.26564	3.29366	4.6005	7.03842	NW_005393200.1	116487	130205	-
TCONS_00010503	14.0727	0.0862543		0	0.0229258	Down				0	0.897604		0	0.857359		0	0.0246196	Down	0	0.874707		0.0636485	0.0742158		inf	0.906865		0.892288	1		3.70226e-07	1.14114e-06	2.10832e-12	4.50842e-06	0.0287646	0.0870004	0.00970265	3.51085e-06	0.000591338	2.94597e-05	0.452153	1.11421	2.37298e-07	0.119881	0.000887351	NW_005393201.1	463527	906854	+
TCONS_00011038	0.632867	0.23782		1.5837	0.134395		1.43681	0.34911		2.04497	0.0449173	Up	1.01619	0.957872		1.09656	0.806548		0.7011	0.3348		0.782126	0.479966		0.708368	0.405582		0.499737	0.0858618		7.71554	9.41978	8.8129	3.97118	3.05124	5.54904	6.25362	4.04695	3.63207	3.17865	6.14154	4.40268	10.4101	3.6696	7.83472	NW_005393220.1	116270	156394	+
TCONS_00011039	0.981034	0.971782		0.825677	0.656506		0.793421	0.654801		1.9721	0.222165		0.819223	0.61315		1.03454	0.978544		1.02852	0.983778		0.420673	0.0455524	Down	0.405657	0.0722997		0.417386	0.0370279	Down	1.12732	3.36175	1.18371	0.233145	1.20694	1.31899	2.07589	1.22719	2.00676	2.1283	1.25891	2.23514	2.15739	1.69888	1.99113	NW_005393220.1	116270	156394	+
TCONS_00011057	1.21454	0.708234		1.75704	0.0443234		1.65087	0.150272		1.77498	0.0729543		2.15043	0.0101024	Up	1.05485	0.929562		1.29649	0.584545		0.994741	0.985025		0.939359	0.905575		1.22352	0.68698		573.568	649.447	554.838	294.169	431.368	244.834	310.818	256.736	234.352	374.252	294.542	168.44	26.5751	310.014	381.179	NW_005393220.1	1711359	1726361	+
TCONS_00011115	9.7897	0.135244		0.175448	0.204393		0.130851	0.0214899	Down	0.0457594	0.00430979	Down	1.7365	0.698146		1.32888	0.621614		13.1816	0.00899441	Up	3.8359	0.109842		2.86792	0.225133		38.0824	0.00158971	Up	4.7956	1.20128	2.84511	9.28281	64.9561	111.324	43.2684	10.4371	4.83097	31.6583	4.4548	4.17381	0.278	3.1545	0.890051	NW_005393223.1	348505	348998	+
TCONS_00011116	22.8431	0.029526	Up	0.868734	0.950133		0.268235	0.164758		0.671205	0.7303		19.9107	0.231181		3.18838	0.156755		73.9004	0.000567281	Up	1.29434	0.771999		0.405816	0.221033		30.1759	0.0154834	Up	0.39479	12.1509	0.401551	10.654	4.37095	2.55708	9.68849	17.2319	5.07585	7.13971	7.9701e-12	4.49967	0	0.277888	0.289792	NW_005393223.1	348512	348998	+
TCONS_00011247	0.658195	0.784475		2.54347	0.435411		1.48009	0.767718		0.343179	0.19796		1.69221	0.63947		1.70176	0.694496		1.13654	0.917608		7.4359	0.0225687	Up	4.32516	0.107173		4.96123	0.0594399		0.584205	1.66179	0.419351	4.01795	0.896138	2.63377	0.788402	0.227242	0.393959	0.493579	0.299491	0.074353	0.691177	0.399285	0.194997	NW_005393225.1	1731874	1778094	-
TCONS_00011389	1.55743	0.415649		0.427609	0.196133		1.35321	0.508004		3.5436	0.0570223		0.67313	0.223563		0.313471	0.0869104		0.497134	0.0194964	Down	0.121491	0.0152575	Down	0.387372	0.243987		0.192693	3.25941e-09	Down	195.914	771.051	919.742	312.91	155.427	66.6421	70.1307	481.552	380.317	2264.46	867.645	597.045	704.336	716.569	1049.9	NW_005393235.1	628281	634017	+
TCONS_00011390	10.0857	7.38626e-12	Up	0.55396	0.296646		0.502722	0.228237		0.557599	0.332989		5.63462	0.200661		1.09176	0.880653		11.1508	5.83498e-09	Up	0.998423	0.995486		0.909868	0.867854		10.1956	2.89987e-11	Up	28.8444	234.608	24.5776	211.195	113.905	167.628	149.651	122.462	138.363	139.183	126.818	153.856	16.9018	10.9217	14.455	NW_005393235.1	848035	880741	+
TCONS_00011396	1.23028	0.605442		1.80265	0.107877		3.82679	0.00318579	Up	4.17505	0.00171893	Up	2.24945	0.023792	Up	0.465604	0.0975297		0.579936	0.244316		0.435074	0.0869511		0.930323	0.999197		0.540987	0.220073		45.0954	26.4653	22.1932	9.42005	3.22332	9.38017	4.702	6.57476	5.68096	12.4204	15.2869	15.0913	12.7207	11.7924	10.8505	NW_005393236.1	1638461	1712907	+
TCONS_00011421	3.34063	0.147906		0.638462	0.533605		6.35685	0.189368		2.70152	0.423107		2.15585	0.484071		0.100519	0.0402002	Down	0.338443	0.597136		0.238872	0.138188		2.35124	0.741033		0.811865	0.909156		0.648472	0.878052	2.02683	0.687815	0.185278	0.479105	0.389557	0.158255	0	2.20046	1.28594	1.27301	0.204523	0.408506	0.813345	NW_005393237.1	466440	469720	+
TCONS_00011612	1.04382	0.9353		0.64965	0.477692		3.20769	0.120179		1.43205	0.664622		0.690277	0.474313		0.201237	0.0555574		0.214443	0.0213051	Down	0.457113	0.280111		2.27068	0.317218		0.486351	0.258558		1.73282	1.53072	3.41506	1.71854	0.565328	2.56826	0.080619	0.516796	0.796019	5.54292	1.54398	1.67828	4.28008	1.3744	2.86808	NW_005393251.1	893761	907158	+
TCONS_00011613	1.47244	0.535477		0.856518	0.767026		2.7285	0.364297		8.32077	0.161204		1.28977	0.843224		0.313055	0.0164692	Down	0.469706	0.394974		0.103938	0.000234992	Down	0.333069	0.167239		0.155236	0.15872		30.3595	0.90148	92.3124	1.29614	8.63022	5.35415	3.3152	16.1425	12.2299	65.7177	28.9866	31.5123	62.8779	4.6813e-15	23.1848	NW_005393251.1	893779	899127	+
TCONS_00011686	0.740594	0.523935		3.09078	0.13051		7.47214	0.0286099	Up	3.13235	0.120378		2.32535	0.210651		0.406896	0.19344		0.304761	0.06355		0.989781	0.999672		2.4099	0.239673		0.741393	0.572004		3.17902	1.00428	0.674453	0.749242	0.257744	0.487226	0.290519	0.153608	0.060523	0.561286	0.556808	0.154109	0.701014	0.634952	0.41442	NW_005393251.1	2268499	2278090	+
TCONS_00011700	1.58888	0.556		1.17727	0.861718		14.0607	0.0169041	Up	3.79999	0.181766		1.88909	0.437349		0.0831939	0.028107	Down	0.134547	0.144402		0.312609	0.242232		3.76057	0.499948		0.503677	0.575505		0.871743	3.71543	4.81103	0.600186	0.56057	1.34737	0	0.175581	0.172672	3.45639	2.07308	1.29878	1.41757	1.39532	1.61005	NW_005393251.1	703819	708342	-
TCONS_00011792	27.5023	0.0418235	Up	0	0.00834517	Down							0	0.7783		0	0.00906888	Down	0	0.795191		0	0.00626438	Down				0	0.783426		0	0	0	0	0	0	0	0	0	4.98323	2.01891	21.8194	0.561858	0.56184	0	NW_005393258.1	434845	461881	+
TCONS_00011884	0.729809	0.374573		0.779479	0.531111		2.95604	0.026597	Up	4.36401	0.00775412	Up	0.576416	0.124676		0.260286	0.0037094	Down	0.193011	0.000284874	Down	0.179333	0.000637183	Down	0.690846	0.745303		0.132667	1.11213e-05	Down	5.34472	6.45338	5.1255	0.685186	1.89578	1.1141	0.301214	2.05787	1.31167	8.52963	4.29578	5.11869	7.4902	7.09334	10.6086	NW_005393263.1	1148736	1205018	+
TCONS_00012222	inf	0.119041		0	0.123586		0	0.00143905	Down	0	0.18983					2.1102	0.602726		inf	0.0012103	Up	0.307906	0.53375		0.147207	0.115574		inf	0.181005		0.00108538	2.14455e-16	2.11829e-10	4.55169e-05	2.07731	0.0546785	1.26025e-05	6.17491	3.76245	1.92229e-11	0.0039976	6.30621	8.10318e-18	2.04329e-06	2.08777e-15	NW_005393271.1	2737511	2782911	-
TCONS_00012606	0.663648	0.260291		0.851563	0.719785		1.61233	0.32623		1.26583	0.620711		0.571128	0.136703		0.522956	0.1714		0.35132	0.0215095	Down	0.676807	0.393865		1.28853	0.631421		0.454444	0.0549638		13.5514	18.8034	10.5351	13.2743	8.3927	11.2049	7.53563	7.29243	4.70194	16.0503	12.0093	13.2956	18.1284	25.9127	19.6828	NW_005393281.1	995482	1047171	-
TCONS_00012668	1.15547	0.878429		0.10854	0.0998898		0.0939772	0.0047844	Down	0.0785307	0.0016034	Down	0.127231	0.0842546		1.12989	0.880228		1.32746	0.686506		1.37551	0.618543		1.21813	0.743818		1.60916	0.41643		0.150919	0.105513	0.0105458	0.498848	1.51195	1.0945	0.906075	0.896562	0.227757	1.35284	0.053231	0.502205	0.595881	1.10427	0.000610591	NW_005393287.1	78608	82001	+
TCONS_00012837	0.936134	0.841508		0.489102	0.0475076	Down	0.325303	0.00978993	Down	0.318871	0.00337937	Down	0.463045	0.0224714	Down	1.49544	0.352212		1.4174	0.42057		1.54607	0.212533		1.02965	0.872427		1.4624	0.239906		9.13551	12.6382	9.95126	32.2741	30.5131	35.0236	23.9072	19.8228	27.8321	16.8282	16.5645	20.7443	18.6165	21.0227	19.3982	NW_005393292.1	73932	88049	-
TCONS_00012985	2.65954	0.606597		0.274979	0.536312		0.0846774	0.0496454	Down	0.0845155	0.0663031		0.730538	0.963845		3.24777	0.237179		8.70526	0.0729712		3.29076	0.261492		1.00533	0.991531		8.8088	0.0885087		0	0.209571	0.211591	2.4979	2.00951	1.20505	2.43932	1.40186	0.843318	0.452247	0.72506	0.363059	0	0.350144	0.169645	NW_005393296.1	1007713	1008995	-
TCONS_00012987	inf	0.139916		0.367562	0.59522		0.150241	0.166822		0.175945	0.241321		inf	0.597591		2.4314	0.469749		inf	0.0133355	Up	2.11042	0.531126		0.863732	0.973036		inf	0.0295675	Up	0.316077	0.304387	0.318249	1.79221	2.14083	1.74868	0.751616	1.26899	2.63599	0.345817	1.35297	0.582713	0	0	0	NW_005393296.1	1561321	1564993	-
TCONS_00013108	2.24932	0.149454		0.797269	0.663161		3.16137	0.108936		1.90475	0.378878		1.82213	0.350185		0.249535	0.0352222	Down	0.570606	0.478253		0.420579	0.178992		1.6894	0.536248		0.960982	0.9857		1.42065	2.57739	2.74245	0.446686	1.72879	1.34798	0.362504	0.827233	0.300296	3.99583	1.38381	1.76583	1.4867	0.515714	1.23319	NW_005393301.1	797237	860097	+
TCONS_00013228	0.310176	0.0111803	Down	2.68244	0.0140475	Up	3.35698	0.0111114	Up	3.84677	0.00404318	Up	0.844215	0.599887		0.796777	0.643513		0.250607	0.00551011	Down	0.703104	0.51382		0.877179	0.869331		0.220655	0.00242956	Down	23.1269	29.422	31.1379	7.54354	6.77367	7.17385	6.68455	3.11807	8.85026	9.05751	9.7586	7.31478	41.3809	14.8509	28.8805	NW_005393302.1	874570	916655	-
TCONS_00013280	2.71594	0.29492		0.0683476	0.0368597	Down	0.461618	0.863551		1.87056	0.973399		0.186563	0.416949		0.149347	0.094569		0.413893	0.596497		0.0370194	0.0262889	Down	0.246491	0.778285		0.102022	0.359796		1.77363e-08	0.0557986	0.155483	0.106565	0.00638857	0.00717282	0.000237975	1.52961e-08	0.378931	1.64252	0.178329	1.40079	0.210519	0.927088	0.0800178	NW_005393303.1	900893	923313	+
TCONS_00013467	2.25251	0.163841		0.352403	0.116908		1.03936	0.936033		1.5206	0.697747		0.80017	0.842077		0.337438	0.189644		0.761898	0.946266		0.233483	0.0460492	Down	0.681527	0.683912		0.528246	0.520716		1.55416	3.32355	9.49112e-05	0.234803	1.51268e-08	2.9647	4.07308	0.408168	3.16533e-06	1.55796	4.50542	5.241	2.01338	2.37087	0.782764	NW_005393307.1	143972	213946	+
TCONS_00013667	1.02026	0.979151		1.41402	0.519485		4.72562	0.0128197	Up	26.341	5.98084e-05	Up	1.45949	0.466004		0.2987	0.0536347		0.309836	0.0655115		0.0541875	0.000595782	Down	0.180905	0.250272		0.0560571	0.00086864	Down	1.8397	2.82925	4.85111	0.201139	0.123183	0.0656576	0.0710435	0.315302	0.944322	2.32214	1.91457	1.52259	1.6684	1.51195	2.6062	NW_005393316.1	2337485	2338826	+
TCONS_00013674	0.950608	0.962276		1.51224	0.532882		0.556314	0.375888		0.270134	0.0386749	Down	1.46166	0.569775		2.66836	0.123373		2.56913	0.142312		5.61079	0.00824691	Up	2.09041	0.171889		5.38449	0.0100212	Up	1.36054	0.428342	0.331164	3.83044	2.60078	0.895914	1.23815	1.17248	0.354661	0.485375	0.478643	0.158859	0.60044	0.438635	0.143199	NW_005393316.1	2442337	2445130	+
TCONS_00013733	1.10296	0.817217		1.37335	0.418136		2.74931	0.0423157	Up	3.0292	0.0213913	Up	1.53033	0.2623		0.495741	0.166275		0.552528	0.250765		0.456924	0.108232		0.915589	0.882367		0.508743	0.165945		16.3106	17.8175	15.7655	6.10338	4.28136	5.75753	6.70488	4.55129	2.79677	10.0106	12.2261	7.96353	8.63749	11.0583	8.33002	NW_005393320.1	716930	743154	+
TCONS_00014176	1.12061	0.75993		1.46325	0.455536		0.688975	0.38711		0.891366	0.711538		1.66495	0.330047		2.11319	0.0866807		2.39933	0.0429389	Up	1.65786	0.193361		0.781103	0.635145		1.87734	0.0914028		5.79208	1.75215	7.58911	6.35627	5.5739	5.12913	5.2606	5.62945	5.42835	3.04719	3.47812	2.27619	3.45341	2.10981	2.41242	NW_005393337.1	1147853	1179923	+
TCONS_00014183	0.626922	0.259987		0.796064	0.394248		0.355205	0.00511877	Down	0.29241	0.000148552	Down	0.506658	0.115306		2.23056	0.0246992	Up	1.41567	0.32886		2.74556	0.000914399	Up	1.22512	0.556468		1.73613	0.108627		11.1234	9.93474	12.8665	38.5493	48.9296	26.0936	27.6748	20.7772	23.4917	10.0857	13.4502	12.2487	30.7133	13.6079	13.2298	NW_005393337.1	2177424	2184518	+
TCONS_00014314	0.699487	0.191795		1.21088	0.510618		1.95024	0.0568973		2.20054	0.0173119	Up	0.858003	0.523443		0.61688	0.134109		0.436614	0.0127887	Down	0.555152	0.0577587		0.895724	0.858163		0.391995	0.000789535	Down	347.144	247.938	299.325	164.959	111.94	122.338	109.088	104.906	119.405	165.215	213.103	237.686	311.563	322.087	262.72	NW_005393342.1	2669360	2673216	+
TCONS_00014364	0.39228	0.304078		2.40734	0.369336		39.0111	0.0216219	Up	13.6533	0.0672861		0.953117	0.980952		0.0616272	0.233816		0.0245434	0.0169798	Down	0.177995	0.40715		2.88099	0.924759		0.0703823	0.0555654		0.957816	1.82505	1.01333	0	0.0714448	0.216363	0	0	0.0623042	0.269744	0.52293	0.52422	0.839139	0.989725	1.46757	NW_005393342.1	3362195	3368201	-
TCONS_00014407	1.5544	0.707463		0.209113	0.158232		0.199895	0.0330171	Down	0.184758	0.136494		0.330699	0.559579		1.03007	0.957942		1.61138	0.580009		1.13912	0.88879		1.09175	0.915029		1.79751	0.612252		0.536819	2.76902e-07	0.0784611	2.18576	0.541417	0.349479	1.00348	0.379619	0.854901	0.329394	1.65562	0.356714	0.00147294	0.00719624	1.5509	NW_005393348.1	47414	50719	+
TCONS_00014715	0.657573	0.26989		1.30832	0.549325		2.92728	0.0257957	Up	1.71182	0.280448		0.870026	0.663997		0.446297	0.0778462		0.297342	0.00725137	Down	0.773615	0.589128		1.73223	0.268038		0.511831	0.116814		19.3131	25.1926	39.0295	8.50862	16.2407	24.6362	2.40834	6.70596	10.4452	10.3906	16.9177	27.2779	32.2506	34.5607	17.289	NW_005393361.1	100036	190176	-
TCONS_00014732	1.28991	0.570052		1.09035	0.878941		2.75205	0.0586119		3.11568	0.0481985	Up	1.422	0.447789		0.39338	0.0700057		0.514568	0.210319		0.353011	0.0597089		0.895148	0.976119		0.461676	0.185885		1.12795	1.57525	1.95802	0.594896	0.332336	0.577699	0.272824	0.507101	0.413935	1.50511	1.05913	1.03595	0.726943	0.962111	1.17325	NW_005393361.1	632851	636274	-
TCONS_00014795				inf	0.0232335	Up	5.3579	0.195971		8.04022	0.184486		inf	0.030455	Up	inf	0.588735		inf	0.627085		inf	0.727873		0.692427	0.995882		inf	0.767333		7.42459	2.73654	0	0	0	1.10498	0	0.983734	0	0	0	0	0	0	0	NW_005393365.1	1645173	1683230	-
TCONS_00014805	2.20997	0.158413		0.488195	0.170158		0.166723	0.000188434	Down	0.3328	0.160234		1.09154	0.894206		2.90167	0.0146384	Up	6.50604	5.82855e-05	Up	1.47449	0.571363		0.505051	0.13942		3.32177	0.146393		0.962009	1.38026	1.13344	6.7784	1.96034	1.52117	6.03949	5.02455	4.53916	3.32124	1.58107	0.992151	0.567513	0.741368	1.45443	NW_005393367.1	40642	42849	+
TCONS_00015027	1.93019	0.402942		1.27068	0.676316		0.672781	0.531788		0.590109	0.234219		2.47722	0.0774896		1.89912	0.44794		3.67562	0.26217		2.17909	0.0869536		1.13212	0.944078		4.23745	0.00258214	Up	1.51242	0.738121	1.46747	2.47167	1.08651	2.7351	4.78695	0.445259	0.200208	0.449228	0.378696	1.64315	0.163977	0.869901	0.262304	NW_005393374.1	442869	446674	+
TCONS_00015075	1.41808	0.193528		0.664004	0.137694		0.461538	0.0441464	Down	0.641321	0.162231		0.955021	0.842651		1.42909	0.375933		2.05204	0.0490755	Up	1.04314	0.895871		0.727718	0.463897		1.49301	0.134539		261.559	179.673	210.709	282.665	408.385	297.107	317.84	309.282	391.941	235.702	259.245	321.813	220.448	188.576	176.516	NW_005393375.1	1695604	1696116	-
TCONS_00015120	21.7527	0.00528435	Up	0.0195889	0.00180568	Down	0.094981	0.407575		0.34757	0.83979		0.436663	0.891412		0.203526	0.0634946		4.48918	0.537061		0.0567675	0.00691402	Down	0.281814	0.594234		1.24062	0.985259		0.267374	0	0.288317	0	1.80176	0	0	4.31264	0	6.68008	3.97041	18.4672	1.06001	0.26375	0	NW_005393375.1	2814059	2815888	-
TCONS_00015373	1.19184	0.661394		0.889549	0.787623		0.664789	0.339892		0.453596	0.0566571		1.07155	0.8601		1.32878	0.457284		1.60042	0.256394		1.97259	0.0781033		1.47387	0.425451		2.37378	0.0213026	Up	9.32859	9.01735	6.72387	15.9238	19.9628	17.5873	15.9455	6.48842	7.55601	8.33982	9.06394	5.91604	5.41271	7.7513	6.79818	NW_005393377.1	2263887	2273068	-
TCONS_00015669	2.28049	0.539658		1.64852	0.644799		0.684668	0.620077		0.488021	0.34763		3.80573	0.263907		2.43126	0.468251		5.56293	0.331504		3.41532	0.136488		1.38522	0.921807		7.86918	0.0308091	Up	0.791476	0.338205	1.14001	0.982151	1.36798	2.52178	3.58074	0.0437776	0.0455124	0.359764	0.127514	0.707299	0.11615	0.289329	0.174617	NW_005393387.1	1552042	1576138	+
TCONS_00015671	2.69594	0.259759		0.101956	0.0479373	Down	0.121423	0.201787		0.302006	0.486965		0.278017	0.39393		0.831246	0.724151		2.28577	0.548735		0.33661	0.231352		0.407099	0.518643		0.926509	0.969002		8.98913e-13	1.08811	0	0	2.5797	0.809637	2.34318e-06	1.30133	4.46067	4.98277	0.116758	3.6544	0.963401	3.55562e-17	2.43339	NW_005393387.1	1674913	1691692	+
TCONS_00015672	0.578866	0.36005		2.52357	0.113965		9.43107	0.00221713	Up	3.72478	0.0556461		1.46884	0.483645		0.264533	0.154536		0.154247	0.0187007	Down	0.688066	0.661114		2.58931	0.387556		0.399304	0.206026		4.75585	4.01397	5.57187	2.65212	0.119873	1.17724	0.12407	0.722371	0.114846	8.419e-12	2.88163	1.94914	1.8645	4.83885	1.8142	NW_005393387.1	1674913	1691742	+
TCONS_00015840	1.16279	0.672969		0.267278	0.00980209	Down	0.233147	0.00536841	Down	0.220652	0.0469941	Down	0.311472	0.140338		1.1328	0.827713		1.33404	0.496645		1.21475	0.621314		1.06932	0.781675		1.41918	0.483348		0.00664301	64.2947	0.0397761	27.1591	112.835	132.682	62.7686	64.7458	64.1539	59.9395	79.9573	52.5474	70.8635	79.2699	17.9298	NW_005393391.1	362170	364123	+
TCONS_00015996	0.821164	0.810951		0.12833	0.251907		0.366579	0.542302		0.72383	0.922381		0.105926	0.0454801	Down	0.354622	0.544216		0.291282	0.285997		0.180566	0.313108		0.503411	0.674937		0.147884	0.10346		1.50078e-46	5.40762e-19	1.28685	3.19151e-14	1.7719	3.896e-12	2.63414	0.722248	2.95019e-13	1.34739e-07	7.4832	1.13383	2.95439	2.70502	5.07143	NW_005393395.1	2709806	2710689	-
TCONS_00015997	0.808813	0.693985		1.0323	0.917205		1.8006	0.465774		3.70273	0.0808255		0.847229	0.810335		0.569521	0.520363		0.463503	0.320118		0.280439	0.0878632		0.485657	0.364409		0.228785	0.0375501	Down	10.1285	9.35313	1.91052	2.85619	1.46905	1.0712	7.68649	0.958391	1.65129	3.11808	7.62666	5.99129	9.9637	4.44154	6.62183	NW_005393395.1	2711043	2711450	-
TCONS_00016053	0.926433	0.848487		1.38176	0.36882		1.74939	0.281843		2.63811	0.0284973	Up	1.30023	0.437718		0.782878	0.744422		0.7331	0.626095		0.524801	0.153852		0.665458	0.347303		0.49351	0.104321		7.10038	5.42691	3.1689	2.15174	2.74411	0.710302	5.07614	1.61807	0.826485	4.53982	1.94317	2.75426	3.28675	2.79647	4.1449	NW_005393396.1	2312945	2318782	+
TCONS_00016111	0.580508	0.158102		0.718652	0.559403		1.80312	0.175845		2.40552	0.0815185		0.423	0.00931467	Down	0.394625	0.195755		0.233427	0.000388611	Down	0.300071	0.122802		0.757659	0.791191		0.177179	1.1677e-05	Down	1.93675	1.27989	1.54226	0.737566	0.329119	0.89505	0.261239	0.383823	1.15582	3.28934	1.71528	0.447444	2.74909	2.78516	4.16113	NW_005393396.1	2287847	2313048	-
TCONS_00016112	0.590105	0.102051		1.2486	0.512562		4.10273	0.00346293	Up	7.88785	9.08782e-06	Up	0.744429	0.343316		0.303364	0.0133771	Down	0.180504	0.000138779	Down	0.159292	7.09614e-05	Down	0.52182	0.269863		0.0947042	6.85447e-09	Down	3.36638	4.39671	2.80006	0.269603	0.717465	0.29628	1.30254	0.406512	0.425784	1.82902	2.03147	3.13827	3.2072	5.16365	3.7565	NW_005393396.1	2287858	2298478	-
TCONS_00016113	7.1996	0.00449856	Up	1.20074	0.784624		4.25837	0.0366342	Up	4.0324	0.0381785	Up	8.66317	0.00689686	Up	0.279785	0.0295328	Down	2.03811	0.696696		0.301126	0.023864	Down	1.0817	0.790253		2.17272	0.30592		1.59538	1.52914	3.75738	0.463252	0.79818	0.461421	1.11563e-08	0.857787	0.176325	1.35591	0.87662	2.68027	0.000944817	0.714454	1.18829e-05	NW_005393396.1	2287884	2298636	-
TCONS_00016114	0.837762	0.579989		0.833736	0.597488		4.01707	0.00303591	Up	4.047	0.00293811	Up	0.705039	0.264307		0.206527	0.000360022	Down	0.174788	6.44837e-05	Down	0.207947	0.000188007	Down	1.00395	0.966876		0.176076	8.87262e-06	Down	0.841984	2.36986	1.55289	0.295756	0.330452	0.532294	0.333401	0.343636	0.202161	1.25485	1.23013	2.28191	1.44604	2.05754	2.30952	NW_005393396.1	2287884	2298675	-
TCONS_00016210	1.09554	0.844299		2.54963	0.0382354	Up	2.09375	0.0623092		1.26667	0.514052		2.83046	0.0207746	Up	1.21186	0.556609		1.33907	0.400397		2.0272	0.075687		1.66457	0.237185		2.23589	0.0318304	Up	257.88	99.5611	130.777	88.0916	173.885	107.378	98.3764	40.1292	46.266	34.0461	35.1829	88.9494	34.1126	76.4294	36.9464	NW_005393401.1	585163	585483	+
TCONS_00016282	1.78212	0.502436		0.331386	0.250986		2.2881	0.658005		4.77821	0.525576		0.597928	0.666966		0.145764	0.085825		0.263842	0.345286		0.0704182	0.0475904	Down	0.482481	0.893543		0.126747	0.250876		0.150743	0.221221	0.748838	0.0614141	0.0584292	0.121097	0	0.0517594	0.269907	0.66922	0.714136	1.46077	0.590873	0.516842	0.526901	NW_005393406.1	592665	594212	+
TCONS_00016418	1.20176	0.55962		0.467953	0.0304104	Down	0.282374	0.00272172	Down	0.202545	1.76845e-05	Down	0.570086	0.095083		1.64184	0.211702		1.99543	0.0758326		2.32313	0.0108792	Up	1.40977	0.354889		2.81509	0.000722553	Up	4.89433	3.46999	1.78112	12.4494	19.2706	15.8195	9.77467	6.98635	9.25107	4.49353	5.13199	8.01794	4.92149	5.80022	4.23388	NW_005393406.1	1388618	1391592	-
TCONS_00016551	2.99622	0.052752		1.40062	0.373886		0.760115	0.667544		0.421726	0.0288461	Down	4.25996	0.0024802	Up	1.81886	0.227518		5.50121	0.00197251	Up	3.34588	0.00146775	Up	1.83173	0.12091		10.1676	7.79883e-09	Up	19.7717	12.5606	8.15732	30.9021	27.2297	34.1275	9.62925	15.1175	11.824	4.61263	11.748	7.33892	1.50527	0.000121324	6.62553	NW_005393414.1	1644762	1645531	+
TCONS_00016630	1.08607	0.894063		3.16051	0.0138656	Up	1.65981	0.303667		1.29313	0.565617		3.47705	0.0069192	Up	1.89105	0.266629		2.07893	0.210268		2.45905	0.0931687		1.29386	0.649332		2.70495	0.0635991		4.77655	8.88473	4.02052	5.79454	3.66225	3.79825	3.69772	2.3886	2.02366	1.65544	0.929602	2.00074	1.75278	1.39752	1.18593	NW_005393418.1	103107	104778	-
TCONS_00016755	1.01762	0.949606		1.58197	0.102957		2.51281	0.0125014	Up	2.67065	0.00266956	Up	1.62952	0.0501522		0.625473	0.17663		0.644109	0.198858		0.59692	0.0924929		0.948787	0.895307		0.614897	0.0764519		77.6351	81.4502	79.9574	38.3478	20.3882	29.6524	32.4506	22.4316	18.1056	47.7328	37.1544	40.7995	40.5284	45.5534	40.177	NW_005393429.1	826423	871694	-
TCONS_00016842	1.28506	0.710487		0.706121	0.661127		5.21609	0.113376		9.08081	0.0716789		0.916381	0.957803		0.134868	0.0446168	Down	0.175431	0.0869933		0.0784193	0.0198897	Down	0.579259	0.885974		0.101635	0.0528516		1.19087	1.76367	0.223321	0.0635616	0.0591143	0.249451	0.0622394	0	0.336415	0.312012	1.00479	2.36999	0.45591	1.10265	1.35449	NW_005393435.1	862444	876352	-
TCONS_00016852	0.421715	0.224252		0.132662	0.13492		0.0758058	0.00833927	Down	0.169571	0.104995		0.0571432	0.0019685	Down	1.69941	0.536912		0.725746	0.516228		0.783857	0.76351		0.458534	0.298338		0.332505	0.093955		3.33823	0	0	6.99829	3.02432	8.37121	6.90453	15.4549	6.58551	5.919	14.2576	0	28.1936	11.6501	8.35442	NW_005393435.1	1286147	1290683	-
TCONS_00016875	1.18707	0.655047		1.7881	0.0984105		2.02832	0.126063		2.38223	0.034299	Up	2.14807	0.0240294	Up	0.877111	0.866355		1.05067	0.832933		0.756974	0.512797		0.854097	0.677705		0.910466	0.819334		1.91356	1.62868	1.31608	1.06291	0.211509	0.738123	1.12576	0.35052	0.478415	0.68569	0.806418	0.752348	0.445317	0.605696	0.892325	NW_005393435.1	2023065	2032210	-
TCONS_00016907	inf	0.744839		0	0.773644					0	0.0264279	Down				0	0.787648					9.82333	0.113924		inf	0.0274775	Up	inf	0.0228779	Up	0	0	0	0	7.01127	3.8373	0	0	0	0.925055	0	0	0	0	0	NW_005393436.1	1811163	1842514	+
TCONS_00017027	1.46413	0.238969		1.86455	0.0270333		1.74058	0.121024		1.47542	0.222071		2.75667	8.61797e-05	Up	1.06125	0.885786		1.57009	0.214472		1.27201	0.435586		1.1919	0.6355		1.88716	0.0269002		456.741	508.202	377.091	355.164	257.939	273.36	251.224	202.69	127.46	219.18	220.953	154.439	54.8507	138.293	226.454	NW_005393439.1	397774	478883	+
TCONS_00017229	1.19276	0.610517		0.287309	0.000832747	Down	0.394007	0.0364783	Down	0.758389	0.543113		0.348022	0.0119052	Down	0.726249	0.376673		0.875595	0.703979		0.382274	0.00874	Down	0.523202	0.156991		0.461941	0.0482119	Down	23.7815	19.2314	17.9423	35.0971	19.9867	23.5554	45.3772	24.6302	45.9533	39.9327	51.0195	85.303	48.9979	26.4896	74.7394	NW_005393447.1	741685	744746	-
TCONS_00017283	0.962662	0.903233		0.394616	0.00453716	Down	0.562562	0.184873		0.751754	0.599232		0.383713	0.00143737	Down	0.695338	0.304864		0.677782	0.270469		0.5268	0.0559914		0.755286	0.513786		0.511964	0.0307157		6.72428	17.3744	4.10795	7.68792	17.5331	10.2987	15.0759	10.1847	11.6946	20.6152	15.7504	21.7652	22.5226	22.4341	16.6052	NW_005393450.1	3978883	3980287	+
TCONS_00017463	1.04594	0.91197		1.58266	0.188691		0.907787	0.759123		0.716088	0.388692		1.6747	0.121281		1.73172	0.144782		1.82849	0.116528		2.22525	0.0306429	Up	1.27416	0.639601		2.35084	0.0147403	Up	2.37188	2.0899	1.44252	3.29373	2.28903	2.378	2.89645	1.12314	1.1834	0.922805	1.14812	0.990325	0.877578	1.10092	1.01598	NW_005393459.1	269625	278084	-
TCONS_00017479	0.600567	0.393846		0.460563	0.411521		0.315168	0.020212	Down	0.565585	0.648944		0.276265	0.0740848		1.4565	0.37138		0.878463	0.830351		0.819919	0.807875		0.558841	0.258275		0.491484	0.299044		0.282197	4.12713	0.545378	1.82184	6.16643	0.000182785	7.04058	2.53117	2.87467	0.000281924	4.76454	4.02364	2.63753	8.61731	3.70608	NW_005393459.1	2032973	2055940	-
TCONS_00017482	1.03688	0.933468		0.365411	0.0381279	Down	0.17277	0.000763473	Down	0.260783	0.00809239	Down	0.383994	0.0453381	Down	2.09702	0.123769		2.20501	0.0959187		1.41105	0.426334		0.67061	0.465168		1.47726	0.350461		5.24573	3.61356	4.37865	19.1554	18.0392	12.0436	12.8013	17.5819	22.979	10.2954	11.2456	8.49746	11.6549	9.96455	7.86245	NW_005393459.1	2091407	2156089	-
TCONS_00017562	inf	0.0524867		0	0.056522		0	0.0496173	Down	0	0.517355					0.934983	0.95886		inf	0.0465624	Up	0.275904	0.372151		0.295258	0.434547		inf	0.502818		0	0	0	0	0.728152	1.52851	2.22389	2.49081	0.808122	5.12852	0.660835	0.694533	0	0	0	NW_005393463.1	492255	492570	+
TCONS_00017755	inf	0.514625		5.47736	0.345288		1.08167	1		0.795093	0.759588		inf	0.0883159		5.12986	0.223204		inf	0.0228735	Up	6.98786	0.111723		1.35755	0.757326		inf	0.00817547	Up	0	1.35923	7.67956	6.01348	4.48452	1.59722	2.49062	0.742637	3.66948	0.612933	0	0.757228	0	0	0	NW_005393468.1	1527771	1534741	-
TCONS_00017932	0.390385	0.0450866	Down	0.979256	0.997827		1.12178	0.90261		0.67915	0.549527		0.387383	0.0518784		0.866809	0.879138		0.342193	0.0597708		1.4506	0.534398		1.66338	0.476802		0.57205	0.259312		2.19668	2.28389	1.4753	2.75612	2.67495	3.13258	2.22529	1.08491	0.917568	1.81393	1.33171	1.9157	5.33582	5.0261	2.75337	NW_005393480.1	623740	658242	+
TCONS_00018200	1.11002	0.736923		0.6074	0.251637		0.419813	0.0429527	Down	0.327794	0.00362078	Down	0.685965	0.288409		1.42677	0.358209		1.60602	0.218149		1.85611	0.0688297		1.29652	0.519351		2.09047	0.0202126	Up	17.764	12.4052	4.72175	25.9114	34.386	40.7958	27.4763	19.5835	14.4723	22.8119	9.45759	13.9366	17.4271	10.9967	14.0691	NW_005393489.1	20195	80959	-
TCONS_00018201	0.975981	0.933681		1.35755	0.356808		2.31463	0.0383909	Up	1.61089	0.206046		1.3389	0.339227		0.584198	0.16055		0.576682	0.147794		0.85095	0.65084		1.4473	0.374875		0.838789	0.592468		75.7073	79.9768	96.1861	64.66	38.8993	52.0888	30.5964	20.5149	30.8085	44.447	62.7626	48.9397	45.8976	57.9766	59.5479	NW_005393489.1	83391	87903	-
TCONS_00018545	0.694163	0.402298		0.785691	0.653984		1.27191	0.762694		1.81614	0.3738		0.549926	0.204362		0.61421	0.45927		0.429409	0.144906		0.436656	0.171902		0.705211	0.589695		0.305131	0.0308629	Down	1.0472	1.56499	0.966176	0.638165	0.394324	0.928315	1.39602	0.719541	0.203534	0.836071	1.39378	1.56102	1.60157	2.76185	1.2304	NW_005393504.1	3177675	3180128	-
TCONS_00018581	2.69534	0.0280958	Up	0.416096	0.0838527		0.437364	0.12408		0.386941	0.0503049		1.12899	0.889303		0.944741	0.895886		2.56924	0.0533013		1.0807	0.789234		1.1363	0.75375		2.96236	0.011733	Up	90.172	911.811	65.6265	793.747	760.608	1063.47	872.096	364.404	606.118	581.329	713.717	774.508	55.7372	59.6224	678.36	NW_005393507.1	807194	809512	-
TCONS_00018640	1.79308	0.069992		1.07918	0.856461		0.565298	0.168633		1.01418	0.992662		1.96172	0.0331713		1.90108	0.127202		3.4576	0.0100442	Up	1.07361	0.839432		0.562122	0.194784		1.9513	0.0466134		27.155	25.772	38.7058	39.9065	23.0143	27.3266	32.6921	31.0381	53.9841	27.1327	23.4234	20.9089	14.4075	9.77149	16.4781	NW_005393512.1	853944	926412	-
TCONS_00018773	18.9523	0.0253933	Up	0	0.00446864	Down				0	0.602774		0	0.857359		0	0.00526066	Down	0	0.874707		0.128294	0.0750983		inf	0.606992		2.45487	0.843079		3.91962e-22	7.67987e-21	1.85802e-18	0.743342	0.340539	8.1448e-20	4.85994e-23	7.25425e-22	4.11026e-23	4.93976	1.58865	0.82212	2.02583e-18	0.375019	0.00109991	NW_005393515.1	7531	25267	+
TCONS_00018774	1.07066	0.898995		0.52954	0.492182		1.43487	0.587346		1.7488	0.523389		0.574418	0.448566		0.361644	0.181056		0.395071	0.0698473		0.302501	0.153173		0.838166	0.952219		0.329984	0.0351903	Down	20.849	100.571	5.53377	34.3917	19.8741	13.9243	1.43339	34.0107	18.1285	124.59	26.0098	39.4459	96.3407	36.9092	47.6171	NW_005393515.1	7531	25430	+
TCONS_00018775	1.10999	0.813774		0.544598	0.315446		1.4689	0.388339		2.21494	0.138901		0.611959	0.230793		0.365795	0.0922855		0.413959	0.0218396	Down	0.246818	0.0406525	Down	0.675245	0.690523		0.278504	0.000728177	Down	70.8781	256.715	106.433	87.9042	40.721	62.9504	3.43781	99.2968	82.8722	380.735	124.168	146.59	279.711	172.392	146.985	NW_005393515.1	7531	40641	+
TCONS_00018776	0.609924	0.312393		0.543147	0.479856		2.12906	0.555201		1.5234	0.697797		0.331212	0.139241		0.253838	0.0276494	Down	0.156828	0.00513126	Down	0.358715	0.0568302		1.40678	0.647737		0.220219	0.0134898	Down	0.686695	16.2232	0.521574	5.77106	4.46763	0.360823	9.19645e-16	0.343951	4.76911	3.04852	11.4665	11.408	4.50034	20.3273	18.8427	NW_005393515.1	16114	34760	+
TCONS_00018777	0.983586	0.987005		0.765936	0.871438		5.43525	0.251499		10.6383	0.177881		0.758364	0.819339		0.136821	0.256325		0.137495	0.0628261		0.07178	0.188367		0.525618	0.781265		0.0720412	0.0302323	Down	4.81155	26.5095	1.27046e-21	2.48538	4.66326e-09	0.287099	2.31855e-14	3.31841	0.0114677	28.2707	1.92705	1.77617	12.4959	21.1136	0.0129073	NW_005393515.1	16115	33825	+
TCONS_00018778	0.760831	0.628068		0.762957	0.698229		1.86374	0.193837		2.82974	0.0379374	Up	0.588675	0.239289		0.402077	0.2109		0.312102	0.0163145	Down	0.270229	0.124784		0.673336	0.742124		0.20925	0.00232051	Down	191.447	444.763	157.136	122.992	44.5373	105.495	2.71815	172.742	86.4974	549.098	127.589	165.04	568.3	330.606	230.269	NW_005393515.1	16115	33880	+
TCONS_00018781	1.72701	0.281015		1.83509	0.432018		1.93474	0.337894		6.51217	0.0783042		3.22919	0.199111		0.930138	0.741181		1.63542	0.62628		0.281938	0.0446716	Down	0.303455	0.232294		0.49401	0.342716		15.4882	2.43685	3.68759	0.54859	1.39283	1.16595	2.15038e-10	2.77924	4.05456	4.96584	3.29109	1.22521	1.62625	1.24086	2.78238	NW_005393515.1	24298	40640	+
TCONS_00018782	0.848614	0.553265		0.657566	0.210698		1.83356	0.255986		2.53673	0.11351		0.564083	0.0299177		0.357685	0.00202443	Down	0.308558	0.000246451	Down	0.261986	2.63405e-05	Down	0.731223	0.79053		0.225545	2.064e-07	Down	18.9929	79.5415	83.2993	37.7589	11.7125	23.1199	1.82503	23.2511	40.4312	88.4744	54.5769	91.4511	94.8661	85.7306	101.627	NW_005393515.1	24298	40641	+
TCONS_00018783	0.898139	0.704616		0.780394	0.381097		2.58388	0.00761036	Up	5.90863	2.50301e-06	Up	0.709313	0.182126		0.298734	0.000958839	Down	0.272723	0.0001085	Down	0.133068	1.4221e-07	Down	0.445636	0.389365		0.121368	5.36104e-11	Down	25.5094	44.0127	40.0528	8.1815	3.86718	6.40611	0.106186	15.4284	11.3765	52.9411	30.7636	33.3994	39.7911	37.6509	56.3258	NW_005393515.1	24298	40677	+
TCONS_00018785	0.928906	0.866081		0.672626	0.182983		1.99646	0.0378484		2.62878	0.00930024	Up	0.634663	0.206289		0.33309	0.00816255	Down	0.315135	0.0153237	Down	0.257455	0.00108228	Down	0.772624	0.852567		0.242773	0.0048301	Down	25.1775	30.8274	27.4653	14.1515	7.10518	10.1012	3.96403e-11	12.4535	14.0389	49.4797	29.2481	24.1348	56.6685	21.7587	34.0545	NW_005393515.1	24298	40721	+
TCONS_00018786	1.07279	0.838387		0.832073	0.564528		2.89087	0.00369387	Up	2.68596	0.00713109	Up	0.908316	0.718481		0.284939	0.00913895	Down	0.310964	0.00519549	Down	0.312078	0.020166	Down	1.09557	0.702207		0.340226	0.0138552	Down	32.5769	28.9331	35.8113	11.6065	4.88209	19.9088	2.67849	11.1296	8.56545	47.1275	15.8227	34.3759	44.4534	19.9266	27.8036	NW_005393515.1	24299	40677	+
TCONS_00018788	0.985657	0.977242		0.70278	0.325799		1.39817	0.421796		2.19912	0.0804133		0.700994	0.260548		0.499689	0.0731841		0.501357	0.0473519		0.322029	0.00178154	Down	0.643771	0.62399		0.32194	0.000275332	Down	14.5983	49.1374	35.745	20.2333	9.38018	15.4913	2.5361	16.4336	27.7503	53.1751	24.916	40.002	52.3437	37.8462	31.7824	NW_005393515.1	39721	40641	+
TCONS_00019531	0.125184	0.0698527		8.13748	0.149148		1.28811	0.765914		0.698363	0.682344		1.02413	0.950529		6.17288	0.110463		0.786526	0.775988		11.5886	0.00387599	Up	1.87393	0.35117		1.48503	0.560347		6.53632	21.6126	0	13.2979	3.66326	21.5579	8.0539	8.20531	0	2.64909	0	0	0	13.9651	8.80582	NW_005393546.1	272943	273283	+
TCONS_00019664	1.03908	0.881992		2.55961	0.000763001	Up	4.86212	1.97331e-05	Up	6.314	3.32526e-08	Up	2.69551	5.56251e-05	Up	0.523724	0.0493332		0.551329	0.0660492		0.408696	0.00312908	Down	0.776744	0.555982		0.429894	0.00169227	Down	390.965	321.654	438.56	55.2603	50.7231	75.0387	63.7165	46.4845	66.6119	140.059	123.144	113.26	122.155	104.523	143.633	NW_005393546.1	664062	667464	-
TCONS_00019666	1.1717	0.574656		2.59805	0.00084437	Up	4.23836	0.000145711	Up	4.70644	4.34085e-06	Up	3.08202	1.11813e-05	Up	0.610121	0.163887		0.722795	0.352692		0.556819	0.0641595		0.90664	0.808676		0.660008	0.147025		215.285	165.589	215.164	46.7542	33.9525	44.5443	47.3778	25.6345	35.4609	60.4983	70.9965	60.425	45.2606	50.0722	72.3684	NW_005393546.1	664062	667973	-
TCONS_00019833	1.03503	0.933369		1.31236	0.510558		1.83405	0.198326		3.63419	0.0170146	Up	1.37935	0.424532		0.708126	0.451135		0.742926	0.522054		0.363079	0.067802		0.510541	0.340207		0.38108	0.0839464		2.51416	2.49409	1.55491	0.741491	0.573035	0.426017	0.78747	0.823387	0.927044	1.53178	1.42185	1.13503	1.63708	0.605332	1.81119	NW_005393549.1	1392327	1396132	-
TCONS_00019845	0.875001	0.742578		0.354288	0.147457		0.312585	0.30613		0.348567	0.130744		0.312282	0.00929901	Down	1.11648	1		0.991533	0.849939		1.0205	0.953993		0.909621	0.979119		0.898074	0.822013		1.7316	3.18257	0.056637	2.9236	2.45126	8.13568	0.966307	2.22041	6.90736	3.12804	6.53736	1.56063	5.07009	5.02425	2.99655	NW_005393550.1	737515	787408	+
TCONS_00019883	1.09789	0.760341		1.91899	0.0301657		2.64603	0.0135766	Up	2.25865	0.0183228	Up	2.13346	0.0055734	Up	0.721136	0.408969		0.79915	0.576436		0.857372	0.641779		1.18074	0.721185		0.951575	0.865555		71.1864	45.1562	59.4747	33.1521	17.1613	26.5233	26.2797	15.54	10.4376	21.3979	24.213	30.7968	18.5416	26.5762	26.0386	NW_005393552.1	1439896	1503925	+
TCONS_00020038	1.06603	0.893401		1.14188	0.814564		0.438097	0.148632		0.276126	0.0377436	Down	1.23741	0.68533		2.59433	0.121618		2.79382	0.111396		4.16974	0.0281794	Up	1.59306	0.511075		4.50357	0.0255488	Up	0.703479	0.668642	0.720692	4.36437	1.2227	1.94818	2.67968	1.20887	0.178249	0.583924	0.30518	0.646536	0.789594	0.432753	0.219471	NW_005393555.1	1893740	1900369	-
TCONS_00020053	0.78376	0.649149		0.511358	0.430579		1.21521	0.685951		1.10341	0.846119		0.401946	0.142026		0.415803	0.205823		0.329136	0.031987	Down	0.467181	0.265744		1.11841	0.732346		0.367826	0.0412342	Down	1.08335	2.88383	0.0672513	1.25225	0.61507	1.60028	0.0787096	0.631628	1.32718	0.236255	3.6218	2.52571	1.00872	3.64818	3.69035	NW_005393555.1	2546584	2548957	-
TCONS_00020183	23.975	0.211196		0.349537	0.525398		6.00336	5.70201e-06	Up	12.4678	1.87957e-10	Up	8.52843	5.03072e-12	Up	0.0581202	0.243987		1.40647	0.607387		0.0284093	0.175335		0.489642	0.241452		0.688463	0.444177		164.37	138.244	167.927	13.0648	11.4497	12.7864	8.56452	25.7759	18.6419	13.6803	12.6153	1107.98	16.0593	12.0651	19.458	NW_005393561.1	683640	697892	+
TCONS_00020227	0.679248	0.206004		3.23985	0.000162046	Up	6.49274	6.12498e-06	Up	5.48319	3.55651e-06	Up	2.22192	0.00404124	Up	0.497362	0.090409		0.341649	0.00698943	Down	0.596699	0.165724		1.18968	0.717359		0.409197	0.00757172	Down	9.69388	7.97266	11.8114	2.78809	1.01323	1.57107	1.55438	0.73647	1.25381	2.43645	3.10915	2.11626	3.03932	5.24879	3.25777	NW_005393562.1	1000789	1011063	+
TCONS_00020275	1.2452	0.77091		2.57357	0.0914173		2.84674	0.156063		2.32717	0.170467		3.25045	0.0410073	Up	0.900975	0.945235		1.12792	0.744435		1.11485	0.895617		1.21821	0.971183		1.40116	0.678628		3.01145	1.85347	1.27649	1.2079	0.392081	0.954799	1.64028	0.160286	0.202679	0.430839	0.872989	0.653642	0.655869	0.465649	0.509109	NW_005393563.1	336826	338913	+
TCONS_00020283	1.04298	0.940823		0.522459	0.130469		0.335767	0.0221166	Down	0.525063	0.177812		0.549204	0.265765		1.56144	0.342607		1.64712	0.293906		1.00736	0.997683		0.642077	0.378585		1.05693	0.916687		1.59743	1.08135	4.36328	3.60002	6.00208	4.09211	6.15332	3.19021	7.17882	3.22174	4.18196	4.31262	2.27776	6.48333	2.77042	NW_005393563.1	491429	519042	+
TCONS_00020327	1.01675	0.963266		0.658284	0.192507		0.39861	0.0179788	Down	0.421914	0.0153105	Down	0.677326	0.186986		1.64068	0.171273		1.68575	0.148671		1.57216	0.170197		0.95237	0.884718		1.61384	0.114263		8.54808	6.89406	7.14888	18.8984	17.7859	15.5501	20.3942	12.3216	11.0696	8.70749	10.5152	9.28763	8.75579	10.4412	9.43772	NW_005393563.1	528101	530332	-
TCONS_00020448	3.47655	0.549713		5.12791	0.0929779		3.49507	0.14316		10.3975	0.0375965	Up	18.2343	0.021072	Up	1.43957	0.891724		5.07599	0.432743		0.496888	0.754764		0.345198	0.619769		1.74059	0.896864		3.34838	0.438604	1.0813	0.132565	0.0606162	0.31366	0.134878	0.599779	0.167907	0.196832	0.257291	0.306765	0.146405	0.0715524	0	NW_005393568.1	714822	802690	-
TCONS_00020460	0.999936	1		1.54939	0.33427		2.69022	0.0563429		5.32059	0.00430944	Up	1.57285	0.30598		0.570087	0.27653		0.577505	0.292932		0.293129	0.0493826	Down	0.51312	0.439953		0.296372	0.0519613		22.3496	7.5164	15.0778	2.1422	3.31567	2.71399	3.20316	4.54693	4.0925	8.5238	8.20775	7.4372	7.36904	7.46367	9.88364	NW_005393570.1	476488	484081	+
TCONS_00020497	0.0523115	0.0186094	Down	135.249	7.97039e-13	Up	505.747	2.50181e-14	Up	26.3392	4.93772e-08	Up	7.15373	0.000100356	Up	0.262862	0.533337		0.0138601	0.00332884	Down	5.20205	0.114606		19.7417	0.017683	Up	0.272338	0.168687		106.19	91.3033	171.754	6.29578	7.56885	0	0	0.52486	0	0	2.30062	0	26.6748	0.000386355	18.3134	NW_005393575.1	168888	174232	+
TCONS_00020573	0.474864	0.400525		0.0574868	0.0582246		0.0222906	0.197227		0.0148886	0.000169663	Down	0.0276899	0.00573282	Down	2.57397	0.645727		1.24501	0.93692		3.87052	0.0826776		1.50664	0.608528		1.86561	0.355744		7.71678e-07	0.721013	1.50613e-06	8.74856	26.5468	8.96463	5.19683e-05	0.000415866	20.0576	2.76001	1.26877e-07	7.21639	12.0706	0.101162	8.89823	NW_005393578.1	597745	660472	+
TCONS_00020657	8.95367	0.0455126	Up	0.132236	0.0606049		0.143764	0.105824		0.112758	0.0656791		1.19576	0.771016		0.910574	0.926706		8.22709	0.0882385		1.17484	0.842494		1.27136	0.926205		10.7523	0.0516775		8.993	14.1426	3.9349	163.327	20.4484	49.1382	140.856	28.4746	2.30329	105.75	51.9215	7.64674	1.71997	4.80054	12.837	NW_005393582.1	142886	159685	+
TCONS_00020685	inf	0.148491		3.73058	0.050722		81.9954	3.98273e-05	Up	3.59544	0.0699703		inf	3.10217e-07	Up	0.0453151	0.293931		inf	0.917553		1.04907	0.969701		22.6155	0.319273		inf	0.171646		6.78581	4.08162	1.74584	3.76086e-15	1.43791e-05	3.5127	0.157798	1.80418e-08	1.20724e-10	0.000455163	2.6609	0.0969606	0.000647845	0.00260234	0.000115453	NW_005393584.1	211724	212547	+
TCONS_00020964	0.0342046	0.100814		13.3507	0.452343		0.230622	0.172042		0.438295	0.621234		0.461533	0.615628		57.6069	0.0123025	Up	1.97394	0.4139		30.8668	0.206967		0.523754	0.456386		1.05982	0.993796		0.634835	0.434735	0.548331	3.71916	0.331468	3.20429e-10	5.60608	0.9723	0.39151	6.83114e-06	0.142888	0.00895012	1.80429	0.334075	1.15601	NW_005393595.1	35625	90140	-
TCONS_00021394	1.19511	0.737936		0.890254	0.838956		0.359398	0.0436134	Down	0.374617	0.0501689		1.07635	0.902697		2.46045	0.0610268		2.96866	0.027767	Up	2.39339	0.0634375		0.967193	0.931548		2.89265	0.0243437	Up	5.37511	5.11021	4.24519	14.2837	15.6005	7.6753	14.3286	8.9678	7.93497	3.78943	4.94826	4.89949	2.42524	3.34376	5.85503	NW_005393612.1	2409	3389	+
TCONS_00021636	1.02236	0.949087		0.395878	0.025692	Down	0.43355	0.0392959	Down	0.311632	0.00123759	Down	0.408628	0.0209827	Down	0.901567	0.843701		0.929015	0.899051		1.27525	0.442244		1.40415	0.431034		1.31524	0.340414		8.54393	11.7483	0.0268942	22.5645	18.7904	19.3555	19.1812	9.65812	6.74224	8.9728	14.9474	17.0407	9.53222	15.9078	15.4979	NW_005393615.1	104727	150528	+
TCONS_00021637	0.93263	0.839703		0.462919	0.0935566		0.25022	0.0121357	Down	0.315395	0.0047457	Down	0.435099	0.0482537	Down	1.8378	0.135338		1.73847	0.171466		1.47462	0.272086		0.798555	0.638592		1.39194	0.312817		0.568185	4.85664	0.911729	6.92668	5.57358	6.76845	6.28535	3.70919	8.27195	4.3461	3.11391	3.64688	4.4839	3.99389	3.67198	NW_005393615.1	114749	150530	+
TCONS_00021649	14.121	7.41594e-05	Up	0.0418382	1.58159e-05	Down	0.0980288	0.126284		0.023092	0.156377		0.604194	0.744981		0.416531	0.121854		5.93498	0.182851		1.80853	0.672315		4.36151	0.426895		25.8378	0.191418		4.27053	0.775219	3.68552e-12	4.10879	174.066	3.76992	10.0261	21.018	0.983461	22.7374	18.9179	48.647	1.23098	0.691726	4.42921	NW_005393618.1	467824	511810	+
TCONS_00021650	15.1194	0.146016		0	0.00998694	Down	0	0.0312746	Down	0	0.000974691	Down	0	0.187001		0.652345	0.683354		10.0906	0.273315		1.5286	0.696318		2.35749	0.414016		23.5156	0.0435351	Up	3.19708e-24	6.56924e-25	6.93387e-12	70.7383	191.051	0.697195	10.4616	67.6383	4.19404e-07	124.897	22.7815	3.37183e-05	9.71032	8.37288e-25	0.0374111	NW_005393618.1	467825	511809	+
TCONS_00021776	1.86134	0.436055		1.11268	0.881375		0.470684	0.234852		0.449266	0.212128		2.08833	0.356799		2.35104	0.164309		4.42081	0.0300716	Up	2.49596	0.136076		1.05485	0.953913		4.66915	0.0224953	Up	0.942408	0.909027	0.561065	1.95627	1.23323	1.95335	1.84588	0.860633	1.17708	0.449555	0.448254	0.8517	0.268744	0.664579	0.0334433	NW_005393621.1	864929	886859	+
TCONS_00021830	0.862916	0.631154		0.133962	1.54913e-06	Down	0.744275	0.726077		1.22861	0.774408		0.117237	1.11895e-09	Down	0.178838	3.82815e-05	Down	0.156858	6.31524e-06	Down	0.109759	4.36715e-07	Down	0.612162	0.544354		0.0959453	1.64435e-09	Down	0.705655	0.410429	0.724398	0.401441	0.560552	0.505131	0.263696	0.385405	1.05599	4.96363	4.16675	2.30952	4.28075	3.36949	5.94637	NW_005393621.1	2111277	2116221	+
TCONS_00021831	0.963071	0.90236		0.502062	0.0271644		1.54886	0.199699		1.69847	0.189962		0.490447	0.0124671	Down	0.320827	0.00137205	Down	0.313641	0.00107114	Down	0.297883	0.00063154	Down	0.927138	0.93851		0.290667	0.000160672	Down	6.01297	3.89086	5.6311	3.30052	2.28945	3.47635	0.722648	2.98317	2.93814	9.9513	8.93382	6.94897	9.00962	6.96611	11.445	NW_005393621.1	2112390	2116199	+
TCONS_00021832	0.744691	0.667028		0.461376	0.339319		1.37654	0.72697		1.18948	0.905558		0.345632	0.32097		0.329085	0.0375669	Down	0.24851	0.118325		0.390575	0.184184		1.18761	0.815226		0.292379	0.241059		2.21343e-09	5.85878	3.48529e-06	4.08793e-12	0.000292073	4.78085	5.01293e-14	1.84167	0.720659	2.27449	4.97114	2.92114	8.95719	3.76952	1.03713	NW_005393621.1	2112403	2114477	+
TCONS_00021833	0.594264	0.148569		0.369236	0.0197782	Down	0.817134	0.806935		4.56127	0.162817		0.224368	0.00255303	Down	0.445546	0.0707657		0.268349	0.00285885	Down	0.0815311	3.86745e-06	Down	0.181797	0.0207746	Down	0.0493625	3.05611e-07	Down	9.30109	0.0901104	3.95557	2.49397	1.6722e-10	0.457774	4.04537	5.21218	2.48362	12.5085	7.29682	10.031	21.4338	8.43694	21.2199	NW_005393621.1	2112404	2113671	+
TCONS_00021834	1.02349	0.938049		0.277295	0.0019564	Down	1.41702	0.647862		11.9098	0.0410423	Up	0.286932	0.00738599	Down	0.196123	0.000413497	Down	0.204344	0.00120374	Down	0.0234489	2.55932e-10	Down	0.119885	0.214099		0.0241943	3.98636e-09	Down	0.0270622	2.50994	3.40012	5.30836e-06	0.492456	1.63503e-07	3.09537e-09	0.543711	2.27361	6.92887	6.61956	4.8547	8.25526	3.3181	6.61746	NW_005393621.1	2112404	2114497	+
TCONS_00021835	0.726984	0.399081		0.498882	0.132863		1.67246	0.467589		7.37433	0.0551441		0.366517	0.0160879	Down	0.29266	0.00918738	Down	0.215953	0.000947639	Down	0.068077	9.42196e-06	Down	0.232898	0.398069		0.0502463	6.17576e-08	Down	1.24681	5.39532	1.22108	0.450379	2.72341e-06	0.630491	0.0356775	2.41595	0.387673	5.29302	3.53128	3.93117	7.30976	4.33949	6.25026	NW_005393621.1	2112404	2114497	+
TCONS_00021837	1.90596	0.495543		0	0.00174355	Down	0	0.212821					0	0.011717	Down	0.14668	0.101446		0.284683	0.29104		0	0.00122522	Down	0	0.197528		0	0.010048	Down	9.82181e-06	8.43581e-08	2.61973e-05	2.45288e-17	1.74701e-20	0.0233429	1.06932e-07	0.000447634	1.97521	4.60864	12.1294	0.514628	6.7328	9.0656e-06	2.35144	NW_005393621.1	2190880	2230770	+
TCONS_00021839	0.484393	0.041945	Down	1.61058	0.221361		2.37915	0.0587056		5.74877	0.000496287	Up	0.790487	0.468063		0.669608	0.372854		0.329111	0.0100026	Down	0.281949	0.0183692	Down	0.418951	0.189417		0.138173	7.43582e-06	Down	5.52219	2.73733	4.22753	0.759772	0.353906	1.04479	1.34141	1.32983	1.16806	3.10888	2.42299	0.91072	4.99072	5.4936	3.08962	NW_005393621.1	2227893	2230740	+
TCONS_00021845	3.03489	0.00415299	Up	0.525638	0.0999955		0.598759	0.33775		0.455535	0.346608		1.61726	0.467705		0.867536	0.631367		2.66145	0.0859913		1.1577	0.81151		1.33218	0.626276		3.55195	0.177052		17.96	6.44936	5.41603	6.73492	40.5762	13.7327	9.76628	9.07739	15.8602	12.5818	18.0373	15.6572	0.792432	3.90908	11.0328	NW_005393621.1	2614194	2615301	+
TCONS_00021846	4.65762	0.795932		3.66094	0.4838		0.267109	0.15413		0.321909	0.310236		17.3325	0.263208		13.587	0.0318337	Up	63.6793	0.00828814	Up	11.4522	0.04818	Up	0.827652	0.714571		53.1737	0.0128276	Up	1.00245	0.754156	0.0869099	1.60763	2.1274	1.88224	4.51532	1.27572e-12	1.69625	6.66212e-06	0.449852	0.00039465	0.10278	3.06267e-16	0.000128957	NW_005393621.1	2614200	2615297	+
TCONS_00021876	1.42872	0.4903		1.15592	0.853955		0.764429	0.737143		0.319363	0.164647		1.67465	0.647351		1.48574	0.410584		2.13582	0.255483		3.62412	0.0693969		2.42412	0.245331		5.21442	0.0371649	Up	17.832	0.318157	2.36774	9.37518	35.239	14.6618	13.9069	7.05818	0.557271	4.49599	5.95658	3.78495	0.287512	5.46756	4.63555	NW_005393621.1	2773421	2798038	+
TCONS_00021879	1.71511	0.0821015		1.28794	0.383022		1.18707	0.59924		0.668355	0.301948		2.23294	0.00470048	Up	1.075	0.884552		1.86018	0.109066		1.93971	0.117931		1.7969	0.137717		3.35198	0.0129049	Up	58.7416	50.4997	32.8028	37.2644	101.461	63.9256	36.155	28.8756	23.5451	18.8909	40.1815	31.8067	11.5303	17.1971	25.4657	NW_005393621.1	2788136	2798039	+
TCONS_00021880	1.12647	0.901276		4.49043	0.110734		8.95207	0.0709178		0.27151	0.0479796	Down	5.1089	0.0907709		0.498468	0.624097		0.565963	0.727009		16.5013	0.000268051	Up	32.7005	9.46523e-05	Up	18.8907	0.000167437	Up	8.28335	14.6519	0.420848	16.4683	43.2437	19.274	2.20094	0.00678715	0.215966	2.32803	0.833872	0.994967	0.395533	1.25001	2.07357	NW_005393621.1	2795791	2798070	+
TCONS_00021894	1.61045	0.0713201		1.49921	0.138171		1.86491	0.0567913		4.19821	9.02402e-06	Up	2.44755	0.000226045	Up	0.797726	0.385951		1.29935	0.550844		0.360092	0.000911738	Down	0.450101	0.0485658	Down	0.583917	0.0421104		989.88	689.745	767.911	153.917	257.525	152.55	250.111	330.945	344.537	271.359	561.872	527.917	344.156	249.117	262.811	NW_005393621.1	2948440	2950929	+
TCONS_00021946	1.05799	0.866461		0.821584	0.597931		1.19597	0.601137		2.66806	0.0494147	Up	0.882695	0.730578		0.682561	0.296917		0.731335	0.390354		0.310439	0.0105195	Down	0.454283	0.193728		0.331585	0.0147966	Down	0.56637	0.423185	0.492184	0.10463	0.242018	0.188365	0.197344	0.297666	0.368824	0.368259	0.461941	0.675138	0.57873	0.329278	0.533221	NW_005393621.1	607981	622936	-
TCONS_00021947	2.64827	0.00212962	Up	1.57788	0.120285		3.4694	0.000828043	Up	5.28182	1.0621e-05	Up	4.23555	9.06356e-05	Up	0.450088	0.0212562	Down	1.2076	0.811724		0.300564	0.000471501	Down	0.667269	0.500917		0.806791	0.66225		3.27971	6.80538	5.26663	0.563354	1.35922	0.909685	0.912137	1.6064	0.62587	3.24472	2.97167	1.89577	1.23662	0.29272	1.5927	NW_005393621.1	609915	622925	-
TCONS_00021948	1.19557	0.514608		0.835185	0.527216		1.35267	0.344546		1.9382	0.0482138		1.01159	0.963359		0.611696	0.125739		0.740948	0.321846		0.433873	0.00818129	Down	0.70646	0.443364		0.525669	0.0246143		5.41084	6.0774	5.1514	3.32377	2.32925	2.76684	2.80789	3.32068	2.72054	6.37213	5.81123	4.33015	4.72281	3.35548	6.04309	NW_005393621.1	610056	622924	-
TCONS_00021949	0.633849	0.353295		2.72174	0.0132241	Up	3.29707	0.00330012	Up	3.11024	0.00626051	Up	1.74927	0.206359		0.81688	0.55255		0.524126	0.200996		0.879665	0.709926		1.07252	0.832703		0.560923	0.267973		6.05758	3.37743	2.15901	1.24535	1.45462	0.835723	0.923093	0.740446	0.869523	0.955092	1.09311	1.4281	2.39339	2.70973	0.447942	NW_005393621.1	611431	622935	-
TCONS_00022396	29.4782	1.05463e-21	Up	0.229652	3.67859e-06	Down	0.143694	0.000400606	Down	0.148439	1.11418e-07	Down	6.76354	0.199585		1.58898	0.121689		47.2052	4.38619e-09	Up	1.55498	0.151282		0.969638	0.784612		46.238	3.23633e-27	Up	9.42715	147.141	19.9271	435.06	316.039	383.73	640.944	204.833	162.983	211.81	213.046	197.674	0.83845	13.9291	7.22054	NW_005393625.1	935139	957875	+
TCONS_00022421	1.02391	1		5.57795	0.0122585	Up	2.89013	0.206626		3.06029	0.109784		5.81849	0.0109426	Up	1.92108	0.478454		1.98299	0.481968		1.82823	0.574573		0.93784	0.786955		1.89601	0.563137		2.10445	1.05882	0.686565	0.470157	0.326842	0.408697	1.2126	0.0616388	0.0210379	0.273187	0.116039	0.171749	0.288288	0.182692	0.0791721	NW_005393625.1	532834	535196	-
TCONS_00022431	0	0.370919		inf	0.0508604		0.441241	0.453639		2.48297	0.592514		39.4456	0.18638		inf	1.18236e-05	Up	90.63	0.000939319	Up	inf	0.0385642	Up	0.178835	0.0891734		16.1141	0.196146		3.9746e-06	82.4234	0.12619	0.000243599	2.85668	29.2048	43.3579	12.3171	76.6998	0.00469186	1.97339e-05	8.4892e-05	0.0579236	1.63687	0.000142368	NW_005393627.1	115255	123879	+
TCONS_00022432	0.564443	0.435086		0.00610926	0.00179321	Down	0.00102181	0.0585943		0.0054731	0.00437375	Down	0.00343319	0.000255494	Down	5.82276	0.454972		3.326	0.569585		1.11579	0.904868		0.192182	0.465627		0.634512	0.537012		3.1368e-05	0.182173	0.0338636	13.972	26.7478	0.222414	0.0261445	140.253	0.585426	13.4073	18.77	0.000300208	0.759535	31.1541	27.3443	NW_005393627.1	115266	132082	+
TCONS_00022499	0.929473	0.788982		1.04257	0.904388		3.30816	0.00123362	Up	4.20989	0.000112197	Up	0.979812	0.916509		0.313008	0.000377717	Down	0.295448	0.000183475	Down	0.249709	1.06398e-05	Down	0.796201	0.798278		0.235237	2.90623e-07	Down	22.5559	46.9059	40.569	11.2306	5.92664	8.84886	2.71355	8.63358	11.003	34.8656	25.7744	27.6412	31.1734	29.6792	36.3212	NW_005393636.1	24139	44504	+
TCONS_00022572	0.659342	0.224695		0.503142	0.0884941		0.391292	0.0307129	Down	0.324862	0.106306		0.333965	0.0275631	Down	1.2885	0.542336		0.859007	0.692214		1.56437	0.39374		1.21155	0.696315		1.04282	0.944113		1.49047e-05	18.8891	28.7785	16.1506	83.2472	49.1149	44.6565	32.315	21.5094	32.7157	20.9283	28.2905	19.0574	52.4014	56.9665	NW_005393640.1	126585	234984	+
TCONS_00022573	0.792376	0.422763		0.594618	0.0836704		0.649855	0.448209		0.760106	0.417289		0.477968	0.00655699	Down	0.906502	0.570302		0.728535	0.254017		0.788599	0.468574		0.869312	0.920381		0.631117	0.120166		92.1242	72.5159	84.9817	87.2582	96.4173	139.681	42.7637	117.804	98.3264	113.731	103.897	131.897	190.128	145.87	111.781	NW_005393640.1	145673	206245	+
TCONS_00022677	3.53765	0.389541		2.26227	0.420873		0.54395	0.463861		2.53298	0.358253		8.11122	0.0774544		4.1372	0.131544		14.9258	0.0124356	Up	0.89837	0.954797		0.217467	0.0845364		3.26652	0.475707		2.18049	3.81694	10.9155	1.46267	2.42472	2.78193	1.36953	8.45821	11.0118	5.04777	1.19956	0	0	0	1.77144	NW_005393640.1	223713	224378	-
TCONS_00022727	0.776269	1		36.4864	0.269948		0.322024	0.268955		1.06745	0.983555		28.7029	0.291911		113.617	0.00508958	Up	88.9167	0.00704056	Up	35.0358	0.252792		0.305779	0.289346		27.1257	0.280235		0.0597397	0.00689838	4.03288	3.24254e-13	1.71087e-11	4.21803	3.68574	5.81822	0.585355	0.0181613	0.0962507	8.38293e-15	0.110951	4.09543e-06	0.0187121	NW_005393640.1	623061	624191	-
TCONS_00022730	1.25973	0.604918		1.47126	0.345463		0.682598	0.354306		0.527326	0.119248		1.87231	0.166223		2.13426	0.0623154		2.70975	0.0198426	Up	2.80696	0.00876787	Up	1.30366	0.613471		3.55572	0.00100702	Up	25.502	11.4969	8.86704	27.1821	30.1401	25.4521	29.6996	11.5792	11.7886	5.89706	12.5464	6.99693	4.20205	10.2278	6.20164	NW_005393640.1	623061	627610	-
TCONS_00022904	0.751264	0.298209		0.649675	0.130668		1.02874	0.88487		1.08942	0.80573		0.493916	0.00569603	Down	0.628075	0.159587		0.477612	0.0279681	Down	0.600978	0.101498		0.952793	0.959223		0.456292	0.00493775	Down	11.0142	14.2222	12.2043	10.214	11.9495	11.4752	9.74502	7.50126	9.70928	15.1887	15.9587	16.8712	21.4698	20.0075	23.7262	NW_005393644.1	1039807	1043816	+
TCONS_00023147	1.56139	0.473481		2.04191	0.157199		1.72597	0.430573		1.76528	0.298999		3.22908	0.0269311	Up	1.17707	0.646462		1.84919	0.277089		1.16448	0.817903		0.980068	0.838964		1.83082	0.369142		12.8315	3.97678	7.68423	3.90773	6.84558	2.63625	9.0594	2.56655	0.893718	2.62046	3.84476	3.51734	1.6079	2.92433	2.05286	NW_005393646.1	1200465	1271625	-
TCONS_00023190	0.717084	0.565101		0	0.000151513	Down	0	0.124206		0	0.0128232	Down	0	7.39265e-06	Down	0.25261	0.121028		0.183222	0.0368016	Down	0.572159	0.477511		2.25092	0.489874		0.415878	0.219387		0	0	0	2.80667	2.48156	8.03264	2.83805	1.96307	0	9.36599	7.28656	2.64082	13.2628	5.16222	8.91124	NW_005393648.1	579497	579823	-
TCONS_00023276	4.72396	0.382133		0.196665	0.379831		0.148807	0.248227		inf	0.506029		0.935212	1		1.30917	0.924775		6.33414	0.258466		0	0.094646		0	0.036792	Down	0	0.481883		0	2.15646	0.53178	0	0	0	0	2.2214	9.74217	10.4005	1.11732	0	0.406319	0.845721	1.3271	NW_005393651.1	1009328	1011731	-
TCONS_00023301	48.4542	0.000392847	Up	0.00459942	1.3199e-05	Down	0.0026639	5.2282e-05	Down	0.036514	2.19253e-15	Down	0.224533	0.00152842	Down	1.70425	0.597053		84.1696	0.000952257	Up	0.126074	0.0199717	Down	0.0740279	0.0226083	Down	6.20236	1.17533e-08	Up	5.34238	16.222	4.37125	221.107	251.913	201.9	302.29	2139.58	3707.5	2807.6	848.323	875.5	17.6248	46.1345	32.9946	NW_005393656.1	35099	59474	+
TCONS_00023309	19.1349	4.39271e-05	Up	0	1.306e-07	Down	0	0.000659303	Down	0	0.899239		0	0.514998		0.832321	0.563097		16.1518	0.0204898	Up	0.0168814	1.05027e-05	Down	0.0202819	0.00442985	Down	0.329899	0.786364		0	0	0	0	0	0.624512	0.642393	7.67422	10.9513	11.6757	9.08721	8.99001	0	0	1.6346	NW_005393656.1	74322	75721	-
TCONS_00023436	1.37051	0.550407		1.43963	0.425779		1.68986	0.407254		0.672251	0.418739		1.99081	0.150904		0.85064	0.901866		1.18004	0.743314		2.15123	0.102078		2.50647	0.118963		2.97486	0.0233676	Up	2.64006	4.11043	1.68139	3.38831	3.6425	5.07124	2.64365	0.0102778	1.57891	2.04432	0.916739	1.83177	1.08848	2.18747	0.313988	NW_005393662.1	346445	348564	+
TCONS_00023437	1.87407	0.0655115		0.728836	0.36898		0.507445	0.0975073		0.53059	0.0951117		1.38015	0.414043		1.42143	0.345243		2.6887	0.0121906	Up	1.38199	0.347528		0.966362	0.920667		2.61782	0.00503424	Up	10.9944	6.31643	4.94106	13.843	11.5797	15.061	15.747	10.1573	7.41107	7.889	9.00952	8.13708	1.29458	6.09748	6.41288	NW_005393662.1	346502	348564	+
TCONS_00023614	0.405652	0.196716		1.67539	0.552623		0.649164	0.460139		0.335052	0.0756184		0.686047	0.571331		2.58329	0.167842		1.05926	0.838524		5.04277	0.0111355	Up	1.93174	0.353062		2.06841	0.195593		1.36532	5.05848	5.03936	11.734	11.3374	10.9323	10.0869	1.86045	3.52195	2.49311	2.36879	0.892488	5.73493	4.2547	4.58331	NW_005393668.1	588120	590545	-
TCONS_00023635	inf	0.462499		0	0.506571		0	0.0509937		0	0.239702					3.87751	0.38918		inf	0.0472647	Up	2.75887	0.595518		0.70433	0.876326		inf	0.229905		0	1.51941e-52	0	4.19049	0	0	0	1.06025	2.84924	0	0.974734	0.337609	0	0	0	NW_005393669.1	1970161	1986428	-
TCONS_00023662	1.1878	0.715251		0.543109	0.242753		1.38268	0.519231		1.80915	0.430151		0.653891	0.428465		0.38984	0.0696152		0.470193	0.153934		0.302859	0.0488876	Down	0.77477	0.903141		0.36342	0.112201		5.41373	3.49567	3.87527	2.53484	1.31487	3.09896	4.44723e-06	1.42475	4.39747	5.1144	7.61557	6.80827	5.60174	4.98454	6.19617	NW_005393673.1	391	29019	-
TCONS_00023663	0.547352	0.143643		0.571876	0.482243		9.96444	0.131066		1.99829	0.527357		0.31668	0.00515941	Down	0.0574771	0.0164496	Down	0.0321231	4.68303e-08	Down	0.28905	0.155155		5.02141	0.140985		0.160788	0.000280046	Down	0.78367	2.9554	11.5177	2.89627	2.71977	2.3067	1.31654e-12	0.215756	0.806671	14.6169	7.78451	1.00768	15.846	10.9287	17.0708	NW_005393673.1	391	29027	-
TCONS_00023664	2.03346	0.176303		1.53581	0.321899		2.04089	0.212602		1.21734	0.658782		3.15591	0.0166185	Up	0.749149	0.697642		1.53678	0.441687		1.26961	0.641662		1.67903	0.437515		2.60718	0.0838477		5.10646	9.68359	3.65998	5.04166	5.51578	3.89592	4.45721	1.06576	1.91438	2.59836	3.98874	3.26036	1.61231	1.25632	1.98585	NW_005393673.1	428	83825	-
TCONS_00023690	2.58821	0.226871		0.18075	0.0842809		1.25336	0.84694		1.59615	0.816657		0.474678	0.588806		0.14128	0.0439822	Down	0.373124	0.41984		0.112861	0.0367757	Down	0.803627	1		0.295876	0.418672		0.392854	0.650066	0	0.0711853	0.336518	0.207127	0	0.281708	0.227857	2.65029	0.223653	1.51258	0.869765	0.701293	0.154953	NW_005393674.1	1882179	1922838	-
TCONS_00023879	2.77792	0.17921		0.696732	0.650248		0.339755	0.0976443		0.268755	0.285866		1.96357	0.442233		2.02993	0.216022		5.68546	0.0108704	Up	2.59999	0.3777		1.27777	0.804851		7.2396	0.148708		2.62203	1.46466	0.368151	0.0110805	11.0465	3.96643	5.37979	2.50673	2.08177	0.847804	1.20656	3.10151	0.672751	0.970114	0.22758	NW_005393681.1	720315	727795	+
TCONS_00023905	0.209537	0.28359		9.33747	0.0580844		1.02881	1		0.768817	0.723648		1.99043	0.481348		9.07472	0.0682717		1.92315	0.511297		12.2791	0.0241701	Up	1.34899	0.725095		2.60174	0.292542		2.50515	0.315501	2.91435	1.89176	2.5693	3.23507	1.87428	1.22138	1.37695	0.150825	0.113734	0.321785	0.934965	0.868844	0.80146	NW_005393682.1	616868	621380	+
TCONS_00023926	7.85467	1.2545e-05	Up	0.102177	7.51082e-06	Down	0.050821	0.0431669	Down	0.170198	0.380213		0.817451	0.848273		1.98001	0.528768		15.8184	0.0553487		0.599709	0.498037		0.30369	0.33753		4.75583	0.404448		1.67885	0.240728	0.406991	0.184852	11.77	0.41915	1.13107	7.26631	20.3517	7.71294	6.44485	4.20729	0.676058	0.603377	1.13329	NW_005393683.1	390279	392956	-
TCONS_00024265	1.54441	0.361889		1.45416	0.388023		3.27292	0.0243075	Up	5.91713	0.00217578	Up	2.2785	0.0662428		0.439505	0.125037		0.687438	0.499423		0.247278	0.0222523	Down	0.561954	0.52963		0.386156	0.170814		5.86197	3.3179	3.49202	0.607986	0.696098	0.775517	0.780824	1.17525	0.756277	2.50774	1.62323	3.07268	1.45788	1.86087	1.47463	NW_005393697.1	6910461	6914237	-
TCONS_00024752	0.536851	0.0450575		0.481079	0.0613174		0.698508	0.696466		1.00532	0.928016		0.262845	0.00019355	Down	0.677461	0.27998		0.368054	0.00532077	Down	0.480686	0.0352998	Down	0.709529	0.644132		0.260714	0.000101435	Down	46.4301	28.4758	10.7415	29.5235	35.6957	14.5055	16.4865	44.6531	19.0705	34.4855	40.2628	69.2601	118.092	60.8738	92.281	NW_005393709.1	735010	740858	-
TCONS_00024764	0.887072	0.704604		0.523083	0.0600426		0.572062	0.249435		0.811779	0.601581		0.469515	0.0175617	Down	0.909686	0.646669		0.81678	0.466216		0.650374	0.239734		0.712994	0.55159		0.582494	0.111782		6.22529	6.83322	6.71403	6.43307	8.27902	9.19961	5.1942	7.31768	11.5581	7.2308	11.3087	13.057	10.2973	10.5612	15.4757	NW_005393712.1	664773	671379	+
TCONS_00025033	0.933705	0.799302		1.37915	0.245921		2.5021	0.00497336	Up	1.68651	0.100493		1.30385	0.279746		0.545762	0.036011		0.516743	0.0238018		0.824257	0.515369		1.50859	0.16733		0.777396	0.34475		37.2944	31.857	30.0951	22.3816	17.29	17.8124	2.18338	11.3892	12.2361	17.3554	19.8238	22.5461	20.8321	23.1642	21.2394	NW_005393725.1	304434	315997	-
TCONS_00025094	12.048	0.183254		0.165459	0.278254		0.119623	0.0323281	Down	0.110675	8.52679e-08	Down	2.02364	0.0856969		1.37543	0.727091		16.9166	0.0110195	Up	1.49412	0.572875		1.08195	0.895518		18.3967	6.17978e-11	Up	35.3613	37.6341	38.3525	306.391	435.692	235.862	310.956	33.4473	380.003	477.601	42.344	30.4046	13.3821	14.1064	19.8111	NW_005393726.1	384037	384382	-
TCONS_00025147	1.0826	0.812825		1.52925	0.228914		2.21768	0.0577181		3.83354	0.00160338	Up	1.68272	0.115253		0.685061	0.338296		0.752287	0.469196		0.401759	0.0325602	Down	0.583455	0.324483		0.44193	0.0509143		6.95735	4.5248	6.30774	2.62964	1.0595	0.868587	2.06817	1.68308	2.18856	4.15377	2.26042	3.26615	3.4327	2.10822	3.57854	NW_005393728.1	1573842	1577342	-
TCONS_00025299	0.460692	0.264852		0.0640067	0.0617796		0.0914088	0.357037		inf	0.572824		0.0293556	0.000595316	Down	0.685574	0.659111		0.317622	0.12321		0	0.00445403	Down	0	0.114127		0	3.76935e-06	Down	0.104143	2.03283	3.11453e-16	1.1747e-18	1.07231e-15	1.77725e-18	0.408494	13.2854	9.6229e-06	2.92293e-18	18.5875	8.08807	3.61072	27.3056	28.499	NW_005393743.1	3057203	3072207	+
TCONS_00025344	0	0.484332								0	0.00269478	Down	0	0.574851					0	0.595012		inf	0.00159328	Up	inf	0.00298333	Up	12.2442	0.0416348	Up	8.27779e-09	2.91039e-24	7.53098e-22	9.32919	0.799509	3.76651	3.15775e-19	7.6506e-07	3.7595e-13	1.33881e-17	5.56749e-21	9.59939e-20	1.45414e-23	0.991693	1.01911e-23	NW_005393744.1	558199	560598	+
TCONS_00025353	inf	1.04059e-41	Up	0.59954	0.0796833		0.558695	0.0942621		0.718189	0.313847		inf	1.55422e-19	Up	1.06804	0.754636		inf	1.03831e-31	Up	0.842045	0.59088		0.781301	0.461352		inf	2.14988e-33	Up	117.848	51.9683	100.379	157.983	82.0666	133.293	217.571	80.998	95.7917	126.659	149.415	100.699	0.0511012	3.59454e-08	7.16897e-07	NW_005393746.1	115752	202988	+
TCONS_00025403	2.06386	0.16937		1.61344	0.264544		2.12059	0.152896		1.46862	0.309031		3.37185	0.00569063	Up	0.759997	0.77535		1.57763	0.345139		1.10822	0.800797		1.44524	0.566509		2.30519	0.0294374	Up	30.8967	11.6211	21.274	14.8001	16.3015	11.2219	19.2298	4.6585	2.69272	7.26126	6.95401	18.7237	3.22913	8.77958	4.36211	NW_005393748.1	444432	447116	-
TCONS_00025404	1.94375	0.0910861		2.3717	0.123371		3.1429	0.080731		1.76688	0.243087		4.69372	0.02242	Up	0.749207	0.653112		1.46764	0.334388		1.35142	0.44981		1.7867	0.289968		2.65542	0.0161853	Up	92.4604	28.4428	32.2078	34.4567	22.1997	26.6145	26.93	7.84371	5.89462	13.0661	15.7844	23.9629	10.7585	7.45817	9.4398	NW_005393748.1	446202	447540	-
TCONS_00025477	20.0395	0.00978315	Up	0.073755	0.0231957	Down	0.0618822	0.0164533	Down	0.140444	0.278432		1.48468	0.985072		1.18631	0.711658		23.9536	0.0111663	Up	0.530647	0.478072		0.441362	0.324703		10.7124	0.236662		0.315689	0	0.228789	3.16464	0	0.473247	5.23246	2.02656	0.120531	2.51389	2.00283	1.29609	7.31447e-05	0.25588	0	NW_005393755.1	907932	1024218	-
TCONS_00025562	1.47682	0.663984		0.197445	0.157171		0.307647	0.432356		0.121377	0.0455388	Down	0.294473	0.371262		0.635109	0.615437		0.948079	0.955231		1.63523	0.52361		2.568	0.277559		2.44508	0.29267		0.254028	0.246625	0.0838859	1.32952	0.782264	2.03993	0.45894	0.36256	0.369265	0.658985	0.201641	1.25642	0.0573987	0.855356	0.605253	NW_005393760.1	129524	138803	-
TCONS_00025580	0.515392	0.35908		1.40863	0.674659		0.431445	0.284923		0.211639	0.00808893	Down	0.732257	0.692358		3.26503	0.178562		1.69347	0.407427		6.70341	0.000942716	Up	2.02602	0.3146		3.48146	0.017617	Up	0.483526	1.03547	0.381873	3.44598	2.32	2.85339	3.24913	0.221677	0.558188	0.298738	0.326477	0.488984	0.737997	1.08064	0.3782	NW_005393761.1	370902	387830	+
TCONS_00025936	1.32346	0.360459		0.467563	0.0223692	Down	0.643614	0.2623		0.556953	0.125683		0.626483	0.143853		0.722136	0.442938		0.966702	0.996481		0.844745	0.626928		1.16128	0.775955		1.13189	0.696798		11.7736	14.2629	8.90979	21.2308	15.2339	24.8262	22.7618	8.54522	11.8018	23.556	18.362	19.6444	15.5154	15.3486	16.6405	NW_005393769.1	3599755	3656752	+
TCONS_00026319	1.66265	0.62145		0.338739	0.214375		13.1244	0.131181		21.5678	0.0864305		0.564417	0.638749		0.0257546	0.00807227	Down	0.0433678	0.180768		0.0158921	0.00373543	Down	0.614984	0.953952		0.0266812	0.135937		1.41784	1.92597	9.51269	2.41563e-27	1.55478e-20	0.601022	0.508857	0.434466	2.89473e-15	21.7233	7.3551	3.66917	0.430663	18.7681	1.52727	NW_005393779.1	4527	42139	-
TCONS_00026459	0.279776	0.0812656		0.3728	0.530906		0.307197	0.420749		0.307068	0.4546		0.105183	0.0146507	Down	1.1942	0.867959		0.336646	0.191279		1.22194	0.868893		1.01279	1		0.344215	0.196954		0.0352573	0.0801099	2.06702e-12	0.134347	1.88205e-05	0.241302	0.154956	0.107973	0.0296062	0.0495404	0.160288	0.0523263	0.393438	0.253563	0.266492	NW_005393782.1	1464443	1472518	-
TCONS_00026871	1.10657	0.709353		2.17192	0.00486144	Up	2.51874	0.0174562	Up	2.68493	0.00195447	Up	2.43397	0.00027722	Up	0.858015	0.806632		0.957972	0.954339		0.815125	0.493025		0.941567	0.738812		0.911973	0.724394		2062.89	1483.65	1445.99	734.893	429.927	656.405	1017.08	340.21	289.66	607.036	588.449	706.049	502.08	666.747	588.337	NW_005393810.1	250525	270387	+
TCONS_00027092	1.11039	0.75232		0.389149	0.0123934	Down	0.464294	0.224949		0.616979	0.352206		0.437897	0.0678203		0.844	0.681345		0.94961	0.903077		0.639347	0.245241		0.752837	0.544442		0.716525	0.372688		7.81764	0.297461	22.7667	11.6108	16.1674	24.6271	23.9744	5.69701	25.3997	24.8638	22.0567	22.9159	23.9373	25.3695	14.7933	NW_005393824.1	130187	130725	+
TCONS_00027093	0.345886	0.0410914	Down	2.37656	0.537218		0.751594	0.947819		0.584265	0.57346		0.826963	0.883997		3.10582	0.446432		1.08848	0.942154		4.07889	0.0187323	Up	1.31808	0.60182		1.43106	0.451471		0.580398	20.6071	0.520304	15.5288	15.2346	3.81636	0.199984	13.8335	3.23259	2.51991	1.42566	3.42714	4.7539	6.16557	10.8371	NW_005393824.1	130187	130729	+
TCONS_00027217	1.14294	0.841522		0.460751	0.138015		0.287395	0.266496		0.292029	0.0214263	Down	0.532824	0.405768		1.58641	0.646119		1.83461	0.570543		1.58996	0.332094		1.00355	0.933649		1.83749	0.240365		4.50069	1.66973e-08	4.48784	11.3492	13.6019	5.58788	6.41506	14.3661	1.53292	7.10594	2.35132	6.97913	0.800045	9.64632	4.50036	NW_005393841.1	200683	201642	-
TCONS_00027296	1.95958	0.0630917		0.282954	0.00123366	Down	0.869364	0.967366		2.66592	0.130815		0.561236	0.331469		0.320662	0.00293338	Down	0.636608	0.352537		0.106602	3.5308e-07	Down	0.331614	0.286256		0.211291	0.0112278	Down	24.1794	26.1407	2.31314	9.11199	6.56271	2.72052	0.451945	12.4645	24.0137	29.7751	62.963	55.9497	17.2931	15.9678	44.3273	NW_005393843.1	763889	765942	-
TCONS_00027432	1.22507	0.519943		0.988447	0.964898		0.619539	0.243507		0.610166	0.160941		1.22704	0.508782		1.58268	0.249178		1.96173	0.0840491		1.63175	0.145172		1.02681	0.903534		2.01814	0.0251087	Up	14.1134	9.40588	11.1359	18.4893	20.5171	16.3125	15.7176	14.1691	11.5031	9.27141	9.8916	9.95984	8.39295	8.68072	7.16778	NW_005393844.1	1544858	1615598	-
TCONS_00027435	0.751184	0.66865		0.329818	0.226719		3.50699	0.488417		3.2427	0.543732		0.250814	0.0988812		0.093793	0.0349748	Down	0.0716964	0.0109779	Down	0.102112	0.0472393	Down	1.08665	1		0.0774228	0.015457	Down	0.499719	0.858126	0.494574	0	0.281853	0.197182	0.099142	0	0.271349	1.87732	1.23615	1.3462	2.56837	1.97779	1.52561	NW_005393844.1	1601795	1603364	-
TCONS_00027924	1.5582	0.354506		0.675335	0.474552		0.206875	0.0129848	Down	0.249767	0.00514635	Down	1.06148	0.903323		3.1959	0.0319062	Up	5.04419	0.00812993	Up	2.70184	0.0108983	Up	0.845067	0.824332		4.25579	0.00226872	Up	24.3634	18.344	1.65413e-05	30.6186	72.7246	53.8317	30.1657	60.0286	44.0832	21.5522	16.5919	11.7337	1.76742e-06	17.5262	15.8721	NW_005393857.1	842488	899058	-
TCONS_00027937	0.929769	0.851928		3.5402	0.000358991	Up	3.64911	0.00793683	Up	3.44631	0.00204426	Up	3.32901	0.000283725	Up	0.967524	0.846773		0.902624	0.935992		1.03686	0.93685		1.05509	0.882466		0.97163	0.952914		4.17659	2.37435	2.28383	0.93642	0.504049	1.05615	1.84099	0.210685	0.190612	0.35171	1.10685	0.606933	0.564118	0.706222	1.00435	NW_005393857.1	3602437	3630638	-
TCONS_00027940	1.04905	0.937484		2.29079	0.0517287		3.20431	0.0270329	Up	12.2429	1.5837e-05	Up	2.42381	0.033058	Up	0.709789	0.595108		0.751396	0.666659		0.187724	0.0161445	Down	0.264068	0.0955552		0.19835	0.023057	Down	1.76874	3.6453	1.76031	0.0559946	0.476767	0.0224288	0.959514	0.623317	0.195896	0.847546	0.636594	1.09717	0.554105	1.15676	0.81749	NW_005393857.1	3603019	3627826	-
TCONS_00027941	1.19895	0.713241		3.02385	0.00475964	Up	1.97396	0.220042		2.08146	0.0852115		3.66525	0.000694196	Up	1.52821	0.391322		1.84292	0.280025		1.46536	0.42054		0.945535	0.738824		1.77234	0.234166		5.1617	2.79463	3.81979	2.3719	1.43377	1.75507	4.17268	0.572574	0.669648	0.866483	1.58878	0.802371	0.690964	1.02511	1.05836	NW_005393857.1	3631783	3650851	-
TCONS_00028074	1.23157	0.805665		0.967838	0.979688		0.375964	0.175797		0.235191	0.0579852		1.20734	0.847476		2.5513	0.186292		3.17077	0.110974		4.15297	0.062713		1.62479	0.403639		5.13075	0.0381005	Up	0.665448	0.444655	0.622283	1.22789	4.24431	1.59712	1.03275	1.62969	0.638246	0.185582	0.741523	0.572373	0.545076	0.35271	0.305448	NW_005393864.1	282395	287032	-
TCONS_00028132	0.55992	0.144663		1.51018	0.330344		0.849325	0.695781		0.532222	0.141816		0.858166	0.711955		1.76264	0.348669		0.994264	0.826956		2.84983	0.0112949	Up	1.59714	0.529276		1.61766	0.198703		2.37031	0.998176	0.712774	2.99578	1.33427	3.07308	3.39812	0.682607	0.201751	0.909104	0.658305	0.622569	0.954657	1.43196	1.62663	NW_005393865.1	602844	613932	-
TCONS_00028236	3705.83	0.0164774	Up	0.00106955	0.0303253	Down	0.000897595	0.0402146	Down	0.0847827	0.122073		4.01841	0.734071		1.20652	0.96535		4541.74	0.023116	Up	0.0128569	0.110955		0.0105895	0.133414		47.4284	0.0487255	Up	2.40639e-20	8.08038e-20	2.28174	4.03706	23.4689	2.3079	2.31049	0.14728	1940.64	72.1033	2000.93	8.68186e-22	0.579788	1.56011e-21	2.55458e-17	NW_005393869.1	538754	606001	+
TCONS_00028353	0.943936	0.859608		0.571659	0.0800493		0.344923	0.00762172	Down	0.342853	0.00256056	Down	0.547043	0.0404088		1.64814	0.194625		1.57502	0.231085		1.68072	0.112596		1.01456	0.931261		1.60445	0.110181		16.8497	17.6311	17.5534	60.474	47.9298	40.618	42.9305	31.7236	38.2494	24.3826	25.0555	26.5384	32.8073	21.7985	27.2148	NW_005393876.1	1274930	1352374	-
TCONS_00028458	0.729569	0.256953		0.873944	0.613915		2.589	0.00966373	Up	5.73021	1.41866e-06	Up	0.64573	0.0803673		0.335228	0.000965213	Down	0.248785	2.99112e-05	Down	0.153661	3.71914e-08	Down	0.458673	0.388477		0.11358	1.50972e-12	Down	33.0691	60.438	55.4259	5.67916	7.62906	12.5566	1.00973	14.2333	22.058	60.175	35.6874	46.5514	73.9598	55.4057	69.9365	NW_005393884.1	33217	40894	+
TCONS_00028467	0.806345	0.455422		0.597395	0.0935636		0.715381	0.420837		0.726453	0.367584		0.48766	0.00933723	Down	0.829804	0.564683		0.677615	0.251665		0.827645	0.559363		0.993338	0.976937		0.674651	0.179491		5.30442	6.79539	4.90588	6.43045	8.55758	7.76787	6.83746	4.67561	6.19102	8.34997	6.98023	8.21866	10.333	9.7119	9.74485	NW_005393884.1	116855	120719	+
TCONS_00028606	inf	0.281369		0	0.290826		0	0.0400324	Down							3.76178	0.377002		inf	0.0368794	Up	0	0.26372		0	0.0318811	Down				8.20398e-10	0.00195893	3.85378e-15	0.00089808	1.48402e-10	0.00105655	1.17615	2.55703	8.30974e-07	5.63472e-14	1.7813e-14	1.1701	0.0392735	3.80357e-07	1.63126e-09	NW_005393890.1	299067	335855	+
TCONS_00028779	1.20839	0.578773		3.45056	8.691e-05	Up	2.4651	0.0182031	Up	2.42121	0.0120127	Up	4.22769	8.74574e-07	Up	1.38898	0.437004		1.69849	0.200712		1.43703	0.313218		1.02749	0.91222		1.75534	0.101641		14.8111	9.13068	11.054	6.43411	2.81713	4.99148	4.11782	2.94979	3.53478	2.62772	3.49601	2.29179	2.70545	2.01725	2.36971	NW_005393909.1	76192	81669	+
TCONS_00028780	1.28952	0.423614		0.785759	0.696198		2.24664	0.532775		2.16854	0.329728		1.02894	0.904976		0.347703	0.129441		0.449853	0.356195		0.362921	0.00805307	Down	1.02902	0.8622		0.472193	0.0463705	Down	14.7338	9.67449	0.0125104	1.88678e-06	4.59835	5.8163	10.3106	3.07233e-07	0.289797	6.9658	7.4579	10.2409	5.9915	5.98188	7.52368	NW_005393909.1	77971	81669	+
TCONS_00028878	0.577068	0.223204		0.679157	0.5143		2.12243	0.258042		1.81165	0.454535		0.395608	0.0628439		0.317817	0.0642105		0.186467	0.00321033	Down	0.377961	0.15456		1.18734	0.792781		0.220632	0.00949417	Down	1.61358	3.08251	1.48739	0.463044	0.109129	2.88068	3.9789e-08	0.398103	1.46546	2.6626	2.24556	2.63273	3.39906	5.25956	4.81866	NW_005393915.1	1572407	1574205	+
TCONS_00029210	3.45011	0.0423727	Up	0.542517	0.319676		1.40524	0.755013		2.31863	0.408094		1.89638	0.464306		0.384281	0.193886		1.33818	0.667689		0.235328	0.0438751	Down	0.607988	0.565588		0.824173	0.891011		0.800865	6.51415	1.42994	0.0183697	0.854505	2.90381	3.70742	1.18165	0.505342	4.91155	3.27069	4.93165	1.83039	0.0577923	1.91525	NW_005393923.1	184380	275553	+
TCONS_00029588	1.0812	0.810333		1.08395	0.82615		2.24296	0.0630534		2.65563	0.0248456	Up	1.18973	0.60237		0.47815	0.0791976		0.523158	0.128091		0.411364	0.0337018	Down	0.857315	0.820862		0.451549	0.0515457		8.56689	8.91043	8.08266	3.88314	1.35737	4.3433	3.33333	4.20116	0.902534	7.71164	4.87051	7.00225	6.90872	4.02126	7.52892	NW_005393931.1	1601246	1666835	-
TCONS_00029590	1.74819	0.479276		0.0221445	0.00656479	Down	0.00956558	5.84318e-06	Down	0.00609271	0.000714486	Down	0.0387527	0.019906	Down	2.30644	0.173597		4.06662	0.0306211	Up	3.65963	0.143727		1.57775	0.515861		6.37643	0.0598737		8.65743e-07	0.160985	5.28916e-11	0.0182146	15.3068	14.2889	6.17137	1.78745	6.9297	9.48558e-06	3.5965	3.50396	1.9717	2.08787	1.94418e-06	NW_005393931.1	1631786	1666842	-
TCONS_00029664	1.39369	0.603096		2.23051	0.010107	Up	1.11316	0.700501		1.45429	0.257853		3.15261	0.00052976	Up	1.99067	0.0717961		2.80082	0.00587719	Up	1.54879	0.325512		0.775406	0.563266		2.1607	0.107016		122.982	78.454	79.8143	32.2999	80.9398	73.6184	68.1294	65.4373	51.207	8.43897	41.4374	55.1418	42.6564	32.3124	0.365441	NW_005393935.1	638618	663354	-
TCONS_00029665	1.15576	0.578635		1.21296	0.497421		0.682224	0.340901		1.10919	0.750321		1.42312	0.153643		1.766	0.132911		2.0682	0.0451425	Up	1.10158	0.755107		0.621627	0.24783		1.28722	0.341158		352.765	242.738	305.036	277.182	307.106	207.515	294.141	286.929	372.821	202.696	194.827	220.732	218.176	144.68	181.082	NW_005393935.1	638618	702079	-
TCONS_00029794	1.07234	0.991757		1.66696	0.702629		0.417255	0.373841		0.237834	0.0466753	Down	1.80757	0.618166		3.93372	0.207083		4.22462	0.171123		7.04809	0.0060454	Up	1.75553	0.535456		7.51514	0.00541249	Up	6.81873	1.17678	8.24508e-07	15.1342	9.58082	6.32351	14.147	1.6785	1.22869	5.58152e-21	3.84453	2.14169e-09	1.82459	1.82343	6.94236e-05	NW_005393939.1	63576	64168	-
TCONS_00029872	0.847728	0.77082		0.576859	0.41626		1.28786	0.687598		2.41294	0.358933		0.494115	0.270067		0.445133	0.188486		0.383156	0.119359		0.24094	0.0695409		0.539976	0.669204		0.206723	0.0368916	Down	0.538213	2.65266	0.405054	0.268111	0.103652	1.10249	0.0914148	0.324574	1.36171	1.27862	1.48015	2.36004	2.36429	1.23956	2.52405	NW_005393945.1	842022	844731	+
TCONS_00029873	0.640705	0.475984		0.886111	0.871908		3.31132	0.231735		19.3132	0.0379616	Up	0.572929	0.400495		0.264075	0.154298		0.171356	0.0352071	Down	0.046347	0.0182468	Down	0.174696	0.517952		0.0302233	0.00169431	Down	0.616149	1.01634	1.26341	0.169626	0.0161183	0.000918612	0.0923516	0.430835	0.0526835	1.21741	1.04197	0.524335	0.824234	1.47006	2.18753	NW_005393945.1	842037	844731	+
TCONS_00029938	0.477939	0.18929		1.38271	0.56746		2.40522	0.279227		4.70009	0.0950925		0.671722	0.58742		0.568118	0.400626		0.274544	0.0603838		0.29462	0.0627248		0.515454	0.380015		0.142286	0.00995228	Down	20.1347	27.9659	2.91996e-13	2.12812	3.85477	3.67024	9.33612	3.33631	2.82425	9.37501	6.69378	11.5472	33.6597	12.9691	11.7372	NW_005393948.1	1143	3631	+
TCONS_00029972	1.00364	1		0.933355	0.862812		0.464038	0.0723557		0.334304	0.00895803	Down	0.946889	0.884363		2.00715	0.0868357		2.03378	0.086534		2.8184	0.00953647	Up	1.39015	0.53325		2.8486	0.00606667	Up	4.14075	3.00187	4.3726	14.3942	9.44301	10.1402	11.9422	3.19674	5.47708	2.88218	4.55084	2.92352	3.80981	4.62011	2.02081	NW_005393952.1	85371	111239	+
TCONS_00030019	inf	0.0191914	Up	0.770208	0.7848		0.21121	0.0577801		0.232742	0.145499		inf	0.0698483		3.62066	0.0967283		inf	6.69751e-05	Up	3.33941	0.198987		0.921081	0.987956		inf	0.00192702	Up	1.69765	0	3.25874	8.30503	13.1513	0	4.06078	9.21333	3.9044	2.39579	2.59797	0.675907	0	0	0	NW_005393955.1	194176	255506	-
TCONS_00030043	0.849735	0.537576		0.630507	0.0929265		1.27722	0.436305		1.50536	0.20403		0.542116	0.0116665		0.490336	0.02961	Down	0.42199	0.00852197	Down	0.421839	0.00438677	Down	0.85702	0.760606		0.362209	0.000166084	Down	141.542	147.815	130.354	62.7239	90.1744	120.316	81.088	65.9298	93.1863	190.212	189.085	173.171	201.144	223.86	239.953	NW_005393956.1	56471	71267	-
TCONS_00030177	1.27616	0.652535		0.572558	0.329588		2.04845	0.39137		3.48435	0.174458		0.73635	0.612541		0.278069	0.0632724		0.358931	0.167613		0.165544	0.0144205	Down	0.591773	0.656098		0.213381	0.0541515		0.640363	1.30442	1.09341	0.25298	0.322033	0.32767	0.525107	0.302723	0.307862	1.74281	1.81582	0.962457	0.865277	1.48891	1.31369	NW_005393960.1	960671	966499	-
TCONS_00030314	0.983865	0.96522		0.351885	0.0362388	Down	1.05772	0.910505		0.730206	0.632257		0.34921	0.0301855	Down	0.332249	0.0816028		0.328942	0.0774584		0.48545	0.158639		1.44348	0.761179		0.483936	0.145433		5.55444	11.2903	5.96183	8.1198	4.4908	18.1692	16.5108	2.46295	1.15824	20.2143	13.8085	19.198	9.00976	22.3446	24.3114	NW_005393965.1	801985	802347	+
TCONS_00030382	2.00889	0.45132		0.136962	0.111313		0.122714	0.320428		0.0517728	0.00199989	Down	0.282626	0.469984		1.10663	0.76039		2.22612	0.51253		2.65131	0.158448		2.35798	0.392642		5.39647	0.0292962	Up	0.1292	0.00212353	8.1058e-06	0.56679	1.00055	0.717957	1.00656	2.82575e-17	0.0168306	0.131624	0.226714	0.393422	0.127069	0.00109147	0.248948	NW_005393967.1	122115	130896	-
TCONS_00030383	6.52707	0.116043		0.579057	0.600562		1.38536	0.983667		0.198721	0.0420148	Down	3.83638	0.411197		0.421197	0.592054		2.75484	0.516914		2.94907	0.122251		6.86602	0.0433312	Up	19.2791	0.00118643	Up	0.0627525	0.444442	0.261741	0.92345	1.45071	1.47041	0.590372	2.0919e-14	3.50851e-11	0.042959	0.686269	0.394337	0.163303	0.000760481	1.71392e-14	NW_005393967.1	122156	129229	-
TCONS_00030405	0.977111	0.938997		0.873195	0.625837		1.31051	0.46196		1.88531	0.0571178		0.863104	0.560768		0.663426	0.237424		0.655615	0.220499		0.466611	0.0148423	Down	0.700621	0.362322		0.461008	0.00613616	Down	36.4196	63.7243	47.3621	19.6871	29.4984	27.2653	38.3038	24.669	23.4567	46.3647	34.182	59.9893	45.7288	49.4915	51.6497	NW_005393968.1	655393	669117	-
TCONS_00030712	1.40882	0.241272		1.23504	0.494625		1.34506	0.401982		5.16704	4.83453e-05	Up	1.76427	0.0587182		0.908357	0.633179		1.29668	0.844862		0.241144	4.41932e-05	Down	0.265572	0.165819		0.342658	0.00123126	Down	209.294	90.4921	161.931	36.1003	33.1658	17.7983	4.40416	120.964	92.1589	72.364	104.514	135.688	72.6776	83.6238	69.256	NW_005393989.1	197164	255263	+
TCONS_00030713	1.91073	0.521386		0.318345	0.23788		1.09484	0.857759		29.6942	0.0674614		0.620805	0.785158		0.28911	0.179347		0.566212	0.693221		0.0106906	0.00253022	Down	0.0371767	0.203998		0.0206917	0.201302		1.05056	11.4343	1.75323	0.00357996	0.432941	0.000574413	0.0791433	0.583728	7.4871	20.606	0.00787062	15.0441	18.4449	7.07371e-06	7.53455e-05	NW_005393989.1	197193	255263	+
TCONS_00030722	0.587491	0.24812		1.06644	0.88872		3.22265	0.121811		1.29046	0.633049		0.633849	0.264863		0.331055	0.37704		0.19508	0.00931864	Down	0.8341	0.804986		2.46192	0.499488		0.49481	0.121012		2.66027	2.48859	2.10693	3.35218	0.233676	1.94833	2.34151	2.83803e-05	9.9262e-06	1.62668	3.53991	0.451657	4.45355	2.23246	3.05687	NW_005393989.1	287894	316712	+
TCONS_00030738	1.13282	0.939324		2.1583	0.37126		1.3949	0.622382		16.0121	0.0354729	Up	2.4746	0.315635		1.5153	0.76126		1.73646	0.675095		0.135629	0.266933		0.0891026	0.129881		0.155552	0.347341		5.94692	2.93035	1.84893	0.401546	0	0.397694	1.21385	3.14674	0.71613	1.46211	1.93822	0.636305	0.854401	1.27291	1.62399	NW_005393989.1	280136	287383	-
TCONS_00030816	1.01595	0.982998		0.495775	0.183427		1.09868	0.925116		2.17265	0.361414		0.509954	0.196915		0.450217	0.174165		0.463703	0.195366		0.229881	0.0226173	Down	0.508377	0.440436		0.236273	0.0264541	Down	0.796637	0.804152	1.29776	0.200374	0.567578	0.56216	0.815725	0.356181	0.837249	2.09912	1.65409	1.13856	1.54148	1.46679	1.93893	NW_005393995.1	1871864	2048999	+
TCONS_00030822	0.705767	0.218791		1.55082	0.134612		2.22925	0.0277193	Up	2.91929	0.00186599	Up	1.10725	0.699554		0.691436	0.26162		0.493672	0.0384515	Down	0.535866	0.0574107		0.771718	0.582578		0.382205	0.0011408	Down	92.4301	119.388	104.272	38.8667	29.593	38.0915	36.4026	35.1226	32.5217	49.5532	54.6754	65.7244	78.4745	82.1677	84.9552	NW_005393995.1	1138172	1139018	-
TCONS_00030824	1.72624	0.175558		0.456299	0.135427		1.49134	0.493177		2.86116	0.182027		0.793197	0.649179		0.302877	0.0232847	Down	0.532261	0.148398		0.159621	0.00177943	Down	0.527503	0.62874		0.278667	0.0188619	Down	5.36113	21.5094	6.27828	2.54126	8.16671	0.0769163	8.31102e-08	3.4932	10.4048	28.2668	21.4054	9.37411	7.95218	11.6795	15.6959	NW_005393995.1	1138347	1138883	-
TCONS_00030827	2.14703	0.0138547	Up	1.2544	0.454265		2.64496	0.0139016	Up	3.65439	0.000405172	Up	2.71886	0.000539852	Up	0.47133	0.0478686	Down	1.02122	0.971474		0.346354	0.00251758	Down	0.729778	0.476046		0.751532	0.411354		119.232	150.181	129.358	43.4624	30.4549	33.4324	51.7274	35.6165	28.431	68.3923	117.532	79.6885	25.2936	38.5838	63.1903	NW_005393995.1	1139461	1139797	-
TCONS_00030965	0.536508	0.229757		0.483849	0.200724		11.3735	0.0203421	Up	3.49382	0.186918		0.262606	0.0242345	Down	0.0421207	0.000112687	Down	0.0228485	2.76875e-05	Down	0.139902	0.00627633	Down	3.32246	0.500254		0.0758159	0.000588237	Down	0.828973	1.03495	0.91038	0.288021	0.30132	0.1889	1.31886e-24	0.104592	0.0538841	0.672683	1.99758	2.14352	2.09841	1.80496	5.27158	NW_005394002.1	756531	783791	-
TCONS_00030986	0.9058	0.795387		2.14083	0.0407301	Up	1.91383	0.229077		1.07536	0.833041		1.95754	0.0560172		1.11322	0.675035		1.01333	0.811369		2.00393	0.0897212		1.77852	0.339		1.8299	0.123545		4.99939	4.58098	2.76179	2.73141	4.4179	3.855	4.37435	0.784683	0.582396	1.14462	2.35447	1.24139	0.991215	1.80644	2.57721	NW_005394006.1	630143	655464	+
TCONS_00031104	1.04221	0.922435		1.54026	0.287468		4.67412	0.00266273	Up	6.8843	0.000357185	Up	1.63597	0.231345		0.325783	0.0331638	Down	0.344554	0.202201		0.225195	0.00908591	Down	0.690149	0.719724		0.237431	0.131576		17.3844	14.2934	14.2699	2.11833	2.36506	2.04332	1.72936	3.33919	1.78233	9.07432	8.08411	7.64263	15.9783	2.63162	5.28151	NW_005394021.1	18330	56228	-
TCONS_00031556	0.445125	0.0114797	Down	1.13968	0.742423		0.815371	0.660064		0.938771	0.834746		0.513083	0.0259335		1.38942	0.469538		0.627722	0.189682		1.22264	0.580265		0.876425	0.831635		0.551587	0.0716406		7.85139	13.405	14.3214	10.8041	9.8277	17.3077	11.2873	9.83253	11.3785	12.8943	8.33718	4.90313	20.6886	19.0161	20.4908	NW_005394032.1	205903	206917	-
TCONS_00031557	inf	0.108437		2.78863	0.289561		inf	0.000228859	Up	1.95182	0.476964		inf	0.000166897	Up	0	0.120669					1.43259	0.842067		inf	0.101413		inf	0.0907182		12.6332	9.55313	3.08014e-08	0.000648884	10.0128	0.000166415	5.035e-05	1.66052e-08	1.2344e-06	8.97847e-12	2.04538e-05	6.37792	6.19868e-08	5.20804e-07	8.54661e-17	NW_005394032.1	205906	206917	-
TCONS_00031740	1.11027	0.773205		0.694589	0.329498		0.465879	0.0718928		0.403484	0.0221864	Down	0.779967	0.4892		1.48394	0.316495		1.66529	0.202935		1.73546	0.132821		1.16224	0.743209		1.94503	0.0563798		5.82875	5.59865	5.55978	14.7805	13.0182	13.5016	13.369	6.9252	8.1295	6.15195	6.6329	7.56925	5.62773	7.60659	5.45918	NW_005394043.1	3290221	3291555	+
TCONS_00031764	10.0397	0.172784		0.0521756	0.107625		0.106019	0.0296313	Down	0.076492	0.0127332	Down	0.525108	0.561022		0.498853	0.633678		5.02154	0.086379		0.693793	0.727987		1.37609	0.788156		6.96934	0.0435574	Up	1.3125	5.93399	7.27661	31.8285	34.237	130.212	98.2064	5.26847	26.6641	9.29883e-11	42.0807	199.554	2.39038	20.7998	1.41885	NW_005394043.1	1193234	1208342	-
TCONS_00031781	1083.84	3.47115e-46	Up	0.84751	0.911878		1.04107	0.971175		0.874741	0.936592		925.89	0.0450823	Up	0.812008	0.892732		885.574	1.71181e-05	Up	0.974006	0.935921		1.18391	0.93717		1072.28	2.34369e-30	Up	1.70781e-10	895.397	7.01824e-05	365.916	196.122	406.932	571.382	45.8695	133.965	206.885	297.643	342.291	0.223653	2.23879e-12	0.622327	NW_005394043.1	3051755	3055759	-
TCONS_00032046	2.9004	0.000267469	Up	0.0136018	8.0816e-28	Down	0.0186447	2.37037e-16	Down	0.0156661	1.51434e-20	Down	0.0398011	8.06511e-09	Down	0.729851	0.45758		2.13979	0.0266755	Up	0.877013	0.679866		1.19153	0.739594		2.56865	0.00146504	Up	0.382278	3.39008	2.44619	153.684	86.9139	160.161	160.158	57.8837	61.757	132.145	126.556	128.852	60.0861	50.3533	25.2664	NW_005394055.1	1022415	1086227	+
TCONS_00032220	2.06238	0.145653		0.424021	0.114289		0.180479	0.00296693	Down	0.323199	0.0463223	Down	0.88235	0.879208		2.32622	0.091718		4.86832	0.00552742	Up	1.31944	0.560653		0.565099	0.299184		2.7456	0.0503307		2.47763	4.63532	1.60795	12.0787	5.95226	8.26213	7.64295	10.5122	15.0595	6.17745	5.00391	5.68624	3.09355	4.27348	0.964073	NW_005394065.1	265980	285948	+
TCONS_00032402	1.42672	0.263347		0.573357	0.100761		0.49851	0.100627		0.412021	0.0174824	Down	0.827159	0.57555		1.13967	0.773833		1.6428	0.213253		1.40143	0.319218		1.22235	0.592955		2.02264	0.0281569	Up	31.3867	38.7115	22.6501	92.4442	68.945	56.3462	54.3053	45.0334	38.1951	37.4135	57.3098	38.7418	24.4401	23.0521	48.353	NW_005394073.1	1262145	1295269	+
TCONS_00032404	2.50025	0.0266252	Up	0.956744	0.929759		0.913794	0.871803		0.806643	0.630641		2.42866	0.0341917	Up	1.03711	0.946638		2.6239	0.0457041	Up	1.19338	0.664834		1.1435	0.772764		3.01547	0.011252	Up	28.8851	18.9036	16.6927	28.1463	25.946	22.9511	22.8029	14.7115	15.433	18.2737	23.1807	13.9443	9.76267	5.00394	7.70921	NW_005394073.1	1294122	1337353	+
TCONS_00032473	8.02918	0.024122	Up	2.03823	0.617848		0.692791	0.702096		1.35111	0.778067		16.4568	0.253322		2.92355	0.108623		23.7995	0.00116278	Up	1.50749	0.511608		0.510912	0.249688		12.3728	0.00357712	Up	0.785605	87.8059	0.638602	35.6865	18.2254	7.64389	61.7317	3.99822	37.8276	21.4474	5.20455	7.98067	0.524808	1.04621	3.01676	NW_005394077.1	186480	250803	+
TCONS_00032491	1.24584	0.538441		0.8928	0.774153		0.442358	0.0462	Down	0.489101	0.0612227		1.12547	0.726076		1.99638	0.0694089		2.51498	0.0179948	Up	1.83456	0.0852747		0.912912	0.809619		2.31202	0.0136782	Up	25.7322	13.4132	11.9565	36.1259	29.0597	35.6313	41.2261	23.7421	22.9399	18.4097	17.9047	10.4548	7.17793	15.5476	15.9826	NW_005394078.1	5302	11242	-
TCONS_00032614	1.31374	0.458602		0.808527	0.565127		0.640028	0.251076		0.364702	0.00864192	Down	1.07177	0.865366		1.25873	0.488319		1.66876	0.183535		2.23457	0.0250962	Up	1.76099	0.221642		2.95633	0.00169552	Up	9.30318	11.0052	10.1542	22.5055	32.0613	26.9683	22.3254	7.66441	9.02149	9.06536	13.2817	9.07426	6.91986	10.7212	6.79282	NW_005394079.1	269120	269995	-
TCONS_00032757	0.40225	0.339619		6.92047	0.00675375	Up	1.36229	0.68082		1.91207	0.324018		2.81932	0.0996658		5.02481	0.04222	Up	2.03738	0.299783		3.64842	0.172837		0.716909	0.600244		1.47298	0.64531		7.24993	2.50191	3.95693	3.65109	2.36702	0.908531	4.7609	2.21785	1.22201	0.381687	1.32165	0.000568786	2.19406	1.09295	0.83529	NW_005394086.1	21509	27267	-
TCONS_00032758	8.91725	0.096787		0	0.0184312	Down	0	0.344613		0	0.285746		0	0.776175		0.297682	0.401678		2.6845	0.654107		0.401114	0.46298		1.33329	0.973288		3.63369	0.587762		4.08465e-13	0.00316192	2.04301e-05	0.350825	0.00062749	1.43156	0.963946	0.146863	1.08386e-10	1.58839	0.157465	1.72141	0.347484	0.0136703	3.06258e-08	NW_005394086.1	26470	27257	-
TCONS_00032804	1.44116	0.321035		0.604242	0.17587		0.296276	0.0036236	Down	0.376203	0.0149778	Down	0.879092	0.712294		2.03791	0.0689452		2.96789	0.00706931	Up	1.62189	0.19556		0.792183	0.559024		2.36237	0.0190795	Up	1.6104	5.65965	6.64134	9.58389	15.9333	11.569	18.0726	11.5457	8.09079	6.54439	6.30419	6.8496	4.04036	4.42962	5.47431	NW_005394088.1	35815	57409	-
TCONS_00033093	2.32662	0.109435		0.817124	0.675612		0.474667	0.130061		0.434982	0.088515		1.92111	0.265165		1.71751	0.245189		4.04094	0.00844662	Up	1.89578	0.165563		1.09479	0.895576		4.46934	0.00295163	Up	0.652087	1.64605	1.54488	4.50854	2.16791	2.14092	3.22444	1.50646	1.76652	1.42861	1.45464	1.06449	0.574819	0.446613	0.720146	NW_005394097.1	111327	223238	+
TCONS_00033133	0.761779	0.514019		0.906044	0.779876		2.10411	0.139051		4.79703	0.0137369	Up	0.701091	0.359493		0.427455	0.0704926		0.330857	0.0188663	Down	0.19076	0.00455826	Down	0.446781	0.391386		0.147404	0.000418206	Down	3.56239	5.0254	8.02855	1.62082	0.799145	1.11358	0.470503	3.30356	1.55413	6.38328	2.36489	6.84442	10.3108	5.60864	4.83563	NW_005394099.1	462165	464930	+
TCONS_00033199	11.5606	6.0079e-05	Up	0.0130346	4.18847e-08	Down	0.0119122	2.0233e-09	Down	0.0106652	2.63799e-10	Down	0.152007	0.266426		1.07672	0.783644		12.5734	8.84779e-06	Up	1.22297	0.616532		1.12754	0.872125		14.2135	1.00666e-06	Up	0.632792	0.665867	0	20.5169	50.5095	45.7065	48.3366	20.7834	17.455	29.1924	39.6422	13.0734	2.11627	3.69344	1.26722	NW_005394100.1	523773	524780	+
TCONS_00033212	0.708841	0.419591		1.17592	0.683907		4.88266	0.0580188		1.53552	0.342245		0.851006	0.762231		0.240347	0.0303211	Down	0.1713	0.0229667	Down	0.768523	0.571561		3.14647	0.140406		0.553353	0.16358		15.0735	6.01611	4.69649	4.61911	4.88076	6.57817	5.4189	0	0	7.56827	3.74347	6.47532	11.327	3.26102	10.8953	NW_005394102.1	25346	26388	+
TCONS_00033441	1.65666	0.533213		1.10087	0.948175		3.91157	0.135612		24.8812	0.0127083	Up	1.85685	0.461557		0.280773	0.189578		0.475766	0.468881		0.0443316	0.0283189	Down	0.158706	0.475675		0.0747271	0.116523		0.735726	1.15665	2.38778	0	0.169768	0	0	0.14716	0.556987	2.31889	0.459874	0.546468	0.963873	0.127615	0.962443	NW_005394110.1	23267	55570	-
TCONS_00033472	0.401412	0.104801		1.96829	0.263766		2.50291	0.171882		6.56613	0.0237884	Up	0.802122	0.710187		0.777181	0.732646		0.316556	0.0747694		0.301329	0.243918		0.386828	0.445228		0.122282	0.00565336	Down	5.76302	3.71033	1.42108	3.38178e-09	1.67358e-10	1.59737	0.99648	0.767543	1.24933	1.81532	0.683468	1.92644	4.19528	5.29002	1.80276	NW_005394113.1	820007	853327	-
TCONS_00033479	1.24295	0.558922		1.65177	0.0694209		2.7138	0.00990751	Up	2.31623	0.00876937	Up	2.07382	0.00297075	Up	0.607327	0.202466		0.761046	0.539036		0.719999	0.311174		1.17577	0.773957		0.902556	0.763435		880.623	863.575	792.331	408.795	213.765	459.43	460.704	157.112	155.017	311.318	329.878	637.217	252.869	546.611	251.678	NW_005394114.1	1197889	1225153	-
TCONS_00033570	1.0239	0.951269		0.741203	0.385522		2.9317	0.0822061		2.49418	0.138483		0.765855	0.45207		0.25379	0.000563761	Down	0.26303	0.00174041	Down	0.301198	0.0021008	Down	1.18199	0.744269		0.311073	0.00524503	Down	710.481	859.954	1743.86	192.358	295.811	876.189	199.188	101.942	530.539	814.796	1275.21	1753.65	681.396	1572.79	1594.32	NW_005394120.1	1848	2608	+
TCONS_00033571	0.81973	0.791157		0.252556	0.028948	Down	0.679232	0.780126		0.419714	0.112024		0.209035	0.173366		0.369228	0.13565		0.306115	0.260748		0.605846	0.349049		1.6326	0.459542		0.501159	0.43984		41.1287	37.201	13.8704	22.0837	81.042	106.144	13.6821	3.60366	73.4155	42.7732	166.832	88.5901	25.338	71.8295	277.841	NW_005394120.1	1848	25621	+
TCONS_00033573	0.706294	0.33959		0.350105	0.00300405	Down	1.70791	0.48689		2.13032	0.38743		0.2494	0.00700551	Down	0.206206	9.82856e-06	Down	0.147522	0.000604259	Down	0.166851	1.28599e-06	Down	0.805194	0.872732		0.118948	0.000309851	Down	103.154	96.5516	314.288	46.5745	16.4137	191.184	55.517	22.6513	147.175	324.188	375.399	575.067	285.563	917.564	651.353	NW_005394120.1	1848	40707	+
TCONS_00033575	0.709236	0.404768		0.497021	0.206463		2.33196	0.0661409		2.03827	0.156015		0.356128	0.00228685	Down	0.214086	0.0295677	Down	0.153199	4.48718e-06	Down	0.247311	0.0445746	Down	1.14823	0.800238		0.17681	1.44274e-05	Down	121.688	206.573	267.386	38.6547	64.8284	193.265	76.4885	22.4525	98.9889	95.4873	370.774	557.599	350.878	417.519	701.283	NW_005394120.1	1848	40707	+
TCONS_00033579	1.34565	0.400826		0.454158	0.169817		8.0478	0.223801		1.75131	0.657104		0.615786	0.360427		0.0572206	3.09546e-06	Down	0.0777816	7.6293e-06	Down	0.264045	0.00442013	Down	4.575	0.0493005	Up	0.357616	0.0216181	Down	6.63077e-05	4.8392	18.9391	2.33198	3.87664	8.14578	1.10114	1.30786e-05	1.36391	7.5483	22.1143	17.0084	9.8908	11.7927	13.6748	NW_005394120.1	1877	40710	+
TCONS_00033581	0.970549	0.909724		0.419696	0.0402179	Down	2.72028	0.107385		1.638	0.401665		0.410515	0.00145389	Down	0.154762	7.53642e-05	Down	0.151985	1.07926e-07	Down	0.259379	0.00208266	Down	1.66796	0.320227		0.254108	6.27348e-07	Down	45.5338	253.079	216.93	72.9621	60.6771	185.232	45.1409	20.4874	76.3281	231.904	289.391	520.961	276.264	435.87	384.333	NW_005394120.1	1878	35092	+
TCONS_00033585	0.594151	0.0708172		0.0571178	1.0705e-10	Down	0.260712	0.234102		0.136336	0.0372826	Down	0.0341901	1.49566e-16	Down	0.222354	0.000223203	Down	0.133741	2.734e-07	Down	0.427321	0.0395234	Down	1.91209	0.383046		0.255448	0.000114297	Down	1.78893e-14	4.9969e-06	12.24	6.56295	28.8701	63.1777	9.90623	2.77666	25.1346	41.9668	88.5328	66.2487	73.3972	142.574	122.951	NW_005394120.1	1878	49738	+
TCONS_00033588	0.87533	0.633343		0.944568	0.823156		3.93973	0.0307731	Up	2.57341	0.134112		0.8343	0.573884		0.24084	0.0005772	Down	0.213315	6.44196e-05	Down	0.372059	0.0234982	Down	1.53766	0.550135		0.328324	0.00610141	Down	342.91	462.091	868.291	65.8937	140.856	461.354	89.5883	29.4873	199.266	307.141	522.731	692.214	350.446	717.864	711.936	NW_005394120.1	1920	8634	+
TCONS_00033589	0.945859	0.821092		0.547358	0.06779		2.91124	0.0650272		1.87681	0.325771		0.521433	0.0493214		0.18837	1.44024e-06	Down	0.180389	6.83538e-07	Down	0.295313	0.0012943	Down	1.56175	0.509244		0.281731	0.000925143	Down	118.918	446.281	451.482	73.948	91.1262	387.974	61.9368	43.7892	148.039	368.679	510.365	701.043	365.506	731.508	613.279	NW_005394120.1	1934	35092	+
TCONS_00033591	0.330399	0.069325		0.0684491	0.00024556	Down	0.157322	0.413847		0.0397434	0.116404		0.0227374	3.55076e-05	Down	0.435652	0.241612		0.145794	0.00893129	Down	1.73582	0.633026		3.98179	0.351021		0.575682	0.471542		0.789823	2.26002	1.39386	0.252935	89.7563	15.2222	0.323323	0.000103356	18.1705	5.99591	25.5933	22.6854	17.0947	61.0343	90.453	NW_005394120.1	1934	40707	+
TCONS_00033592	1.08568	0.886328		1.05639	0.939963		8.61293	0.000210981	Up	4.29313	0.0118656	Up	1.15636	0.701115		0.123024	0.0381344	Down	0.134912	2.49376e-07	Down	0.249521	0.132461		2.01867	0.467481		0.273182	0.00445369	Down	678.264	2102.65	1611.11	193.268	28.6528	821.463	125.626	63.0233	191.122	433.875	739.277	2336.3	722.154	1515.31	1056.17	NW_005394120.1	1934	40708	+
TCONS_00033593	0.807492	0.886607		0	0.0198976	Down	0	0.0415254	Down				0	0.0175775	Down	0.243686	0.465056		0.19867	0.420744		0	0.0177758	Down	0	0.0381101	Down	0	0.0159	Down	4.57216e-15	4.72964e-16	2.1269e-12	3.71178e-16	5.03881e-17	2.70426e-10	1.29743e-12	6.08343e-15	70.9469	1.46913e-11	375.654	7.07188e-17	3.27298e-12	9.88588e-12	480.649	NW_005394120.1	1934	40710	+
TCONS_00033594	1.11022	0.728063		1.123	0.779319		6.02821	0.000703579	Up	2.15041	0.144442		1.2574	0.536284		0.186382	3.42716e-05	Down	0.209646	1.70307e-05	Down	0.527857	0.163971		2.82552	0.177979		0.591841	0.246397		121.299	332.425	300.375	34.9295	83.8677	234.548	20.2293	16.1627	53.0336	152.598	141.526	272.429	104.435	216.022	202.895	NW_005394120.1	1934	40713	+
TCONS_00033595	2.33993	0.539396		1.44595	0.734271		110.306	0.000935764	Up	15.23	0.01874	Up	3.40257	0.188384		0.0132276	0.0723647		0.0310905	0.0517063		0.0966134	0.214596		7.25502	0.16901		0.227308	0.251935		11.2482	386.091	487.02	14.9773	4.88579e-14	46.1217	5.05707	2.162	1.61857e-09	60.9704	3.30222e-11	468.798	51.4841	178.712	1.52893e-05	NW_005394120.1	1934	40722	+
TCONS_00033596	0.877876	0.692829		0.879089	0.755015		4.54669	0.113162		2.76849	0.259957		0.777297	0.575535		0.194722	0.000415673	Down	0.172808	5.15132e-05	Down	0.322443	0.0159485	Down	1.64904	0.447072		0.285132	0.0044042	Down	325.193	1077.62	2306.09	128.786	341.409	925.794	193.406	94.915	339.029	681.683	1218.04	1782.51	764.95	1909.24	1621.71	NW_005394120.1	1938	37590	+
TCONS_00033597	0.224851	0.150562		3.66939	0.544938		11.5891	0.354754		4.03219	0.530576		0.834938	0.816342		0.317617	0.567048		0.0727611	0.0305943	Down	0.919668	0.978573		2.88625	0.572605		0.210684	0.141917		2.07283e-11	1.7213e-13	1151.23	1.68977e-15	1.8966e-16	322.043	57.8019	34.1966	5.81645e-14	279.684	1.92947e-16	1.46588e-15	499.276	791.196	2.01297e-15	NW_005394120.1	1938	40708	+
TCONS_00033598	0.836061	0.655926		0.667979	0.442409		4.29835	0.105127		2.48986	0.284493		0.562458	0.205398		0.156474	0.00346711	Down	0.132138	2.20691e-05	Down	0.272564	0.0301329	Down	1.73439	0.383477		0.22954	0.00161165	Down	163.689	591.399	1143.84	111.541	155.825	527.646	114.108	63.7265	163.719	388.932	733.413	1354.47	533.313	1420.57	1076.93	NW_005394120.1	7971	40708	+
TCONS_00033599	1.83532	0.417141		1.2684	0.751908		inf	4.82333e-05	Up	127.192	7.78758e-05	Up	2.34164	0.212972		0	0.000526851	Down	0	0.00766007	Down	0.010131	0.000893864	Down	inf	1		0.0188493	0.0183388	Down	1.40193	3.83725	5.80816	0.0814451	0.000159333	2.80043e-06	0.00070086	0.00124623	0.00244809	1.29262	1.40622	4.83619	0.00606989	2.29676	1.95491	NW_005394120.1	7971	40713	+
TCONS_00033600	0.742736	0.341183		0.568359	0.181341		3.84702	0.0493879	Up	3.30755	0.0950244		0.425607	0.014033	Down	0.148524	0.000189187	Down	0.111574	1.12702e-08	Down	0.174354	0.000817603	Down	1.16847	0.798926		0.13046	3.21423e-07	Down	235.938	482.866	819.321	47.6599	74.354	359.677	90.6718	37.2915	174.469	430.336	741.622	1160.34	697.879	1438.24	1072.6	NW_005394120.1	8030	25621	+
TCONS_00033601	0	0.0139904	Down	inf	0.497433		inf	0.576662		inf	0.570711		0.221902	0.283232					0	0.0384037	Down							0	0.0393826	Down	0.69897	0.00056682	4.13859e-05	2.99283e-10	1.48559e-10	5.22308e-14	5.88703e-14	1.45325e-13	5.53588e-15	2.6407e-06	0.00615429	0.00960955	1.73469e-09	1.1292	1.58928	NW_005394120.1	8033	40806	+
TCONS_00033602	inf	0.675957		291.737	0.0766896		inf	0.0348012	Up	inf	0.0279685	Up	inf	0.0295494	Up	0	0.726984					0	0.714904								168.127	0.000532461	2.83772e-10	1.11335e-11	0.000266348	4.70502e-09	2.48364e-10	1.09767e-14	8.12631e-06	0.000239546	0.479229	2.10936e-06	2.00302e-09	0.00232791	0.00636546	NW_005394120.1	8041	40700	+
TCONS_00033604	0.547686	0.0238336		1.09695	0.952608		5.02703	0.15558		4.20135	0.229605		0.605267	0.27353		0.21941	1.32945e-05	Down	0.121794	3.83194e-09	Down	0.265332	0.000617129	Down	1.20405	0.808984		0.146662	1.09362e-06	Down	40.5542	203.376	521.328	16.9339	1.07112	177.653	27.6031	22.8333	64.0019	185.5	217.165	208.907	285.266	506.844	351.627	NW_005394120.1	8041	40722	+
TCONS_00033605	0.470727	0.364926		17.1372	0.258238		inf	0.0386737	Up	inf	0.0311762	Up	8.19491	0.347143		0	0.0101247	Down	0	0.00118365	Down	0	0.00692032	Down				0	0.000740694	Down	115.681	0.759088	0.13861	1.9243e-08	2.96515e-11	1.31585e-12	6.31579e-12	8.01416e-12	3.79986e-13	0.00433078	1.83733	3.56403	3.65028e-06	6.66895	5.09025	NW_005394120.1	8045	40707	+
TCONS_00033606	0.279604	0.0992893		28.2115	0.00863212	Up	43.9064	0.0043556	Up	352.471	0.000128507	Up	7.97366	0.0537609		0.650114	0.647631		0.183896	0.028875	Down	0.0812398	0.130206		0.125266	0.305275		0.0228842	0.000159565	Down	307.529	864.467	2058.07	0.118283	6.86599	2.17466	0.414911	4.10429	45.8903	2.02752	16.7208	81.8244	43.7326	104.302	219.334	NW_005394120.1	8078	35016	+
TCONS_00033609	0.391676	0.00256182	Down	0.870153	0.769745		3.91302	0.207815		3.06511	0.301517		0.343147	0.00650831	Down	0.223484	0.00825364	Down	0.0886718	4.13235e-11	Down	0.287986	0.0319716	Down	1.28129	0.718714		0.113616	3.38031e-09	Down	142.644	215.947	798.663	14.4481	94.4675	288.988	64.6976	26.3466	136.756	355.543	614.577	196.975	639.251	1219.25	1204.42	NW_005394120.1	17780	40706	+
TCONS_00033610	0.849781	0.556105		0.270103	4.08052e-05	Down	1.29306	0.746345		0.814707	0.64065		0.231307	2.41014e-06	Down	0.210295	4.31034e-05	Down	0.180763	6.17596e-06	Down	0.335946	0.00113001	Down	1.58741	0.405602		0.288033	4.10187e-05	Down	4.54694	23.1368	31.6214	13.4991	20.706	40.4907	13.36	1.84868	20.8473	42.8076	68.7929	77.999	52.3167	80.1176	95.7341	NW_005394120.1	24922	40710	+
TCONS_00033611	1.00674	0.997004		0.256056	0.19152		1.42089	0.509944		1.0507	0.985362		0.260528	0.0172009	Down	0.181171	0.134419		0.184207	0.00581428	Down	0.247152	0.190934		1.36017	0.576731		0.250345	0.0191538	Down	240.967	140.573	352.061	88.3993	195.481	423.093	115.058	46.373	224.134	220.578	439.692	1790.81	372.367	1340.43	774.028	NW_005394120.1	40886	99253	+
TCONS_00033612	1.06571	0.93155		0.590905	0.465274		5.06216	3.30799e-05	Up	2.78712	0.00374436	Up	0.635627	0.284127		0.11716	0.0596569		0.126179	0.0016724	Down	0.214751	0.130789		1.82859	0.328289		0.230132	0.0148524	Down	148.302	135.747	196.431	18.2046	55.078	98.9462	15.5631	7.32697	45.3071	57.5943	151.346	480.722	91.2053	352.072	218.183	NW_005394120.1	87169	99328	+
TCONS_00033613	122.203	0.00336053	Up	0.00271854	0.000839923	Down	0.00830474	0.0269437	Down	0.0035412	0.000404662	Down	0.334386	0.484991		0.320488	0.2436		39.7118	0.0642959		0.76893	0.776114		2.38827	0.299141		93.9572	0.00190861	Up	2.53503	0.366864	3.40138e-06	28.1912	206.632	501.695	8.60081	30.2116	167.594	231.072	569.414	13.11	0.00210241	5.55392	1.42347	NW_005394120.1	87275	99250	+
TCONS_00033624	0.762454	0.669355		1.23432	0.778489		12.5061	0.00035276	Up	5.77955	0.00514222	Up	0.948525	0.868214		0.0993769	0.0438539	Down	0.0766584	0.000811224	Down	0.216797	0.12453		2.17597	0.192862		0.166068	0.00935782	Down	74.5904	106.297	186.265	11.7502	17.0311	35.9544	3.01819	1.83609	15.9482	19.8132	60.0367	176.264	61.9407	197.94	82.6102	NW_005394120.1	94456	145598	-
TCONS_00033656	1.30969	0.453626		0.700476	0.354324		2.65334	0.00820921	Up	7.0388	4.27969e-07	Up	0.929679	0.734857		0.261381	0.00883459	Down	0.34849	0.000629012	Down	0.100132	0.000213177	Down	0.383509	0.269964		0.133103	1.52071e-12	Down	229.421	387.89	405.971	68.559	48.625	26.456	9.73788	135.775	104.028	632.201	236.801	351.894	388.404	309.24	254.667	NW_005394123.1	8944	10046	+
TCONS_00033673	15.4367	2.89104e-06	Up	0.183387	0.00071026	Down	0.674342	0.607597		1.81591	0.114725		2.87265	0.0106497	Up	0.270788	0.00532283	Down	4.25542	0.0916739		0.101784	4.6967e-05	Down	0.37614	0.214662		1.59302	0.0790158		847.473	1139.96	1735.41	533.522	705.661	817.246	329.458	1301.47	2095.48	8142.94	2940.11	6061.34	486.659	334.357	310.476	NW_005394123.1	39936	65220	+
TCONS_00033674	1.37277	0.445361		0.972983	0.909025		3.70675	0.00104935	Up	8.41616	2.05063e-06	Up	1.35629	0.341158		0.260571	0.0151676	Down	0.364323	0.00374922	Down	0.11636	0.00122705	Down	0.446837	0.253383		0.162283	1.50019e-06	Down	299.424	431.978	561.937	60.0716	52.636	40.1813	20.7454	101.48	110.841	594.917	191.351	329.429	375.217	205.375	248.108	NW_005394123.1	52637	90617	+
TCONS_00033680	1.01225	0.948869		1.43961	0.3086		5.09275	0.000206426	Up	8.81336	4.94123e-06	Up	1.47872	0.227136		0.280614	0.00102216	Down	0.289008	9.79884e-05	Down	0.164627	1.35985e-05	Down	0.587197	0.485993		0.168875	1.12308e-08	Down	493.117	519.613	838.362	63.8146	68.1367	78.286	14.491	111.425	114.325	501.387	244.565	338.252	471.821	319.607	299.692	NW_005394123.1	65306	90601	+
TCONS_00033692	1.4852	0.465713		1.42628	0.520233		5.74762	0.00222091	Up	11.5785	0.000160733	Up	2.1538	0.103926		0.246348	0.0442622	Down	0.372905	0.0227822	Down	0.124038	0.0118671	Down	0.50385	0.283481		0.187328	0.000948527	Down	2010.88	2272.38	4268.98	246.012	210.393	290.816	123.255	469.095	422.287	3022.19	844.769	1198.93	1752.74	778.747	943.765	NW_005394123.1	65549	134217	+
TCONS_00033698	0.524742	0.0995629		0.158442	5.41919e-06	Down	7.98948	0.101267		1.27352	0.766844		0.0840723	1.21059e-05	Down	0.019566	1.51957e-12	Down	0.0103892	2.037e-10	Down	0.125337	1.67966e-06	Down	6.38403	0.080017		0.0667783	3.8786e-06	Down	1.26954	10.3092	2.24569	6.18676	5.89103e-05	4.4227	0.496088	0.805795	2.37079e-05	25.7443	15.1965	30.0271	67.8704	30.5856	38.3271	NW_005394123.1	81167	90619	+
TCONS_00033699	1.48348	0.583049		1.13937	0.833672		6.36878	7.56912e-07	Up	13.563	1.89137e-10	Up	1.72226	0.187836		0.176867	0.0691334		0.267919	0.0669367		0.084353	0.0278116	Down	0.477921	0.331433		0.127281	0.019401	Down	266.173	247.956	377.038	19.1156	22.7483	23.5208	6.5958	47.3582	38.1289	436.787	103.102	112.141	274.335	83.5902	88.1791	NW_005394123.1	89322	116084	+
TCONS_00033704	1.93615	0.444737		0.166233	0.128093		2.96928	0.279713		0.177603	0.220592		0.327846	0.0299381	Down	0.0559983	0.0502103		0.110461	0.00122989	Down	0.942017	0.976076		16.7466	0.113818		1.8565	0.537584		6.13579	3.22178	11.8183	0.000421811	22.2285	100.692	2.85553	0.44331	2.26445	78.1516	11.9179	17.1981	29.5098	13.8853	13.0555	NW_005394123.1	153832	170301	+
TCONS_00033730	0.933887	0.804109		1.56142	0.247625		6.34527	0.000786732	Up	7.56028	0.000434776	Up	1.47691	0.280975		0.245657	2.02636e-05	Down	0.232976	9.04674e-06	Down	0.208752	3.70645e-07	Down	0.848528	0.92572		0.197244	2.99279e-09	Down	751.998	975.066	1608.44	82.4624	97.7854	269.21	51.194	100.368	213.3	638.759	486.12	691.457	703.648	605.439	673.876	NW_005394123.1	188439	205593	+
TCONS_00033761	1.32367	0.295812		2.21132	0.00515124	Up	6.37148	4.07006e-07	Up	10.0256	4.85438e-10	Up	2.96063	8.65711e-05	Up	0.344792	0.00164471	Down	0.463793	0.0113131	Down	0.222182	1.12533e-05	Down	0.64396	0.519509		0.298047	1.24184e-05	Down	443.007	647.05	723.693	43.6407	55.9884	80.5504	24.9706	68.0497	100.034	309.746	188.313	189.199	146.053	175.031	212.418	NW_005394123.1	201626	205593	+
TCONS_00033762	1.34284	0.262356		1.62131	0.162843		4.97426	0.000668613	Up	6.67063	0.000140404	Up	2.20323	0.0278203	Up	0.324926	0.000412238	Down	0.443215	0.00693375	Down	0.245319	4.46909e-06	Down	0.754645	0.779923		0.333391	4.30352e-05	Down	1053.43	1529.35	2158.37	107.202	214.217	395.145	79.1367	195.138	378.566	950.389	646.285	878.178	570.974	606.624	708.774	NW_005394123.1	201626	205593	+
TCONS_00033764	1.62873	0.0660933		1.97572	0.0322836		8.49892	1.7002e-06	Up	9.47484	8.68965e-07	Up	3.25411	0.000703009	Up	0.231591	1.12105e-05	Down	0.383158	0.00210594	Down	0.2104	4.73188e-07	Down	0.907142	0.992952		0.347068	8.67748e-05	Down	1126.77	1725.92	2125.07	90.3069	119.07	321.366	61.2141	111.343	232.283	868.818	583.671	669.932	364.093	446.561	526.605	NW_005394123.1	228032	228953	+
TCONS_00033781	0.923365	0.945095		0	2.71478e-05	Down	0	6.12486e-07	Down	0	3.13152e-05	Down	0	4.8518e-06	Down	0.310568	0.255222		0.293337	0.201851		0.0788443	0.0807176		0.254366	0.167209		0.0741662	0.0536708		0.000112976	5.29491e-07	7.69612e-09	23.2285	35.0314	3.19593e-09	0.13685	73.4401	80.6252	464.154	171.109	1.77815e-05	475.38	8.92826e-11	222.637	NW_005394123.1	241108	250432	+
TCONS_00033782	0.937765	0.93479		6.02945	0.0137045	Up	32.2856	0.000109901	Up	21.2572	0.000312838	Up	5.68228	0.0142539	Up	0.188788	0.202012		0.178463	0.13602		0.288585	0.29292		1.52022	0.610402		0.271532	0.221258		771.287	875.905	1930.93	21.7466	29.5201	122.719	28.7347	0.32292	56.7654	0.027213	126.266	388.108	2.21632e-13	387.507	175.917	NW_005394123.1	241109	250538	+
TCONS_00033784	1.03089	0.900336		2.2153	0.131424		9.43422	0.00204196	Up	10.4566	0.0016324	Up	2.31338	0.107009		0.234536	1.80975e-05	Down	0.245377	2.64596e-05	Down	0.214245	8.86626e-07	Down	0.911698	0.997315		0.223504	8.14332e-08	Down	221.827	255.769	539.919	24.7172	24.1548	50.5828	14.3783	23.4503	38.8355	139.348	107.988	145.706	137.84	117.501	133.448	NW_005394123.1	241118	250432	+
TCONS_00033805	1.45715	0.4926		0.450109	0.230714		0.897409	0.986227		2.10364	0.0577861		0.664591	0.1651		0.496216	0.244063		0.737226	0.292208		0.21471	0.0578995		0.433033	0.263581		0.31824	0.000659794	Down	14.4044	34.7351	23.3734	15.9767	12.2653	5.30987	4.2544	23.9736	24.5559	82.0283	19.1868	31.5093	38.3984	28.4984	26.4325	NW_005394123.1	4497	8823	-
TCONS_00033824	1.41651	0.525883		0.766327	0.575249		3.72065	0.000232385	Up	8.00005	1.07183e-08	Up	1.10427	0.779432		0.203724	0.0294612	Down	0.294366	0.0155478	Down	0.0962723	0.00717713	Down	0.47246	0.383559		0.138757	0.00123104	Down	65.4397	61.4778	80.6785	15.8377	7.18217	2.59793	1.71349	17.4223	17.0975	134.937	39.2828	51.053	85.3932	39.5146	36.9607	NW_005394123.1	26680	33781	-
TCONS_00033838	0.828548	0.773204		1.6091	0.476849		7.86974	0.0154466	Up	4.51086	0.0735806		1.34614	0.659152		0.20377	0.0917042		0.171889	0.0516176		0.359244	0.27309		1.76061	0.684193		0.300855	0.177275		2.54052	2.71689	4.53548	0.341353	0.8474	0.986606	0.117129	0.18439	0.651544	2.52743	1.65686	0.926907	1.67696	2.99788	1.73401	NW_005394123.1	135835	203828	-
TCONS_00034017	1.24337	0.59039		0.901594	0.80776		0.60324	0.271131		0.447882	0.0516307		1.13178	0.761021		1.48565	0.366675		1.86678	0.162517		2.02744	0.0674321		1.35718	0.480254		2.54819	0.0135659	Up	5.06886	6.08679	4.5141	10.0876	12.2517	11.6722	8.3036	4.79844	6.5963	4.43683	5.3242	4.62609	1.98042	4.19492	5.7138	NW_005394130.1	975050	976518	-
TCONS_00034066	0.802936	0.859839		0.008026	0.138281		0.0139045	0.00337375	Down	0.0214283	0.0722874		0.00657939	0.00110629	Down	0.579368	0.766011		0.473876	0.411487		0.378031	0.578108		0.647811	0.566099		0.312933	0.199527		0.000325936	2.03924e-36	0.16153	12.3431	2.76274	6.22577e-15	13.147	7.08069	3.63095e-18	33.4291	0.0897556	0.113248	22.1677	2.73632e-09	20.8018	NW_005394133.1	2536	10942	-
TCONS_00034069	0.287722	0.394607		0	0.220553		0	0.111306		0	0.108386		0	0.0393768	Down	4.5237	0.509623		1.31521	0.93344		2.14791	0.644212		0.468059	0.711121		0.615639	0.69989		0.000240074	0.000154803	3.66385e-07	5.59263	0.340632	1.83132e-05	0.000114776	2.56152e-05	8.49062	2.15391e-05	2.41367	3.45953e-05	0.000318648	7.29794	1.35442	NW_005394133.1	30906	31753	-
TCONS_00034070	3.79911	0.101568		0.156309	0.0401916	Down	0.128592	0.29119		0.0674642	0.198538		0.600959	0.541211		1.20467	0.9882		4.62048	0.387762		2.34063	0.546683		1.9533	0.583483		8.9305	0.254511		8.90746e-08	4.12704	2.61446	7.99287	84.9824	1.38261	0.649338	28.676	3.5436	1.00012	16.7013	18.6483	5.54673	0.000341721	4.03623	NW_005394133.1	30921	36007	-
TCONS_00034071	0.711698	0.468506		1.16902	0.816864		0.209566	0.0331934	Down	0.111884	0.0774331		0.839603	0.678433		5.57098	0.0299268	Up	4.00543	0.0548292		10.566	0.0656092		1.89089	0.42727		7.52946	0.0922277		5.39943	3.85114	8.63143	18.167	111.191	26.5965	12.474	15.1629	33.0925	1.13835	7.9503	4.05935	5.6939	6.45582	6.55316	NW_005394133.1	30947	31778	-
TCONS_00034102	1.02382	0.972357		0.431273	0.0847638		0.506175	0.412729		0.255603	0.00550379	Down	0.447465	0.0916173		0.846739	0.689746		0.881318	0.705185		1.6987	0.21114		1.99664	0.129403		1.76176	0.174542		8.90814	2.76927	7.5101	28.3902	17.2305	29.4514	5.76806	4.19621	17.0725	17.67	12.8049	6.82854	9.55711	14.7605	13.0919	NW_005394133.1	652699	653057	-
TCONS_00034127	0.631247	0.514293		4.28792	0.0100686	Up	1.26854	0.708574		2.17543	0.177529		2.73335	0.0558424		3.37137	0.0519739		2.14181	0.198062		1.99086	0.35953		0.586802	0.37325		1.26465	0.747643		4.95715	4.5176	4.32716	1.45194	2.51866	2.16156	4.63329	2.10111	1.92834	0.326767	0.945379	1.40777	0.75836	1.79002	1.7421	NW_005394139.1	264534	298265	+
TCONS_00034280	1.96978	0.52565		0	0.00234909	Down	0	0.00319465	Down	0	2.07566e-15	Down	0	0.0657475		1.34822	0.606897		2.67129	0.315439		3.65879	0.00267872	Up	2.667	0.084211		7.21824	1.44149e-05	Up	1.73012e-08	2.27041e-09	1.91921e-06	14.5576	8.20877	11.6608	9.78825	3.09938e-05	2.40002	2.7206	5.30504	4.29363e-07	0.000521304	3.76049	0.496607	NW_005394147.1	153114	196927	+
TCONS_00034418	0.851578	0.563277		1.88095	0.0251121		2.08011	0.0374094	Up	2.79442	0.00180108	Up	1.62249	0.0520635		0.897184	0.680394		0.774211	0.402388		0.677085	0.214366		0.752922	0.516806		0.583337	0.0553834		90.9793	102.799	87.4484	18.5713	38.8753	40.7103	35.5729	33.1113	30.5839	49.9933	33.5999	40.2201	49.1983	47.7031	51.8056	NW_005394156.1	941550	947695	-
TCONS_00034478	1.26277	0.51055		1.60052	0.165402		1.18705	0.779643		0.974011	0.945076		2.0462	0.0269716	Up	1.3415	0.372978		1.70971	0.146206		1.65657	0.165716		1.22283	0.738947		2.11463	0.065361		5.92015	3.61528	4.34672	7.34984	2.98136	3.67261	5.77064	1.99527	1.90959	2.29657	2.51946	2.38828	1.69253	2.31848	1.8331	NW_005394160.1	1198713	1202612	-
TCONS_00034568	0.801448	0.40873		1.00211	0.948068		3.61527	0.00478295	Up	4.39464	0.00265075	Up	0.812798	0.398071		0.275729	7.46746e-05	Down	0.22473	5.68978e-06	Down	0.230085	1.22535e-05	Down	0.834259	0.93861		0.186346	2.28944e-09	Down	272.739	381.589	556.338	27.756	75.6329	175.602	16.4975	78.3508	129.71	427.477	344.788	249.905	521.196	426.022	353.32	NW_005394162.1	80476	158321	-
TCONS_00034788	0.970044	0.933597		0.94099	0.856817		1.38343	0.401418		2.60292	0.0555707		0.922966	0.807824		0.675472	0.286282		0.664598	0.271477		0.364297	0.0302417	Down	0.538585	0.345166		0.35673	0.0224551	Down	3.66208	3.41779	4.3291	1.32021	1.71879	1.25862	1.00626	2.08318	2.55569	3.57731	3.19729	3.39008	3.13159	4.54765	3.04174	NW_005394173.1	2689382	2861373	-
TCONS_00034791	inf	0.951214		11.012	0.365971		inf	0.267218		0.302274	0.299107		inf	0.245792		0	0.97621					36.7394	0.0190463	Up	inf	0.00865166	Up	inf	0.007041	Up	4.38313e-13	1.44661	0.0168643	5.74826e-10	1.46938	2.99929	3.06739e-16	3.41284e-05	2.08534e-09	4.39241e-07	2.50403e-08	0.0801764	2.65831e-13	5.7932e-12	2.89156e-15	NW_005394173.1	2689494	2760682	-
TCONS_00034792	1.26411	0.563558		0.56531	0.19786		1.2523	0.641036		1.60377	0.441155		0.723151	0.476396		0.448498	0.0919121		0.57369	0.254935		0.355593	0.041509	Down	0.791283	0.792831		0.453976	0.137116		1.85291	2.96195	2.5094	1.19914	1.54581	1.7279	1.26428	1.73471	1.18642	3.00683	3.14256	4.63862	3.12274	2.75564	2.80191	NW_005394173.1	2689593	2719484	-
TCONS_00034824	0.634993	0.273699		1.89689	0.133993		4.48162	0.00572596	Up	8.53159	0.000120189	Up	1.22038	0.622908		0.421905	0.142972		0.270872	0.0159066	Down	0.224386	0.0158049	Down	0.528692	0.43696		0.14432	0.000406132	Down	17.3988	25.5189	31.0671	3.42389	2.52988	2.72413	6.55944	4.09846	2.63539	11.6934	9.61959	11.5718	19.6786	13.1737	19.731	NW_005394175.1	2936682	2966086	+
TCONS_00034892	inf	0.00256029	Up	0.94239	1		6.51863	0.180617		2.35987	0.431722		inf	0.0092125	Up	0.142861	0.122247		inf	0.395122		0.399352	0.377031		2.74553	0.676961		inf	0.179126		4.1524	1.85595	0.000122834	0.000706077	0.041976	2.37192	0.893111	0.0105612	3.12679e-07	2.72275	2.26258	9.89974e-05	1.77972e-10	3.7404e-10	4.0528e-08	NW_005394175.1	1777767	1778616	-
TCONS_00035029	0.830149	0.716175		0.0158396	2.16393e-05	Down	0.022755	0.00139557	Down	0.016133	0.00013528	Down	0.0133546	2.69184e-06	Down	0.684179	0.523946		0.574346	0.345376		0.984423	0.986721		1.43103	0.583356		0.82758	0.737386		0.0424035	0.0995439	0	3.49618	1.91331	2.85431	1.86947	1.68724	0.905779	2.28109	2.39781	2.42847	3.61736	1.72928	3.33813	NW_005394184.1	1528300	1530301	+
TCONS_00035371	0.263301	0.0694168		6.34125	0.00544577	Up	1.27856	0.783161		1.694	0.384528		1.68227	0.341787		4.94008	0.0249453	Up	1.31272	0.587968		3.77169	0.195467		0.752752	0.587524		1.00252	0.998049		4.69755	7.87022	6.26889	7.16035	3.66875	0.000431497	7.88996	1.37983	3.24123	0.833339	1.69724	0.018908	3.02237	2.70278	3.96382	NW_005394189.1	2619582	2641186	+
TCONS_00035380	0.983566	0.968724		0.79648	0.561966		1.2854	0.574943		2.3548	0.09203		0.794101	0.534635		0.615627	0.262297		0.613004	0.258744		0.340224	0.0204199	Down	0.550798	0.314093		0.337946	0.0165455	Down	27.3717	17.5118	20.3992	6.25289	14.3209	6.10077	13.5332	8.97685	14.8085	22.0559	22.6301	23.077	20.9169	21.787	27.8159	NW_005394189.1	16754	17211	-
TCONS_00035487	3.26939	0.583265		4.8267	0.0934805		1.28515	0.855244		1.09683	0.910209		16.1079	0.0140438	Up	3.77407	0.178679		12.4144	0.0437304	Up	4.45079	0.15365		1.16794	0.963675		14.6852	0.0343948	Up	0.974047	0.482606	0.415629	0.708539	0.402702	0.521596	0.839396	0.00499321	0.418617	2.25276e-09	0.00992743	0.301294	0.0391434	0.0175983	0.0243991	NW_005394191.1	177629	180164	-
TCONS_00035488	1.09816	0.776321		1.10143	0.723496		0.428616	0.0441356	Down	0.366087	0.00347914	Down	1.22366	0.565293		2.55384	0.0244051	Up	2.82355	0.0177068	Up	3.02893	0.000594344	Up	1.1743	0.835116		3.35556	4.15382e-05	Up	16.4041	8.70799	6.34706	29.7438	26.0594	26.5505	39.7015	9.47535	11.9919	5.3791	8.74144	9.26745	3.78694	9.20683	8.86347	NW_005394191.1	177640	180208	-
TCONS_00035742	1.15706	0.705906		0.229385	0.00147086	Down	0.618597	0.515747		1.2109	0.785609		0.267781	0.00437224	Down	0.368804	0.0293061	Down	0.431233	0.0703225		0.191036	0.000866024	Down	0.515252	0.371716		0.22289	0.00285674	Down	2.4981	4.01372	1.7524	2.51624	2.29505	1.81366	2.61266	1.96256	4.93711	4.68768	12.5182	12.5534	5.66792	8.56235	12.017	NW_005394203.1	66155	69618	-
TCONS_00035744	0.895938	0.881		1.03222	0.922976		1.2033	0.713463		7.936	0.159439		0.941977	0.979581		0.840258	0.583599		0.764726	0.6754		0.130255	0.000266245	Down	0.155011	0.144977		0.118874	0.130278		60.8656	16.5517	0	1.03746	0.897166	7.35769	2.40034e-23	12.2803	26.2185	24.7113	14.9691	19.0613	3.37289	12.0035	52.8511	NW_005394203.1	66155	69632	-
TCONS_00035747	1.42987	0.32442		0.205259	0.000197974	Down	0.528799	0.171771		1.00872	0.939558		0.297534	0.0140564	Down	0.383914	0.00915359	Down	0.554074	0.118079		0.204854	5.41196e-05	Down	0.529901	0.17279		0.295959	0.00686468	Down	9.44615	4.56565	2.22202	6.77278	3.73009	4.74363	8.24849	5.27073	8.5076	11.5233	27.1847	25.4231	9.06437	12.8887	23.9533	NW_005394203.1	66173	69627	-
TCONS_00035958	1.5597	0.169805		0.725584	0.331016		0.556184	0.141226		0.575278	0.131801		1.14491	0.683435		1.29691	0.488786		2.04591	0.0632174		1.27068	0.482483		0.974111	0.945529		2.00335	0.0348826	Up	10.1727	11.7096	10.48	18.2223	17.8622	19.0309	20.217	12.0455	12.5115	12.7386	12.9921	11.3346	7.69654	8.00231	8.59515	NW_005394208.1	883402	893996	-
TCONS_00035999	inf	0.0369977	Up	0	0.0392209	Down	0	0.0751465		0	0.185063					0.391828	0.481022		inf	0.0719819		0.423372	0.539408		1.0725	0.955554		inf	0.177151		2.74856e-22	3.60658e-19	0	11.2428	0.0673675	0.0377518	1.89518	1.82428e-18	5.83445	18.3205	2.74842e-08	3.59543	0	7.91865e-20	2.18007e-18	NW_005394213.1	852148	852891	+
TCONS_00036097	2.83283	0.180553		0.311776	0.130103		1.38249	0.665082		1.6437	0.565		0.90803	0.975626		0.219976	0.0479919	Down	0.632014	0.69642		0.189657	0.0328996	Down	0.867711	0.980529		0.542247	0.647986		11.2992	4.84149	2.81878e-18	1.78552e-23	5.75049	3.21134	1.42768	5.89214	9.63367e-05	12.3717	4.56864	24.0581	12.6325	0.841885	1.04585	NW_005394231.1	30268	83463	+
TCONS_00036117	inf	0.00033626	Up	0.988504	0.973352		10.6177	0.375882		2.80373	0.537856		inf	0.086321		0.0932	0.0461997	Down	inf	0.208503		0.354343	0.217111		3.73796	0.376917		inf	0.0164871	Up	4.0423e-05	38.1756	0	3.60994	8.91836	0.0123174	3.3419	1.44043e-06	0.26433	1.09579	18.7358	11.5851	0.0125324	5.46109e-06	0.0975348	NW_005394234.1	148742	162032	-
TCONS_00036118	0.563399	0.194779		0.439285	0.242702		0.345997	0.294931		0.645073	0.628466		0.248051	0.0489071	Down	1.25811	0.791551		0.719514	0.471614		0.682782	0.347182		0.540676	0.401391		0.389654	0.0556155		2.48185	45.0581	0	29.2645	14.5881	25.8866	20.8036	16.5437	55.0078	35.6779	17.9538	32.4473	21.3009	81.3359	55.2252	NW_005394234.1	148742	162032	-
TCONS_00036120	4.90716	0.499641		0	0.283889		0	0.0066114	Down	0	0.00694137	Down	0	0.856544		4.29808	0.197354		21.2218	0.0329948	Up	4.95482	0.175536		1.14852	0.915746		24.7321	0.0312387	Up	0.0201741	0.00844724	0	5.17515	9.68595	0.00608362	4.88399	4.82885e-09	5.6931	0.000732956	0.0131944	2.67276	2.27714e-07	3.44574e-05	0.559307	NW_005394234.1	161556	162032	-
TCONS_00036121	0.431255	0.114103		3.8381	0.000243291	Up	5.59502	2.63492e-05	Up	2.76974	0.00799263	Up	1.68346	0.173047		0.677138	0.296362		0.296597	0.0314973	Down	1.39529	0.420795		2.06179	0.0879772		0.608292	0.300262		100.603	47.5321	86.3647	17.6682	35.9612	29.1735	0.333513	14.5064	11.6979	18.0358	23.3105	9.72184	58.5256	13.6154	48.0058	NW_005394234.1	161556	162033	-
TCONS_00036169	0.818449	0.843788		0.189241	0.249301		0.086987	0.0319316	Down	0.106403	0.0745699		0.158155	0.16984		2.1302	0.404		1.7736	0.530466		1.77216	0.519595		0.832248	0.888643		1.47926	0.660329		0.580903	0.271	0.00565524	0.638326	3.1575	3.59558	1.91986	2.19539	2.51653	2.19248	0.484888	0.814216	1.36918	0.427654	2.58481	NW_005394235.1	833925	862355	+
TCONS_00036283	1.79136	0.337276		0.787575	0.703079		1.4044	0.644328		4.67525	0.0938051		1.42939	0.602316		0.556852	0.387045		1.00683	1		0.1699	0.0303588	Down	0.303714	0.257935		0.306247	0.249904		2.01125	1.69861	1.48337	0.227572	0.427868	0.439601	1.21315	0.936559	0.627204	1.00235	2.14709	2.33568	1.2756	0.995991	0.809578	NW_005394235.1	1808242	1817737	-
TCONS_00036573	1.97712	0.510092		1.71089	0.230531		2.81563	0.0434618	Up	2.82979	0.019457	Up	3.42603	0.0201023	Up	0.609276	0.6246		1.20847	0.801683		0.611715	0.504549		0.990482	0.882103		1.22973	0.856092		26.59	32.0521	15.2038	14.2392	2.91078	8.25933	14.9907	0.000158961	7.51821	0.944228	12.0784	22.6377	0.200043	0.224803	18.2319	NW_005394247.1	127517	157225	-
TCONS_00036574	0.597286	0.238486		0.243655	0.212435		0.322308	0.360893		0.251644	0.10763		0.14616	1.59342e-06	Down	0.739941	0.60201		0.450394	0.0259401	Down	0.965792	0.977571		1.30956	0.5578		0.584059	0.141614		0.442145	14.2736	0.123111	3.73036	28.0698	23.5772	0.427352	17.3897	10.19	31.3269	17.4684	0.0467279	29.2011	30.0271	24.8521	NW_005394247.1	127517	157225	-
TCONS_00036594	0.887224	0.652698		1.48029	0.155302		1.92964	0.0723072		2.01986	0.0275655	Up	1.32976	0.242794		0.763266	0.440305		0.684126	0.268215		0.739374	0.311176		0.962595	0.905572		0.662545	0.120591		1455	1154.53	1197.17	687.881	428.362	740.001	717.314	399.258	412.389	583.622	647.095	907.711	746.369	953.682	758.305	NW_005394248.1	264848	326250	-
TCONS_00037136	0.0970285	0.0792848		0.984169	1		0.116781	0.262711		inf	0.748619		0.0958132	0.0802006		8.64167	0.264411		0.836959	0.985171		0	0.7175		0	0.101164		0	0.010917	Down	1.67648e-22	2.44016e-23	0.394262	2.28853e-22	2.18823e-07	0.00202116	4.23159	6.45707e-23	0.143204	1.21204e-21	0.131279	0.253657	0.157537	3.10994	1.0937	NW_005394278.1	997030	1006128	-
TCONS_00037354	6.33521	0.0454732	Up	0.568245	0.483075		0.797537	0.92922		1.06919	0.888989		3.67836	0.181214		0.695908	0.491702		4.49968	0.101443		0.530766	0.389284		0.763199	0.818653		3.40543	0.175777		6.63294	9.43061	0.000200691	1.27971	3.78898	9.01962	1.78539	6.86016	4.0078	13.0311	7.70521	1.55352	3.50834	0.00476306	3.49507e-08	NW_005394288.1	344177	393838	+
TCONS_00037492	0.400133	0.506366		0	0.223703		0	0.0541639		0	0.209985		0	0.044255	Down	2.09067	0.503187		0.833925	0.998012		1.14074	0.955173		0.536788	0.558524		0.456464	0.560689		1.01351e-18	4.98171e-05	0.0753336	1.26421e-16	6.75427	1.86985e-51	11.9032	1.1066	1.06727e-07	2.13663e-14	5.30736	1.03893e-15	2.82089e-25	2.33365	11.544	NW_005394298.1	9651	18598	+
TCONS_00037534	0.852972	0.607083		1.62718	0.130637		1.61241	0.198727		3.9682	0.000410002	Up	1.39947	0.252644		1.00231	0.92415		0.865368	0.628839		0.412405	0.0227105	Down	0.410976	0.0597594		0.353828	0.0084944	Down	34.078	60.5881	47.6499	0.935284	22.7833	10.8219	22.172	22.0663	20.4556	24.557	28.1117	20.3865	25.1178	38.8553	23.6105	NW_005394302.1	453322	453862	-
TCONS_00037536	1.35003	0.575804		0.894622	0.874056		4.51481	0.0444123	Up	1.66218	0.498538		1.21681	0.703652		0.196095	0.0383903	Down	0.267527	0.0519471		0.544961	0.419433		2.7773	0.323643		0.7446	0.632472		1.91453	10.6825	4.88249	7.71071	0.0728974	2.49227	0.0451161	1.83069	0.45114	2.25895	3.92017	10.0347	2.80674	4.72471	4.77181	NW_005394302.1	453328	453893	-
TCONS_00037622	0.488803	0.28532		2.99608	0.0831779		6.02717	0.0142145	Up	2.56448	0.17022		1.48652	0.487007		0.493861	0.453681		0.246908	0.0765466		1.16936	0.869693		2.36768	0.375405		0.580897	0.463957		5.26147	4.06191	4.69419	1.3592	2.74653	1.13805	0.131493	0.0983596	1.34544	2.70996	0.595114	0.576333	2.84624	2.88675	2.33982	NW_005394307.1	695307	758727	+
TCONS_00037627	0.571906	0.580156		0.617224	0.736426		inf	0.31357		3.82717	0.639286		0.357752	0.373819		0	0.12074		0	0.0251823	Down	0.16378	0.369153		inf	0.84643		0.0938666	0.1374		1.43791	0	1.47714	0	0	0.765152	0	0	0	0.520207	1.19297	2.52028	2.86612	4.60479	0	NW_005394307.1	483170	486867	-
TCONS_00037732	0.449677	0.410981		0.425779	0.645603		inf	0.518497		0.409013	0.677791		0.191809	0.191989		0	0.153072		0	0.0148343	Down	1.04581	1		inf	0.259158		0.475494	0.504197		0.0367717	0.711176	0.0036597	1.7417	9.23925e-05	1.93526e-05	1.34224e-06	2.27118e-05	2.17461e-05	0.495468	0.792597	0.0827014	1.3853	1.14887	0.631824	NW_005394313.1	43720	89837	+
TCONS_00037736	14.7103	0.208537		0.236949	0.394969		0.0617817	1.93936e-05	Down	0.0723823	0.000101166	Down	3.5425	0.513088		3.77824	0.0120702	Up	56.5884	3.24146e-08	Up	3.26178	0.0259094	Up	0.860873	0.774369		49.5511	1.63785e-07	Up	0.792308	1.15941	0.241913	12.5419	8.68401	8.41974	11.5088	6.64318	8.83294	6.76223	3.31524e-14	0.808562	1.57331e-18	0	0.595591	NW_005394313.1	43769	94324	+
TCONS_00037738	2.76175	0.830635		0.736091	0.985519		0.592521	0.930932		0.0197225	3.20627e-06	Down	2.056	0.924425		1.21494	0.994132		3.37203	0.78881		37.5273	1.70486e-06	Up	30.7492	2.66956e-05	Up	105.163	1.35343e-07	Up	0.567163	0.499425	2.82234e-19	14.0319	9.12149	24.2009	0.339662	0.748258	0.0161291	0.221327	0.695349	0.251441	1.72717e-18	5.22497e-15	0.396603	NW_005394313.1	95976	153155	+
TCONS_00037850	1.17337	0.629239		2.43502	0.00464199	Up	3.1095	0.00407833	Up	2.18673	0.0281759	Up	2.88913	0.000265869	Up	0.778263	0.498248		0.923776	0.805458		1.12332	0.743398		1.43533	0.379856		1.32686	0.397771		99.9171	86.7231	91.8658	43.8584	34.1401	47.3549	26.5594	19.8009	20.9012	26.4523	36.1099	32.8465	32.7482	38.5567	11.2682	NW_005394324.1	584169	636222	+
TCONS_00038233	0.936548	0.875975		1.60721	0.325364		6.75211	0.00571526	Up	7.94329	0.00423793	Up	1.52318	0.371591		0.237448	0.0107713	Down	0.225686	0.00807174	Down	0.20446	0.00798655	Down	0.859116	0.966859		0.193476	0.00495969	Down	2.41176	1.29965	3.92413	0.106454	0.242673	0.617335	0.151431	0.193282	0.451941	1.48164	1.46202	1.10798	1.17593	1.59139	1.65744	NW_005394365.1	1641405	1651113	+
TCONS_00038257	inf	0.00333265	Up	1.7346	0.469001		359.267	2.38444e-07	Up	inf	4.55568e-09	Up	inf	3.78493e-09	Up	0.00482105	0.0126754	Down	inf	0.894595		0	0.00312765	Down	0	0.897981					25.1389	33.2836	66.9012	0	4.27474e-16	1.08227e-16	0.00252478	3.391e-17	0.20056	47.1477	13.8484	0.0137766	0	1.42278e-08	4.85026e-08	NW_005394365.1	2742866	2743612	+
TCONS_00038440	1.94066	0.458699		2.14371	0.250576		8.91849	0.00988188	Up	7.73657	0.022443	Up	4.21781	0.051273		0.236797	0.164872		0.46651	0.556347		0.278861	0.26284		1.18275	0.90263		0.547785	0.710055		2.3768	7.47605	4.05563	0	0.734068	1.03162	0	0.746012	0.252817	2.01489	1.80608	1.56151	1.44152	0.240718	1.22659	NW_005394367.1	208034	210599	-
TCONS_00038451	0.638954	0.475871		0.404302	0.30365		2.13292	0.604239		2.91142	0.556618		0.259734	0.0799307		0.188708	0.0993002		0.121871	0.0186173	Down	0.141089	0.0848594		0.742732	0.966047		0.0910902	0.014171	Down	0.112851	0.656437	0.975488	0.415811	0	0.199121	0.0982348	0.295671	0.198222	0.740768	2.34582	0.6152	1.34897	1.57031	2.92623	NW_005394367.1	553902	555238	-
TCONS_00038496	1.29057	0.544782		0.0701677	1.1473e-05	Down	0.125976	0.051187		0.0700983	8.3786e-05	Down	0.0925189	0.000322286	Down	0.544269	0.144952		0.713157	0.382297		1.00147	1		1.84081	0.188049		1.30258	0.567405		2.22787	0.000329823	8.19281e-06	9.34606	11.1205	8.00792	0.489815	4.40155	5.51228	7.56765	6.36371	10.5968	7.15326	9.32705	2.90253	NW_005394367.1	1097982	1099654	-
TCONS_00038544	1.10682	0.850363		0.543296	0.305007		2.50872	0.273722		2.83022	0.306596		0.608477	0.418505		0.215547	0.0283912	Down	0.242661	0.0522676		0.193905	0.033818	Down	0.900419	1		0.216965	0.0605343		0.317679	1.6184	2.05129	0.338793	0.483182	0.59028	0	0.488769	0.501071	2.47921	2.10678	1.62006	2.90502	1.39993	1.40743	NW_005394369.1	647550	659308	+
TCONS_00038725	inf	0.00611679	Up	0	0.00697028	Down	0	0.0174882	Down	0	0.181037					1.42773	0.758743		inf	0.0165776	Up	0.590575	0.632599		0.41282	0.491922		inf	0.173345		5.25991e-25	2.37702e-18	1.27447e-15	4.07125e-13	9.46634	1.55863e-23	6.03875	2.94185e-31	12.4695	1.51957e-33	5.06654	9.66309	5.15607e-27	2.53508e-18	1.18904e-17	NW_005394379.1	28265	34795	-
TCONS_00038745	1.76713	0.590487		0.739578	0.795018		0.268704	0.109464		0.217253	0.078102		1.32245	0.832306		2.73977	0.184496		4.89076	0.0566867		3.42358	0.122048		1.24499	0.739993		6.08585	0.0449511	Up	0.318132	0.196177	0.130412	0.484454	1.74136	0.578546	0.699713	0.216697	0.883031	0.123139	0.217775	0.381117	0.076176	0.176617	0.14918	NW_005394380.1	1993635	1996547	-
TCONS_00038864	0.834025	0.504075		2.27101	0.00343887	Up	3.21922	0.0022976	Up	3.34756	0.000218406	Up	1.91898	0.0113994		0.701225	0.373177		0.590247	0.15873		0.68397	0.214805		0.967552	0.844741		0.575643	0.0446856		578.609	317.836	369.66	158.434	87.4883	124.197	177.816	78.0918	60.8988	128.344	148.846	184.423	185.647	241.78	136.473	NW_005394386.1	231563	253714	-
TCONS_00038942	1.20296	0.523834		0.739056	0.314775		0.527337	0.0832235		0.482179	0.031209	Down	0.899953	0.704026		1.39458	0.32913		1.69467	0.128165		1.54467	0.16973		1.10093	0.839428		1.87621	0.029309		37.9418	37.6393	32.8545	70.1781	78.7252	69.9198	78.5565	39.2929	42.8657	34.1493	39.976	47.6709	32.612	35.2014	35.427	NW_005394390.1	790441	810172	+
TCONS_00038945	1.42522	0.707624		0.0360175	0.0300251	Down	0.0143874	3.32958e-05	Down	0.0147674	0.0085913	Down	0.0517008	0.0882504		2.47035	0.163534		3.57887	0.0637855		2.43991	0.332974		0.979251	1		3.56259	0.213901		0.000205198	0.196028	9.66271e-13	8.77796	0.712065	3.25837	3.54937	1.94828	4.21585	2.79014	1.58689	7.37994e-05	0.795585	0.000662422	2.39225	NW_005394390.1	808077	810172	+
TCONS_00039208	23.5841	0.279635		0	0.169501		0	0.00139396	Down				0	0.934506		1.8061	0.517072		42.6183	0.006041	Up	0	0.15294		0	0.00104665	Down	0	0.930954		0	1.03253e-37	4.50516e-30	4.52898e-32	7.39533e-08	2.78845e-09	15.7455	7.53784	0	2.7452e-13	12.6482	8.53694e-31	1.32518e-18	0.550601	3.41226e-32	NW_005394403.1	70014	70812	+
TCONS_00039300	1.20655	0.490494		0.662617	0.205067		0.359881	0.0044633	Down	0.259934	2.66501e-05	Down	0.808887	0.56186		1.84351	0.0851198		2.25296	0.0205533	Up	2.57716	0.00192383	Up	1.39106	0.366012		3.14075	2.96042e-05	Up	42.7484	80.2884	166.425	362.405	442.58	324.514	259.248	160.574	215.469	134.748	127.696	113.792	132.926	100.05	84.0632	NW_005394408.1	2389813	2402538	-
TCONS_00039464	1.85249	0.593781		1.66865	0.555439		0.974011	0.97672		0.453759	0.289274		3.12879	0.252525		1.69275	0.617011		3.18548	0.292039		3.69004	0.0794865		2.17278	0.272051		6.89689	0.019272	Up	1.49208	2.61336	0.879899	3.83161	4.08061	2.57727	1.04618	1.20467	1.32718	1.09619	0.851128	0.504714	0.714567	0.476839	0.0984307	NW_005394413.1	34207	36170	+
TCONS_00039525	0.970867	0.926742		0.254494	0.00317718	Down	0.100632	0.0118547	Down	0.223665	0.0125547	Down	0.251369	2.94224e-05	Down	2.49195	0.22687		2.45961	0.211768		1.14377	0.734897		0.458163	0.304077		1.12473	0.73104		9.60241	1.98775	4.25521	17.0353	13.1556	39.4326	10.1446	39.0014	53.3691	22.8435	19.4352	8.87346	19.8253	14.5179	19.5531	NW_005394417.1	323117	340865	-
TCONS_00039540	0.698903	0.346769		1.29774	0.649025		2.67563	0.175328		0.915215	0.749251		0.918292	0.80791		0.486586	0.177806		0.343368	0.039017	Down	1.43308	0.356686		2.92064	0.0422181	Up	1.01121	0.976433		30.7343	12.4312	49.6492	30.8874	29.9673	42.0543	20.4702	4.43707	6.0871	22.162	12.7121	26.2038	26.6917	46.2436	16.5234	NW_005394421.1	168198	171899	+
TCONS_00039569	0.797974	0.779862		0.744164	0.770136		0.313857	0.0749613		0.116599	6.6353e-05	Down	0.596371	0.483345		2.34686	0.221678		1.87788	0.272771		6.45571	0.000161023	Up	2.71593	0.0642636		5.13982	0.000536722	Up	0.257873	0.128347	0.132399	2.04455	0.958974	1.26593	0.784299	0.452428	0.0825126	0.0009046	0.465585	0.107462	0.15178	0.447121	0.130936	NW_005394427.1	46490	53882	+
TCONS_00039798	2.30614	0.126465		0.500199	0.264331		0.437206	0.131847		0.454471	0.221318		1.1612	0.881507		1.13443	0.708736		2.63856	0.0476657	Up	1.10617	0.766098		0.968205	0.90989		2.59999	0.103459		11.1459	172.128	9.92586	188.337	94.4801	120.753	159.582	90.0886	82.9714	91.9265	101.501	117.808	7.77392	5.41369	126.63	NW_005394456.1	140609	188977	+
TCONS_00039800	1.33384	0.775987		3.0955	0.0875228		2.69571	0.205188		3.78875	0.0802495		4.16267	0.0389471	Up	1.14536	0.805874		1.54039	0.606563		0.823644	0.868791		0.712721	0.6858		1.10218	0.946506		7.03085	5.39856	6.93228	0.5568	1.85775	2.47842	4.11884	0.993098	1.02155	1.60303	2.1317	1.50916	1.19668	2.4372	0.295037	NW_005394456.1	228837	230087	+
TCONS_00039911	1.33832	0.888834		0	0.283889		0	0.0414085	Down	0	0.710876		0	0.371372		2.99374	0.356225		4.00513	0.27942		0.366737	0.64431		0.121652	0.164753		0.497809	0.802581		0	0	0	0	1.60349	0	11.3248	0	1.62189	0	0	3.67761	0	0	2.79722	NW_005394469.1	175701	183099	+
TCONS_00039950	1.14996	0.872401		1.81283	0.322894		0.844546	0.704506		0.395928	0.105627		2.09773	0.235947		2.13906	0.344249		2.4758	0.324575		4.59988	0.0150811	Up	2.11813	0.39399		5.35401	0.0129922	Up	0.527753	0.798026	0.236166	2.11703	0.583036	1.07406	1.46597	0.0993356	0.152337	0.294459	0.186227	0.213392	0.0626958	0.375883	0.189598	NW_005394470.1	976655	984835	+
TCONS_00039955	0.531553	0.206786		1.04422	0.954942		1.60784	0.510619		2.08051	0.336919		0.561594	0.263572		0.644356	0.537164		0.346358	0.0842499		0.50568	0.356313		0.779787	0.786889		0.271721	0.0358172	Down	1.2944	1.58308	1.35703	0.755595	0.609587	0.646539	0.912109	0.669347	0.470441	1.17074	1.44921	0.770509	2.35266	1.74351	2.38933	NW_005394470.1	1117642	1122326	+
TCONS_00039956	0.91748	0.842884		0.658424	0.38282		2.50026	0.137116		3.60683	0.0801791		0.610897	0.283543		0.26082	0.0161325	Down	0.243542	0.0110239	Down	0.183617	0.00645879	Down	0.703822	0.821283		0.170543	0.00347995	Down	2.70533	3.41279	3.56432	0.484773	0.756786	1.47265	0.243052	0.980223	1.32747	6.41892	3.80174	2.02541	4.60877	5.35223	3.76917	NW_005394470.1	1198929	1237888	+
TCONS_00039961	88.3333	0.126465		0.00542908	0.0936429		0.0647466	0.0656657		inf	0.462447		0.491624	0.69472		0.0832568	0.314384		7.42975	0.122289		0	0.0236675	Down	0	0.0038292	Down	0	0.166986		2.8013	0	0	0	0	0	11.9245	0	18.1682	0.969835	2.34655	394.54	2.23757	2.29847	0	NW_005394470.1	310877	314258	-
TCONS_00040149	1.55026	0.177184		0.534742	0.062434		0.346778	0.00873734	Down	0.287882	0.000675031	Down	0.839744	0.581926		1.53317	0.258667		2.40348	0.02265	Up	1.87326	0.0609091		1.21397	0.624857		2.92926	0.000750739	Up	8.91047	4.56392	8.05454	26.5156	24.9391	22.1587	20.7106	12.4285	14.6059	10.1852	14.2128	9.31698	7.8622	7.81923	6.50361	NW_005394473.1	1918844	1923658	+
TCONS_00040233	1.07575	0.909147		1.67204	0.304132		3.58233	0.0278283	Up	11.922	0.00041241	Up	1.81846	0.227747		0.46574	0.199246		0.506967	0.269229		0.141484	0.0126611	Down	0.303177	0.300035		0.153533	0.0211333	Down	21.2658	12.8496	19.866	0.888107	2.37882	0.841012	1.64201	1.68092	6.9149	4.93921	9.59078	12.4805	2.58535	8.87482	14.5153	NW_005394481.1	585	8563	+
TCONS_00040281	1.35193	0.617252		0.991898	0.954244		0.464358	0.121156		1.0491	1		1.35435	0.667884		2.14175	0.121992		2.92196	0.0449126	Up	0.956477	0.958171		0.443239	0.136084		1.30633	0.696542		0.644927	1.53759	2.59093	1.27719	1.32391	2.01406	5.54597	2.09528	1.27789	1.39176	1.18483	1.58715	0.953847	1.22707	0.92847	NW_005394486.1	374320	392295	-
TCONS_00040423	0.649032	0.598828		1.23779	0.830416		1.45399	0.760616		inf	0.0117129	Up	0.820207	0.813125		0.847462	0.93486		0.552873	0.570809		0	0.0236072	Down	0	0.044903	Down	0	0.0038303	Down	2.01504	0.000186628	0.875084	2.5578e-10	0.0191803	1.89187e-12	1.00189	0.409761	0.274215	8.8062e-16	0.739289	1.21595	1.46962	0.639586	0.914675	NW_005394505.1	1092411	1094717	-
TCONS_00040623	0.728518	0.581585		2.30057	0.0448175	Up	1.31148	0.661068		0.842592	0.709232		1.68565	0.174676		1.7502	0.300666		1.28064	0.590954		2.75863	0.0500966		1.55522	0.473387		2.02073	0.164693		2.56824	2.64898	1.19142	2.66855	1.00579	3.73835	2.63767	0.211071	1.25137	0.168152	1.23477	0.909383	0.207208	1.54208	1.48864	NW_005394524.1	6863	33510	+
TCONS_00040645	3.58229	0.0499732	Up	0.670133	0.466482		0.699851	0.478183		0.960673	0.926273		2.41414	0.272669		0.957051	0.955428		3.45016	0.0752773		0.707203	0.577965		0.729261	0.566678		2.55375	0.267576		2.72458	2.62537	6.56637	8.65882	1.15967	3.04459	9.78819	4.16362	1.07137	3.97763	8.54896	2.8342	0.859836	2.27508	1.36543	NW_005394535.1	1362550	1420801	-
TCONS_00040646	1.08391	1		5.52474	0.126715		0.493137	0.327733		1.51266	0.692791		6.08086	0.120413		11.1066	0.00672777	Up	12.1493	0.00699646	Up	3.67965	0.353025		0.328586	0.171737		4.06693	0.350637		3.56035	0.810085	2.25053	1.74418	0.969223	1.67587	4.9585	2.45815	3.05169	0.315752	0.51047	0.168748	0	3.52447e-25	0.92068	NW_005394535.1	1362559	1419189	-
TCONS_00040867	0.737788	0.808654		2.22413	0.172471		0.517196	0.491091		0.388771	0.0442364	Down	1.6421	0.607497		4.35499	0.324271		3.21099	0.411663		5.79951	0.00199899	Up	1.31134	0.9623		4.26826	0.0263534	Up	140.238	136.903	289	454.944	722.538	270.493	1099.3	0.000195886	56.0969	12.6863	67.793	138.961	6.59663e-17	303.961	1.9252	NW_005394542.1	35854	68545	+
TCONS_00040914	inf	0.950557		2.56293	0.884588		0.127986	0.23317		0.250688	0.580766		inf	0.758474		19.6551	0.100827		inf	0.043419	Up	10.1513	0.368663		0.517557	0.687701		inf	0.239327		4.2927e-22	0.580935	0	1.10798	1.01138	0.281989	0.27104	1.15484	1.64424	0.194142	7.02044e-20	0	0	0.00463312	0.0317344	NW_005394543.1	558233	559461	-
TCONS_00041016	0.793742	0.440763		0.324283	0.000839731	Down	0.354053	0.0153248	Down	0.308391	0.00287341	Down	0.261172	1.1075e-05	Down	0.908308	0.735645		0.729584	0.351772		1.05736	0.881593		1.16075	0.678674		0.84716	0.579284		8.77458	6.4891	4.69971	16.8359	29.3274	15.64	15.6104	12.2945	13.4183	14.9653	13.2002	22.4984	23.9279	22.3149	18.6445	NW_005394548.1	530188	531581	+
TCONS_00041064	0.899614	0.744795		0.571715	0.102682		0.410682	0.0356285	Down	0.421384	0.0225165	Down	0.520635	0.0396435		1.38374	0.448318		1.26071	0.596436		1.36714	0.369496		0.983401	0.979511		1.24397	0.493514		4.10704	6.29398	4.73773	15.4957	10.8481	8.78092	9.65034	8.22025	9.27545	7.35815	6.71011	7.9514	9.54659	7.70243	7.67309	NW_005394555.1	452915	484025	-
TCONS_00041100	2.61482	0.0217814	Up	0.736895	0.698604		0.759072	0.714158		0.815577	0.820607		1.94098	0.559723		0.962477	0.947304		2.54122	0.0243424	Up	0.90715	0.750415		0.936909	0.83308		2.41519	0.0509895		175.834	1636.85	120.175	706.968	619.365	923.89	941.476	482.423	502.903	745.568	611.42	752.502	76.4495	82.9486	675.464	NW_005394558.1	378453	426103	+
TCONS_00041157	4.09995	0.000412303	Up	0.45417	0.0431076	Down	0.402001	0.0256094	Down	0.488402	0.103217		1.88245	0.527221		1.11467	0.808245		4.61534	0.000280257	Up	0.931939	0.8075		0.832406	0.66143		3.893	0.00238396	Up	2315.69	4574.57	35.7805	3837.42	5030.34	4302.01	4618.73	3356.6	4219.71	3874.19	4172.76	4091.8	27.3428	47.4913	3001	NW_005394563.1	824430	825502	+
TCONS_00041267	1.21101	0.695456		1.60092	0.28847		4.44046	0.00681222	Up	14.1883	4.87356e-05	Up	1.96371	0.12856		0.358029	0.0731372		0.440279	0.168133		0.113432	0.00246387	Down	0.316907	0.319		0.138489	0.0104988	Down	3.10336	3.01562	2.02726	0.117108	0.273764	0.171534	0.208189	0.317232	0.697295	1.39957	0.723266	2.05564	1.28177	1.71089	0.527532	NW_005394579.1	627875	633434	+
TCONS_00041287	1.21182	0.49075		0.38731	0.00149414	Down	0.343807	0.032291	Down	0.511267	0.051605		0.475324	0.00605877	Down	1.11389	0.957678		1.36829	0.510385		0.762001	0.381326		0.682537	0.432147		0.933781	0.806617		78.7938	71.01	47.6388	121.168	123.764	128.054	82.259	148.979	158.718	144.401	145.072	129.094	107.377	110.962	135.067	NW_005394580.1	231065	300142	+
TCONS_00041425	0.620765	0.0914558		0.739501	0.314391		0.784164	0.569045		0.64425	0.193895		0.464315	0.003932	Down	0.937828	0.794449		0.589003	0.115071		1.15701	0.643382		1.22846	0.554044		0.724813	0.257489		27.3572	38.738	28.6617	38.8376	49.4018	55.45	33.3555	25.2695	31.0102	30.1782	35.7417	40.5598	61.6514	59.5632	53.4403	NW_005394590.1	485648	487058	-
TCONS_00041478	1.37041	0.360313		0.411515	0.0155752	Down	0.47603	0.103339		0.456235	0.057992		0.573329	0.145756		0.86327	0.654468		1.19811	0.7319		0.911542	0.812904		1.05214	0.853146		1.26309	0.526002		9.2446	5.27532e-05	11.4109	10.3574	17.1015	18.2379	11.3234	8.15919	13.5452	13.9702	13.1947	15.7235	10.4374	8.93939	12.6392	NW_005394591.1	488177	558854	-
TCONS_00052192	inf	0.186454		0	0.193121		0	0.64394		0	0.0115547	Down				0.173476	0.433131		inf	0.633613		1.75042	0.636202		10.1098	0.0862173		inf	0.0099593	Up	0.00201499	1.84567e-06	0.00135784	1.44416	3.00733	0.00556571	8.21549e-07	2.87441e-05	0.287285	2.13647	0.000170361	4.66934e-08	2.17696e-09	3.28028e-08	6.73157e-08	NW_005395325.1	1164286	1165289	-
TCONS_00052201	1.74647	0.36162		0.0554588	0.0015798	Down	0.31224	0.508189		0.124655	0.128897		0.098427	0.0422482	Down	0.178998	0.0464492	Down	0.315982	0.291807		0.450247	0.268033		2.48642	0.480857		0.795971	0.806317		0.150564	0.141166	0.283832	1.85217	1.62479	1.02038	1.06415	0	0.544528	2.67549	3.46271	2.4935	2.60351	0.383028	2.00834	NW_005395334.1	36342	40201	+
TCONS_00052246	0.335658	0.026281	Down	2.40659	0.330204		0.885702	0.766734		2.03214	0.47196		0.816062	0.668611		2.72375	0.0834811		0.926317	0.855601		1.20002	0.820643		0.437299	0.176573		0.408442	0.0896034		6.68516	5.68351	24.8979	14.218	1.50448	3.43566	13.8811	9.30101	10.3784	5.81142	3.09324	4.55469	10.6019	20.7842	9.74743	NW_005395339.1	1147	1575	+
TCONS_00052270	1.67752	0.688231		0	0.0697518		0	0.500328		0	0.0310614	Down	0	0.237711		0.340631	0.431457		0.577212	0.743433		1.86615	0.561527		5.47344	0.198851		3.14351	0.334227		0	0	0	1.83515	6.76357	0.435888	0	0.383744	0.773698	0	2.49711	1.79773	0.544694	0.54265	1.55892	NW_005395340.1	89665	96141	+
TCONS_00052286	0.78033	0.722074		1.28157	0.448421		0.782483	0.551665		2.33084	0.108973		1.02197	0.971527		1.62191	0.214316		1.28283	0.652015		0.551822	0.249392		0.340108	0.0225503	Down	0.435249	0.380052		5.81768	2.57184	4.07578	0.151081	3.89412	1.02698	4.96676	4.49391	2.48782	3.14276	2.41608	2.5003	6.76103	0.296895	3.32607	NW_005395345.1	43845	51726	+
TCONS_00052338				inf	0.122931		29.0316	0.253495		1.03431	0.960538		inf	0.134481		inf	0.873649		inf	0.892501		inf	0.00265308	Up	28.7122	0.0187265	Up	inf	0.00388145	Up	4.48833e-08	2.09283e-14	14.3165	9.499	1.26701e-22	5.769	2.87874e-10	0.312145	2.1327e-15	1.73352e-16	2.28187e-07	3.19129e-16	2.56046e-09	1.65661e-14	6.39477e-11	NW_005395348.1	142113	164092	-
TCONS_00052364				inf	0.0906431		0.461959	0.567832		0.702969	0.796759		inf	0.106176		inf	0.112799		inf	0.128021		inf	0.0186259	Up	0.651303	0.635153		inf	0.0286569	Up	4.45984	0	0.669311	3.03678	3.666	0.0779213	11.2449	3.86934e-16	0.000526355	9.05893e-09	9.83621e-18	3.86716e-25	3.51495e-06	0	2.85396e-26	NW_005395363.1	3503	14471	+
TCONS_00052420	1.19765	0.546434		0.549681	0.071075		0.383936	0.0191144	Down	0.381879	0.00869492	Down	0.668324	0.201321		1.41906	0.369142		1.71645	0.152616		1.45084	0.266965		1.01717	0.946363		1.75391	0.0670013		9.35007	6.51222	4.97255	21.796	15.9051	14.954	16.8104	14.2364	9.20602	6.62749	10.3028	14.2763	10.8231	7.47381	8.10212	NW_005395366.1	436235	465367	-
TCONS_00052584	0.77591	0.682914		1.50868	0.493849		0.690552	0.516166		0.431381	0.126863		1.18606	0.766075		2.16183	0.180181		1.68806	0.344611		3.51977	0.0202523	Up	1.61865	0.428788		2.75054	0.0514271		8.6438	4.40768	2.8263	11.1572	14.6077	8.59614	10.2978	6.41289	1.11757	1.49158	2.73366	4.19891	2.78611	4.71578	3.65076	NW_005395399.1	38264	52082	+
TCONS_00052678	1.29029	0.44464		0.804473	0.558358		0.476386	0.0821519		0.369772	0.00709096	Down	1.04894	0.852102		1.6765	0.201162		2.19092	0.0500398		2.1888	0.0206019	Up	1.29922	0.471378		2.85175	0.00105613	Up	8.43655	12.4698	5.36154	19.1334	18.8483	30.8183	14.7709	8.62039	16.9075	8.86955	8.31935	9.53495	6.76614	8.53465	5.86929	NW_005395403.1	49165	82802	-
TCONS_00052679	1.59818	0.600493		0.115152	0.0791902		0.012458	0.00203842	Down	0.044295	0.00221902	Down	0.185574	0.271647		9.25654	0.0364705	Up	14.9233	0.0193423	Up	2.62298	0.148005		0.279846	0.139908		4.21649	0.0574736		0.0285425	0.0849585	0.102409	0.963334	1.39712	3.87486	16.2335	1.66083	2.78514	0.779826	0.850042	0.407536	0.572691	0.670865	0.0336893	NW_005395403.1	49190	82793	-
TCONS_00052783	0.8205	0.786055		2.007	0.300041		5.56783	0.0338796	Up	2.49718	0.233876		1.6679	0.437466		0.359063	0.278249		0.2995	0.183801		0.810777	0.822148		2.24613	0.458815		0.673999	0.642735		3.73835	2.25129	5.71106	2.29608	0.820006	1.64402	0.384488	0.32405	0.769562	2.41935	1.64713	0.84778	2.2568	2.36063	1.55754	NW_005395417.1	538210	542303	+
TCONS_00052794	0.908594	0.85212		1.57777	0.334753		5.32252	0.00414198	Up	9.32892	0.000585291	Up	1.4539	0.410091		0.293668	0.0441963	Down	0.271135	0.0316323	Down	0.170294	0.012231	Down	0.579666	0.699951		0.156752	0.00739757	Down	1.98213	1.84297	2.25356	0.1923	0.207655	0.254782	0.0963848	0.335071	0.327599	1.40839	0.917176	0.912083	1.38013	1.0198	1.23806	NW_005395417.1	51621	54317	-
TCONS_00052839	inf	0.0159348	Up	0.167275	0.17725		0.162554	0.213774		inf	0.671552		inf	0.65175		1.03766	0.922516		inf	0.0278717	Up	0	0.0277965	Down	0	0.0341628	Down				0.00105482	5.35555e-06	0.670249	1.09095e-07	8.11961e-06	0.00027649	6.45616e-05	1.52255	1.33449	3.07588e-05	1.83135	1.77989	1.33805e-07	2.51987e-09	1.0536e-05	NW_005395417.1	604272	621214	-
TCONS_00052842	2.28396	0.435998		0	4.94051e-05	Down	0	4.61289e-07	Down	0	0.0304646	Down	0	0.0514553		1.1683	0.837918		2.70948	0.279438		0.35677	0.323303		0.303382	0.178033		0.835002	0.912757		0.00034088	0.00159281	0.00163504	3.65574	0.0298631	50.2791	51.4279	11.8683	70.2749	78.2092	43.5189	1.69156	0.000408416	0.0125078	56.7488	NW_005395417.1	604272	621216	-
TCONS_00052843	0.906516	0.80191		0.785362	0.560755		1.52344	0.400921		2.68526	0.0731927		0.719413	0.403605		0.508426	0.221867		0.465558	0.0898133		0.295654	0.0146954	Down	0.580408	0.689514		0.270268	0.00653583	Down	6.2965	9.9996	7.80391	5.27152	2.01571	1.54599	1.23565	8.09543	0.974786	4.20892	12.463	9.10532	11.1114	7.97929	9.73619	NW_005395417.1	604272	621216	-
TCONS_00052939	0.733363	0.316931		0.704116	0.289277		1.9361	0.133892		1.86911	0.14762		0.521831	0.0314002		0.362799	0.0131012	Down	0.269329	0.00108287	Down	0.379944	0.01234	Down	1.04344	0.896803		0.281195	0.000311355	Down	21.2465	37.1168	33.2591	6.94799	17.8334	23.7173	13.32	7.99999	14.3572	33.636	32.8796	42.5406	47.5984	55.8339	48.2558	NW_005395425.1	200911	234618	+
TCONS_00053196	0.866106	0.757238		1.09785	0.823169		0.567947	0.26945		0.453274	0.0885098		0.964041	0.97078		1.91652	0.17809		1.67496	0.279059		2.44017	0.0418134	Up	1.26806	0.608871		2.13281	0.0682495		3.96389	3.14863	1.54166	5.54615	5.1443	7.66784	5.03308	3.81048	2.49633	1.24333	1.46222	3.73599	2.31959	2.9184	2.35127	NW_005395434.1	412894	416849	+
TCONS_00053424	0.875015	0.62728		1.84644	0.0267505		2.50153	0.0144171	Up	2.98432	0.000710253	Up	1.63794	0.0427944		0.733939	0.410974		0.648813	0.233054		0.623554	0.117259		0.84386	0.60388		0.552297	0.0280284		940.671	846.323	752.09	360.796	208.719	263.652	416.933	215.857	169.801	361.529	308.32	469.226	441.871	414.521	470.895	NW_005395452.1	1524633	1553944	+
TCONS_00053491	0.687468	0.728681		1.3655	0.781758		0.393269	0.270072		8.06527	0.229339		0.946097	0.998732		3.44364	0.140408		2.3814	0.282097		0.17029	0.366539		0.04907	0.0104612	Down	0.118203	0.207416		1.51853	1.98602	0.580727	0.254415	0.191882	1.31397e-13	4.6564	2.23392	1.28316	0.419531	0.913918	1.05706	0.208063	1.46775	2.02837	NW_005395465.1	348263	398018	+
TCONS_00053498	1.49894	0.303544		0.923908	0.846374		0.750288	0.479528		0.630495	0.270591		1.40211	0.398921		1.22377	0.57834		1.85217	0.147329		1.47715	0.322941		1.19575	0.751254		2.23965	0.0423258	Up	12.6798	10.169	10.1532	22.5359	12.7244	16.029	18.7049	7.50016	8.94211	9.02439	14.0193	6.56945	6.10594	4.74836	9.32794	NW_005395466.1	24040	309428	-
TCONS_00053570	1.76611	0.716006		0.941778	1		1.47519	0.650065		0.240532	0.0769049		1.66796	0.564749		0.628621	0.733683		1.12144	1		3.94227	0.1039		6.19534	0.0271021	Up	6.95637	0.0223556	Up	1.29439	0.494799	0.0216443	4.35423	1.22592	1.46959	0.0327766	0	0.736165	0.0236409	1.51595	0.0121672	0	0.537327	0.362026	NW_005395475.1	222861	226740	-
TCONS_00053623	1.89189	0.617016		1.3954	0.739564		0.576617	0.489414		0.46047	0.304447		2.64777	0.371545		2.41055	0.286011		4.59115	0.100382		3.06485	0.147362		1.25878	0.744445		5.78547	0.0436454	Up	2.26796	0.306418	1.8462	2.9307	4.69707	1.76911	2.126	0.733086	3.00879	0.155931	2.21985	0.333412	1.30989e-09	0.944797	0.534132	NW_005395486.1	205883	210784	+
TCONS_00053838	1.11101	0.764393		1.21675	0.524456		0.724902	0.457876		0.266005	0.0744042		1.36616	0.359105		1.66951	0.221252		1.87112	0.168963		4.6024	0.0422595	Up	2.72056	0.193534		5.17342	0.0344071	Up	2.66995	4.36016	1.20963	17.9059	3.33403	8.66524	6.82946	1.07341	1.83949	1.82694	1.94987	1.71967	1.81442	1.83445	1.39831	NW_005395511.1	681495	687690	+
TCONS_00053910	0.982442	0.970765		0.447462	0.101831		1.36547	0.557987		3.05305	0.170005		0.443835	0.0904719		0.324932	0.029661	Down	0.323845	0.0302457	Down	0.147785	0.00182959	Down	0.454822	0.458455		0.146471	0.00159808	Down	1.29393	2.67302	2.238	0	0.597631	1.43714	0.414538	1.37601	1.30248	4.11196	4.60267	2.99521	4.04427	4.14896	3.94052	NW_005395515.1	214735	265185	-
TCONS_00053966	1.21468	0.622516		0.746865	0.473067		0.302958	0.0064712	Down	0.252662	0.0467861	Down	0.918808	0.830668		2.4513	0.030713	Up	3.01217	0.00867063	Up	2.97467	0.0859734		1.20871	0.678617		3.64499	0.0525285		1.66225	1.26677	1.53777	4.09514	9.892	3.0049	4.64324	2.89537	3.65218	1.58813	1.8126	1.57762	1.36108	1.35267	1.47398	NW_005395520.1	166	5106	+
TCONS_00054035	0.855974	0.801103		0.697508	0.610131		5.89365	0.111549		0.954421	0.969915		0.606008	0.450979		0.117429	0.0256624	Down	0.1014	0.0138126	Down	0.736356	0.682234		6.25183	0.113843		0.632697	0.52886		4.90636	1.53867	2.25936	0.129018	3.96389	4.57652	0.570448	0.31436	0.244089	1.75638	3.14063	5.41101	4.51964	5.61246	2.01933	NW_005395526.1	1424217	1428614	+
TCONS_00054188	1.71221	0.212724		0.294438	0.00526107	Down	0.258648	0.00647999	Down	0.262327	0.0052626	Down	0.506173	0.318574		1.13013	0.775145		1.96004	0.136616		1.1275	0.751837		0.992873	0.996619		1.94437	0.105572		4.85388	16.4257	6.45552	20.5353	39.1047	42.1964	35.5372	19.3257	26.4915	33.7579	26.5878	16.8566	10.2609	29.2499	6.832	NW_005395530.1	481928	482515	-
TCONS_00054260	1.28501	0.389352		0.833946	0.556451		0.604704	0.147212		0.422173	0.0105979	Down	1.08433	0.757699		1.37208	0.299666		1.78074	0.0803275		1.99072	0.0287609		1.43704	0.416121		2.58369	0.00221737	Up	12.6555	14.2088	10.3848	40.434	20.193	25.6135	28.7056	9.78479	11.624	11.4377	14.5233	10.9967	11.2677	9.92601	8.04736	NW_005395536.1	712837	752228	-
TCONS_00054320	inf	1.32732e-05	Up	0	1.58115e-05	Down	0	6.87242e-06	Down	0	1.17816e-39	Down				1.9732	0.328463		inf	5.64533e-06	Up	4.44649	4.71142e-06	Up	2.23332	0.0690862		inf	4.52164e-51	Up	9.21326e-07	2.9261e-11	2.51556e-13	438.976	342.677	381.293	318.287	0.783266	146.179	77.06	8.5953	137.172	8.07676e-22	5.43559e-17	8.40819e-17	NW_005395542.1	346218	356703	-
TCONS_00054322	0.892819	0.677061		0.752198	0.310389		0.421655	0.0170072	Down	0.329335	0.000622271	Down	0.67961	0.123087		1.77434	0.0920539		1.60141	0.161107		2.30291	0.00603636	Up	1.28878	0.516677		2.07568	0.00671406	Up	28.4683	26.0193	25.8124	101.667	65.5399	71.9951	69.5988	36.9783	41.4214	26.7787	32.0243	30.0212	35.6151	38.2537	27.4771	NW_005395542.1	423662	426134	-
TCONS_00054327	3.62785	0.354164		0.843782	0.919638		8.60612	0.266194		0.296374	0.195096		3.1109	0.483086		0.0960313	0.184059		0.353353	0.789874		2.86918	0.219186		29.9106	0.00683327	Up	10.4633	0.0264573	Up	0.711882	2.10616	0.82052	3.93076	3.93359	3.86911	0.0703588	0.200612	0.000886161	0.82581	2.1531	0.478917	0.992742	0.0405475	2.46803e-13	NW_005395543.1	431	5829	+
TCONS_00054466	1.45571	0.270631		1.04821	0.900416		0.658445	0.249125		0.577594	0.129981		1.54142	0.191465		1.58795	0.187796		2.33342	0.0243349	Up	1.83066	0.0819086		1.14315	0.821959		2.68483	0.00307563	Up	38.7692	57.3061	49.1535	71.0866	93.0371	82.2281	98.2347	31.2548	50.1446	29.4357	53.1538	33.2969	29.4017	26.3239	25.4177	NW_005395549.1	18498	25989	-
TCONS_00054490	1.309	0.368089		0.982213	0.952354		0.796683	0.494422		0.632006	0.17488		1.29874	0.352712		1.22739	0.508788		1.62284	0.157534		1.56693	0.161943		1.26656	0.603921		2.07175	0.0142302	Up	9.63752	16.0967	12.1845	24.1504	16.7499	18.0413	20.3357	9.357	8.50572	10.1284	12.2603	9.77923	8.31874	8.78471	7.97478	NW_005395553.1	281658	396364	+
TCONS_00054526	3.74197	0.317016		2.36388	0.275958		3.31985	0.224975		2.28762	0.340815		8.8872	0.0267626	Up	0.715291	0.869952		2.68391	0.514271		1.04522	0.98996		1.44353	0.853406		3.94274	0.367408		2.36714	7.28779	1.64502	1.80839	0.709438	2.27688	2.05054	0	0.901628	0	0.985554	3.04874	0	0.562822	0.546969	NW_005395556.1	322981	333788	-
TCONS_00054574	4.02428	0.208812		0.0827781	0.074149		0.0489545	0.00109118	Down	0.114125	0.00883257	Down	0.338982	0.322194		1.67153	0.576714		6.86467	0.0153567	Up	0.728059	0.685109		0.435671	0.200908		2.98813	0.114354		2.21713	0.349345	2.12166	16.4489	10.7317	12.4703	7.63071	26.7064	28.5756	33.864	6.07397	5.74478	3.48566	3.99528	4.18496	NW_005395559.1	71351	71629	-
TCONS_00054814	0.704185	0.300082		0.336395	0.0110637	Down	0.674952	0.534077		0.288495	0.007817	Down	0.238867	0.00019125	Down	0.497492	0.161819		0.353722	0.0243215	Down	1.17298	0.677925		2.33591	0.10184		0.831839	0.611302		5.17739	10.7182	2.99606	11.3181	24.5325	26.7096	13.3524	3.81845e-05	9.64489	11.2677	18.2017	16.4787	19.7712	25.7123	21.0573	NW_005395583.1	9762	94038	+
TCONS_00054919	0.637903	0.291531		0.476888	0.186528		0.66576	0.478678		0.515894	0.294437		0.30674	0.0159253	Down	0.711924	0.648605		0.457841	0.174248		0.931277	0.910218		1.29725	0.763892		0.598821	0.286971		1.19099	3.21627	1.24146	2.84742	2.16614	5.58531	4.62936	2.00713	0.405161	2.92252	3.15374	3.55159	5.79703	6.95698	2.5855	NW_005395590.1	593147	614429	-
TCONS_00054934	3.76797	0.0379697	Up	0.050477	0.000502363	Down	0.0320974	0.00768077	Down	0.330636	0.00380984	Down	0.19256	4.24725e-08	Down	1.55112	0.68075		5.9545	0.0947563		0.152846	0.0103438	Down	0.0986092	0.0441665	Down	0.584015	0.0493157		55.6473	42.8665	27.8661	101.602	171.242	90.8144	114.406	821.102	1568.9	1166.29	504.085	361.813	123.067	230.393	204.373	NW_005395596.1	121056	144555	+
TCONS_00054984	1.11223	0.754634		0.583293	0.131471		2.78132	0.0303977	Up	6.50193	0.000953733	Up	0.657371	0.219184		0.208776	0.000303693	Down	0.23583	0.00259461	Down	0.0905994	6.14716e-07	Down	0.433504	0.456454		0.102089	1.53388e-05	Down	6.35576	5.6415	8.6482	0.717414	0.738672	1.72601	0.0705829	1.36804	3.40661	9.61565	9.75108	10.4227	7.24787	6.1033	14.0731	NW_005395599.1	76633	81705	-
TCONS_00055063	0.763554	0.326069		0.800873	0.431562		1.62054	0.143945		1.94381	0.0494874		0.618875	0.057402		0.490576	0.0284737	Down	0.379653	0.00347132	Down	0.414969	0.00558317	Down	0.844581	0.79781		0.320194	6.58287e-05	Down	35.9814	45.2986	37.6068	12.8435	21.3193	25.7657	13.3717	18.4127	19.8389	42.6741	33.9932	46.6352	53.2329	58.5017	53.1641	NW_005395606.1	66681	69211	-
TCONS_00055104	1.22873	0.875047		2.30421	0.0418622	Up	1.10489	0.88303		3.51475	0.00888507	Up	2.85979	0.0695761		2.07949	0.331187		2.57233	0.308591		0.663002	0.675694		0.313859	0.1724		0.827627	0.885321		2.18665	1.43817	1.69851	1.29907	0.186179	0.0168257	1.82885	0.14967	1.84692	0.270039	1.39206	0.267827	3.04487e-09	1.87959e-07	1.63031	NW_005395611.1	20364	39353	+
TCONS_00055105	0.278808	0.447444		0.328081	0.505228		0.115326	0.0505716		0.0591162	0.00216842	Down	0.0917774	0.266398		2.80683	0.236888		0.79676	0.855396		5.53108	0.0222492	Up	1.96158	0.366201		1.56377	0.56223		0.0232941	0.0463532	0.0106287	0.555312	0.493299	0.388744	0.317115	0.135069	0.152704	0.189505	0.0127189	0.00960522	0.05712	0.748101	8.95083e-11	NW_005395611.1	20364	40054	+
TCONS_00055139	0.612146	0.194246		0.688435	0.39592		1.15261	0.731882		1.78118	0.340713		0.426669	0.0298248	Down	0.594736	0.295105		0.37066	0.0215844	Down	0.389204	0.0702533		0.652267	0.697437		0.241605	0.00198461	Down	1.1376	1.24397	1.46586	0.908873	0.516719	0.740873	0.262582	0.343426	1.65837	2.24306	1.24609	1.18925	2.52219	2.79478	2.54516	NW_005395614.1	1560641	1566069	+
TCONS_00055198	3.28025	0.0960793		0	4.78696e-05	Down	0	0.127635		0	0.11472		0	0.0387715	Down	0.189772	0.0548199		0.62994	0.812345		0.231544	0.0615438		1.2053	0.999829		0.774319	0.850364		0	0	0	4.28284	1.23721	1.29896	4.0154	1.10666	0	13.9524	5.97496	4.00678	5.09794	0	2.25418	NW_005395624.1	251509	283091	-
TCONS_00055298	51.3093	1.46061e-06	Up	0.123965	0.00225123	Down	0.347044	0.490949		0.980607	1		6.44359	0.348928		0.356895	0.237099		18.4347	0.247947		0.127007	0.00409073	Down	0.350274	0.501965		6.58256	0.425999		1.28583	4.49915	0.448356	0	0	6.26266	18.2712	0	0	16.462	7.78529	15.8543	0.637054	0.316861	0	NW_005395641.1	236333	312169	-
TCONS_00055468	1.62293	0.336742		1.68173	0.247692		1.86446	0.205005		1.17798	0.729971		2.75434	0.0240912	Up	0.901693	0.890223		1.47463	0.409228		1.44478	0.376108		1.59351	0.36989		2.36004	0.0400311	Up	3.69538	6.59387	8.52468	5.95535	5.04542	4.98981	4.58813	2.97808	0.71689	1.9289	2.26339	5.34535	1.86903	3.20696	0.877344	NW_005395653.1	1056918	1080577	-
TCONS_00055618	0.654138	0.1903		1.61683	0.131587		0.684891	0.579952		0.74225	0.441437		1.07367	0.767464		2.32623	0.244682		1.54028	0.488834		2.18579	0.0346286	Up	0.937797	0.929174		1.44888	0.238224		23.2241	22.8511	10.8644	29.5334	30.3571	12.9151	24.5517	31.0703	4.59511	11.9963	6.41245	10.2288	17.3133	12.7399	14.5505	NW_005395654.1	432885	506029	-
TCONS_00055619	0.879236	0.767239		1.61296	0.0869455		1.3121	0.45348		2.24571	0.0139181	Up	1.43899	0.217981		1.21652	0.547995		1.08182	0.784197		0.72281	0.397589		0.588891	0.167438		0.643369	0.294486		84.8234	77.1456	42.5487	38.1735	15.1213	35.2046	57.3202	29.9148	32.0626	35.1748	50.8989	17.6533	53.8339	16.6882	49.294	NW_005395654.1	432885	506029	-
TCONS_00055620	0.27903	0.00554105	Down	1.58782	0.381035		0.580202	0.203986		0.637001	0.344485		0.447159	0.0472202	Down	2.73248	0.0301982	Up	0.768138	0.664177		2.51984	0.0629046		0.912378	0.7357		0.708881	0.420488		3.27614	3.2302	4.01835	8.63532	2.49333	5.43049	10.1133	3.4485	2.00602	1.40395	1.93647	2.19825	5.70845	10.5681	4.1275	NW_005395654.1	441490	506053	-
TCONS_00055621	0.267501	0.00398521	Down	1.62779	0.359663		0.596382	0.23113		0.617119	0.311223		0.439459	0.0411376	Down	2.72517	0.0333613	Up	0.734618	0.584723		2.66676	0.0592716		0.96821	0.837152		0.719277	0.449398		3.16257	3.23521	4.03703	9.12457	2.44764	5.31302	9.44935	3.35103	2.02635	1.37327	1.91738	2.08068	5.95336	10.54	4.08133	NW_005395654.1	441490	506053	-
TCONS_00055622	0.271582	0.00450985	Down	1.62293	0.359641		0.581052	0.20409		0.565923	0.264625		0.444834	0.0441868	Down	2.78889	0.0273925	Up	0.763029	0.655519		2.8994	0.0813402		1.02802	0.924459		0.794058	0.619901		3.23097	3.24124	4.03669	10.754	2.47326	5.35088	10.1541	3.39957	1.99211	1.3867	1.9278	2.12555	5.80129	10.575	4.11107	NW_005395654.1	441490	506053	-
TCONS_00055628	0.391499	0.0595541		1.24712	0.74718		0.382306	0.0639755		0.331775	0.0967248		0.492846	0.151327		3.25526	0.0234587	Up	1.28875	0.558077		3.79428	0.0610572		1.15593	0.825275		1.50075	0.477402		1.68897	1.76499	2.168	5.59169	1.52396	10.2438	6.72744	2.12078	3.3905	1.50275	1.09269	1.23093	2.56786	5.34963	2.09123	NW_005395654.1	454541	506070	-
TCONS_00055829	inf	0.000589005	Up	0.346908	0.32557		19.3639	0.298918		0.770753	0.8754		inf	0.139938		0.0176628	0.00599714	Down	inf	0.830749		0.449286	0.333397		25.2079	0.0167361	Up	inf	0.00175976	Up	2.00052e-13	4.59811	0.000116281	2.60837	2.87471	0.000134623	0.128892	0.0329538	0.000348151	5.96153	4.50261	0.00550912	3.62092e-18	1.7381e-14	1.88674e-05	NW_005395676.1	134323	142440	-
TCONS_00056069	0.132249	0.0535276		6.86327	0.092369		7.12489	0.157466		inf	0.0080229	Up	0.919698	0.942535		0.971863	0.955643		0.128316	0.122769		0	0.564936		0	0.541358		0	0.00491364	Down	5.45261	4.72609	2.83101	0	0	0	1.86477	0	0	0	0	1.55488	1.99685	6.03227	3.84901	NW_005395702.1	9600	10577	-
TCONS_00056337	0.905926	0.78174		1.27806	0.522486		1.92596	0.128451		2.3879	0.0442244	Up	1.1721	0.663971		0.661129	0.2988		0.607378	0.213521		0.540424	0.138416		0.812405	0.735708		0.496587	0.0740573		1.95347	3.22362	4.24298	1.98713	0.59403	1.43527	1.26042	1.05301	1.36225	2.61623	2.18699	1.44348	2.67864	1.74647	2.62226	NW_005395716.1	70216	74373	+
TCONS_00056436	1.42476	0.576884		0.755366	0.643568		0.719309	0.427525		0.470628	0.0887086		1.08362	0.841429		1.04855	0.836373		1.50144	0.321558		1.6209	0.236331		1.5338	0.439529		2.32184	0.0374368	Up	1.00194	1.90969	0.890222	2.57517	2.67509	2.58648	2.73687	0.982032	0.671544	0.402942	1.18582	2.60207	0.522401	1.62909	0.860602	NW_005395730.1	217145	233846	+
TCONS_00056470	0.594477	0.702934		0	0.173611		0	0.00584873	Down	0	0.249362		0	0.126372		3.35738	0.246641		2.01103	0.533532		1.1547	0.955661		0.343878	0.336033		0.692482	0.808083		0	0	0	0	5.52901	0	3.15231	1.36525	8.10243	0	1.34161	2.92307	0	0.656355	6.85007	NW_005395733.1	73818	76382	+
TCONS_00056485	0.71329	0.753664		2.87752	0.243767		3.54917	0.173745		inf	0.00188777	Up	2.06911	0.410102		0.804651	0.832106		0.582639	0.610438		0	0.10776		0	0.197084		0	0.0482565	Down	0.826057	2.53093	4.35291	0	0	0	0.224458	0.879711	0.353102	1.25709	0.670814	0.331093	0.218256	1.08382	2.09393	NW_005395738.1	163061	163693	-
TCONS_00056574	0.328637	0.103528		1.83648	0.502385		3.69473	0.191261		2.95974	0.307656		0.612723	0.425498		0.493134	0.537065		0.164123	0.0307525	Down	0.626986	0.71151		1.27295	0.86918		0.208462	0.0626966		1.60474	1.82737	4.54509	0.270368	0.991209	1.64119	0.535475	1.14879	0	1.49226	1.0259	1.19152	5.55008	2.66708	3.43743	NW_005395747.1	27309	59109	+
TCONS_00057049	1.20804	0.655296		0.523404	0.139827		1.36529	0.622734		3.62585	0.180917		0.640129	0.306861		0.382436	0.0440737	Down	0.469434	0.118786		0.145864	0.00115437	Down	0.38195	0.313276		0.178194	0.00561535	Down	1.46829	1.62167	5.75279	0.3438	1.27494	0.907099	0.25591	1.99459	2.19711	6.1027	4.98973	3.63865	4.25367	3.29838	4.93453	NW_005395804.1	33309	37968	-
TCONS_00057107	0.693784	0.571416		2.17329	0.398836		12.1839	0.039131	Up	10.7955	0.0485437	Up	1.53354	0.603681		0.176928	0.0786437		0.125009	0.00963734	Down	0.202177	0.116791		1.14915	0.930808		0.142175	0.0170291	Down	1.00581	1.09323	4.05702	0	0.532451	0.0339708	0.0727568	0.220916	0.0565951	1.61216	0.580466	0.276974	1.95928	0.543587	1.11117	NW_005395809.1	182367	196378	+
TCONS_00057110	0.415175	0.00141889	Down	1.04781	0.812663		2.38183	0.0283928	Up	15.1644	2.43409e-08	Up	0.440961	0.00138099	Down	0.434677	0.00696523	Down	0.183366	4.85125e-07	Down	0.0693009	1.1404e-13	Down	0.159919	0.108543		0.0290571	2.14507e-27	Down	135.557	171.908	63.6977	0.739064	14.6856	7.50327	4.04449e-28	36.2265	60.4002	97.6321	81.3676	109.296	245.27	176.903	285.786	NW_005395809.1	2775	3412	-
TCONS_00057217	3.77323	0.0599371		0.816817	0.61095		0.961641	0.767654		0.468405	0.0370416	Down	3.15365	0.0165588	Up	0.8505	1		3.24258	0.245744		1.75818	0.103568		2.04559	0.223011		6.72438	1.23461e-07	Up	37.2808	36.5316	47.4337	100.029	62.1165	95.3322	98.198	18.9586	1.96891	50.8777	12.2247	60.7646	29.0029	3.29945	0.205566	NW_005395817.1	64354	68224	-
TCONS_00057378	0.713176	0.359495		0.536446	0.164682		1.07396	0.913825		1.21279	0.726095		0.385387	0.0182916	Down	0.498392	0.164432		0.359621	0.0314928	Down	0.445644	0.0928994		0.887581	0.838472		0.321445	0.00972065	Down	0.375573	2.73268	1.05142	1.28071	0.889286	1.16632	1.36514	0.445531	1.17539	2.08618	2.15031	2.15507	2.76168	2.9843	3.37246	NW_005395833.1	637767	641825	+
TCONS_00057379	2.0582	0.181023		0.946311	0.891405		0.609094	0.376764		0.634874	0.364185		1.97255	0.24472		1.54279	0.452491		3.21462	0.0446795	Up	1.50252	0.409374		0.971282	0.983557		3.1225	0.0357577	Up	1.96028	0.5888	1.84874	1.82668	2.77977	2.24102	1.66777	1.88647	1.72344	1.37309	1.30137	1.24896	0.446541	0.838203	0.685859	NW_005395833.1	637833	641474	+
TCONS_00057491	0.102477	0.0198531	Down	4.3047	0.346001		0.653848	0.562909		1.44753	0.772969		0.446381	0.299084		6.56507	0.00290033	Up	0.687669	0.45884		2.99447	0.16155		0.455643	0.165443		0.312392	0.133001		8.52471	0.274817	35.5867	18.3948	9.81732	3.57655	10.9198	19.8345	19.6186	8.01955	0.885105	0.155078	27.66	55.8817	6.89766	NW_005395837.1	149461	216182	+
TCONS_00057494	0.118542	0.145701		7.41796	0.00130802	Up	0.456398	0.262393		0.668442	0.418021		0.894496	0.895973		16.0587	0.0184558	Up	1.92434	0.395196		11.1201	5.33888e-05	Up	0.686224	0.48846		1.34948	0.646034		16.7855	11.7624	9.18792	18.2669	11.0826	25.6456	51.7407	19.6759	0.0197628	2.74738	1.18939	0.307591	7.37513	0.468577	28.2267	NW_005395837.1	159194	216182	+
TCONS_00057495	0.179832	0.00122037	Down	2.97308	0.0933178		0.707941	0.619014		0.22373	0.139315		0.543293	0.206281		4.1433	0.128151		0.751972	0.64798		13.3157	0.0327689	Up	3.21143	0.236759		2.42636	0.291845		12.3601	8.41537	4.56295	16.7873	71.5592	16.4097	14.6104	12.6681	0.01647	2.53747	1.19397	3.21752	9.07328	9.78577	20.3146	NW_005395837.1	159194	216182	+
TCONS_00057544	31.7926	0.00954682	Up	1.09711	0.910715		0.785674	0.780699		26.2979	0.197786		34.915	0.180223		1.39959	0.656773		44.4908	0.168878		0.0419691	0.0120439	Down	0.0294938	0.182237		1.32858	1		0.265585	14.2551	0.505382	0.0785149	0.350069	0.245024	19.0401	0.0301592	0.111335	0.266088	6.44002	4.30306	0.148249	0.103244	0.0145819	NW_005395840.1	312458	340102	-
TCONS_00057546	20.8972	0.0110152	Up	0.053426	0.0147421	Down	0.0589843	0.0154075	Down	0.169445	0.101654		1.14186	0.924617		0.881017	0.901402		18.6101	0.0111583	Up	0.314419	0.184824		0.354432	0.202933		6.70611	0.073736		9.91942	5.50454e-06	0.347549	32.4214	21.7708	0.0052935	66.4294	57.764	1.61082	81.4862	66.6473	6.29065e-06	1.1932	0.151827	6.11223	NW_005395840.1	324622	340029	-
TCONS_00057559	1.36333	0.391622		1.01255	0.978585		0.747006	0.420273		0.66471	0.293265		1.39502	0.348794		1.35004	0.382763		1.85898	0.10809		1.53542	0.247242		1.12773	0.871989		2.11516	0.0382727	Up	4.01129	5.91603	4.59118	8.76878	5.54717	7.14623	9.20387	3.50302	3.24807	4.03925	4.05996	3.80388	2.95237	3.39297	2.57517	NW_005395848.1	14334	16721	+
TCONS_00057889	0.858209	0.784209		1.41815	0.601193		2.39687	0.153626		4.86763	0.0399996	Up	1.21982	0.788527		0.590803	0.362698		0.511001	0.234295		0.295159	0.092435		0.497668	0.441667		0.253753	0.0651217		0.518903	1.0693	1.92077	0.00539613	0.342166	0.396864	0.376427	0.409707	0.323673	0.323709	1.29683	0.523095	0.183727	1.39645	1.01378	NW_005395898.1	1074541	1102441	+
TCONS_00057890	0.710651	0.339569		1.02209	0.907056		2.00233	0.0950319		2.17533	0.0901945		0.736885	0.417885		0.504264	0.0960748		0.364197	0.0148021	Down	0.471798	0.0986262		0.93332	0.964732		0.339594	0.00916154	Down	1.9797	2.0629	0.685154	0.632515	0.506309	0.940506	0.218251	0.422445	0.907403	1.48473	1.16393	1.09345	2.12394	1.37018	1.86631	NW_005395898.1	1074542	1083664	+
TCONS_00057893	1.50879	0.380898		0.673431	0.472299		3.82435	0.0563652		2.83566	0.101264		1.02949	0.946842		0.173322	0.0120528	Down	0.265974	0.0106034	Down	0.239059	0.0277957	Down	1.38529	0.596987		0.367072	0.0591963		0.691811	3.8299	2.31053	0.76824	0.334919	1.29927	5.73675e-17	1.01603	0.0883136	4.56304	1.16844	2.66487	2.52422	1.22049	1.92507	NW_005395898.1	1074575	1100975	+
TCONS_00057904	0.540264	0.53958		0.110456	0.375605		0.130987	0.45394		inf	0.846691		0.0602213	0.0312933	Down	0.827569	0.868275		0.452275	0.378347		0	0.171541		0	0.22448		0	0.00541778	Down	0.0682308	4.32743e-09	1.08686e-10	8.93704e-11	9.53395e-10	4.46978e-06	1.5661e-08	1.95345e-09	0.351342	3.31006e-08	0.535821	0.0198028	0.220304	0.692983	0.118363	NW_005395898.1	1874837	1881680	+
TCONS_00057950	0.434741	0.0773792		3.04078	0.014154	Up	6.2847	0.00080412	Up	8.74369	0.00016317	Up	1.32857	0.478984		0.481522	0.248928		0.212012	0.00523702	Down	0.351044	0.159856		0.724845	0.820581		0.153816	0.00132887	Down	3.33681	6.01258	4.63595	0.470379	0.366824	0.7432	0.29589	0.275557	0.994061	1.02385	2.07752	0.726623	1.16327	3.94057	3.99956	NW_005395898.1	761719	765094	-
TCONS_00057975	0.755812	0.545855		2.85255	0.0107403	Up	2.4533	0.0586405		2.27251	0.0690279		2.18905	0.0395138	Up	1.15472	0.794847		0.8826	0.816822		1.26592	0.646162		1.08917	0.883034		0.966629	0.96041		20.5247	12.9763	14.9461	8.54109	4.51262	7.91165	6.7523	4.32956	4.04607	4.09722	4.91067	5.09035	8.52007	5.36215	4.99743	NW_005395903.1	372902	390217	+
TCONS_00058072	1.29568	0.505605		0.458036	0.0690082		0.306972	0.0106478	Down	0.194825	0.000109932	Down	0.597057	0.241367		1.48224	0.317009		1.93687	0.111865		2.36837	0.0202684	Up	1.58622	0.30857		3.09736	0.00168461	Up	0.687943	2.26202	0.834489	7.74503	5.84137	5.16232	4.95417	2.87038	1.80575	1.78757	2.69724	2.30656	1.06651	2.16882	2.13556	NW_005395922.1	17581	25488	+
TCONS_00058073	1.10534	0.842938		1.29961	0.53186		0.617194	0.330146		0.563922	0.188784		1.44743	0.378069		2.08704	0.117664		2.33726	0.0753369		2.31619	0.045037	Up	1.10544	0.781431		2.58144	0.0212043	Up	1.99081	2.2634	1.45791	3.1628	3.58966	3.03471	2.43855	1.93115	2.39607	1.48515	1.10964	1.01764	0.665558	2.04619	0.64004	NW_005395922.1	17582	20975	+
TCONS_00058161	1.13065	0.761467		0.253985	0.00262285	Down	0.35798	0.0503567		0.36786	0.0963327		0.291638	0.00712888	Down	0.701873	0.532759		0.798826	0.726023		0.694533	0.401449		0.981586	0.876066		0.789983	0.580976		13.6983	3.41894e-08	3.86795	6.09713	18.6014	21.0255	24.971	8.90465	6.30906	12.4135	25.9689	18.5187	10.1476	21.9579	19.5199	NW_005395938.1	64588	66032	-
TCONS_00058254	0.679276	0.678116		0.644011	0.835646		0.120073	0.0162099	Down	0.285343	0.244673		0.442965	0.472405		5.25166	0.0496478	Up	3.5924	0.0731787		2.26527	0.373795		0.427048	0.2317		1.53587	0.635989		5.03661	0.000563878	0	4.1809	8.86196	3.0726	8.56166	4.77088	15.1588	0	6.19952	0.000255135	1.64712	3.25983	4.633	NW_005395945.1	9231	81473	-
TCONS_00058262	2.70033	0.361717		1.41538	0.572369		0.918242	0.770509		0.905784	0.862105		3.9018	0.0358555	Up	1.5351	0.382321		4.17769	0.00627663	Up	1.57101	0.531394		1.02048	0.944444		4.33232	0.0854128		45.2149	17.4394	20.5993	4.34811	41.3457	42.5727	44.7346	15.1225	14.1704	15.2253	7.40867e-05	33.0031	0.6552	3.06194e-09	17.7678	NW_005395949.1	10369	16634	+
TCONS_00058264	3.06642	0.197668		2.81005	0.122576		3.86922	0.0460933	Up	1.68545	0.426194		8.77473	0.0104168	Up	0.713113	0.613523		2.21876	0.518728		1.66614	0.54919		2.34725	0.325666		5.17102	0.137984		14.6031	9.73996	1.739	0.854988	9.71939	3.62188	0.995954	2.38268	1.0749	3.07123	0.459066	3.75312	0.856801	0.799557	0.79729	NW_005395949.1	11942	16654	+
TCONS_00058265	1.54262	0.189934		1.3074	0.412511		1.53264	0.189674		3.68408	0.000956808	Up	2.04213	0.021834	Up	0.84636	0.502137		1.32382	0.746811		0.357524	0.00734736	Down	0.421682	0.246956		0.555927	0.129058		94.7613	56.2201	69.6161	26.1611	25.7497	5.72031	11.283	32.2413	52.0228	37.1656	45.304	57.9419	29.3194	40.7785	22.4581	NW_005395949.1	14279	16622	+
TCONS_00058302	0.732685	0.587014		3.77962	0.00968071	Up	2.89628	0.0867593		6.20049	0.00129382	Up	2.81234	0.0273691	Up	1.30606	0.521767		0.964384	0.887032		0.61411	0.509586		0.465167	0.239027		0.455203	0.252697		12.0171	3.56425	9.45023	1.65394	1.653	0.669818	6.08209	0.637315	1.22458	1.86742	1.14335	2.49073	2.17276	2.94881	2.53304	NW_005395954.1	17190	52700	-
TCONS_00058438	27.6574	1.297e-08	Up	1.16275	0.596762		0.921919	0.775665		1.02217	0.975673		32.4798	1.2689e-31	Up	1.25342	0.474354		35.0188	1.39097e-18	Up	1.14593	0.629265		0.90777	0.771981		32.2567	5.85144e-26	Up	502.164	689.068	656.986	570.772	447.294	776.941	768.691	413.967	397.677	555.514	546.395	223.827	1.47226	7.39453	41.2058	NW_005395969.1	146846	147425	-
TCONS_00058559	6.7014	0.305271		0	0.0390012	Down	0	5.72936e-07	Down	0	0.107183		0	0.0435046	Down	3.75224	0.131113		25.3891	0.00104602	Up	0.586173	0.713578		0.155971	0.0332899	Down	3.92174	0.485475		0.0038723	7.15388e-06	5.79319e-11	0.0388731	35.3706	0.00337719	25.4548	87.0743	52.7465	2.36676	50.0046	2.51293	5.23626	1.25314e-09	2.95153	NW_005396000.1	141	12638	+
TCONS_00058560	44.1274	0.000123777	Up	0.0186629	7.60291e-05	Down	0.0109171	7.53318e-05	Down	0.0475117	0.000159131	Down	0.837073	0.769844		1.68361	0.535284		75.5478	0.000104217	Up	0.394332	0.143535		0.234149	0.0732687		17.5856	0.000225135	Up	12.7609	4.58127	9.09044	165.977	288.961	84.4667	166.601	820.236	610.389	563.58	539.035	79.8589	13.3857	6.39072	7.51704	NW_005396000.1	141	12638	+
TCONS_00058652	2.2515	0.587573		3.75315	0.0907869		4.41479	0.121166		1.47801	0.583348		8.40405	0.0181338	Up	0.850913	1		1.91885	0.649683		2.55856	0.34159		2.96928	0.371631		5.71018	0.153997		3.14804	8.02452	1.90372	0.424279	5.74089	2.14956	2.03487	7.42696e-09	0.58508	1.46126e-10	1.77957	1.13858	5.11523e-17	1.38663	2.87396e-05	NW_005396009.1	384	5215	+
TCONS_00058670	0.871743	0.781866		0.759442	0.580041		1.44053	0.503132		2.89175	0.153291		0.671498	0.411303		0.524527	0.214022		0.463982	0.144133		0.265053	0.0408804	Down	0.504765	0.480995		0.233906	0.0209038	Down	1.58873	1.89945	2.34664	0.674114	0.566263	0.796362	0.482353	1.05739	1.23162	2.17102	1.40257	2.81293	3.00748	2.18963	2.29645	NW_005396028.1	494063	498936	+
TCONS_00058690	0.641489	0.140865		0	1.12802e-24	Down	0	2.7596e-06	Down	0	2.1049e-09	Down	0	2.00261e-34	Down	0.165015	8.2227e-05	Down	0.106698	3.64232e-07	Down	0.30511	0.00205386	Down	1.82923	0.340353		0.197398	2.5576e-06	Down	0	0	0	28.4208	12.889	25.2233	20.4552	7.67339	3.31833	52.7742	83.1799	49.3073	110.099	108.882	74.7264	NW_005396028.1	661404	661740	-
TCONS_00058723	0.694176	0.320861		0.680959	0.337218		0.840013	0.640866		1.70434	0.442795		0.477364	0.0459342	Down	0.810223	0.736043		0.566531	0.244657		0.405627	0.0670544		0.495573	0.232503		0.283813	0.00474198	Down	0.298547	0.48812	0.903238	0.409051	0.00608097	0.614813	0.990595	0.574687	0.127753	0.429712	1.05145	0.643419	1.26757	1.02415	0.815855	NW_005396034.1	186839	195300	-
TCONS_00058749	1.73835	0.408687		2.18198	0.136345		2.76088	0.0926728		6.04099	0.00766063	Up	3.86379	0.0163518	Up	0.780227	0.730796		1.37721	0.701445		0.362189	0.217081		0.46304	0.415545		0.641239	0.669257		2.66458	1.44549	1.41087	0.242495	0.202918	0.441965	0.683203	0.575186	0.266061	1.26052	0.212387	0.578157	0.466405	0.31876	0.434706	NW_005396037.1	150054	153118	+
TCONS_00058751	1.66966	0.771709		4.07346	0.109464		2.0253	0.386492		12.7048	0.0279639	Up	6.86517	0.0474245	Up	1.99347	0.58186		3.37016	0.37997		0.32258	0.590308		0.160067	0.248995		0.545516	0.841938		5.20526	2.14442	1.14139	0.444138	0	0.209971	0.94322	0	2.03177	0.528298	0.740981	0.380546	0	0.534656	0.523297	NW_005396038.1	27534	29436	+
TCONS_00058803	1.1732	0.809429		3.00877	0.0281897	Up	2.80846	0.06828		2.03268	0.192552		3.57871	0.0110301	Up	1.0671	0.933924		1.26699	0.744491		1.49322	0.512626		1.39182	0.622213		1.77509	0.369616		10.2532	8.3483	12.4272	3.52407	3.5925	8.09025	3.82546	2.11235	2.65572	3.20356	2.72402	2.73	2.30423	1.86246	3.37571	NW_005396040.1	200089	275782	-
TCONS_00058805	1.02892	0.970677		2.20292	0.134822		3.05837	0.0667315		4.46674	0.0225855	Up	2.30369	0.11076		0.712084	0.628546		0.743838	0.682678		0.495362	0.381603		0.694102	0.721649		0.51941	0.426506		4.71606	4.5326	3.61169	0.504955	0.388252	2.01822	1.2738	1.2084	0.620472	2.84702	0.690281	1.25899	1.55849	1.03336	2.19179	NW_005396040.1	272720	275026	-
TCONS_00058927	1.07146	0.797904		0.919069	0.741966		1.4836	0.260165		1.8736	0.0610588		0.99721	0.96949		0.615971	0.142358		0.668143	0.213411		0.494563	0.0237959	Down	0.799527	0.615145		0.535526	0.0265141		128.808	130.084	145.769	67.9924	69.2549	75.6753	74.3987	62.5981	65.9911	122.141	119.654	126.309	122.891	114.134	113.225	NW_005396048.1	543821	544672	-
TCONS_00059109	1.05191	0.891284		1.99662	0.0280493		2.51425	0.0304258	Up	2.39607	0.0165255	Up	2.12357	0.00991097	Up	0.78783	0.668837		0.835619	0.763148		0.839907	0.641133		1.05525	1		0.892492	0.741354		69.1418	49.7855	46.8372	29.9376	11.826	26.2403	33.1518	14.3435	6.77643	21.5225	31.7374	15.5069	18.4246	24.0297	24.333	NW_005396063.1	757609	887519	+
TCONS_00059418	0.524471	0.330953		2.24237	0.0328248	Up	1.29019	0.603762		0.883485	0.705255		1.18881	0.745155		1.74222	0.297615		0.923509	0.914912		2.56273	0.0156659	Up	1.46225	0.399888		1.36363	0.522734		13.0981	17.7229	20.8834	13.2458	16.722	28.3738	14.8391	2.54109	14.5608	6.00377	4.1025	9.30154	2.94614	11.4243	23.8643	NW_005396125.1	149639	207193	-
TCONS_00059419	1.05465	0.839555		0.465328	0.0327143	Down	1.79184	0.562317		0.782563	0.707944		0.49452	0.0939499		0.260556	0.000883442	Down	0.277058	0.00145361	Down	0.60011	0.0968391		2.27434	0.252995		0.639421	0.206378		0.019459	80.8542	46.1895	87.0801	54.9726	17.6935	46.993	6.46971	10.8958	70.3698	87.3395	71.8495	94.4954	64.8759	61.5902	NW_005396125.1	173793	207193	-
TCONS_00059422	0.847818	0.692407		0.373758	0.221107		0.393164	0.123441		0.246743	0.0247319	Down	0.319729	0.00406975	Down	0.945168	0.937132		0.80792	0.628986		1.52243	0.437178		1.60114	0.33873		1.298	0.473771		8.56432	20.6444	0.232521	28.3637	57.259	23.7222	25.988	6.50635	23.117	5.07753	20.9311	37.14	23.4075	25.8131	26.1254	NW_005396125.1	185813	206776	-
TCONS_00059423	0.111911	0.408925		0	0.960657		0	0.64394		0	0.0115969	Down	0	0.287872		3.81647	0.799662		0.438111	0.677543		36.3057	0.026288	Up	9.54717	0.0871551		4.18792	0.229561		6.40591e-11	1.14054e-07	4.36994e-10	1.97787e-08	6.17914	3.03265	2.21538e-12	3.11609e-11	0.653074	0.242876	2.61172e-12	0.00105126	1.11234e-07	2.28475e-12	2.01654	NW_005396125.1	185813	206795	-
TCONS_00059532	0.846545	0.549719		1.78532	0.0420105		2.18612	0.0315146	Up	2.58057	0.0044106	Up	1.5307	0.0936902		0.809667	0.523431		0.692599	0.276209		0.697388	0.259274		0.856299	0.724805		0.596944	0.0716993		322.609	240.498	229.753	110.328	74.415	115.979	110.933	89.2719	70.6698	105.476	146.851	115.502	125.981	124.076	194.212	NW_005396130.1	24549	90161	+
TCONS_00059570	6.07285	0.00143887	Up	0.0733624	6.01984e-05	Down	0.106619	0.0145096	Down	0.210715	0.215134		0.452151	0.504415		0.685569	0.355787		4.21926	0.0936141		0.350751	0.0637017		0.512993	0.450796		2.15951	0.484491		1.06957	1.22018e-20	1.28046	1.00887	7.96998	1.58485	1.69128	5.02418	7.94138	9.42032	5.55074	11.6199	9.87061e-26	1.23709	3.34315	NW_005396137.1	1	836	+
TCONS_00059685	11.7748	0.17662		3.26506	0.532168		3.29041	0.606542		1.08512	0.998807		38.9715	0.193876		1.00695	0.89238		11.9527	0.183738		3.05141	0.206133		2.99027	0.31899		36.8358	0.00530449	Up	0.493623	4.24609e-09	10.4061	5.13977	3.21772	2.61524	2.86683	0.0880939	0.489993	1.66303	0.695313	0.629442	0.0328568	0	0.234413	NW_005396176.1	16828	30484	-
TCONS_00059777	0.339064	0.382211		7.23601	0.0323884	Up	3.9176	0.116719		6.52097	0.0665049		2.49633	0.251998		1.81631	0.769396		0.628126	0.668406		1.11093	0.98058		0.612633	0.835789		0.383698	0.509443		7.87189	2.37023	3.78811	0.43942	0.39548	1.2632	0.433747	1.11905	0.747243	1.23214	0	0.348904	1.45403	2.36307	0.929963	NW_005396199.1	124	10330	-
TCONS_00059836	1.20641	0.595439		3.07733	0.000512126	Up	1.47806	0.371929		1.22174	0.54952		3.75449	1.28481e-05	Up	2.07604	0.0462321	Up	2.52565	0.0141031	Up	2.54229	0.00899037	Up	1.21203	0.732334		3.0918	0.000812892	Up	11.2029	17.6172	10.8925	14.3098	9.00792	8.3424	12.5202	3.5601	5.86783	2.01398	5.01444	3.70934	3.79355	2.30145	2.89223	NW_005396216.1	1295347	1301679	+
TCONS_00059861	1.26853	0.658225		1.19404	0.749259		3.04383	0.0838702		4.92018	0.0240184	Up	1.53118	0.426898		0.389674	0.142958		0.500743	0.312285		0.244562	0.046974	Down	0.625754	0.666446		0.313721	0.132962		1.83651	2.46048	2.63437	0.312717	0.36714	0.689857	0.64044	0.624562	0.420685	2.0134	1.30704	1.54269	1.18485	1.65595	1.09694	NW_005396222.1	3148	11613	-
TCONS_00059870	1.68579	0.377589		0.301809	0.0861839		0.259797	0.0615364		0.164775	0.0104989	Down	0.514024	0.425453		1.15033	0.803876		1.96394	0.290625		1.84515	0.248486		1.59309	0.427045		3.14988	0.0589247		0.482857	1.45658	0.918644	8.61907	1.57422	7.26554	4.17406	3.73956	0.611279	3.75827	2.85566	1.25496	2.32259	1.67791	0.805341	NW_005396230.1	20204	25300	+
TCONS_00059904	3.37031	0.00065217	Up	1.87319	0.0448422		0.92922	0.673695		0.57125	0.127182		6.38795	7.8716e-09	Up	2.00882	0.135194		6.82057	0.00672396	Up	3.30254	0.00791755	Up	1.62452	0.419931		11.2767	3.31092e-05	Up	15.9856	14.6236	12.1605	37.0194	21.8192	13.8564	28.275	5.44763	6.46351	6.06974	7.36585	5.44846	1.22824	1.52465	3.01104	NW_005396234.1	23036	28916	+
TCONS_00060091	0.505984	0.287975		1.65591	0.455681		5.03549	0.0720786		1.81651	0.436176		0.85019	0.82942		0.325606	0.285103		0.167029	0.0364411	Down	0.913497	0.932695		2.79821	0.384177		0.468529	0.305464		1.70826	2.22312	0.793102	0.419468	1.20732	0.841338	0.278176	0.174527	0.238136	1.0553	0.471514	0.771575	1.7324	1.08618	1.83081	NW_005396246.1	9528	14945	-
TCONS_00060300	0.905314	0.929435		5.16183	0.00784954	Up	3.20035	0.0976635		3.91584	0.0399459	Up	4.71667	0.0109383	Up	1.60545	0.523019		1.46491	0.607163		1.32729	0.786228		0.815339	0.754897		1.21328	0.865677		3.08903	2.98081	1.55509	0.83624	0.33452	0.752626	1.40311	0.0942334	0.521798	0.3707	0.584882	0.240944	0.333247	0.526586	0.512801	NW_005396275.1	28464	29974	-
TCONS_00060394	0.4522	0.00496871	Down	1.22055	0.487365		2.09133	0.0385934	Up	2.12141	0.0286561	Up	0.559259	0.0254144		0.578895	0.102367		0.265296	0.00015437	Down	0.578671	0.098628		0.997704	0.903835		0.26456	5.7672e-06	Down	36.8076	35.9672	25.9013	8.78572	18.245	17.8898	9.72428	10.0277	13.7001	23.2784	17.9238	25.3805	46.8816	48.6924	54.8923	NW_005396308.1	36095	76751	+
TCONS_00060451	10.4807	0.00927661	Up	0.135451	0.0248363	Down	0.0673557	0.000652726	Down	0.149375	0.066627		1.43622	0.883393		1.9842	0.300407		21.0949	0.000148569	Up	0.90963	0.897004		0.457321	0.26537		9.58454	0.0369454	Up	1.45615	1.7749	0.591299	3.77645	15.2943	4.49493	7.27702	12.0793	17.7509	7.07472	13.103	2.39858	1.01987	0.515973	0.532403	NW_005396321.1	27185	27467	+
TCONS_00060534	0.533454	0.575125		4.92422	0.0617368		14.2021	0.0112116	Up	23.2713	0.00648068	Up	2.65146	0.217814		0.345688	0.578903		0.188121	0.257873		0.212434	0.494824		0.615246	0.947741		0.114782	0.206852		1.04814	1.53735	2.48975	0	0.115203	0.116935	0.0590229	0.0487283	0.152746	0.601094	0.0916868	0.18345	0.380193	1.03021	0.256681	NW_005396362.1	629283	632900	-
TCONS_00060658	1.22948	0.723258		0.960085	0.977955		0.800972	0.651489		0.346856	0.0395329	Down	1.19268	0.754386		1.19057	0.664303		1.47738	0.451071		2.78254	0.0328213	Up	2.31261	0.147855		3.45093	0.0105877	Up	1.5224	1.11849	0.660958	3.90581	3.02231	2.13772	2.08528	0.400941	0.910484	0.899113	1.17493	0.715299	0.576138	1.03899	0.725107	NW_005396384.1	36045	40192	-
TCONS_00060695	0.881533	0.696581		1.65434	0.11191		1.7337	0.188131		2.07576	0.0452782	Up	1.47739	0.173852		0.949077	0.962203		0.844947	0.724068		0.803409	0.54001		0.840369	0.631181		0.716604	0.316793		9.28494	10.5942	8.70915	5.78027	3.59385	4.13007	7.04598	3.58631	2.5221	4.43184	4.55301	5.35298	5.85475	4.68428	6.04862	NW_005396391.1	1	3756	-
TCONS_00060733	0.317056	0.00714184	Down	1.04021	0.956471		1.00612	0.905433		0.391451	0.0688076		0.333604	0.0111303	Down	1.02938	0.841773		0.329037	0.0402132	Down	2.68014	0.0456028	Up	2.5731	0.119833		0.856748	0.714001		1.02254	0.438244	0.620729	2.04266	0.733373	2.49064	1.19951	0.242909	0.352255	0.492944	0.694885	0.47756	1.50585	2.57194	1.30538	NW_005396391.1	130433	135092	-
TCONS_00060734	0.303402	0.00773317	Down	0.887314	0.87842		1.201	0.971867		0.443999	0.182054		0.272599	0.00568374	Down	0.7349	0.857637		0.224201	0.0132247	Down	2.01301	0.212242		2.69657	0.201317		0.616146	0.280177		0.883775	0.352978	0.331221	1.80455	0.381401	1.25846	1.0118	0.127301	0.0849488	0.418078	0.595144	0.426091	1.45763	2.2955	1.12584	NW_005396391.1	134113	138729	-
TCONS_00061023	inf	1.33779e-06	Up	2.27783	0.134561		1.26858	0.834035		3.54993	0.0739533		inf	2.10763e-06	Up	1.77469	0.365398		inf	0.00110507	Up	0.644809	0.486216		0.358241	0.257408		inf	0.0257574	Up	46.8568	25.8806	8.27713	17.1924	0.0434988	4.65501	42.6559	12.581	2.48147e-22	10.7426	8.4649	9.27355	3.30718e-19	0	2.57304e-10	NW_005396474.1	929	2921	-
TCONS_00061737	0	0.419181		inf	0.279064		0.620112	0.785601		0.218826	0.140846		1.60732	0.88076		inf	0.107187		2.62528	0.632755		inf	0.00157293	Up	2.8536	0.256069		7.51805	0.0807402		0	0	3.30598	1.35073	6.93807	7.75777	0	0.978469	2.92521	0	0	0	0	0	1.83713	NW_005396643.1	377243	378479	-
TCONS_00061789	1.2071	0.704182		1.42064	0.478131		0.643023	0.339406		0.675991	0.392397		1.74236	0.254273		2.20365	0.180454		2.68582	0.122762		2.11545	0.109753		0.952122	0.760691		2.58641	0.0431347	Up	3.95709	3.28308	4.34905	3.97504	6.39366	6.61586	11.7995	3.27095	1.10858	2.93907	1.57251	2.31326	2.57647	1.46976	1.73836	NW_005396662.1	3837	14895	+
TCONS_00061790	3.71035	0.386202		0.443423	0.615673		0.163269	0.094122		0.172123	0.130129		1.67287	0.834068		2.68131	0.270195		10.0424	0.0385026	Up	2.59467	0.312098		0.959331	0.96436		9.65871	0.0549509		0.569192	1.55528	0	3.27179	2.21656	6.34131	4.82501	3.14011	1.73606	0.303695	2.36844	1.35507	1.0352	0	0	NW_005396662.1	12357	22014	+
TCONS_00061797	1.02032	1		0.809203	0.920189		0.0369915	0.000745051	Down	0.0214723	0.152162		0.8319	0.930664		21.5673	0.00131217	Up	22.4061	0.001376	Up	37.5341	0.163522		1.74332	0.670076		38.5901	0.163234		1.67037	0.517103	0.534582	3.63086	118.805	1.1797	13.1758	11.2512	29.7609	1.95642	0.626713	0.315184	0	2.39593	0.458583	NW_005396666.1	53122	54707	+
TCONS_00061847	0.36193	0.0517889		0.536137	0.0641622		0.744267	0.843437		4.19204	0.0106587	Up	0.196413	0.0087259	Down	0.710436	0.323277		0.260439	0.017146	Down	0.128514	1.22301e-08	Down	0.181034	0.110903		0.0469278	4.44696e-05	Down	103.208	83.3969	24.101	0.817738	20.8395	25.8773	4.15773	64.124	106.636	67.853	127.545	122.817	157.677	241.165	503.333	NW_005396674.1	61053	120088	-
TCONS_00062040	1.9486	0.353768		1.98348	0.231392		1.22575	0.847728		1.79247	0.35555		3.94465	0.0284715	Up	1.61279	0.371841		3.17378	0.0814139		1.11528	0.883999		0.6851	0.499795		2.20741	0.323211		3.21326	2.64169	2.43718	1.67857	0.929027	1.92446	3.88312	1.02828	0.880621	1.16566	0.838682	1.45092	1.00996	0	0.736385	NW_005396736.1	19493	22552	-
TCONS_00062041	6.24413	0.473447		1.02011	1		0.806132	0.87659		0.260361	0.253738		6.4802	0.502816		1.26859	0.859678		7.93973	0.38032		3.95909	0.224236		3.09773	0.364703		25.0695	0.0343701	Up	0.718371	0.231585	0.479232	1.24425	3.02823	0.523188	0.867739	0.16941	0.332694	0	0.268691	0.789164	0	0	0.162774	NW_005396738.1	34936	35882	+
TCONS_00062357	16.4793	0.122804		0.1706	0.238752		0.135342	0.000154187	Down	0.179851	0.0590559		2.81608	0.199306		1.26178	0.678745		20.8572	1.37085e-06	Up	0.963909	0.969979		0.751491	0.511219		15.991	0.0122747	Up	3.69476	7.88701	13.7111	92.7172	12.4572	39.7669	105.039	33.8648	25.6705	12.493	107.413	8.70079	0.280855	2.6804	4.98879	NW_005396899.1	125551	173902	+
TCONS_00062404	0.386617	0.712881		2.69533	0.709009		0.430967	0.596922		0.200976	0.171577		1.06695	1		6.17598	0.295197		2.4302	0.571091		13.4692	0.0410044	Up	2.16991	0.438948		5.30859	0.147309		0.523039	0.123354	0.251215	2.28431	0.380208	1.71524	0.509696	0.439491	0.5354	0.145566	0.0779624	0.0773104	0.399343	0.0999499	0.203236	NW_005396918.1	300295	302436	+
TCONS_00062431	0.458373	0.21534		0.840279	0.739219		4.81711	0.0141792	Up	2.38597	0.12928		0.386872	0.111731		0.173412	0.0621455		0.0799995	0.0036817	Down	0.356322	0.178379		2.03126	0.407778		0.163824	0.0172934	Down	0.666813	0.557024	0.780468	0.297666	0.080796	0.474527	0.205316	0.100301	0.0368808	0.431238	1.304	0.283863	0.947976	2.71007	0.853527	NW_005396918.1	595107	602491	-
TCONS_00062649	0	7.08833e-05	Down				0	0.100585		0	0.0992108		0	0.000157568	Down	inf	0.0887605		0.525673	0.443365		inf	0.0839162		1.03772	0.914855		0.54101	0.56093		3.00041e-15	0.00181558	3.44959e-14	2.39588e-06	0.00973384	28.6328	3.654e-05	0.164411	17.7057	4.37287e-09	2.24266e-10	2.25084e-08	9.28037	29.8166	6.11244	NW_005396950.1	79171	80665	-
TCONS_00062797	0.533673	0.385819		0.643642	0.511039		0.133397	0.00721595	Down	0.232945	0.0584327		0.34676	0.210659		4.83709	0.0266684	Up	2.62582	0.163342		2.79324	0.131536		0.579039	0.422214		1.50415	0.54099		0.0449289	0.724368	3.15969	4.10124	10.4928	3.10542	3.45807	9.97884	8.34501	2.7925	0.624534	2.09247	3.80997	6.3701	0.362388	NW_005397058.1	79882	117850	-
TCONS_00062858	4.85359	0.308823		0.195311	0.305589		0.0824638	1.05771e-09	Down	0.0725504	3.53044e-13	Down	0.964	0.928977		2.33407	0.13356		11.561	1.7856e-10	Up	2.68874	0.0283844	Up	1.1501	0.643184		13.3369	1.63311e-17	Up	71.7241	54.8481	43.2097	821.257	682.611	766.505	520.678	487.95	482.122	606.974	52.9652	42.6543	51.891	46.1091	51.5821	NW_005397104.1	77155	84124	-
TCONS_00062983	5.33822	0.0756818		2.01017	0.157253		0.457076	0.117277		0.692788	0.43198		10.8817	7.36528e-05	Up	4.36389	0.0201471	Up	23.6027	6.75346e-05	Up	2.92003	0.02767	Up	0.667889	0.390985		15.7609	2.27636e-06	Up	3.35871	2.65824	2.93198	6.1266	3.87826	2.58397	6.4237	6.46743	1.87546	1.57936	0.0496243	2.02879	0.27196	0.432766	4.98414e-05	NW_005397214.1	82381	84369	+
TCONS_00062984	1.78602	0.637376		0	0.0321499	Down	0	0.0932481		0	0.466309		0	0.0834003		2.4607	0.656383		4.44373	0.495264		0.159594	0.215244		0.0640789	0.298437		0.288476	0.40384		6.66092e-05	1.51417e-05	8.45322e-08	0.375327	0.0182399	4.48948e-05	4.35261e-07	0.0181404	4.14767	0.0672465	1.75177	0.361197	0.150448	0.0337394	1.09307	NW_005397214.1	82381	84369	+
TCONS_00063039	0.527782	0.180259		1.09315	0.814996		3.0647	0.099967		51.6271	0.000358446	Up	0.581298	0.343634		0.352316	0.0346487	Down	0.188207	0.00427771	Down	0.0213446	4.8533e-08	Down	0.0605002	0.0531933		0.0113512	7.70999e-08	Down	437.712	613.645	51.9445	0	2.68788e-07	20.7869	1.70075e-25	66.898	152.558	114.469	317.997	379.747	178.281	674.106	727.876	NW_005397268.1	13091	23198	+
TCONS_00063040	0.2627	0.158299		0.936853	0.971735		0.585252	0.629456		4.90797	0.0659846		0.248038	0.14924		1.57542	0.705956		0.419567	0.24485		0.191507	0.121902		0.121585	0.0564598		0.050756	0.0145876	Down	1.55916	5.12011	1.1517	0	0.970802	0.53908	4.25567e-06	3.9274	4.3017	2.02225	4.59995	0.193288	7.60805	1.30791	17.6904	NW_005397268.1	1372	7766	-
TCONS_00063041	inf	0.00102802	Up	0	0.00116348	Down										0	0.00136262	Down				0	0.000788619	Down							1.26877e-18	1.38068e-09	3.68106e-13	0	3.45844e-20	3.24578e-12	3.14069e-22	0.00028984	1.72257e-11	7.63687	8.36145	5.38845e-13	0.000277811	2.18702e-10	0.0310087	NW_005397268.1	2509	7631	-
TCONS_00063227	inf	0.0284725	Up	0.6437	0.750955		0.994511	1		5.3458	0.421141		inf	0.132042		0.637125	0.76886		inf	0.137468		0.119959	0.203148		0.187397	0.409939		inf	0.822993		2.74437	2.49677	0	0	0.793711	0	2.4162	0.835871	0.842516	2.5573	2.9685	0.784253	0	0	0	NW_005397367.1	31	718	-
TCONS_00063358	1.8097	0.209094		0.684662	0.419941		0.613439	0.318217		0.501369	0.106584		1.24863	0.681641		1.11385	0.898725		2.03791	0.164749		1.38104	0.432757		1.23311	0.593768		2.51253	0.0303938	Up	1.1445	0.768464	2.16209	2.45978	3.66779	2.0416	1.51042	1.33346	2.12145	1.23066	2.85697	1.03479	0.660881	1.25351	0.981442	NW_005397545.1	32336	35983	+
TCONS_00063436	0.605451	0.626877		2.76109	0.254361		0.192395	0.0284798	Down	0.621492	0.536532		1.69053	0.525378		14.1702	0.00217632	Up	8.70004	0.00845787	Up	4.45585	0.101991		0.314696	0.10651		2.74264	0.263155		2.02985	4.32329	2.12554	2.79621	8.27908	1.69674	3.96414	13.4484	11.311	1.09439	0.975688	0.504915	0.552983	0.281509	3.38568	NW_005397645.1	3638	8515	-
TCONS_00063444	0.868798	0.782241		1.19556	0.735505		4.06457	0.0353883	Up	3.66785	0.0631965		1.04732	0.932086		0.291955	0.0670982		0.257325	0.0398481	Down	0.32771	0.11595		1.12282	0.864658		0.286263	0.0687747		3.04569	5.30986	3.38628	0.0975392	1.91634	1.1233	0.304534	0.582543	1.07834	2.64091	3.01242	2.48766	2.81357	4.44569	2.23788	NW_005397652.1	46355	56172	-
TCONS_00063509	0.624801	0.602901		2.11381	0.417502		4.32803	0.162422		16.7247	0.0337112	Up	1.33691	0.765938		0.484613	0.577188		0.305428	0.290547		0.127849	0.240086		0.263509	0.623022		0.0806563	0.0847164		2.0402	1.28792	5.02692	0	0.262488	0.273723	0.553057	0.937304	0	0.958738	1.91748	0.636028	1.49009	0.580206	3.55992	NW_005397740.1	9269	32642	+
TCONS_00063528	1.04513	0.942279		2.6343	0.0336211	Up	2.15363	0.129502		1.70916	0.262539		2.78962	0.0215203	Up	1.21191	0.75854		1.27914	0.690257		1.55501	0.42874		1.27252	0.685078		1.63827	0.371017		24.9531	20.9108	19.13	20.8402	10.3764	5.84067	9.66929	8.02692	5.0454	4.44995	11.4032	4.73573	9.67216	4.46795	5.75392	NW_005397793.1	1492	7354	-
TCONS_00063620	0.423319	0.00529813	Down	0.739558	0.530189		2.65483	0.0522796		10.3933	0.00067352	Up	0.316582	0.000888122	Down	0.274879	0.00432502	Down	0.117884	3.23892e-09	Down	0.0714795	3.48603e-06	Down	0.260684	0.17845		0.0304634	3.59622e-16	Down	166.738	162.728	34.6952	0	15.9965	16.8851	1.39564	34.0403	48.6649	80.5627	114.669	202.396	197.329	401.376	362.25	NW_005397983.1	9577	14537	+
TCONS_00063624	0.412523	0.00100728	Down	0.615067	0.214043		2.03268	0.2238		14.6749	0.00541135	Up	0.25644	2.59699e-05	Down	0.298616	0.000135581	Down	0.124993	1.40322e-09	Down	0.0420561	1.01982e-19	Down	0.141167	0.0736413		0.0175084	3.71677e-28	Down	206.804	461.098	73.2877	2.38774	26.1254	18.7357	0.624871	94.1234	128.635	271.749	325.125	377.378	760.905	604.199	1043.37	NW_005397983.1	9585	14518	+
TCONS_00063631	0.582383	0.40956		1.1345	0.876642		2.41687	0.499687		31.735	0.186895		0.661011	0.705027		0.461166	0.363036		0.272318	0.0942572		0.0359157	0.0279989	Down	0.077886	0.288163		0.0211559	0.00183785	Down	0.554853	9.08805	0	0	0	0.330968	0	1.31899	1.05086	2.4941	2.99166	1.37733	0.838502	4.89931	6.36393	NW_005397988.1	2873	8347	+
TCONS_00063638	1.62138	0.270366		0.262174	0.00372812	Down	0.0906206	0.0452863	Down	0.665922	0.504316		0.429531	0.14315		2.866	0.290275		4.70471	0.145138		0.397859	0.0521677		0.13884	0.0789954		0.646682	0.406458		5.25239	1.29973	7.17227	5.59673	10.5284	4.00736	8.91384	63.057	28.0052	10.4508	22.4556	11.5118	10.4986	14.4384	2.86736	NW_005398006.1	4779	5403	-
TCONS_00063735	0.841517	0.539023		0.759266	0.327736		1.85854	0.0883844		2.0015	0.0526996		0.646354	0.0891526		0.406668	0.00954297	Down	0.346473	0.00229856	Down	0.382784	0.00349976	Down	0.938718	0.982734		0.325219	0.000164825	Down	23.4887	28.0771	31.6916	10.1149	14.2628	16.7765	9.61956	10.4587	12.4048	27.1205	28.2573	36.7284	35.014	39.9548	36.6637	NW_005398174.1	111742	118181	-
TCONS_00063789	1.6825	0.586681		1.13966	0.855945		0.645746	0.511017		0.342098	0.118166		1.92894	0.470293		1.75243	0.371525		2.96056	0.163351		3.35783	0.0612094		1.88725	0.415538		5.66521	0.0142822	Up	1.71584	1.35247	0.359312	2.71388	1.53526	5.3505	3.22572	0.270483	1.05915	0.242468	1.64363	0.50568	0.199523	0.732162	0.529884	NW_005398326.1	16871	18285	+
TCONS_00063893	1.03005	0.914633		0.690338	0.171197		1.53391	0.261048		1.46884	0.255556		0.718872	0.169784		0.448339	0.0229183	Down	0.467293	0.0286513	Down	0.474095	0.0151061	Down	1.05075	0.900165		0.493895	0.00995077	Down	90.3954	132.969	134.004	67.5834	52.5129	123.188	84.6931	43.7793	54.2159	160.527	149.438	123.639	138.222	145.577	146.676	NW_005398483.1	23002	64813	+
TCONS_00063951	1.11953	0.92058		0.0988988	0.0721242		0.0395546	0.0147831	Down	0.209836	0.0335397	Down	0.112027	0.138562		2.48116	0.327888		2.79855	0.291387		0.474611	0.399973		0.189635	0.10946		0.534645	0.522056		4.42093	0.546586	1.41672	4.40951	16.4308	8.61149	47.0549	4.73712	70.8055	4.95317	39.5386	9.97899	0.974667	10.0828	39.1483	NW_005398536.1	4801	5259	-
TCONS_00063964	1.90296	0.289587		1.42903	0.461744		1.23031	0.737374		0.854894	0.776575		2.74955	0.056572		1.15905	0.759754		2.22074	0.183033		1.68823	0.309659		1.44666	0.547085		3.23581	0.0343223	Up	10.3941	13.0459	7.60872	10.9295	12.147	12.1277	10.4817	4.10715	5.50031	1.56334	5.5874	10.7901	2.54116	3.38806	3.56845	NW_005398594.1	2584	3207	-
TCONS_00063970	2.73957	0.173374		2.44669	0.0929596		1.98886	0.232567		5.14709	0.0118941	Up	6.84495	0.0013305	Up	1.21849	0.78267		3.39026	0.12151		0.477832	0.358456		0.390487	0.247766		1.33402	0.799779		13.6269	4.4833	10.8619	2.4266	1.27154	1.79857	4.70213	3.86394	2.50351	5.59675	1.81027	2.40671	1.79377	0.333953	1.42656	NW_005398621.1	8247	20854	-
TCONS_00063972	4.15843	0.00482446	Up	1.21309	0.610033		2.2172	0.159314		1.88419	0.180644		5.09788	0.00139888	Up	0.543605	0.318618		2.28152	0.251173		0.645045	0.365935		1.17508	0.92362		2.7189	0.164387		32.2032	20.8412	11.1479	9.52832	18.0948	4.3251	15.559	0.451144	8.14205	17.7389	16.9132	8.33265	1.93201e-10	3.46532	7.37104	NW_005398621.1	8255	32798	-
TCONS_00064002	0.378563	0.0254373	Down	3.23164	0.014308	Up	3.58021	0.0161138	Up	1.37298	0.593588		1.24315	0.575158		0.900213	1		0.343254	0.0372289	Down	2.36529	0.363202		2.61257	0.395946		0.901524	0.869657		36.5589	13.66	19.531	5.91377	34.3721	7.67784	12.7042	3.02319	1.52741	4.89999	2.42933	10.519	16.6872	22.3397	8.82189	NW_005398723.1	47023	47608	+
TCONS_00064003	2.22208	0.270141		0.85566	0.75581		0.222298	0.0395428	Down	1.08497	0.942854		1.944	0.366002		3.8239	0.0625031		8.63377	0.00953832	Up	0.792664	0.726738		0.207005	0.0345421	Down	1.7892	0.48582		1.94074	0.894547	3.3831	1.79462	3.53213	0.307887	10.6858	9.88713	1.6149	3.71419	1.09358	1.35988	2.05862	0.172603	0.566267	NW_005398727.1	6832	11547	-
TCONS_00064004	0.592596	0.188082		3.65213	0.00049285	Up	1.61229	0.358916		1.68692	0.181879		2.18882	0.0187683	Up	2.253	0.120796		1.34354	0.379563		2.18463	0.0690185		0.95745	0.761319		1.30279	0.497848		26.5639	15.3099	18.2781	14.7394	9.07215	11.0825	22.3382	6.22422	3.75346	2.94451	7.78554	2.96504	8.54136	8.18961	6.8148	NW_005398753.1	1	2790	+
TCONS_00064005	0.842584	0.756622		3.54449	0.00476149	Up	2.09031	0.12484		2.18045	0.0933198		3.02868	0.0172256	Up	1.68013	0.358168		1.43184	0.522866		1.63795	0.380447		0.966713	0.958788		1.38824	0.543728		16.4015	6.58699	8.14715	6.84645	3.50947	3.42947	4.92141	2.75135	3.62541	1.86965	3.59696	1.7823	4.35537	3.49212	0.80185	NW_005398753.1	1	2792	+
TCONS_00064008	inf	0.951214		15.8118	0.275415		0.4517	0.394294		0.982972	1		inf	0.172501		34.6601	0.00862828	Up	inf	0.00305765	Up	16.1419	0.176387		0.465043	0.399341		inf	0.0965517		3.04982	4.38e-05	0.141968	0.00144969	2.34343	0.502992	3.66268	1.43329	0.479328	0.0267366	1.16696e-09	0.161555	0.00011056	3.87554e-07	0.00259757	NW_005398753.1	38	2792	+
TCONS_00064009	0.429528	0.642608		8.13883	0.0154849	Up	1.16204	0.894669		1.01045	0.93335		3.59403	0.127258		6.93966	0.0173498	Up	3.02293	0.133566		8.06238	0.0131906	Up	1.15236	0.971307		3.52062	0.0986914		9.5614	8.13652	0.920798	9.38628	5.20764	2.36128	9.31234	2.02114	1.96006	0.832253	0.0534241	0.996769	4.10265	1.68744e-08	0.00473305	NW_005398753.1	1295	2791	+
TCONS_00064010	inf	0.62019		3.88007	0.406809		12.5491	0.284331		0.539209	0.637915		inf	0.102657		0.304566	0.878079		inf	0.917553		7.11987	0.154596		23.0828	0.0892285		inf	0.0218664	Up	2.44371	0.62148	0.000163412	1.69982	3.24834	0.0300106	0.19141	3.43636e-07	1.62248e-10	0.607414	3.49403e-23	0.0075401	1.07384e-10	0.0206497	0.016315	NW_005398753.1	1295	2792	+
TCONS_00064061	1.18443	0.51984		1.04746	0.910674		2.95013	0.00478574	Up	5.05422	2.02762e-05	Up	1.25832	0.423708		0.352852	0.00447697	Down	0.425377	0.0175428	Down	0.209003	1.31761e-05	Down	0.591853	0.569224		0.251305	2.63826e-05	Down	107.416	184.519	195.73	36.6332	16.5561	43.8125	3.72911	39.9648	64.3376	173.291	91.5734	125.414	143.767	77.3655	114.448	NW_005398974.1	119273	129023	+
TCONS_00064103	inf	0.512751		5.47266	0.435503		2.74833	0.574762		0.406938	0.3969		inf	0.169895		1.94918	0.742702		inf	0.257884		13.3015	0.0221396	Up	6.8148	0.0645986		inf	0.000925625	Up	10.898	1.48964e-22	0.00019317	1.95989	15.0597	7.01085	1.05816	2.38585e-21	1.76854	1.55576	0.00931876	0.0258743	9.38288e-05	0	3.25268e-05	NW_005399096.1	464	825	+
TCONS_00064163	0.94984	0.915773		0.348521	0.148948		5.08962	2.04508e-05	Up	1.2826	0.809358		0.334395	0.000156165	Down	0.0684399	0.00785898	Down	0.0657092	1.76454e-12	Down	0.275328	0.158856		4.01226	0.440848		0.263602	0.0117925	Down	68.4287	96.467	82.3528	1.29106	2.87424	192.251	8.34299	7.51652	18.5702	76.3543	138.505	380.171	137.797	278.487	222.329	NW_005399192.1	52487	53697	+
TCONS_00064164	0.613255	0.383616		1.5743	0.49106		12.5472	0.0102694	Up	3.54184	0.106377		0.970758	0.948608		0.126331	0.00929042	Down	0.0779195	0.0020949	Down	0.451074	0.209816		3.53195	0.142429		0.279295	0.0510457		53.5154	618.24	443.069	90.0752	25.7572	204.911	44.7594	4.70583	26.2679	53.0102	231.458	317.915	123.404	315.223	567.767	NW_005399192.1	52536	53122	+
TCONS_00064185	0.23282	0.146399		0	0.297935		0	0.984599		0	0.610328		0	0.00278425	Down	0.0896052	0.408023		0.0211326	0.00839365	Down	0.523484	0.782409		5.78948	0.728706		0.121037	0.0742753		0.00356764	0.0126938	0.00285247	0.13107	0.254593	0.693438	0.0490457	0.0536396	0.0602502	0.0443429	1.65536	0.00359312	3.63357	3.72281	0.00317215	NW_005399438.1	2942	14471	-
TCONS_00064363	1.02225	1		4.63629	0.293424		4.15771	0.291574		0.203583	0.0372663	Down	4.855	0.290419		1.09847	1		1.13672	1		22.8432	0.000376032	Up	20.7976	0.000497754	Up	23.6401	0.000335136	Up	4.43342	0.630295	0.133561	2.83931	12.5719	7.96913	0.0830238	0.17979	0.523763	0.126343	0.259357	0.520804	0.287266	0	0.630053	NW_005401625.1	1316	3069	+
TCONS_00064399	10.7474	0.241802		0.208857	0.378478		inf	0.0167679	Up	47.1776	0.0365841	Up	2.28108	0.422707		0	0.0440691	Down	0	0.268665		0.004469	0.0571148		inf	1		0.0488739	0.325746		0.414473	0.479677	0.00358512	0.00462746	4.46139e-05	0.01334	0.00045791	2.88523e-06	4.22623e-05	0.000266084	0.314989	3.08696	4.96571e-11	0.00492103	0.318241	NW_005402460.1	369	8094	+
TCONS_00064409	5.34799	0.430604		0	0.206786		0	0.715136		0	0.0123948	Down	0	0.857359		0.318598	0.542872		1.71972	0.973152		2.99268	0.316697		9.4228	0.0917157		15.976	0.058451		0	0	0	2.07873	2.8775	3.05191	0	0.546842	0	0.48338	1.0576	0.810959	0	0.388282	0	NW_005402825.1	38	642	+
TCONS_00064437	1.08001	0.846272		0.552381	0.226194		1.01062	1		3.86998	0.0818999		0.604792	0.343559		0.544614	0.271357		0.594652	0.368028		0.144135	0.00203288	Down	0.262664	0.0904715		0.157496	0.0115246	Down	5.01001	14.2009	9.69969	3.45697	1.47088	2.47882	11.0226	6.50844	5.02193	12.2375	16.0629	15.5536	22.6822	5.70507	12.6035	NW_005403626.1	832	1981	+
TCONS_00064491	0.511531	0.395327		5.17142	0.00882902	Up	3.05551	0.109391		2.80081	0.11097		2.66619	0.0859432		1.68164	0.506738		0.866402	0.949003		1.85816	0.497767		1.09294	1		0.956769	0.969286		3.6341	2.56729	2.54722	0.330869	1.47149	1.22928	1.51865	0.287562	0.577554	0.38018	0.964368	0.0501027	0.444146	0.840605	1.5664	NW_005405147.1	1	1654	-
TCONS_00064524	inf	0.144957		2.12007	0.473023		5.03637	0.18468		14.3877	0.0955026		inf	0.0146413	Up	0.411552	0.571115		inf	0.55224		0.148988	0.39381		0.359592	0.838583		inf	0.88567		1.87614	5.15877	1.91948	0.667937	0	0	0	1.13441	0	0.451094	3.12778	0	0	0	0	NW_005406121.1	1905	2403	+
TCONS_00064910	10.7887	4.11106e-05	Up	0.054015	4.64022e-06	Down	0.0233672	2.14733e-07	Down	0.0460605	4.1872e-05	Down	0.591121	0.56294		2.29379	0.103967		25.0533	2.13749e-06	Up	1.18224	0.727427		0.513988	0.186463		12.9163	0.000265228	Up	2.64694	5.38635	2.18444	114.956	64.5477	34.5268	64.153	117.204	116.649	33.8352	40.556	81.5122	6.19875	2.28818	5.89515	NW_005419696.1	1	330	+
TCONS_00065054	1.90536	0.616938		0.567083	0.68895		0.240073	0.0172199	Down	0.372823	0.452126		1.09154	0.928452		2.35076	0.193201		4.52127	0.00735483	Up	1.53487	0.711306		0.650498	0.565522		2.994	0.390358		7.95287e-26	32.3659	2.03139	68.2225	7.17287e-09	20.279	25.3876	35.4993	36.4508	7.9938	0.0142891	40.8781	2.17261	0.0819227	24.1811	NW_005423631.1	1	415	+
TCONS_00065125	0.478589	0.219726		0.406215	0.339191		0.624785	0.709255		0.296782	0.195059		0.196455	0.0266975	Down	0.646446	0.61089		0.313252	0.106278		1.37714	0.678607		2.12221	0.382334		0.663807	0.529474		1.35385	1.66743	0.906245	3.08849	5.53128	4.52998	1.82376	1.03945	2.07126	2.40308	2.34893	3.46996	5.81928	8.47615	3.07376	NW_005425272.1	1	455	+
TCONS_00065179	0.809804	0.75889		1.71251	0.314725		0.881498	0.999014		0.567619	0.261016		1.40124	0.546605		1.92296	0.475141		1.5754	0.644806		3.04504	0.0254992	Up	1.58251	0.27605		2.47537	0.053746		7.14882	21.6551	7.89864	27.1129	23.2545	11.6905	3.11381	15.7551	7.97488	1.92096	6.54634	9.38878	12.6521	8.34163	1.02003	NW_005426834.1	33	524	+
TCONS_00065260	1.16375	0.723686		0.845428	0.716105		0.566428	0.183862		0.425031	0.0558794		0.997844	1		1.48704	0.289774		1.74572	0.172567		2.00413	0.0948595		1.33576	0.651769		2.36017	0.0357224	Up	10.8174	8.24016	7.31698	20.4572	14.2788	26.342	26.0075	6.93151	6.77905	8.25509	6.54467	11.0379	7.1967	7.54123	8.00068	NW_005428537.1	1	580	+
TCONS_00065279	4.36002	0.364063		0.0669468	0.192069		0.0231751	0.00670923	Down	0.0322771	0.0410127	Down	0.299349	0.570107		2.90641	0.278753		12.779	0.0309204	Up	2.11493	0.504298		0.72619	0.718561		9.34742	0.113874		0.473087	8.31639e-15	0.911235	9.10707	1.42928	33.7011	24.1139	23.2825	0.289304	2.04001	2.7904e-32	15.597	2.83969	9.51211e-65	1.03303	NW_005429234.1	35	660	+
TCONS_00065353	0.393366	0.00306213	Down	2.1809	0.0173265	Up	1.43076	0.250338		2.67635	0.00908703	Up	0.868986	0.629381		1.51213	0.521677		0.603102	0.108768		0.820409	0.609703		0.54206	0.326416		0.325969	0.000719713	Down	102.732	115.044	86.0184	25.8441	48.5737	35.3185	21.859	48.2897	72.4594	33.6414	37.446	44.3447	100.288	83.6981	115.222	NW_005430626.1	1	716	-
TCONS_00065420	16.8453	0.066759		1.6328	0.576535		1.2203	0.908154		0.733401	0.808207		27.6698	0.0644873		1.32908	0.661539		22.6322	0.0303995	Up	2.23683	0.446958		1.65827	0.703171		38.099	0.0564921		1.82257	13.884	1.68606	17.4394	0	5.40733	8.8274	1.70759	1.69823	3.84594	3.07462	1.65633	0.25931	0.271527	0	NW_005432266.1	59	425	-
TCONS_00065435	1.78266	0.0578897		0.287947	0.000754831	Down	0.129126	5.43689e-05	Down	0.217744	5.65073e-06	Down	0.519552	0.0271763		2.21707	0.0559723		4.00854	0.00183422	Up	1.33543	0.340185		0.599905	0.231485		2.40696	0.00166561	Up	15.0991	15.8887	31.8223	127.962	76.2552	87.7816	98.5161	147.084	109.238	75.5781	74.2632	36.1116	45.1078	34.1965	26.8925	NW_005432569.1	22	1057	-
TCONS_00065456	0.388184	0.157079		3.82612	0.0314472	Up	2.24578	0.184253		2.4508	0.165295		1.50225	0.442516		1.68578	0.57282		0.663754	0.520412		1.56692	0.614588		0.927079	0.974593		0.614638	0.49066		3.69835	3.88743	2.23935	1.25979	1.66362	0.879847	1.00999	0.982818	1.07425	0.906993	0.556634	0.616327	1.73805	2.52842	1.21906	NW_005432837.1	1	1105	-
TCONS_00065468	0.668882	0.326224		0.677472	0.549575		2.82209	0.161483		8.38064	0.0312498	Up	0.4602	0.0133758	Down	0.238326	0.0794529		0.162566	1.73713e-05	Down	0.0815464	0.0166371	Down	0.341053	0.249212		0.0555865	6.33483e-11	Down	7.72531	2.13491	13.8115	2.18063	0.274715	0.483429	0.29067	2.35404	3.02021	18.7154	8.32281	2.84766	17.1416	12.824	15.8783	NW_005432991.1	1	1125	-
TCONS_00065472	2.58321	0.066094		1.14803	0.759814		0.707467	0.390279		1.0538	0.934552		2.99085	0.0322245	Up	1.61741	0.233462		4.20929	0.00463062	Up	1.10055	0.835731		0.67216	0.363611		2.86746	0.0589059		11.6766	23.5521	15.3148	17.3418	5.74041	24.7991	38.5992	10.607	11.2766	8.71254	20.2683	7.84276	4.95746	4.20153	5.56421	NW_005433088.1	238	839	-
TCONS_00065509	0.470044	0.0360039	Down	1.17467	0.714012		0.992759	0.941451		0.973441	0.94256		0.558477	0.0915385		1.17788	0.684898		0.558839	0.187489		1.21807	0.657704		1.02567	1		0.577851	0.144053		22.5364	19.7363	24.1086	27.5752	19.9227	19.8563	27.0322	13.4614	12.8945	12.4027	21.4535	13.6452	32.8961	31.5415	38.6424	NW_005433635.1	1	897	+
TCONS_00065529	0.900655	0.720205		0.830159	0.561454		0.75264	0.403035		0.469848	0.0298018	Down	0.75624	0.330256		1.09761	0.697537		0.998044	0.910629		1.7804	0.0751051		1.60815	0.278775		1.62039	0.102079		56.367	51.7248	41.3116	127.468	73.9482	109.357	91.5935	31.2223	38.2857	46.1185	49.1169	53.3775	46.4774	66.9771	55.4358	NW_005433851.1	1	2103	+
TCONS_00065530	0.703842	0.49159		0.320116	0.200665		1.41542	0.769094		2.44056	0.640188		0.227777	0.014985	Down	0.225883	0.0860349		0.161923	0.00720029	Down	0.133169	0.0571613		0.589911	0.831664		0.0950507	0.00233027	Down	0	0.569696	5.51928	0	0	2.92098	0	1.78401	1.34175	9.87266	7.07601	0.392921	9.86775	6.72607	8.76414	NW_005433860.1	24	969	+
TCONS_00065544	0.681709	0.381744		0.400848	0.0157121	Down	0.464922	0.112393		0.350621	0.012106	Down	0.276572	0.033432	Down	0.852675	0.632209		0.588705	0.231835		1.14921	0.689766		1.34242	0.450665		0.789105	0.601673		17.4214	28.0666	8.331	33.7747	48.1343	64.6572	30.2353	27.6565	25.0386	33.4652	40.9717	34.4866	84.1451	55.8912	21.2709	NW_005433922.1	1	2923	-
TCONS_00065550	0.841902	0.587339		0.71499	0.335297		0.438753	0.0485693	Down	0.44713	0.0322158	Down	0.60928	0.117916		1.61705	0.229334		1.37655	0.42833		1.61154	0.169109		0.990663	0.985181		1.36974	0.323486		28.8096	23.548	21.4474	62.228	48.4059	50.5835	49.0725	36.4661	39.7639	24.177	35.4238	26.0325	33.7702	33.5854	36.4509	NW_005433938.1	352	3684	-
TCONS_00065560	0.702967	0.449419		0.764442	0.679404		3.08005	0.181887		24.8407	0.010575	Up	0.545457	0.149355		0.247306	0.107118		0.177158	0.00224755	Down	0.0310747	0.00590951	Down	0.124769	0.151642		0.0223277	1.59777e-07	Down	4.28357	1.65859	9.74626	0.636827	0	0	0.629629	1.03902	1.89812	11.2022	4.66562	1.59691	8.3535	6.27211	11.0557	NW_005433962.1	1	2725	-
TCONS_00065565	0.943267	0.902445		0.641042	0.534404		1.37899	0.684247		18.5203	0.0630078		0.610342	0.329064		0.463569	0.239033		0.443459	0.158165		0.0351285	0.00395616	Down	0.07518	0.0489652	Down	0.0335747	0.00017447	Down	1.71944	0.414745	5.05748	0.355901	0	0.115694	0.462653	1.42552	1.76528	3.66582	5.7021	0.436442	2.50451	3.47246	4.72854	NW_005433973.1	977	3488	-
XR_001351259.1	0.66748	0.226099		0.640446	0.247649		0.670823	0.431106		0.722286	0.464242		0.432648	0.0144398	Down	0.947625	0.825387		0.6403	0.232398		0.892692	0.773411		0.938586	0.953429		0.602174	0.153126		15.2121	17.351	12.5657	18.6782	22.0528	19.6645	16.7705	14.8735	17.1518	18.6164	18.2968	21.1886	27.6165	29.6841	31.7322	NW_005393077.1	1729875	1730681	-
XR_001351281.1	0.65996	0.927068		2.71172	0.708364		0.217947	0.14545		0.162128	0.0894537		1.79941	0.831761		12.4191	0.0338114	Up	8.29294	0.0696493		16.8021	0.0152263	Up	1.33777	0.858484		11.1665	0.0348297	Up	0.161021	0.295522	0.299349	1.09847	1.95466	1.66996	2.51139	0.268181	0.534996	0.160735	0.0842727	0	0.113758	0.228958	0	NW_005393179.1	965179	968964	-
XR_001351298.1	1.0009	0.993657		1.06877	0.833591		1.63479	0.158039		2.37697	0.0107384	Up	1.08345	0.768845		0.650031	0.181869		0.658702	0.192708		0.453187	0.0129892	Down	0.694852	0.411764		0.45826	0.00702567	Down	26.3019	26.6792	27.6441	9.03855	12.5711	11.6096	11.9531	10.8976	13.2203	19.5244	20.0616	23.3479	21.7207	19.9001	22.5066	NW_005393220.1	1315530	1319275	+
XR_001351327.1	0.974282	0.92327		0.80757	0.430452		1.71882	0.122216		2.34267	0.011622	Up	0.795872	0.347468		0.467008	0.0232652	Down	0.461056	0.0198733	Down	0.347412	0.000792174	Down	0.740838	0.508229		0.342588	0.000153794	Down	22.7565	30.555	30.6303	12.5694	10.419	12.4833	11.8999	11.184	12.7931	33.3938	28.4414	25.0484	28.4812	29.3309	33.4686	NW_005393321.1	573804	576630	+
XR_001351365.1	0	0.184641					0	0.984599		0	0.000237389	Down	0	0.213628		inf	0.97258		0.0319224	0.31368		inf	6.14937e-05	Up	105.323	0.00105561	Up	3.40646	0.156192		4.92778e-07	1.80434e-11	0.000379051	0.508295	3.57612	2.86209	0.0864592	7.0434e-12	2.86588e-09	0.00411576	3.35796e-16	3.27412e-15	9.33279e-14	1.8507	6.17204e-17	NW_005393409.1	4507461	4509419	+
XR_001351376.1	1.86808	0.209401		0.364911	0.0694025		0.237725	0.0113865	Down	0.201393	0.00749017	Down	0.689191	0.574886		1.52266	0.396089		2.87784	0.0456984	Up	1.8256	0.185028		1.1908	0.718933		3.44963	0.0245652	Up	1.13366	1.4523	0.998989	9.75614	3.16471	4.77942	4.99007	3.71875	2.82869	2.9112	2.75298	2.58356	1.49699	1.77156	1.22028	NW_005393439.1	587726	592290	-
XR_001351393.1	1.27916	0.413803		0.963516	0.896842		0.417973	0.0228253	Down	0.409971	0.00854406	Down	1.24806	0.447407		2.28875	0.0241462	Up	2.95906	0.00306584	Up	2.37103	0.007322	Up	1.02962	0.923363		3.05944	0.000350121	Up	21.4312	17.9932	19.0743	64.8833	37.688	37.3545	44.6765	36.3742	24.6558	13.5393	19.2946	17.7806	16.1326	14.5094	9.43329	NW_005393511.1	332633	343992	+
XR_001351429.1	2.67147	0.0166227	Up	0.452519	0.0587399		0.522721	0.244606		1.86272	0.292669		1.2234	0.684758		0.859682	0.605968		2.32443	0.116391		0.244715	0.00335068	Down	0.284059	0.0315196	Down	0.65895	0.483841		5.50525	3.9748	3.58286	1.54587	2.96555	2.26163	4.0843	4.84458	8.3717	5.58692	7.60135	10.6717	2.26329	3.67803	3.21324	NW_005393621.1	3008296	3009899	+
XR_001351432.1	0.680173	0.359679		0.235249	0.0103245	Down	0.251585	0.350888		0.615596	0.732123		0.16187	0.00033591	Down	0.940743	0.802678		0.650752	0.374912		0.386173	0.112172		0.411396	0.575713		0.264239	0.0110326	Down	0.512783	0.394993	3.30233	0.00142087	6.84572	1.28976e-05	1.62024e-08	1.93011	9.66505	5.21442	6.2586	4.37127	8.70106	6.88979	8.06159	NW_005393621.1	3019674	3021082	+
XR_001351459.1	1.82323	0.178701		0.229161	0.00563251	Down	0.160662	0.00161577	Down	0.266204	0.0324588	Down	0.42296	0.165684		1.40523	0.569483		2.5933	0.0709991		0.863842	0.753776		0.613776	0.403973		1.58745	0.364249		3.13859	2.44451	0.86878	4.50279	11.6053	6.42735	6.43011	10.64	9.82044	6.49307	9.27645	6.90099	3.58303	4.47077	4.69125	NW_005393714.1	358311	370126	+
XR_001351500.1	0.469062	0.350788		1.36045	0.671111		0.518468	0.303174		0.396719	0.12812		0.644169	0.514819		2.59854	0.133481		1.23551	0.729772		3.43733	0.0389594	Up	1.31843	0.652022		1.63848	0.371307		8.39126	7.08019	5.47985	18.4167	18.1873	14.9672	14.9245	9.09305	7.37754	7.78286	1.15372	3.8072	0	16.789	11.6282	NW_005393845.1	429314	429929	+
XR_001351506.1	2.62752	0.000441241	Up	0.187022	9.67143e-09	Down	0.0633174	0.00221712	Down	0.266411	0.0127244	Down	0.497645	0.00738346	Down	2.92574	0.12972		7.79946	0.0125129	Up	0.707948	0.242451		0.241384	0.0576343		1.88412	0.144638		27.9232	25.6185	29.1404	168.689	64.4104	73.8588	97.6034	396.011	372.071	130.376	119.796	118.859	45.6105	46.0079	51.8879	NW_005393866.1	635211	637222	+
XR_001351633.1	0.930349	0.787367		0.773986	0.364842		0.420247	0.020237	Down	0.471932	0.019938	Down	0.728255	0.20655		1.82928	0.0911435		1.72077	0.125135		1.65312	0.0962609		0.898833	0.808777		1.55269	0.102449		36.0397	37.2371	31.6144	79.6791	65.9701	71.5502	74.7244	55.9099	56.1326	32.6193	40.9153	38.975	38.1737	45.0248	40.2411	NW_005394309.1	332394	336117	+
XR_001351638.1	0.63443	0.18997		2.47497	0.00804821	Up	1.47821	0.396067		1.15181	0.673893		1.59004	0.128695		1.66498	0.169972		1.0667	0.774779		2.16161	0.0420572	Up	1.28791	0.655211		1.3841	0.348336		38.4137	25.0431	21.2217	30.5085	26.6283	13.3854	27.4717	8.37211	10.8559	9.04162	7.99754	11.1008	13.7703	20.8796	10.6486	NW_005394323.1	1765951	1768913	+
XR_001351674.1	1.69446	0.0750808		0.183984	3.93545e-07	Down	0.195283	0.0281747	Down	0.375282	0.0155933	Down	0.315216	0.00110101	Down	0.93127	0.666288		1.59789	0.46731		0.492594	0.0316646	Down	0.528072	0.30406		0.842319	0.576202		20.089	19.231	6.40269	28.4526	51.2433	35.3915	26.087	47.7773	80.9475	51.2507	72.4914	78.446	24.3745	43.5389	54.423	NW_005392972.1	851206	857221	-
XR_001351691.1	1.05069	0.919071		0.647334	0.348872		0.964639	0.993969		1.91936	0.290345		0.685632	0.409562		0.666085	0.370577		0.708791	0.444574		0.339614	0.0438008	Down	0.507972	0.325672		0.359988	0.056602		1.77719	4.0971	2.38605	1.03404	1.4521	1.72779	1.99446	1.99345	2.25049	3.69424	4.17928	2.75229	3.08976	4.14475	3.09455	NW_005394602.1	23345	24884	+
XR_001351700.1	1.54312	0.205024		0.659359	0.235417		0.404105	0.0357619	Down	0.458376	0.29135		1.0312	0.950433		1.61712	0.261738		2.52752	0.0254023	Up	1.44543	0.559969		0.892522	0.880643		2.2518	0.270725		14.2216	9.26078	11.7479	12.1487	48.0758	13.114	20.537	21.8884	20.6153	16.3831	16.0759	11.8929	9.0734	8.76712	11.5689	NW_005394661.1	1	4050	-
XR_001351706.1	inf	0.0916465		0.213072	0.44247		0.982261	0.861911		0.0714128	0.0423282	Down	inf	0.19766		0.219565	0.507849		inf	0.0254258	Up	3.00939	0.311884		13.6129	0.0610379		inf	0.000589003	Up	0.00344455	0.0295585	2.34622	0.325909	10.1955	25.4058	1.66563	0.0223765	0.701785	9.78462	0.000440386	0.0011891	4.47111e-06	0.00541415	0.00714237	NW_005394682.1	17796	19718	+
XR_001351765.1	1.08134	0.952065		1.52336	0.626317		0.435402	0.184141		0.425187	0.227816		1.67172	0.562427		3.48673	0.0551207		3.80271	0.0494621	Up	3.60696	0.0713646		1.02395	0.912225		3.958	0.0595536		1.1586	1.16685	0.755566	3.06513	1.63268	2.26461	4.17615	0.88723	0.975649	0.573697	0.382792	0.696904	0.512376	0.36526	0.717493	NW_005394938.1	17823	23197	+
XR_001351773.1	1.74015	0.269584		1.41724	0.419599		0.923757	0.800138		0.682414	0.413363		2.49406	0.0501164		1.52201	0.315912		2.67342	0.0472585	Up	2.08734	0.0987461		1.36168	0.618592		3.6627	0.00541906	Up	4.34709	3.33874	2.10149	3.94683	4.9469	4.82707	5.33791	2.07638	1.22716	1.98477	1.59809	2.04246	0.936062	1.71226	0.657455	NW_005394969.1	172197	176766	+
XR_001351797.1	0.725509	0.229429		0.976509	0.955779		0.707795	0.318418		0.498227	0.0304982	Down	0.716327	0.181639		1.37109	0.321134		1.0056	0.942635		1.97104	0.0235897		1.42893	0.373565		1.44366	0.166278		132.141	137.975	91.4811	169.458	291.942	237.489	201.211	79.7588	119.278	103.728	103.572	97.4834	117.642	165.893	146.746	NW_005393001.1	5217	8882	+
XR_001351807.1	1.31902	0.534901		0.759384	0.543272		0.28961	0.00805385	Down	0.360655	0.0245867	Down	1.01483	1		2.60538	0.0314156	Up	3.48052	0.00606241	Up	2.12165	0.0752732		0.810201	0.66403		2.83013	0.0136361	Up	9.08541	8.07123	10.3921	30.5016	25.3279	19.7107	28.3883	22.4557	21.0801	11.5429	10.6282	8.27379	9.0043	7.44048	7.17204	NW_005395165.1	247185	248804	-
XR_001351882.1	0.724296	0.382		1.09808	0.83291		0.428261	0.0629301		0.351823	0.00764738	Down	0.80416	0.539766		2.55742	0.0490614	Up	1.86826	0.143213		3.14491	0.00234574	Up	1.21775	0.804874		2.29881	0.0158685	Up	5.18585	3.61058	4.50803	12.4375	11.5371	13.282	18.4662	4.1231	4.46797	3.47354	3.24954	3.38358	3.7832	6.78721	3.69837	NW_005395690.1	107013	115057	-
XR_001351900.1	0.25963	0.0389141	Down	0.946072	0.993717		inf	0.0614192		2.17133	0.596499		0.246245	0.0483606	Down	0	0.0475122	Down	0	1.81578e-05	Down	0.44172	0.55424		inf	0.340041		0.115388	0.0102806	Down	0	2.6113	0.783246	0.222304	0.103171	1.18539	0	0	0	0	0.781899	2.15207	1.31895	5.51467	4.67401	NW_005393027.1	942816	943587	-
XR_001351938.1	0	0.0811238		inf	0.0410902	Up	30.1897	0.237483		0.892792	0.978019		3.09151	0.525863		inf	0.206214		0.103429	0.402526		inf	0.0443145	Up	33.2332	0.243994		3.53104	0.528007		1.2885e-17	80.4446	0.950152	86.545	2.46498e-16	0.000285795	2.66203	5.83024e-08	1.77761e-05	3.084e-28	0.00869791	2.08817e-21	1.32011e-37	21.7309	8.80202e-08	NW_005396170.1	24508	25211	+
XR_001351976.1	0.994493	0.990991		1.5871	0.161848		4.71364	0.00027656	Up	7.40939	2.73487e-06	Up	1.59699	0.125627		0.334372	0.00865842	Down	0.336709	0.00920019	Down	0.215989	0.000393446	Down	0.643542	0.524282		0.217094	0.000237524	Down	8.26027	9.92221	8.27706	1.19178	1.04815	1.26396	1.00686	1.25287	1.67982	3.93475	5.22716	4.7086	4.42786	3.9805	5.82721	NW_005396869.1	157635	166002	-
XR_001351991.1	0.941361	0.932176		1.12466	0.716434		3.06453	0.00331139	Up	3.6271	0.000705963	Up	1.07961	0.86069		0.362611	0.014142	Down	0.347108	0.120744		0.311692	0.00458248	Down	0.860096	0.898636		0.297693	0.0992885		26.9271	20.3705	23.616	5.26385	6.84862	7.08467	3.12472	8.05647	4.53352	25.1805	10.9189	16.0666	34.0941	7.65732	14.2654	NW_005397354.1	4510	10220	+
XR_001352016.1	1.13166	0.643014		1.02701	0.9164		0.530296	0.066777		0.51324	0.0348959		1.17683	0.495647		1.92496	0.0451707		2.19903	0.0162305	Up	2.01486	0.0186598	Up	1.04065	0.980695		2.29987	0.00180796	Up	594.792	447.422	412.337	786.911	1204.09	740.482	1127.16	557.328	480.596	320.148	386.265	466.163	316.294	396.586	344.404	NW_005400215.1	18623	21056	-
XR_001352022.1	0.756739	0.366941		0.607314	0.143403		0.586386	0.237514		0.593344	0.175507		0.465172	0.0127495	Down	1.02815	0.959834		0.788229	0.452759		1.03012	0.93571		0.998886	0.926057		0.787855	0.452774		18.8368	26.0225	16.8973	29.0375	37.8481	33.8219	24.5438	23.1334	28.1253	28.5732	24.3465	30.8707	39.5528	37.4965	35.9712	NW_005404781.1	510	1280	-
XR_001352025.1	0.842305	0.539055		0.500197	0.0398349		0.183091	0.0103098	Down	0.275153	9.84314e-05	Down	0.4255	0.00101411	Down	2.71936	0.0916753		2.31718	0.128124		1.83733	0.048587		0.675031	0.462544		1.55922	0.102953		42.2178	103.243	103.602	273.314	361.769	261.208	199.219	451.994	297.474	90.4459	134.773	196.806	180.91	191.857	135.957	NW_005428423.1	97	608	+
XR_314735.2	0.717876	0.789355		0.439882	0.401437		0.786057	0.657591		0.175858	0.00470735	Down	0.316731	0.457893		0.562943	0.697399		0.40516	0.619554		2.52629	0.0821821		4.44196	0.0327835	Up	1.81723	0.423469		0.235261	0.421828	0.313965	1.67649	2.45159	1.19266	0.981054	0.105532	0.0720727	0.253167	0.198432	1.40138	0.107038	2.41751	0.108059	NW_005392867.1	571952	577311	-
XR_314845.2	1.33918	0.648314		0.279208	0.0912216		0.102946	0.013501	Down	0.206858	0.0393676	Down	0.381466	0.402157		2.67487	0.183162		3.64415	0.120867		1.35824	0.613714		0.506545	0.35708		1.84415	0.391894		0.485977	0.519011	0.386881	3.7812	1.13819	1.6501	1.36574	4.75345	2.77145	1.76539	1.29184	1.01965	2.40716	0.281492	0.339723	NW_005393504.1	3707697	3712800	+
XR_314883.2	1.28578	0.566591		0.258076	0.00861453	Down	0.365382	0.28354		0.28958	0.0371017	Down	0.333244	0.0416095	Down	0.703339	0.474437		0.914192	0.817468		0.898477	0.804547		1.26789	0.638061		1.16336	0.774355		1.7927	4.6815	1.39291	13.3749	7.61395	5.00771	4.0797	1.55958	9.46631	4.1519	11.5436	9.21343	2.74361	9.42375	7.71927	NW_005393708.1	3259972	3262039	-
XR_314934.1	4.69404	0.269707		0.548578	0.654988		0.603216	0.662561		0.221243	0.138748		2.60961	0.630255		0.903077	0.993598		4.26734	0.326863		2.4927	0.293666		2.72766	0.351791		11.7422	0.0273931	Up	0.927415	0.527018	0.179717	2.69757	2.82737	1.95873	1.95476	0.382401	0.261489	0.59129	1.054	1.02224	0.267004	0.26933	0	NW_005394127.1	2338523	2343357	-
XR_314947.1	1.55819	0.985302		0	0.837032		0	0.112985		0	0.0439441	Down	0	0.93409		6.69155	0.279579		10.5103	0.242977		10.8145	0.137155		1.6	0.793564		17.3294	0.113981		0	0	0	3.44546	0.818351	1.13801	2.24113	0.489135	0.254841	0.200321	0	0.21547	0	0	0.298812	NW_005394196.1	458238	459161	-
XR_315020.2	1.11356	0.869566		0.413857	0.298637		1.87364	0.32109		2.16916	0.342787		0.469388	0.152686		0.2168	0.116563		0.246411	0.0162113	Down	0.191092	0.113874		0.883064	1		0.216744	0.0159315	Down	2.27937	1.59496	1.39671	0.794932	0.690089	0.898211	0	1.03745	0.708013	7.14051	2.62474	0.75081	4.79218	1.41426	3.48166	NW_005394873.1	1171070	1172846	-
XR_315097.2	1.31631	0.45675		0.795451	0.550124		0.335365	0.0178814	Down	0.668469	0.339589		1.05927	0.885498		2.35524	0.0525361		3.1407	0.0132581	Up	1.19921	0.648503		0.508325	0.158357		1.59355	0.22755		7.72189	11.6733	9.17456	11.635	16.7093	13.1731	13.6457	22.3489	23.1595	8.75487	9.44142	11.6541	8.14538	7.58485	7.35564	NW_005395654.1	751486	754091	-
XR_315147.2	0.992748	0.983347		1.05323	0.899389		0.531571	0.0943862		0.489452	0.0393931	Down	1.05826	0.877506		1.97246	0.0644005		1.97988	0.0621127		2.16955	0.0204224	Up	1.09293	0.844649		2.1754	0.0112659	Up	5.54694	5.0851	6.26631	12.1099	12.1039	9.73515	11.6291	6.22227	7.0207	4.3487	5.01947	4.06461	4.62278	4.57028	4.61171	NW_005396746.1	33153	42450	-
XR_315148.1	inf	0.513499		1.92622	0.749456		0.247456	0.158363		1.29428	0.919645		inf	0.261821		7.73948	0.0517179		inf	0.00249617	Up	1.48773	0.883114		0.190897	0.125624		inf	0.418999		0.860165	0.78236	0.413834	0.292042	0.529075	0.842002	5.33961	0.522693	1.67499	0.640952	1.09207e-23	0.222219	1.60093e-30	3.02153e-20	1.55732e-41	NW_005396771.1	16961	18956	+
[truncated: 1 more columns]
