# Supplementary material for: Identification of the Key Genes Associated with the Yak Hair Follicle Cycle
Source: Genes (Basel). 2021 Dec 23;13(1):32. doi: 10.3390/genes13010032 (PMC8774716; doi:10.3390/genes13010032)
Supplement: Supplementary file 1 [file genes-13-00032-s001.zip › supplementary materials/Table S3.xlsx]

## Sheet: Sheet1
Primers
Gene Name	Forward primer	Reverse primer	product size	TM (℃）
CUX1	GAAGCAGTTCCTCTCAGACG	GAATCCGAGTGGTGATGTTAC	152	60
BMP4	AGCCTTTCCAGCAAGTTTGT	GACCATCAGCATTCGGTTAC	112	60
UCK2	GAACGAGGTGGACTATCGCC	TGTCAAAGGCATCTGGGTGA	134	60
LEF1	TGTCAACTCCAAACAAGGCAT	ATACACAGGCTGACCTTGCC	127	60
BAMBI	TCTTTGGAGTGCTGTCACGAA	GATACCTGTTCCCTTGTCCTGA	100	60
MSX2	GCTGGTCAAACCCTTCGAGA	GTGGGGCTCATGTGTCTTGG	114	60
WNT5A	ATTCTTGGTGGTCGCTAGGT	ACTCCTTGATGCCCGTCTTG	180	60
HOXC13	GAAGTCTCCCTTTCCAGACGTGG	TTGGTGATGAACTTGCTGGCT	142	60
DLX3	GAAGCCCAAGAAGGTCCGAAA	AACCAGATTTTCACCTGCGTCT	159	60
FOXN1	CTACCTCCCCTCACCTGATGT	GTAGCGACACCATCACCCA	148	63
OVOL1	GCCTTCGGAACTCCAGCTAT	ATCCCCCAGTGTCACCTTCAT	143	60
KRT32	TGAGGTTGATGCTGTGTCCC	TGGTTAAGCTCTTCCATCTGCT	135	60
KRT35	GGACTGCAAGCTCCCTTGT	AGTCACACTCAGAACCGGC	165	60
KRT82	ACTGTCCAGAGGGTGAAGAG	ATGAAGTTCCACTTGGTCTCC	131	60
TCONS_00028458	GAAGCCAGCCATATAAAGGC	AGAAGCAGAAGCACCAGGAG	95	60
TCONS_00000090	CTGCCATTTATGAAAGCCTC	ACAGCAACTGGTAACAAATCC	181	60
XR_001351807.1	AAAAGCAACAGGGAAACTCAG	GCAGCAAGCATAAATAACAGG	131	60
TCONS_00009331	CTTCTCACCCATTTTTCCTCT	TGCACACAGAATTTTTCCATT	130	60
TCONS_00039956	TGAAAACTGAACACTCGGTC	GCAATGAAAACCAGATAGGTC	183	60
TCONS_00063735	TGTGAGGGGTGAGATAGTGAC	ACCCTGAAAACGAACCTCTT	173	60
β-actin	GCAGGTCATCACCATCGG	CCGTGTTGGCGTAGAGGT	158	60
GAPDH	GAGAAACCTGCCAAGTATGA	CGAAGGTAGAAGAGTGAGTG	139	60
