# Supplementary material for: Identification of the Key Genes Associated with the Yak Hair Follicle Cycle
Source: Genes (Basel). 2021 Dec 23;13(1):32. doi: 10.3390/genes13010032 (PMC8774716; doi:10.3390/genes13010032)
Supplement: Supplementary file 1 [file genes-13-00032-s001.zip › supplementary materials/Table S4.xls]

## Sheet: 9-module_gene infotblue-Oct
	id	moduleColor	GS.Oct	p.GS.Oct
CRIP3	CRIP3	black	0.129688	0.645043
SLCO1A2	SLCO1A2	brown	-0.182939	0.514017
TRPM8	TRPM8	turquoise	0.621633	0.0133627
LOC106700549	LOC106700549	yellow	-0.375472	0.167855
LOC102267253	LOC102267253	brown	-0.159062	0.571239
RYR2	RYR2	yellow	-0.393203	0.147079
RGSL1	RGSL1	green	-0.369176	0.175675
LOC102270098	LOC102270098	brown	-0.546532	0.0350252
LOC102269031	LOC102269031	turquoise	0.456539	0.087148
LOC102266632	LOC102266632	turquoise	-0.27803	0.31569
MEP1B	MEP1B	pink	0.411734	0.12729
TEX15	TEX15	brown	-0.23004	0.409486
SLC4A5	SLC4A5	blue	-0.455819	0.0877119
MYLK4	MYLK4	green	-0.381227	0.160911
DMRTA1	DMRTA1	black	-0.0947835	0.736867
GABRR3	GABRR3	brown	-0.116111	0.680278
POU6F2	POU6F2	turquoise	-0.373956	0.169716
SALL4	SALL4	brown	0.116883	0.678259
SLC1A2	SLC1A2	blue	-0.325838	0.235948
PPM1E	PPM1E	yellow	0.0754352	0.78932
TREML1	TREML1	blue	0.641496	0.00994628
LOC102276855	LOC102276855	turquoise	-0.255224	0.358589
CEP295NL	CEP295NL	yellow	-0.504659	0.0550426
LOC102264663	LOC102264663	turquoise	-0.196782	0.482096
KIAA1024L	KIAA1024L	blue	0.0461249	0.870339
DLL3	DLL3	blue	0.564741	0.0282769
TG	TG	turquoise	0.268195	0.333811
DGKI	DGKI	blue	0.250684	0.367494
ADAMTS8	ADAMTS8	red	-0.502393	0.0563233
LOC102282103	LOC102282103	brown	0.0329314	0.90725
ANO5	ANO5	green	-0.165581	0.555356
LOC102266072	LOC102266072	brown	0.239966	0.388992
FAM228A	FAM228A	brown	0.258311	0.352601
VSTM2A	VSTM2A	turquoise	-0.214594	0.442469
CELF5	CELF5	brown	-0.230641	0.408229
SLC4A8	SLC4A8	yellow	-0.109118	0.698676
SAMD3	SAMD3	green	-0.39798	0.141792
FOXG1	FOXG1	turquoise	-0.314175	0.254116
LOC102278401	LOC102278401	blue	-0.499243	0.0581389
DNAH1	DNAH1	brown	0.0530984	0.850924
PHF7	PHF7	yellow	-0.419577	0.119492
SIX4	SIX4	brown	-0.437488	0.102929
DGKB	DGKB	yellow	-0.380569	0.161695
TEKT5	TEKT5	blue	0.488723	0.0645136
ZIC3	ZIC3	brown	-0.225204	0.419673
LOC102278808	LOC102278808	yellow	-0.200124	0.474535
SYCP2L	SYCP2L	turquoise	-0.0494766	0.860998
GTF2A1L	GTF2A1L	blue	0.0496347	0.860558
MAP9	MAP9	brown	-0.264699	0.340392
CDCP2	CDCP2	turquoise	-0.286389	0.300746
OPCML	OPCML	blue	-0.337964	0.217938
LOC106701178	LOC106701178	turquoise	-0.172599	0.538471
MYRF	MYRF	blue	0.568867	0.0268948
HTR4	HTR4	brown	0.216223	0.438929
MUC4	MUC4	brown	0.124199	0.659211
THSD7A	THSD7A	yellow	-0.429194	0.110386
P2RX6	P2RX6	green	-0.273309	0.324316
POPDC2	POPDC2	green	-0.261208	0.347035
LHX8	LHX8	red	-0.305319	0.268468
LOC102277099	LOC102277099	blue	0.749414	0.00129853
MYO3B	MYO3B	yellow	-0.428475	0.111049
FREM2	FREM2	yellow	-0.299264	0.278556
CLRN2	CLRN2	brown	0.184379	0.510651
WDR66	WDR66	turquoise	-0.439615	0.101075
F5	F5	yellow	-0.4534	0.0896225
TRAM1L1	TRAM1L1	yellow	-0.377789	0.165036
CPN1	CPN1	turquoise	0.0514771	0.855431
TENM1	TENM1	turquoise	-0.60183	0.0176107
LOC102271463	LOC102271463	yellow	-0.0557976	0.84343
LOC102270677	LOC102270677	brown	-0.236504	0.396077
LOC102281108	LOC102281108	blue	0.468455	0.0781972
DNAH12	DNAH12	yellow	-0.445499	0.0960677
MFSD2B	MFSD2B	blue	0.396221	0.143724
DNAH10	DNAH10	blue	0.685132	0.00482235
METTL21C	METTL21C	turquoise	-0.280024	0.312087
LOC102269070	LOC102269070	green	-0.281946	0.308636
ADAMDEC1	ADAMDEC1	green	-0.297878	0.280895
DNMT3L	DNMT3L	red	-0.359787	0.187772
LOC102280292	LOC102280292	yellow	-0.344038	0.209253
LOC102273962	LOC102273962	yellow	-0.220153	0.430447
ARMC4	ARMC4	yellow	-0.351665	0.198664
SLC6A18	SLC6A18	turquoise	0.231213	0.407035
LOC102270218	LOC102270218	yellow	-0.19968	0.475535
AP3B2	AP3B2	yellow	-0.137019	0.626298
KLF8	KLF8	blue	-0.30958	0.261503
LOC102273840	LOC102273840	green	-0.318112	0.24789
LOC102267198	LOC102267198	blue	-0.55009	0.0336205
SULT4A1	SULT4A1	pink	0.552462	0.0327077
CDHR4	CDHR4	turquoise	-0.2118	0.448575
LOC102285566	LOC102285566	blue	-0.517454	0.0482085
NRG3	NRG3	red	-0.322542	0.240998
KCNN2	KCNN2	blue	-0.403612	0.135724
LOC102282544	LOC102282544	grey	-0.133631	0.634938
AHSG	AHSG	turquoise	0.0294022	0.917156
CNIH3	CNIH3	turquoise	-0.311725	0.258038
NAALADL1	NAALADL1	black	-0.155564	0.579842
MEIOB	MEIOB	turquoise	-0.445261	0.0962672
IRS4	IRS4	turquoise	-0.23389	0.401471
NGB	NGB	turquoise	-0.0188019	0.946974
CRHR2	CRHR2	turquoise	-0.423084	0.116113
NALCN	NALCN	blue	-0.62603	0.012538
EPHA8	EPHA8	blue	0.247649	0.373514
LOC102283812	LOC102283812	blue	0.482011	0.0688363
LOC102283574	LOC102283574	green	-0.165128	0.556455
DMXL2	DMXL2	turquoise	-0.5484	0.0342824
POLN	POLN	brown	-0.148087	0.598401
LSAMP	LSAMP	turquoise	-0.347363	0.204593
GRK7	GRK7	black	-0.194766	0.486684
CFAP44	CFAP44	yellow	-0.35123	0.199258
LOC102266095	LOC102266095	turquoise	-0.444767	0.0966813
LOC106700824	LOC106700824	red	0.0633001	0.822668
UNC5D	UNC5D	brown	0.178033	0.525557
ERICH3	ERICH3	turquoise	-0.336064	0.2207
GALNT13	GALNT13	brown	0.0353181	0.900557
TBX19	TBX19	brown	-0.194495	0.487304
ANKS4B	ANKS4B	brown	-0.432231	0.107613
KIAA0895	KIAA0895	yellow	-0.464243	0.0812829
LOC102285956	LOC102285956	brown	-0.0528912	0.8515
DSCAML1	DSCAML1	turquoise	0.476646	0.0724387
FAM163A	FAM163A	brown	0.144715	0.606847
KCNK10	KCNK10	blue	0.732596	0.00189433
SNX31	SNX31	turquoise	-0.551868	0.0329343
KIAA1919	KIAA1919	yellow	-0.0160217	0.954807
SLC25A48	SLC25A48	blue	0.512247	0.0509099
FOXP2	FOXP2	yellow	-0.514651	0.0496493
VEPH1	VEPH1	green	-0.466441	0.079662
PCDH17	PCDH17	yellow	-0.271982	0.326765
LOC102282508	LOC102282508	grey	-0.338074	0.217778
ADAMTS13	ADAMTS13	brown	0.480677	0.0697197
CDK15	CDK15	blue	-0.520695	0.0465817
CCDC151	CCDC151	red	-0.225103	0.419886
TKTL1	TKTL1	brown	0.100206	0.722348
GJA9	GJA9	brown	-0.324485	0.238013
LTA	LTA	green	-0.218247	0.434551
SCML1	SCML1	red	-0.106691	0.705099
LOC102277360	LOC102277360	yellow	-0.380488	0.161792
LRRC31	LRRC31	turquoise	-0.138385	0.622831
COL9A1	COL9A1	turquoise	-0.333717	0.224144
WDR87	WDR87	brown	-0.448382	0.0936796
ALPK2	ALPK2	green	-0.27413	0.322806
POLQ	POLQ	blue	0.592524	0.0199335
SLC25A21	SLC25A21	blue	-0.541112	0.0372493
ASB15	ASB15	green	-0.187659	0.503026
COL9A3	COL9A3	turquoise	-0.179907	0.521135
DYDC2	DYDC2	blue	0.632469	0.011402
KCNT2	KCNT2	blue	-0.413019	0.125989
VGLL2	VGLL2	green	-0.138363	0.622886
ADGRF1	ADGRF1	brown	-0.114704	0.683969
LOC102286267	LOC102286267	yellow	-0.361797	0.185138
PTPRO	PTPRO	green	-0.440334	0.100454
LOC102265878	LOC102265878	brown	0.297209	0.28203
CEP85L	CEP85L	yellow	-0.224683	0.420778
MROH7	MROH7	brown	0.053026	0.851125
LOC102270606	LOC102270606	turquoise	-0.245742	0.377324
A2ML1	A2ML1	blue	0.346882	0.205263
PRKG1	PRKG1	yellow	-0.245287	0.378236
PCDH19	PCDH19	yellow	-0.181029	0.518495
ATP1B4	ATP1B4	green	-0.163878	0.559488
ALK	ALK	brown	-0.125498	0.655847
NRXN1	NRXN1	yellow	-0.451298	0.0913066
CDX1	CDX1	brown	-0.0636538	0.821692
ZMAT1	ZMAT1	turquoise	-0.378519	0.164154
GRIN3A	GRIN3A	red	-0.361683	0.185287
AQP8	AQP8	blue	0.490864	0.0631771
DCST1	DCST1	blue	0.568369	0.0270589
LGALS12	LGALS12	turquoise	-0.0180144	0.949192
KLHL31	KLHL31	green	-0.211193	0.449905
SFTPB	SFTPB	blue	0.703802	0.00340917
RAB42	RAB42	blue	-0.619481	0.0137814
TET1	TET1	yellow	-0.452217	0.0905674
RAB3B	RAB3B	brown	0.350468	0.200302
GRIA2	GRIA2	red	-0.324523	0.237954
PRND	PRND	red	-0.264846	0.340113
LOC102279488	LOC102279488	yellow	-0.335976	0.220829
KRT222	KRT222	grey	-0.51059	0.051792
COL2A1	COL2A1	blue	-0.361519	0.185502
LOC102268722	LOC102268722	blue	-0.464763	0.0808971
JAKMIP2	JAKMIP2	blue	-0.545383	0.035488
PROX1	PROX1	turquoise	-0.495029	0.0606347
BSND	BSND	pink	0.609007	0.0159659
GPC2	GPC2	blue	0.706246	0.00325175
WT1	WT1	turquoise	-0.203847	0.466179
FAM71E2	FAM71E2	pink	0.762097	0.000957976
AJAP1	AJAP1	yellow	-0.336635	0.219868
TMEM132B	TMEM132B	yellow	-0.363545	0.182867
LOC102275048	LOC102275048	yellow	-0.395454	0.144571
GPRIN1	GPRIN1	blue	0.642345	0.00981712
SDSL	SDSL	green	-0.228688	0.412321
KNDC1	KNDC1	turquoise	0.0492723	0.861567
LOC102279483	LOC102279483	turquoise	-0.54997	0.0336669
FERD3L	FERD3L	turquoise	-0.181592	0.517173
SLC8A3	SLC8A3	turquoise	-0.38788	0.153125
CNTNAP4	CNTNAP4	turquoise	-0.477133	0.0721067
BICD1	BICD1	blue	-0.596169	0.0189974
HBM	HBM	red	-0.185687	0.507603
SAMD5	SAMD5	brown	-0.196058	0.483742
LOC102287857	LOC102287857	blue	-0.374032	0.169623
MYO16	MYO16	turquoise	-0.321156	0.243141
ZSWIM5	ZSWIM5	grey	0.141489	0.614973
CUBN	CUBN	turquoise	-0.404195	0.135107
TMPRSS9	TMPRSS9	blue	0.33409	0.223594
ALAS2	ALAS2	red	-0.189073	0.499753
RGS7	RGS7	turquoise	-0.132038	0.639013
LOC102284868	LOC102284868	green	-0.0989776	0.725629
PAPPA2	PAPPA2	blue	-0.506248	0.0541576
CACNA1D	CACNA1D	yellow	-0.30658	0.266394
ARFGEF3	ARFGEF3	yellow	-0.360441	0.186913
TMPRSS11D	TMPRSS11D	brown	-0.177716	0.526307
SHISA7	SHISA7	blue	0.795687	0.000388817
LUZP2	LUZP2	turquoise	-0.464591	0.0810249
FSD1L	FSD1L	yellow	-0.262287	0.344973
NTM	NTM	yellow	-0.520068	0.0468933
LOC102287495	LOC102287495	red	-0.260487	0.348416
WDR88	WDR88	blue	0.406604	0.132574
OTOG	OTOG	blue	0.673429	0.00592159
LOC102284405	LOC102284405	yellow	-0.0402675	0.886699
FAM216B	FAM216B	turquoise	-0.240886	0.387121
TMEM132E	TMEM132E	red	-0.238654	0.39167
LOC102281207	LOC102281207	blue	0.765804	0.000873461
SPTA1	SPTA1	blue	-0.482347	0.0686152
LOC102287662	LOC102287662	brown	0.0975516	0.729444
CHRNA7	CHRNA7	brown	0.100045	0.722776
LOC102275234	LOC102275234	brown	-0.0592416	0.833886
NLRP3	NLRP3	green	-0.4422	0.0988533
NPAS3	NPAS3	turquoise	-0.311823	0.257881
CCDC81	CCDC81	blue	0.915304	1.72e-06
ASIC4	ASIC4	brown	0.0370436	0.895723
DNAH11	DNAH11	brown	0.225987	0.418013
TMEM202	TMEM202	brown	0.417025	0.121992
TDRD6	TDRD6	blue	0.28863	0.296811
LOC102265847	LOC102265847	green	-0.168793	0.5476
KEL	KEL	brown	0.171407	0.541324
DPP10	DPP10	turquoise	-0.444529	0.0968815
MYO7A	MYO7A	blue	-0.459346	0.0849779
LOC102266090	LOC102266090	blue	0.120203	0.669592
TRHDE	TRHDE	yellow	-0.385734	0.155608
LOC106701492	LOC106701492	brown	-0.1068	0.704809
SHD	SHD	turquoise	-0.267793	0.334564
LOC102266810	LOC102266810	blue	0.466955	0.0792867
LOC102278882	LOC102278882	green	-0.182443	0.515179
TMEM71	TMEM71	blue	-0.356238	0.192482
LOC102280345	LOC102280345	green	-0.250689	0.367484
OMG	OMG	green	-0.321394	0.242772
KIAA1549L	KIAA1549L	brown	0.0255626	0.927947
ARID3C	ARID3C	blue	0.539285	0.0380219
KCNA2	KCNA2	yellow	-0.304586	0.269677
FNDC5	FNDC5	turquoise	-0.393035	0.147267
KIAA1683	KIAA1683	turquoise	-0.282876	0.306975
CORIN	CORIN	brown	-0.150551	0.592258
LCNL1	LCNL1	brown	-0.145017	0.606091
RBFOX1	RBFOX1	red	-0.277112	0.317357
ADGRE3	ADGRE3	green	-0.237941	0.393128
KLHL6	KLHL6	turquoise	-0.597879	0.01857
CROCC2	CROCC2	yellow	-0.123479	0.661076
LOC102282768	LOC102282768	brown	0.398397	0.141336
PTCHD1	PTCHD1	turquoise	-0.352466	0.197572
RUNDC3B	RUNDC3B	turquoise	-0.479119	0.0707618
LOC106701751	LOC106701751	brown	-0.186054	0.506752
LOC102265550	LOC102265550	yellow	-0.520287	0.0467845
KCNQ3	KCNQ3	yellow	-0.341962	0.212195
SCTR	SCTR	blue	0.420842	0.118265
TREM1	TREM1	green	-0.34464	0.208404
LOC102281884	LOC102281884	grey	-0.234757	0.399679
SLC12A3	SLC12A3	blue	0.072465	0.797454
CACNG2	CACNG2	blue	0.801531	0.000326889
LOC102271301	LOC102271301	brown	-0.115761	0.681197
CCDC160	CCDC160	blue	-0.67008	0.00626991
GP5	GP5	brown	0.263084	0.343455
ABCC6	ABCC6	turquoise	-0.31766	0.248601
HOXC12	HOXC12	brown	-0.0533782	0.850147
TRDN	TRDN	green	-0.164754	0.55736
SORCS3	SORCS3	yellow	-0.254308	0.360376
LOC102279569	LOC102279569	brown	-0.264547	0.340679
DPYSL5	DPYSL5	blue	0.459923	0.0845363
SOGA3	SOGA3	yellow	-0.418028	0.121005
OAS2	OAS2	turquoise	-0.199796	0.475274
LOC102283914	LOC102283914	turquoise	-0.197844	0.479686
LOC102275784	LOC102275784	grey	-0.388432	0.15249
HSD17B3	HSD17B3	turquoise	-0.183424	0.512883
CFAP221	CFAP221	blue	0.60153	0.017682
IL17REL	IL17REL	brown	-0.133331	0.635703
SAMD13	SAMD13	red	-0.418851	0.120199
COL11A2	COL11A2	turquoise	0.0869071	0.758104
LOC102276893	LOC102276893	brown	-0.231511	0.406414
CTNND2	CTNND2	brown	0.027266	0.923158
LOC102278314	LOC102278314	yellow	-0.0285472	0.919558
LOC102286694	LOC102286694	yellow	0.237406	0.394226
CCDC136	CCDC136	yellow	-0.169824	0.545121
RGS13	RGS13	green	-0.213761	0.444285
LOC102278633	LOC102278633	yellow	-0.412247	0.126769
LOC102269954	LOC102269954	brown	0.0829944	0.768714
MAB21L1	MAB21L1	turquoise	-0.604079	0.0170819
HEPH	HEPH	blue	-0.591966	0.0200798
LOC102272130	LOC102272130	turquoise	-0.349429	0.201731
PRSS35	PRSS35	black	-0.252456	0.364005
LOC102267745	LOC102267745	green	-0.361948	0.184941
LPO	LPO	black	-0.0422766	0.881082
ANGPTL7	ANGPTL7	turquoise	-0.253834	0.361301
ARPP21	ARPP21	green	-0.209325	0.454017
CDH7	CDH7	turquoise	-0.422579	0.116596
CXCL11	CXCL11	blue	-0.30025	0.276897
IGSF11	IGSF11	turquoise	-0.403749	0.13558
RBM24	RBM24	green	-0.125825	0.655002
LRRN1	LRRN1	turquoise	-0.305242	0.268594
SCN5A	SCN5A	turquoise	-0.197804	0.479778
DDO	DDO	green	-0.324823	0.237496
KLHL34	KLHL34	green	-0.171398	0.541346
BCAT1	BCAT1	turquoise	-0.322954	0.240363
GRIN3B	GRIN3B	turquoise	0.123689	0.660531
HGD	HGD	blue	0.632709	0.0113613
SLITRK5	SLITRK5	red	-0.348401	0.203152
MYO7B	MYO7B	green	-0.334906	0.222395
LOC102280508	LOC102280508	brown	0.16865	0.547944
ANKEF1	ANKEF1	turquoise	-0.426936	0.112479
SEZ6L	SEZ6L	brown	-0.224317	0.421555
ZSCAN23	ZSCAN23	brown	-0.275289	0.320682
LOC102286818	LOC102286818	yellow	-0.615939	0.0144925
LOC102268992	LOC102268992	brown	0.272082	0.326579
TRIM66	TRIM66	turquoise	-0.289306	0.29563
KRT9	KRT9	brown	-0.15554	0.579899
MOV10L1	MOV10L1	blue	0.273687	0.32362
ICAM5	ICAM5	turquoise	-0.289399	0.295468
GRIA1	GRIA1	brown	0.365538	0.1803
TTLL7	TTLL7	yellow	-0.520321	0.0467673
TTLL9	TTLL9	black	-0.288714	0.296664
LOC102281854	LOC102281854	turquoise	-0.178744	0.523878
MX2	MX2	blue	-0.483374	0.0679424
TDRD12	TDRD12	brown	0.218297	0.434444
TMEM139	TMEM139	turquoise	-0.404408	0.134882
LOC102280746	LOC102280746	brown	0.108592	0.700067
CA10	CA10	brown	-0.156638	0.577196
ASPG	ASPG	blue	0.112565	0.689588
PKD2L1	PKD2L1	red	0.25975	0.34983
KIAA1324L	KIAA1324L	black	-0.324303	0.238291
MEI1	MEI1	turquoise	0.505653	0.0544876
CCDC129	CCDC129	yellow	-0.305727	0.267796
GRM2	GRM2	blue	0.566025	0.027841
CLIC6	CLIC6	blue	0.711666	0.00292331
SLC1A7	SLC1A7	brown	-0.434204	0.105838
SUSD5	SUSD5	yellow	-0.518511	0.0476735
DDN	DDN	green	0.34115	0.213355
LOC102277986	LOC102277986	brown	-0.151774	0.589221
B3GAT2	B3GAT2	yellow	-0.275024	0.321167
JAKMIP3	JAKMIP3	yellow	-0.351589	0.198768
LOC102269246	LOC102269246	red	-0.244188	0.380444
SPATA6L	SPATA6L	yellow	-0.403839	0.135484
ANKRD33	ANKRD33	red	-0.427462	0.111989
NCAM2	NCAM2	blue	-0.658474	0.00760397
CAMK2A	CAMK2A	green	-0.213415	0.445041
SCN8A	SCN8A	brown	-0.0921887	0.743844
CDRT4	CDRT4	turquoise	-0.227041	0.415788
MYLK3	MYLK3	brown	0.052363	0.852968
LOC102288035	LOC102288035	yellow	-0.423667	0.115558
PLA2G2C	PLA2G2C	green	-0.286493	0.300563
LOC102269825	LOC102269825	blue	0.351685	0.198636
CUZD1	CUZD1	brown	0.288861	0.296407
GPRIN3	GPRIN3	yellow	-0.472972	0.0749831
CLCN1	CLCN1	green	-0.154232	0.58313
NEUROD6	NEUROD6	blue	0.603156	0.0172973
SLC9A4	SLC9A4	brown	0.265068	0.339694
LOC102277610	LOC102277610	yellow	-0.693219	0.00416231
HPCAL4	HPCAL4	brown	-0.157308	0.575547
LOC102265902	LOC102265902	blue	0.351673	0.198652
GADL1	GADL1	green	-0.24868	0.371464
CASKIN1	CASKIN1	brown	0.0828836	0.769015
LOC106700615	LOC106700615	blue	0.407874	0.131252
LOC102271377	LOC102271377	brown	0.0136263	0.961559
GRXCR2	GRXCR2	blue	0.767474	0.000837421
CCDC141	CCDC141	turquoise	-0.562735	0.0289676
LOC102275767	LOC102275767	yellow	-0.111241	0.693075
PHF24	PHF24	blue	0.280888	0.310534
DCT	DCT	blue	0.504321	0.0552321
CDKL4	CDKL4	turquoise	0.355494	0.19348
TNFSF18	TNFSF18	brown	0.380158	0.162186
ITGA4	ITGA4	yellow	-0.333806	0.224013
TLR8	TLR8	green	-0.479178	0.0707226
CDH20	CDH20	turquoise	-0.328624	0.23173
MAG	MAG	turquoise	-0.272585	0.325651
CDKL5	CDKL5	yellow	-0.276489	0.318491
DNALI1	DNALI1	yellow	-0.406993	0.132168
NTS	NTS	yellow	-0.173709	0.535823
DUOXA2	DUOXA2	green	-0.1658	0.554827
RBMS3	RBMS3	yellow	-0.422444	0.116724
CCDC103	CCDC103	grey	-0.371942	0.17221
RIMKLA	RIMKLA	blue	0.542292	0.0367563
FBXO16	FBXO16	brown	0.153912	0.583921
CA8	CA8	yellow	-0.216113	0.439168
GNGT2	GNGT2	turquoise	-0.405417	0.133819
HORMAD1	HORMAD1	brown	0.00638061	0.981995
SGIP1	SGIP1	turquoise	-0.563098	0.0288417
TMEM236	TMEM236	brown	-0.328394	0.232076
TACR3	TACR3	turquoise	-0.374671	0.168837
SCN4A	SCN4A	green	-0.164123	0.558891
CCDC170	CCDC170	turquoise	-0.474672	0.0737978
NLRC3	NLRC3	green	-0.379618	0.162833
MACC1	MACC1	yellow	-0.0935758	0.740112
TLDC2	TLDC2	magenta	-0.308738	0.262869
SPATA22	SPATA22	brown	0.0971857	0.730424
PREX2	PREX2	yellow	-0.35054	0.200204
LOC102266674	LOC102266674	turquoise	-0.284904	0.303371
KCNJ10	KCNJ10	blue	0.369834	0.174846
ZBTB41	ZBTB41	yellow	-0.261575	0.346332
LOC106701008	LOC106701008	turquoise	-0.432083	0.107747
LOC102281464	LOC102281464	green	0.0730853	0.795753
FAM177B	FAM177B	black	0.114921	0.683399
LOC102275020	LOC102275020	yellow	-0.281879	0.308756
LOC102273988	LOC102273988	green	-0.175213	0.532241
BRICD5	BRICD5	grey	-0.366366	0.17924
PBLD	PBLD	turquoise	-0.395625	0.144382
EXO1	EXO1	turquoise	0.449385	0.0928579
GAP43	GAP43	yellow	-0.164652	0.557609
PDE6G	PDE6G	turquoise	0.245154	0.378503
LOC102286202	LOC102286202	yellow	-0.414613	0.124388
PTPN5	PTPN5	blue	0.557553	0.0308113
LOC106701418	LOC106701418	yellow	-0.308655	0.263004
LOC102284946	LOC102284946	yellow	-0.423333	0.115876
PAK7	PAK7	turquoise	-0.392922	0.147394
YJEFN3	YJEFN3	turquoise	-0.223635	0.423004
LOC102277317	LOC102277317	blue	-0.560609	0.0297137
LOC102278214	LOC102278214	turquoise	-0.405743	0.133476
DGKH	DGKH	brown	0.213703	0.444411
GPR174	GPR174	yellow	-0.339526	0.215682
LOC102281332	LOC102281332	yellow	-0.356177	0.192565
SLC28A1	SLC28A1	red	-0.237109	0.394835
DAB1	DAB1	brown	-0.0797674	0.777494
EPS8L3	EPS8L3	turquoise	0.00121088	0.996583
IGF1	IGF1	yellow	-0.390822	0.149763
PIF1	PIF1	turquoise	0.417092	0.121925
NPFFR2	NPFFR2	blue	0.235024	0.399127
TCL1A	TCL1A	red	-0.101223	0.719635
HOXA1	HOXA1	turquoise	-0.310545	0.259941
LOC102286134	LOC102286134	brown	-0.0503844	0.858471
NKAIN2	NKAIN2	brown	-0.282373	0.307873
ZBTB8B	ZBTB8B	brown	-0.0316576	0.910824
PHACTR3	PHACTR3	red	-0.246677	0.375454
SYCE2	SYCE2	turquoise	0.0742184	0.79265
STAG3	STAG3	blue	0.177256	0.527395
LOC102271472	LOC102271472	green	-0.0323489	0.908884
BMP3	BMP3	turquoise	-0.230827	0.407842
LOC102276071	LOC102276071	yellow	-0.120258	0.669448
LDHD	LDHD	magenta	-0.431565	0.108217
CNTN3	CNTN3	red	-0.432625	0.107257
SLC28A2	SLC28A2	turquoise	-0.221398	0.427779
ADGRV1	ADGRV1	brown	0.225384	0.419291
CACNA1F	CACNA1F	brown	0.0959698	0.733683
PLPPR1	PLPPR1	yellow	-0.394356	0.14579
USP45	USP45	brown	-0.0665236	0.81378
LOC102278600	LOC102278600	blue	0.509144	0.0525715
CNTNAP2	CNTNAP2	turquoise	-0.41526	0.123742
OPTC	OPTC	turquoise	-0.287742	0.298366
FAM179A	FAM179A	green	-0.183005	0.513862
ACSL6	ACSL6	yellow	-0.360498	0.186838
PIANP	PIANP	turquoise	-0.27291	0.325051
RAET1E	RAET1E	yellow	-0.40075	0.138786
PTPRZ1	PTPRZ1	yellow	-0.28883	0.296462
ADAMTS19	ADAMTS19	brown	-0.181274	0.51792
PPARGC1A	PPARGC1A	blue	-0.524651	0.0446515
GLIS3	GLIS3	yellow	-0.503753	0.055552
OCA2	OCA2	grey	0.166524	0.553075
THAP6	THAP6	brown	0.108257	0.700951
LOC102268798	LOC102268798	blue	-0.390974	0.14959
NAALAD2	NAALAD2	brown	-0.308384	0.263447
LOC102279088	LOC102279088	yellow	-0.30618	0.267051
CLUL1	CLUL1	blue	0.611718	0.0153765
LOC102271537	LOC102271537	yellow	-0.224708	0.420724
SNAP25	SNAP25	green	-0.188904	0.500144
CCDC146	CCDC146	turquoise	-0.284227	0.304571
IMPG2	IMPG2	yellow	-0.344249	0.208955
PVRIG	PVRIG	blue	-0.504028	0.0553968
STAP1	STAP1	green	-0.24722	0.374371
LOC102280414	LOC102280414	turquoise	-0.208905	0.454943
AK8	AK8	yellow	-0.478426	0.0712292
LOC106701054	LOC106701054	blue	-0.509097	0.0525966
LOC102276554	LOC102276554	yellow	-0.39764	0.142164
LOC102277235	LOC102277235	brown	-0.0936605	0.739884
KIAA0319	KIAA0319	brown	-0.117167	0.677517
TCP11X2	TCP11X2	turquoise	-0.273763	0.323481
FOXD3	FOXD3	turquoise	-0.411733	0.12729
KCND2	KCND2	brown	-0.192871	0.491018
TCN1	TCN1	red	-0.336536	0.220012
TXLNB	TXLNB	green	-0.173324	0.53674
PRRT3	PRRT3	black	-0.113385	0.687433
LOC102265968	LOC102265968	turquoise	-0.276357	0.318732
PHACTR2	PHACTR2	yellow	-0.578332	0.0239184
PDE3B	PDE3B	yellow	-0.367078	0.178333
SLC9A7	SLC9A7	yellow	-0.355981	0.192827
KCNQ1	KCNQ1	green	-0.419483	0.119583
LOC102272086	LOC102272086	yellow	-0.173467	0.536401
NOX1	NOX1	brown	0.222979	0.424401
CAPN11	CAPN11	turquoise	-0.282325	0.307958
ADAMTS12	ADAMTS12	pink	-0.573431	0.0254265
PLCL1	PLCL1	green	-0.493564	0.0615205
CCDC24	CCDC24	black	0.242565	0.38372
LOC102283259	LOC102283259	blue	0.528806	0.0426884
KCNIP1	KCNIP1	turquoise	-0.316673	0.250156
LOC106701342	LOC106701342	blue	0.693995	0.00410299
LOC102284709	LOC102284709	turquoise	-0.314144	0.254166
LOC102272425	LOC102272425	green	-0.22781	0.414166
SOX5	SOX5	brown	0.111284	0.69296
PRDM5	PRDM5	brown	-0.210887	0.450579
DGKE	DGKE	yellow	-0.372085	0.172033
ADAM22	ADAM22	yellow	-0.332503	0.225938
GRIA3	GRIA3	pink	-0.551553	0.033055
TMEM240	TMEM240	turquoise	-0.317959	0.248131
CRB1	CRB1	blue	-0.478466	0.071202
EBF2	EBF2	turquoise	-0.504493	0.0551359
LCA5	LCA5	blue	0.39844	0.14129
IL36G	IL36G	blue	-0.00263316	0.992569
LRRTM1	LRRTM1	black	0.0752094	0.789938
EPHA7	EPHA7	turquoise	-0.504436	0.0551676
LOC102285696	LOC102285696	yellow	-0.241438	0.386002
LOC102286193	LOC102286193	yellow	-0.288011	0.297895
FCMR	FCMR	green	-0.217396	0.436389
HTRA4	HTRA4	turquoise	-0.436439	0.103852
NIPA1	NIPA1	yellow	-0.472005	0.075663
ADAMTS14	ADAMTS14	red	-0.332708	0.225634
LMNTD2	LMNTD2	red	0.212855	0.446264
MEGF10	MEGF10	yellow	-0.560292	0.0298262
LOC102276841	LOC102276841	turquoise	-0.319714	0.245385
TBATA	TBATA	turquoise	-0.40017	0.139411
LRRN3	LRRN3	turquoise	-0.373472	0.170313
PDE5A	PDE5A	yellow	-0.286932	0.299789
NEGR1	NEGR1	blue	-0.528111	0.0430122
LOC102271437	LOC102271437	blue	0.622842	0.0131318
PAK3	PAK3	yellow	-0.245438	0.377934
LRRC34	LRRC34	turquoise	0.0711805	0.800977
PPP1R17	PPP1R17	brown	0.207692	0.457626
TSPAN32	TSPAN32	blue	-0.548584	0.0342095
ERICH2	ERICH2	red	-0.381533	0.160547
TMEM200A	TMEM200A	brown	-0.490596	0.0633434
ARHGAP36	ARHGAP36	brown	-0.133907	0.634231
HOXC10	HOXC10	brown	-0.175803	0.530839
HTR7	HTR7	blue	-0.40594	0.133269
PSD2	PSD2	brown	-0.0662304	0.814587
AQP11	AQP11	black	0.254984	0.359056
NPY4R	NPY4R	blue	0.479427	0.0705548
LOC106700821	LOC106700821	turquoise	0.399568	0.140063
PCDH8	PCDH8	brown	0.000514035	0.998549
LOC102283722	LOC102283722	turquoise	-0.38583	0.155497
PKHD1L1	PKHD1L1	turquoise	-0.42878	0.110767
LHFPL3	LHFPL3	yellow	-0.384608	0.156922
FZD9	FZD9	blue	-0.142178	0.613235
DGKG	DGKG	turquoise	-0.341811	0.212411
LOC102280143	LOC102280143	green	-0.165505	0.555539
PDE3A	PDE3A	turquoise	-0.415631	0.123373
NR1I3	NR1I3	turquoise	-0.421556	0.117576
HCAR1	HCAR1	turquoise	-0.20554	0.462404
GPR137C	GPR137C	brown	-0.154608	0.582202
ZNF300	ZNF300	turquoise	0.143368	0.610236
LOC102284556	LOC102284556	green	-0.163459	0.560505
ANGPTL6	ANGPTL6	blue	0.641232	0.00998666
SLC16A9	SLC16A9	yellow	-0.384306	0.157275
LOC102287174	LOC102287174	black	-0.0741372	0.792872
RASGRF2	RASGRF2	yellow	-0.414124	0.124877
LOC102266645	LOC102266645	brown	-0.101257	0.719542
SNAP91	SNAP91	brown	0.162607	0.56258
LNP1	LNP1	red	-0.16099	0.566524
DCLK3	DCLK3	turquoise	-0.323923	0.238874
MYL3	MYL3	green	-0.339773	0.215328
GFAP	GFAP	turquoise	-0.256643	0.35583
LOC102269300	LOC102269300	turquoise	-0.33808	0.21777
LOC102288146	LOC102288146	green	-0.342162	0.211912
LAX1	LAX1	green	-0.251909	0.36508
MORN1	MORN1	yellow	-0.39034	0.15031
PLPPR5	PLPPR5	red	-0.302639	0.272904
SOX8	SOX8	turquoise	-0.0980642	0.728072
ADAMTS16	ADAMTS16	red	-0.257632	0.353914
LOC102284089	LOC102284089	turquoise	-0.541377	0.0371379
MYOM3	MYOM3	green	-0.302338	0.273406
APBA2	APBA2	turquoise	-0.288346	0.297307
CACNB2	CACNB2	turquoise	-0.33226	0.226298
ZC3H12D	ZC3H12D	turquoise	-0.265	0.339821
EML6	EML6	yellow	-0.166763	0.552497
SPTBN4	SPTBN4	turquoise	0.0362381	0.897979
AKAP4	AKAP4	turquoise	-0.32058	0.244035
ARMC2	ARMC2	blue	0.121598	0.66596
LOC102267155	LOC102267155	blue	0.456432	0.0872321
COL24A1	COL24A1	yellow	-0.55899	0.0302917
SLC7A9	SLC7A9	blue	0.61323	0.0150552
MTMR7	MTMR7	turquoise	-0.254223	0.360541
LRRC66	LRRC66	brown	0.245791	0.377226
LOC102275734	LOC102275734	turquoise	-0.0524429	0.852746
CHST6	CHST6	brown	-0.202787	0.468551
ADGRA1	ADGRA1	turquoise	0.119385	0.671724
CD177	CD177	blue	-0.36368	0.182693
GALNT5	GALNT5	red	-0.205139	0.463297
LOC102278730	LOC102278730	turquoise	-0.454944	0.088399
IGLON5	IGLON5	brown	-0.158035	0.573759
KPNA5	KPNA5	yellow	-0.207039	0.459072
NAP1L3	NAP1L3	turquoise	-0.205202	0.463157
LOC102270698	LOC102270698	blue	-0.530908	0.0417197
ANKRD26	ANKRD26	yellow	-0.113879	0.686134
CCNA1	CCNA1	brown	0.0927617	0.742302
IPCEF1	IPCEF1	green	-0.320405	0.244308
LOC102280804	LOC102280804	yellow	-0.084169	0.765525
PLCE1	PLCE1	yellow	-0.532183	0.0411405
FGD4	FGD4	yellow	-0.468723	0.0780039
RPRM	RPRM	yellow	-0.0294118	0.917129
AGO3	AGO3	red	0.227176	0.415504
KIAA1456	KIAA1456	blue	-0.525217	0.0443801
SLC4A1	SLC4A1	blue	0.31499	0.25282
GRAMD1B	GRAMD1B	turquoise	-0.501984	0.0565567
LOC102282083	LOC102282083	yellow	-0.333805	0.224014
PCK1	PCK1	turquoise	-0.348353	0.203219
CBLN3	CBLN3	turquoise	-0.457453	0.0864376
DENND5B	DENND5B	yellow	-0.0703774	0.803181
LOC102267983	LOC102267983	turquoise	-0.489723	0.0638869
RGS22	RGS22	turquoise	-0.504769	0.054981
KIAA1958	KIAA1958	turquoise	-0.418463	0.120578
LILRA6	LILRA6	blue	-0.300184	0.277008
CDH6	CDH6	yellow	-0.492151	0.0623836
LOC102285053	LOC102285053	green	-0.179827	0.521323
GHSR	GHSR	yellow	-0.232091	0.405206
METTL4	METTL4	brown	-0.0245677	0.930745
DPY19L3	DPY19L3	yellow	-0.43244	0.107425
ADAMTS3	ADAMTS3	yellow	-0.629365	0.011939
MYOCD	MYOCD	turquoise	-0.315587	0.251873
RHCG	RHCG	magenta	-0.242927	0.382987
KIF26B	KIF26B	turquoise	-0.486132	0.0661584
SPDYA	SPDYA	brown	-0.0542606	0.847696
NCKAP5	NCKAP5	brown	0.136061	0.628738
LOC102284049	LOC102284049	turquoise	-0.176907	0.528221
CPEB3	CPEB3	yellow	-0.405603	0.133623
LOC102281917	LOC102281917	blue	0.606589	0.0165063
LOC102287370	LOC102287370	blue	0.276217	0.318987
PRKAG3	PRKAG3	green	-0.184144	0.5112
OSTN	OSTN	turquoise	0.123348	0.661415
PPP1R3A	PPP1R3A	green	-0.160265	0.568296
LOC106700820	LOC106700820	blue	0.613197	0.0150622
ZNF514	ZNF514	blue	0.437582	0.102846
MAP3K13	MAP3K13	yellow	-0.457896	0.0860941
LOC102266006	LOC102266006	turquoise	-0.403777	0.135549
AQP7	AQP7	green	-0.254281	0.360428
LOC102285170	LOC102285170	green	-0.358202	0.189867
CASS4	CASS4	green	-0.469005	0.0778012
SSTR1	SSTR1	brown	0.0701976	0.803675
LOC102275173	LOC102275173	red	-0.470756	0.0765479
ADRA1B	ADRA1B	turquoise	-0.412402	0.126613
HPGDS	HPGDS	blue	-0.718148	0.00256592
TLR6	TLR6	yellow	-0.561809	0.0292908
KCNN3	KCNN3	turquoise	-0.359478	0.18818
CCDC157	CCDC157	brown	0.00553854	0.984371
NCEH1	NCEH1	yellow	-0.559563	0.0300863
LRRC16B	LRRC16B	blue	0.6778	0.00549006
LOC106700681	LOC106700681	blue	-0.559072	0.0302621
KCNJ13	KCNJ13	brown	-0.0182839	0.948433
KBTBD12	KBTBD12	green	-0.171316	0.541542
NTF3	NTF3	turquoise	-0.4447	0.0967373
LOC106700514	LOC106700514	turquoise	-0.294691	0.286322
LOC102270052	LOC102270052	brown	0.0734304	0.794808
TTBK2	TTBK2	yellow	-0.343505	0.210006
TMPRSS6	TMPRSS6	red	-0.00731879	0.979348
TLR10	TLR10	blue	-0.571393	0.0260746
KBTBD6	KBTBD6	brown	0.0945211	0.737571
CENPE	CENPE	turquoise	0.326	0.235701
LOC102273237	LOC102273237	turquoise	-0.393946	0.146248
PEG10	PEG10	turquoise	-0.332848	0.225427
SRSF12	SRSF12	brown	-0.0693516	0.805999
GRIK4	GRIK4	blue	-0.488798	0.0644665
ASB14	ASB14	green	-0.387209	0.153898
LOC102273480	LOC102273480	yellow	-0.429795	0.109833
SBK2	SBK2	blue	0.608029	0.0161829
STK31	STK31	turquoise	0.149647	0.594509
LOC106701408	LOC106701408	turquoise	0.531233	0.0415717
ADAM23	ADAM23	turquoise	-0.388867	0.151991
TPPP2	TPPP2	turquoise	-0.283175	0.306442
CCSER1	CCSER1	turquoise	-0.61247	0.0152161
MSH5	MSH5	blue	0.0458012	0.871241
SLC26A10	SLC26A10	brown	-0.176765	0.528558
GFI1	GFI1	green	-0.31069	0.259707
NPL	NPL	red	-0.59781	0.0185871
DRD1	DRD1	turquoise	-0.515178	0.049376
ELL3	ELL3	turquoise	-0.284905	0.303368
ZNF684	ZNF684	brown	-0.13014	0.643883
UPK1A	UPK1A	turquoise	-0.259309	0.350678
CECR1	CECR1	brown	-0.408571	0.130531
CCDC18	CCDC18	brown	-0.024264	0.931599
SH2D2A	SH2D2A	green	-0.216603	0.438107
DUSP27	DUSP27	green	-0.151407	0.59013
SH2D5	SH2D5	blue	0.642533	0.00978871
LIFR	LIFR	yellow	-0.296642	0.282993
LGI1	LGI1	turquoise	-0.582109	0.0228035
SLC5A3	SLC5A3	turquoise	-0.138263	0.623139
GALNT14	GALNT14	blue	-0.381544	0.160534
CFI	CFI	turquoise	-0.306743	0.266128
IL12RB1	IL12RB1	green	-0.546672	0.034969
CFAP46	CFAP46	blue	0.296155	0.28382
LRCH2	LRCH2	turquoise	-0.5971	0.0187635
TFPI	TFPI	turquoise	-0.348316	0.203271
PITX2	PITX2	green	-0.298531	0.279791
IL31RA	IL31RA	turquoise	-0.331165	0.227926
KLHL3	KLHL3	yellow	-0.456471	0.0872012
IZUMO1	IZUMO1	blue	0.415694	0.12331
LOC102274174	LOC102274174	blue	0.767541	0.000835995
LOC102288206	LOC102288206	turquoise	-0.445971	0.0956739
KCP	KCP	black	-0.0740719	0.793051
FFAR4	FFAR4	black	-0.141878	0.613992
PTPN4	PTPN4	yellow	-0.0892678	0.751721
FLT3	FLT3	green	-0.446082	0.0955818
LOC102287506	LOC102287506	yellow	-0.172578	0.538522
BARD1	BARD1	brown	0.111544	0.692275
LOC102284840	LOC102284840	green	-0.170901	0.542537
PLPPR4	PLPPR4	brown	0.201724	0.470934
CCDC190	CCDC190	turquoise	-0.321489	0.242626
LOC102284739	LOC102284739	blue	-0.469852	0.0771931
CASC1	CASC1	yellow	-0.583239	0.0224777
LOC102278991	LOC102278991	yellow	-0.349966	0.200992
LOC102276507	LOC102276507	turquoise	-0.372119	0.17199
PLEKHH2	PLEKHH2	yellow	-0.30162	0.274604
HOXA9	HOXA9	yellow	-0.436293	0.103981
ABCG5	ABCG5	brown	-0.220036	0.430699
FAM196A	FAM196A	blue	0.484304	0.0673367
ZMYND10	ZMYND10	turquoise	-0.16524	0.556183
CXCL8	CXCL8	red	-0.215648	0.440177
RBPJL	RBPJL	turquoise	-0.399424	0.140219
LOC102274777	LOC102274777	turquoise	-0.510952	0.0515985
ZNF516	ZNF516	brown	0.15621	0.578249
PRSS56	PRSS56	blue	0.561866	0.029271
USP49	USP49	yellow	-0.0959454	0.733748
IGSF6	IGSF6	green	-0.430423	0.109258
LOC102271026	LOC102271026	brown	-0.370693	0.173769
POPDC3	POPDC3	green	-0.203811	0.466258
SLC30A3	SLC30A3	brown	-0.36101	0.186167
LACTBL1	LACTBL1	red	-0.287437	0.298902
KCNK17	KCNK17	green	-0.307498	0.264892
ARL5B	ARL5B	yellow	-0.281088	0.310175
BZRAP1	BZRAP1	turquoise	-0.209252	0.454178
GPR65	GPR65	red	-0.316687	0.250134
TTLL10	TTLL10	turquoise	0.0889708	0.752523
HRC	HRC	green	-0.215517	0.440463
NFE2	NFE2	brown	-0.179556	0.521963
ASB16	ASB16	green	-0.146223	0.603064
LOC102278452	LOC102278452	turquoise	-0.445214	0.0963061
LOC102285078	LOC102285078	brown	-0.183409	0.512917
TRPA1	TRPA1	yellow	-0.402814	0.136574
S100A6	S100A6	turquoise	-0.360022	0.187464
LEPR	LEPR	turquoise	-0.369622	0.175112
SHISA3	SHISA3	blue	-0.417996	0.121036
LOC106701475	LOC106701475	green	-0.378187	0.164555
PPP1R3E	PPP1R3E	turquoise	0.357134	0.191287
SEMA3A	SEMA3A	blue	-0.649739	0.0087476
LOC102276824	LOC102276824	yellow	-0.295183	0.28548
XRRA1	XRRA1	red	0.376989	0.166006
LOC102284246	LOC102284246	blue	0.286737	0.300132
AK5	AK5	blue	-0.351701	0.198614
FGF16	FGF16	red	-0.339007	0.21643
ZKSCAN2	ZKSCAN2	yellow	-0.230132	0.409294
ARMC12	ARMC12	green	-0.281786	0.308922
FAM199X	FAM199X	yellow	-0.244807	0.379201
ACAN	ACAN	turquoise	0.310868	0.259419
2021-03-10	2021-03-10	blue	0.508001	0.0531929
SYDE2	SYDE2	turquoise	-0.346284	0.206099
HPSE2	HPSE2	yellow	-0.335778	0.221119
PANX2	PANX2	brown	-0.296015	0.28406
UBASH3A	UBASH3A	green	-0.326723	0.234603
MYPN	MYPN	green	-0.159206	0.570889
FANK1	FANK1	yellow	-0.255141	0.358751
HCRTR1	HCRTR1	red	-0.480357	0.0699328
KCNIP2	KCNIP2	turquoise	-0.185328	0.508441
INCA1	INCA1	green	-0.238305	0.392383
LOC102267269	LOC102267269	brown	0.182457	0.515146
LOC102281183	LOC102281183	brown	0.0987942	0.726119
NRCAM	NRCAM	brown	-0.200348	0.474031
LOC102285281	LOC102285281	green	-0.532657	0.0409266
SLC26A7	SLC26A7	yellow	-0.286578	0.300412
PAX8	PAX8	brown	0.245726	0.377357
UHMK1	UHMK1	yellow	-0.133937	0.634154
EFR3B	EFR3B	brown	0.0139835	0.960552
KY	KY	green	-0.373315	0.170507
TTC16	TTC16	brown	-0.0128844	0.96365
CCDC96	CCDC96	blue	0.363014	0.183556
MGARP	MGARP	magenta	-0.332975	0.225238
GDPD2	GDPD2	green	-0.404693	0.134581
C1RL	C1RL	brown	0.212088	0.447942
SRGAP3	SRGAP3	yellow	-0.42568	0.113655
GCGR	GCGR	turquoise	-0.164651	0.557611
LOC102279062	LOC102279062	yellow	-0.0331106	0.906747
EYA1	EYA1	blue	-0.506431	0.054056
HTR2A	HTR2A	blue	-0.526848	0.0436053
TEX12	TEX12	green	-0.481788	0.0689837
LOC102287471	LOC102287471	red	-0.392948	0.147365
SYT6	SYT6	brown	0.183826	0.511943
PERM1	PERM1	green	-0.175245	0.532165
MGAT4A	MGAT4A	yellow	-0.362123	0.184714
TSSK3	TSSK3	brown	0.142435	0.612585
ZDHHC23	ZDHHC23	yellow	-0.32933	0.23067
CD8B	CD8B	green	-0.407227	0.131925
UCP3	UCP3	green	-0.165904	0.554573
KLHL28	KLHL28	yellow	-0.181226	0.518033
LOC102278878	LOC102278878	green	-0.405242	0.134002
AFF3	AFF3	turquoise	-0.295622	0.28473
TRIM72	TRIM72	green	-0.165605	0.555298
LOC102268031	LOC102268031	yellow	-0.323576	0.239407
ADCY1	ADCY1	yellow	-0.242745	0.383354
LOC102272650	LOC102272650	turquoise	-0.328886	0.231337
SLC17A7	SLC17A7	blue	0.635127	0.0109572
ZNF529	ZNF529	red	0.486823	0.0657171
LOC102281080	LOC102281080	brown	-0.118992	0.672749
SYNPO2L	SYNPO2L	green	-0.147045	0.601006
RGS11	RGS11	turquoise	-0.352948	0.196917
CASC5	CASC5	brown	0.177457	0.526918
S100A5	S100A5	brown	-0.113634	0.686778
NR5A2	NR5A2	turquoise	-0.563225	0.0287979
CD40LG	CD40LG	green	-0.400484	0.139073
LOC102269419	LOC102269419	turquoise	-0.238292	0.39241
LOC102270758	LOC102270758	turquoise	-0.15078	0.591689
LOC102268497	LOC102268497	yellow	-0.0218647	0.93835
SLC4A9	SLC4A9	blue	0.693342	0.00415287
ZNF446	ZNF446	blue	0.439511	0.101166
LOC106701505	LOC106701505	brown	0.17047	0.543571
LOC102267713	LOC102267713	brown	-0.194066	0.488284
OTX1	OTX1	black	0.14207	0.613508
LOC102270430	LOC102270430	green	-0.361976	0.184905
LOC102265270	LOC102265270	green	-0.45866	0.0855046
UNC5A	UNC5A	blue	0.488294	0.0647839
EPHA3	EPHA3	brown	-0.385035	0.156423
CD79A	CD79A	turquoise	-0.199117	0.476807
ZSCAN31	ZSCAN31	brown	-0.181571	0.517222
MCHR1	MCHR1	red	0.145983	0.603667
AOAH	AOAH	green	-0.336345	0.220291
MRO	MRO	blue	-0.561715	0.0293237
LENEP	LENEP	yellow	0.369203	0.17564
LIPN	LIPN	yellow	-0.244463	0.379892
RGS6	RGS6	turquoise	-0.37541	0.167931
TNFRSF11A	TNFRSF11A	yellow	-0.199118	0.476805
TNN	TNN	turquoise	0.104237	0.71161
ACTL8	ACTL8	brown	0.0766636	0.785962
MATN1	MATN1	turquoise	-0.549588	0.0338161
KLHL4	KLHL4	yellow	-0.373612	0.17014
LOC102272186	LOC102272186	turquoise	0.0343785	0.903191
BAIAP3	BAIAP3	turquoise	-0.268284	0.333644
ZNF200	ZNF200	blue	0.457912	0.0860818
STAT4	STAT4	green	-0.316609	0.250256
LOC102270409	LOC102270409	blue	0.751324	0.00124178
LOC102286614	LOC102286614	yellow	-0.42195	0.117198
TBX5	TBX5	yellow	-0.437017	0.103343
LOC102285561	LOC102285561	yellow	-0.0317593	0.910539
DISC1	DISC1	turquoise	-0.285481	0.302349
NAV3	NAV3	turquoise	-0.558953	0.030305
ENTPD3	ENTPD3	blue	0.302922	0.272434
FAM200A	FAM200A	brown	0.159749	0.569558
BRWD3	BRWD3	brown	-0.0921315	0.743998
FGF1	FGF1	turquoise	-0.53945	0.0379517
FAM124B	FAM124B	turquoise	-0.305247	0.268586
B3GNT7	B3GNT7	turquoise	-0.352888	0.196999
LOC102271038	LOC102271038	brown	-0.600767	0.0178649
ANGPT1	ANGPT1	turquoise	-0.39971	0.139909
HHIP	HHIP	brown	0.439596	0.101092
PATL2	PATL2	blue	-0.534132	0.0402663
SLC14A1	SLC14A1	turquoise	-0.391827	0.148626
SCML4	SCML4	brown	-0.0679696	0.809799
MC4R	MC4R	blue	0.262476	0.344614
KNTC1	KNTC1	brown	0.191497	0.494169
COL28A1	COL28A1	turquoise	-0.360827	0.186406
GP2	GP2	turquoise	-0.306769	0.266085
LCORL	LCORL	yellow	-0.467345	0.0790026
ZC3HAV1L	ZC3HAV1L	yellow	-0.39445	0.145686
FCRL5	FCRL5	blue	-0.532284	0.0410947
LOC102274775	LOC102274775	turquoise	-0.498227	0.0587337
COL13A1	COL13A1	blue	-0.632568	0.0113852
CHST8	CHST8	red	-0.2713	0.328027
SCUBE1	SCUBE1	turquoise	-0.279456	0.313111
MYO15A	MYO15A	turquoise	-0.180827	0.518971
CDC25C	CDC25C	brown	0.165547	0.55544
PPP1R42	PPP1R42	blue	-0.594158	0.0195094
KCNN4	KCNN4	red	0.687408	0.00462876
ARHGAP44	ARHGAP44	green	-0.401988	0.137456
PIK3CG	PIK3CG	green	-0.313526	0.255152
SNX20	SNX20	green	-0.414119	0.124883
CEP112	CEP112	turquoise	-0.526443	0.0437968
LOC102286846	LOC102286846	green	-0.134617	0.632418
BCL2L14	BCL2L14	turquoise	0.178908	0.523489
RASSF6	RASSF6	yellow	-0.47744	0.0718975
DRP2	DRP2	turquoise	-0.3528	0.197118
CLDN14	CLDN14	blue	0.741566	0.00155412
APAF1	APAF1	yellow	-0.228325	0.413085
HDAC9	HDAC9	turquoise	-0.606243	0.0165848
LOC102279721	LOC102279721	brown	-0.106013	0.706894
NFAT5	NFAT5	yellow	-0.177162	0.527616
AFF2	AFF2	red	-0.373418	0.17038
TSPAN1	TSPAN1	brown	-0.0582977	0.8365
HOXA3	HOXA3	green	-0.299262	0.278558
SLC52A3	SLC52A3	brown	0.269192	0.331947
LOC102269350	LOC102269350	blue	-0.223751	0.422758
ADORA2A	ADORA2A	green	-0.176873	0.528303
HOXB5	HOXB5	yellow	-0.425335	0.11398
CAPN14	CAPN14	turquoise	0.44316	0.0980368
DOCK2	DOCK2	yellow	-0.439664	0.101032
LOC102267586	LOC102267586	brown	-0.216079	0.439243
CD8A	CD8A	blue	-0.380968	0.161219
ZNF713	ZNF713	brown	-0.0761557	0.787351
ZNF774	ZNF774	brown	0.0246972	0.930381
TBC1D32	TBC1D32	brown	-0.0495722	0.860732
SH3GL2	SH3GL2	turquoise	-0.372686	0.171286
2021-03-01	2021-03-01	turquoise	-0.560998	0.0295761
TESPA1	TESPA1	green	-0.388247	0.152703
ATP8B4	ATP8B4	turquoise	-0.597635	0.0186305
NAP1L5	NAP1L5	blue	-0.461933	0.0830109
CLOCK	CLOCK	yellow	-0.290089	0.294265
SP4	SP4	yellow	-0.299915	0.277459
KRT38	KRT38	brown	0.0778036	0.782849
LRRC4C	LRRC4C	turquoise	-0.529807	0.0422251
DLEC1	DLEC1	blue	0.235479	0.398188
KMO	KMO	black	-0.0155859	0.956035
RYR3	RYR3	brown	-0.265381	0.339101
HS6ST2	HS6ST2	yellow	-0.246487	0.375834
LRRC6	LRRC6	brown	0.0315927	0.911006
HES4	HES4	blue	0.00314288	0.991131
LOC102274840	LOC102274840	yellow	-0.572652	0.0256728
SLC2A9	SLC2A9	turquoise	-0.42422	0.115033
LOC102287125	LOC102287125	yellow	-0.371361	0.172934
KCNN1	KCNN1	turquoise	-0.340415	0.214406
MYH7B	MYH7B	turquoise	-0.265545	0.338793
TMEM136	TMEM136	blue	-0.467031	0.0792308
ZC3H12C	ZC3H12C	yellow	-0.276179	0.319056
NKAIN1	NKAIN1	blue	0.437829	0.10263
ERI2	ERI2	brown	0.121448	0.666349
PRDM6	PRDM6	turquoise	-0.31297	0.256041
LOC102266204	LOC102266204	yellow	-0.288772	0.296562
HOXB8	HOXB8	brown	-0.0443333	0.875338
LOC102264665	LOC102264665	turquoise	0.226486	0.416959
SLC43A3	SLC43A3	turquoise	0.40188	0.137571
LOC102287335	LOC102287335	green	-0.278343	0.315123
LOC102279004	LOC102279004	turquoise	-0.317398	0.249013
TBX6	TBX6	blue	0.356448	0.192202
TIGD7	TIGD7	turquoise	-0.369763	0.174935
NETO2	NETO2	brown	0.292248	0.290523
LOC102268072	LOC102268072	turquoise	-0.279081	0.313789
IL1B	IL1B	red	-0.250921	0.367026
LOC102277557	LOC102277557	green	-0.198889	0.477322
CENPBD1	CENPBD1	brown	0.365407	0.180467
ATAD5	ATAD5	brown	0.25057	0.367719
LOC106701096	LOC106701096	turquoise	-0.444607	0.0968154
PIKFYVE	PIKFYVE	yellow	-0.262186	0.345166
LOC102268790	LOC102268790	blue	0.696098	0.00394553
LOC102273989	LOC102273989	brown	0.0271743	0.923416
TRPC6	TRPC6	green	-0.260865	0.34769
HOXD11	HOXD11	yellow	-0.525887	0.0440606
CITED1	CITED1	red	-0.305149	0.268748
PRUNE2	PRUNE2	yellow	-0.249246	0.37034
SLC4A4	SLC4A4	brown	0.0368784	0.896185
LOC102281062	LOC102281062	brown	0.436446	0.103846
P2RY6	P2RY6	yellow	-0.322198	0.241529
LOC102264457	LOC102264457	green	-0.328971	0.231208
LOC102269165	LOC102269165	brown	-0.533058	0.0407462
CLDN17	CLDN17	blue	0.347313	0.204663
IGSF5	IGSF5	turquoise	-0.168422	0.548495
MICU3	MICU3	turquoise	-0.360891	0.186323
LOC102269322	LOC102269322	yellow	-0.427483	0.11197
LOC102273952	LOC102273952	blue	-0.516591	0.0486488
ABO	ABO	red	-0.171025	0.542239
PLAG1	PLAG1	brown	0.290638	0.293312
AHRR	AHRR	turquoise	-0.416438	0.122572
LOC102275476	LOC102275476	brown	0.232582	0.404186
LOC102286272	LOC102286272	blue	0.689222	0.00447896
MCM8	MCM8	brown	0.287851	0.298175
FAM131C	FAM131C	brown	0.0865401	0.759097
GPR156	GPR156	turquoise	-0.0405877	0.885804
TCP11	TCP11	blue	0.436591	0.103719
LOC102287974	LOC102287974	green	-0.460591	0.0840268
RAB17	RAB17	blue	-0.426273	0.113099
ITGB8	ITGB8	yellow	0.128417	0.648315
MUSK	MUSK	turquoise	-0.346783	0.205401
LOC102287159	LOC102287159	green	-0.265715	0.338471
FKTN	FKTN	yellow	-0.109486	0.697703
ENOX1	ENOX1	blue	-0.50735	0.0535498
NEIL3	NEIL3	turquoise	0.553728	0.0322281
RXRG	RXRG	blue	-0.330137	0.22946
IFI44	IFI44	blue	-0.696642	0.00390559
ASB9	ASB9	red	-0.435822	0.104398
LOC106700946	LOC106700946	green	-0.142674	0.611984
LOC102279568	LOC102279568	brown	-0.0430861	0.878821
CLEC4A	CLEC4A	green	-0.485824	0.0663561
BMPR1B	BMPR1B	brown	-0.174581	0.533744
FGF9	FGF9	turquoise	-0.430526	0.109164
GPR35	GPR35	green	-0.362057	0.184799
PRELID2	PRELID2	turquoise	0.212612	0.446795
TMEM144	TMEM144	brown	0.0856952	0.761386
GRIP1	GRIP1	brown	-0.234274	0.400678
PDYN	PDYN	yellow	-0.524893	0.0445351
BDP1	BDP1	yellow	-0.207775	0.457442
SLC38A4	SLC38A4	red	-0.480362	0.0699298
EAF2	EAF2	grey	-0.486815	0.0657218
MTUS2	MTUS2	turquoise	-0.270102	0.330252
ZNF536	ZNF536	turquoise	-0.38186	0.160159
MAST1	MAST1	blue	0.68301	0.00500859
LOC102276928	LOC102276928	brown	-0.190259	0.497017
MYBPHL	MYBPHL	turquoise	-0.528777	0.0427019
ANKRD45	ANKRD45	turquoise	0.367536	0.17775
ADGRB2	ADGRB2	blue	0.341754	0.212492
GSAP	GSAP	turquoise	-0.545715	0.0353541
INPP4B	INPP4B	turquoise	-0.388623	0.15227
LOC102286063	LOC102286063	turquoise	-0.381522	0.16056
BRIP1	BRIP1	blue	0.358829	0.189036
ZMAT3	ZMAT3	brown	-0.127147	0.651588
NUP62CL	NUP62CL	blue	-0.493814	0.0613687
LOC106701597	LOC106701597	turquoise	-0.186239	0.506321
FILIP1	FILIP1	turquoise	-0.367463	0.177842
SYN2	SYN2	turquoise	-0.351554	0.198815
LOC102280023	LOC102280023	turquoise	-0.463259	0.0820161
CCDC121	CCDC121	blue	0.524089	0.0449221
ARHGAP20	ARHGAP20	turquoise	-0.461958	0.0829919
CD244	CD244	green	-0.180351	0.52009
FGF12	FGF12	turquoise	-0.527501	0.0432976
KIAA0226L	KIAA0226L	red	-0.546531	0.0350255
ADRA1A	ADRA1A	turquoise	-0.383887	0.157767
PPARGC1B	PPARGC1B	yellow	-0.325598	0.236314
FAM169A	FAM169A	brown	0.185332	0.508431
NPY5R	NPY5R	blue	-0.0978063	0.728762
ST8SIA5	ST8SIA5	pink	-0.500849	0.0572081
TMEM266	TMEM266	green	-0.410645	0.128399
ALX3	ALX3	brown	-0.403607	0.13573
XRN1	XRN1	yellow	-0.139045	0.621156
TMEFF2	TMEFF2	turquoise	-0.266646	0.336718
SCML2	SCML2	yellow	-0.38257	0.159319
FHL5	FHL5	turquoise	-0.120652	0.668422
RAB19	RAB19	turquoise	-0.152887	0.586459
RHOH	RHOH	green	-0.398228	0.141521
LOC106701323	LOC106701323	yellow	-0.117875	0.675666
SLC2A6	SLC2A6	blue	-0.400865	0.138661
E2F7	E2F7	brown	0.366172	0.179488
KIF14	KIF14	brown	0.162901	0.561864
LOC102280936	LOC102280936	red	-0.389	0.151838
CCDC159	CCDC159	turquoise	0.00101175	0.997145
LOC102273933	LOC102273933	pink	0.561562	0.0293776
OLFM1	OLFM1	turquoise	-0.237512	0.394007
MT3	MT3	magenta	0.0712062	0.800906
FSTL4	FSTL4	blue	0.705797	0.00328021
IL17B	IL17B	turquoise	-0.150981	0.591189
SHC4	SHC4	brown	0.187737	0.502846
FLRT1	FLRT1	yellow	0.489366	0.0641104
FOXF1	FOXF1	green	-0.261991	0.345537
TTN	TTN	green	-0.164482	0.55802
LOC102285991	LOC102285991	yellow	-0.572708	0.0256553
GGT7	GGT7	blue	-0.238307	0.392379
GSX2	GSX2	turquoise	-0.259906	0.349531
TEX9	TEX9	brown	-0.30505	0.268911
IKZF1	IKZF1	green	-0.19651	0.482714
CYSLTR1	CYSLTR1	green	-0.417125	0.121893
BEAN1	BEAN1	turquoise	-0.277914	0.315901
PAQR7	PAQR7	yellow	-0.422734	0.116447
CLGN	CLGN	blue	-0.413432	0.125573
LAMP3	LAMP3	green	-0.278173	0.31543
NEFH	NEFH	blue	0.722427	0.00234981
KIF18A	KIF18A	turquoise	0.385212	0.156216
SLITRK2	SLITRK2	brown	-0.082289	0.770631
NINJ2	NINJ2	blue	-0.464724	0.0809263
LOC102276413	LOC102276413	blue	0.283666	0.305568
USP13	USP13	green	-0.364463	0.181682
EXOC3L1	EXOC3L1	red	-0.387542	0.153514
PRKCB	PRKCB	green	-0.40683	0.132338
VILL	VILL	brown	0.24122	0.386443
TRPM6	TRPM6	yellow	-0.241839	0.385188
TTC12	TTC12	turquoise	-0.446953	0.094858
LOC106701531	LOC106701531	green	-0.284268	0.304498
LAG3	LAG3	grey	0.368099	0.177035
LOC106701161	LOC106701161	yellow	-0.0971589	0.730496
CALY	CALY	green	-0.00380493	0.989263
NKAPL	NKAPL	turquoise	-0.158618	0.572329
HMGCS2	HMGCS2	turquoise	0.109506	0.697652
PI15	PI15	yellow	-0.20285	0.46841
SRPK3	SRPK3	green	-0.16781	0.54997
SCN7A	SCN7A	turquoise	-0.502617	0.0561958
LOC102283525	LOC102283525	green	-0.23498	0.399219
TMOD2	TMOD2	turquoise	-0.459056	0.0851999
CCRL2	CCRL2	turquoise	-0.438909	0.101688
PLXNC1	PLXNC1	green	-0.346398	0.205938
PROX2	PROX2	blue	-0.511571	0.0512682
IL18R1	IL18R1	turquoise	0.039018	0.890195
HSBP1L1	HSBP1L1	blue	0.581333	0.0230293
KCNA5	KCNA5	blue	-0.109546	0.697544
SLC13A3	SLC13A3	green	-0.233733	0.401796
CD72	CD72	green	-0.418757	0.120291
AMPH	AMPH	brown	0.0261091	0.92641
APBA1	APBA1	turquoise	-0.521408	0.0462294
CXCL10	CXCL10	turquoise	-0.357721	0.190505
DNAL1	DNAL1	yellow	-0.320207	0.244616
LOC102277429	LOC102277429	green	0.178876	0.523566
LOC102280639	LOC102280639	brown	0.0266803	0.924804
ADAMTS18	ADAMTS18	blue	0.207232	0.458644
SLC2A11	SLC2A11	brown	-0.040937	0.884827
LOC102284338	LOC102284338	brown	-0.134974	0.631507
LOC102282459	LOC102282459	green	-0.462455	0.0826179
LOC102277655	LOC102277655	yellow	-0.432381	0.107478
BEND6	BEND6	turquoise	-0.476956	0.0722269
IL15	IL15	green	-0.448126	0.0938896
TRPM2	TRPM2	green	-0.336028	0.220753
LOC102268679	LOC102268679	green	0.116724	0.678674
TDRD10	TDRD10	brown	-0.0854698	0.761997
PDE4C	PDE4C	green	-0.253561	0.361837
SIGLEC1	SIGLEC1	red	-0.392412	0.147967
ADGRG6	ADGRG6	yellow	-0.36977	0.174927
TTR	TTR	red	-0.485165	0.0667796
LRRC4	LRRC4	brown	0.220229	0.430285
ASB5	ASB5	green	-0.157473	0.57514
LMLN	LMLN	yellow	-0.0590412	0.834441
LOC102267113	LOC102267113	turquoise	-0.465264	0.0805269
LOC102283189	LOC102283189	blue	0.383503	0.158218
KLHL13	KLHL13	turquoise	-0.533768	0.0404286
LOC102274112	LOC102274112	turquoise	-0.400624	0.138921
ROR1	ROR1	yellow	0.0143089	0.959634
LMOD2	LMOD2	green	-0.159216	0.570864
BCO1	BCO1	red	0.400938	0.138583
FAM72A	FAM72A	blue	0.316536	0.250371
FAM47E	FAM47E	turquoise	0.368637	0.176354
WASF1	WASF1	blue	-0.449921	0.0924212
OXTR	OXTR	blue	0.440165	0.1006
LOC102265809	LOC102265809	yellow	-0.0766984	0.785868
PIEZO2	PIEZO2	red	-0.446444	0.0952803
XIRP2	XIRP2	green	-0.15947	0.570242
LOC102285978	LOC102285978	blue	0.314933	0.25291
LOC102272216	LOC102272216	turquoise	-0.350266	0.20058
KCNA6	KCNA6	turquoise	-0.337397	0.21876
EDAR	EDAR	blue	0.687898	0.00458795
LMO3	LMO3	turquoise	-0.514542	0.049706
DAO	DAO	blue	0.528507	0.0428271
USF3	USF3	yellow	-0.304436	0.269924
AR	AR	yellow	-0.312231	0.257226
LOC102265389	LOC102265389	red	-0.194027	0.488372
PAPPA	PAPPA	yellow	-0.289539	0.295223
NHSL2	NHSL2	yellow	-0.468034	0.0785023
LRP8	LRP8	yellow	-0.218781	0.4334
ADAM12	ADAM12	turquoise	-0.134989	0.63147
CCR4	CCR4	green	-0.178871	0.523576
LPP	LPP	yellow	-0.281321	0.309755
UNC45B	UNC45B	green	-0.150962	0.591237
DNA2	DNA2	brown	0.382791	0.159057
LOC106701673	LOC106701673	blue	0.0418979	0.882141
HECW2	HECW2	brown	0.437554	0.102871
LRRC58	LRRC58	yellow	-0.146558	0.602225
LOC102264425	LOC102264425	turquoise	-0.190846	0.495666
SEPSECS	SEPSECS	brown	-0.128476	0.648162
CLCN5	CLCN5	brown	-0.20629	0.460737
KIAA1107	KIAA1107	turquoise	-0.290798	0.293033
FYB	FYB	green	-0.305557	0.268076
LOC102279290	LOC102279290	turquoise	-0.303513	0.271452
GRIK3	GRIK3	turquoise	-0.309615	0.261446
PARPBP	PARPBP	turquoise	0.268781	0.332715
LOC102285854	LOC102285854	brown	-0.15558	0.579802
WISP1	WISP1	turquoise	-0.285063	0.303087
KLHL24	KLHL24	yellow	-0.326632	0.234741
LOC102277917	LOC102277917	turquoise	-0.186187	0.506441
MLKL	MLKL	green	-0.521528	0.0461703
TICRR	TICRR	blue	0.466725	0.0794547
CHRDL2	CHRDL2	turquoise	-0.180499	0.519741
LMX1A	LMX1A	red	-0.396262	0.143678
IGDCC3	IGDCC3	blue	0.839193	9.17e-05
LOC102269594	LOC102269594	turquoise	-0.368476	0.176558
CEMIP	CEMIP	brown	0.398552	0.141167
LNPEP	LNPEP	yellow	-0.253663	0.361638
ZSCAN12	ZSCAN12	yellow	-0.13866	0.622131
IZUMO4	IZUMO4	turquoise	-0.324949	0.237304
TMEM116	TMEM116	yellow	-0.171221	0.541768
PRR11	PRR11	turquoise	0.269176	0.331978
TOX	TOX	green	-0.399418	0.140226
INSC	INSC	brown	0.242601	0.383647
LOC102266855	LOC102266855	blue	-0.488337	0.064757
LOC102275256	LOC102275256	blue	0.696728	0.00389929
VSIG4	VSIG4	blue	-0.415738	0.123267
ARMCX4	ARMCX4	blue	-0.588807	0.020924
INTU	INTU	brown	-0.0128575	0.963726
FREM1	FREM1	yellow	-0.583875	0.022296
GSG2	GSG2	blue	0.560507	0.0297498
LOC102265008	LOC102265008	blue	0.279555	0.312932
LOC102277342	LOC102277342	brown	0.0803501	0.775907
PALM2	PALM2	brown	-0.0229136	0.935398
LOC102276661	LOC102276661	brown	0.193152	0.490372
ATP6V0A4	ATP6V0A4	turquoise	-0.145707	0.604359
CAV3	CAV3	green	-0.170544	0.543393
LOC102276633	LOC102276633	magenta	0.366928	0.178524
LOC102283216	LOC102283216	brown	0.280429	0.311359
ZNF704	ZNF704	turquoise	-0.24243	0.383991
ANKS6	ANKS6	turquoise	-0.393353	0.146911
ADAMTSL1	ADAMTSL1	turquoise	-0.237484	0.394064
PAG1	PAG1	brown	-0.0340817	0.904023
SLA2	SLA2	green	-0.347912	0.20383
PHC3	PHC3	yellow	-0.237559	0.393911
LOC102277029	LOC102277029	turquoise	-0.33361	0.224301
FCGBP	FCGBP	black	-0.134046	0.633876
IL17RD	IL17RD	yellow	-0.470709	0.0765811
LRRK2	LRRK2	yellow	-0.521938	0.0459687
LY9	LY9	blue	-0.496929	0.0594998
TAGLN3	TAGLN3	turquoise	-0.280315	0.311563
LOC102268412	LOC102268412	turquoise	-0.301558	0.274707
LOC102264498	LOC102264498	green	-0.513811	0.050087
GJC3	GJC3	turquoise	-0.328148	0.232447
ART3	ART3	green	-0.181755	0.51679
LOC102273079	LOC102273079	green	-0.513363	0.0503215
LOC102287832	LOC102287832	green	-0.447192	0.0946603
CREG2	CREG2	blue	0.560566	0.029729
FBN3	FBN3	yellow	-0.188314	0.501508
ESCO2	ESCO2	blue	0.561982	0.0292303
KCNIP3	KCNIP3	blue	0.605841	0.0166761
LOC102270443	LOC102270443	yellow	-0.3896	0.151153
LOC102283262	LOC102283262	turquoise	-0.20974	0.453102
CCDC62	CCDC62	turquoise	-0.531481	0.0414585
LOC102269790	LOC102269790	yellow	-0.145846	0.60401
MAB21L3	MAB21L3	brown	0.321042	0.243318
STXBP4	STXBP4	brown	-0.163144	0.561273
PLEKHS1	PLEKHS1	turquoise	-0.127059	0.651816
CSF3R	CSF3R	green	-0.210381	0.451691
MAP2	MAP2	brown	0.0940826	0.73875
ZBTB34	ZBTB34	yellow	-0.434329	0.105727
ACSM5	ACSM5	turquoise	-0.360358	0.187022
LOC106701433	LOC106701433	blue	0.327137	0.233975
DEPDC1	DEPDC1	brown	-0.0524953	0.8526
HAPLN1	HAPLN1	pink	-0.4525	0.0903406
CST7	CST7	red	-0.190249	0.497041
LOC102272310	LOC102272310	yellow	-0.218702	0.433569
LOC102286497	LOC102286497	brown	0.121629	0.665879
GRIP2	GRIP2	turquoise	-0.0905723	0.7482
PIK3C2A	PIK3C2A	yellow	-0.050772	0.857392
DUSP13	DUSP13	green	-0.148192	0.598138
LOC102286130	LOC102286130	brown	0.160595	0.567487
HEPACAM	HEPACAM	black	-0.294196	0.28717
SACS	SACS	turquoise	-0.365633	0.180178
XAF1	XAF1	green	-0.399192	0.140471
KIAA1549	KIAA1549	brown	-0.0129331	0.963513
LOC102265373	LOC102265373	pink	0.62287	0.0131265
HCK	HCK	green	-0.302695	0.272811
ADCY8	ADCY8	red	-0.275643	0.320036
PRKCQ	PRKCQ	green	-0.254407	0.360182
LOC102283231	LOC102283231	blue	-0.47123	0.0762114
LOC102266561	LOC102266561	turquoise	-0.485846	0.066342
GUCA1A	GUCA1A	blue	0.360338	0.187049
LOC102284205	LOC102284205	turquoise	-0.429729	0.109894
KLK1	KLK1	green	-0.189416	0.498961
E2F8	E2F8	blue	0.605821	0.0166808
ABL2	ABL2	yellow	-0.208391	0.45608
LOC102282124	LOC102282124	turquoise	-0.220574	0.429546
UBN2	UBN2	brown	-0.131265	0.640994
DACT3	DACT3	blue	-0.33596	0.220852
EIF5A2	EIF5A2	yellow	-0.0231116	0.934841
RC3H2	RC3H2	yellow	-0.201395	0.471673
TMEM74	TMEM74	brown	0.226201	0.417562
LOC102271092	LOC102271092	grey	-0.128132	0.649047
LRRC39	LRRC39	green	-0.149391	0.595147
ZNF366	ZNF366	yellow	-0.166861	0.552259
DENND1B	DENND1B	brown	-0.087282	0.757089
LOC102266794	LOC102266794	turquoise	-0.416747	0.122266
LOC102275040	LOC102275040	brown	0.0164211	0.953681
CFAP45	CFAP45	brown	-0.0182966	0.948397
ANKLE1	ANKLE1	pink	0.204364	0.465025
SEMA3E	SEMA3E	yellow	-0.316702	0.25011
LOC106701069	LOC106701069	turquoise	-0.227547	0.414722
PROK1	PROK1	brown	-0.0767156	0.785821
LOC102282286	LOC102282286	brown	-0.164218	0.558662
GAB3	GAB3	turquoise	-0.417631	0.121394
LOC102280238	LOC102280238	turquoise	-0.18085	0.518917
HDC	HDC	red	-0.329494	0.230423
GDF15	GDF15	blue	0.408883	0.130208
ZBTB10	ZBTB10	turquoise	-0.55916	0.0302304
HPDL	HPDL	turquoise	0.591393	0.020231
LOC102265128	LOC102265128	blue	-0.511324	0.0513999
GEN1	GEN1	brown	0.311567	0.258293
CNTLN	CNTLN	yellow	-0.606531	0.0165194
BST2	BST2	turquoise	-0.458144	0.0859023
KIAA1328	KIAA1328	yellow	-0.339751	0.215359
MISP	MISP	blue	0.69959	0.0036947
LOC102278686	LOC102278686	turquoise	0.119171	0.672281
DDC	DDC	blue	-0.519516	0.0471691
LOC102268990	LOC102268990	turquoise	-0.32464	0.237776
SYT3	SYT3	blue	0.536933	0.0390345
ANKRD6	ANKRD6	turquoise	-0.511942	0.0510713
CD5	CD5	green	-0.296184	0.283773
LOC102270061	LOC102270061	black	-0.354596	0.194688
LOC102267889	LOC102267889	yellow	-0.48899	0.0643459
TAOK1	TAOK1	yellow	-0.190138	0.497296
OGDHL	OGDHL	brown	-0.224808	0.420512
RASAL3	RASAL3	green	-0.301868	0.274189
PPP1R36	PPP1R36	turquoise	-0.0578056	0.837863
PLCB1	PLCB1	yellow	-0.500155	0.0576089
ZC3H6	ZC3H6	yellow	-0.583802	0.0223167
SLC6A1	SLC6A1	turquoise	-0.259711	0.349904
SHC2	SHC2	turquoise	-0.166936	0.552078
LOC102265216	LOC102265216	blue	0.41594	0.123066
SLAMF1	SLAMF1	green	-0.155592	0.579772
AAK1	AAK1	brown	-0.0827166	0.769469
SNCB	SNCB	yellow	-0.188496	0.501088
PNCK	PNCK	turquoise	0.378171	0.164574
RAB44	RAB44	green	-0.275523	0.320255
LOC102273042	LOC102273042	turquoise	-0.326741	0.234576
DYX1C1	DYX1C1	brown	0.14399	0.608669
CHML	CHML	yellow	0.00329143	0.990712
CARD11	CARD11	green	-0.381045	0.161127
HMCN1	HMCN1	yellow	-0.302968	0.272357
GDAP1	GDAP1	turquoise	-0.586194	0.0216425
ABI2	ABI2	yellow	-0.328941	0.231254
ZBED6	ZBED6	yellow	-0.306183	0.267046
EFHC1	EFHC1	turquoise	-0.266923	0.336197
ADCY5	ADCY5	turquoise	-0.00540906	0.984736
KIAA1524	KIAA1524	yellow	-0.19003	0.497546
MME	MME	blue	-0.375054	0.168367
BPI	BPI	green	-0.308385	0.263444
ZNF10	ZNF10	yellow	-0.212598	0.446825
CLEC7A	CLEC7A	green	-0.242598	0.383652
ZNF711	ZNF711	yellow	-0.343355	0.210218
LOC102271253	LOC102271253	yellow	-0.408512	0.130591
SNX22	SNX22	green	-0.352539	0.197473
ALX4	ALX4	blue	0.759017	0.00103309
PPP4R4	PPP4R4	yellow	-0.294487	0.286671
LOC102265345	LOC102265345	yellow	-0.354847	0.194349
LOC102287875	LOC102287875	brown	-0.319336	0.245975
ZPBP2	ZPBP2	brown	0.281893	0.308732
LOC102285687	LOC102285687	green	-0.29418	0.287197
SLC27A2	SLC27A2	blue	0.404825	0.134441
SGCG	SGCG	green	-0.229116	0.411422
SGCD	SGCD	blue	-0.408345	0.130765
GRID1	GRID1	turquoise	-0.337255	0.218967
VSIG2	VSIG2	turquoise	-0.318364	0.247495
SOBP	SOBP	brown	-0.181781	0.51673
CCDC85A	CCDC85A	yellow	-0.464513	0.0810822
SHC3	SHC3	yellow	-0.27682	0.317889
TRAIP	TRAIP	blue	0.794122	0.000406931
BATF	BATF	green	-0.00478629	0.986493
BRCA1	BRCA1	brown	0.343921	0.209418
STMN2	STMN2	green	-0.448073	0.093933
WDFY4	WDFY4	blue	-0.604458	0.0169941
LOC102280669	LOC102280669	turquoise	-0.305241	0.268597
KCNJ9	KCNJ9	brown	0.39752	0.142295
ASPHD2	ASPHD2	brown	-0.0525373	0.852483
LOC102270092	LOC102270092	green	-0.192662	0.491496
LOC102272075	LOC102272075	blue	0.68669	0.00468919
TTC23	TTC23	blue	-0.496473	0.0597712
AGAP2	AGAP2	brown	-0.0108849	0.969289
BEND3	BEND3	blue	0.596205	0.0189882
GNAL	GNAL	blue	0.621893	0.0133128
ANKRD2	ANKRD2	turquoise	-0.242938	0.382965
LOC102284132	LOC102284132	brown	0.0705389	0.802738
HIPK4	HIPK4	blue	0.759634	0.00101768
LMBRD2	LMBRD2	brown	-0.169173	0.546685
TNFSF14	TNFSF14	green	-0.538083	0.0385371
LRRC55	LRRC55	blue	0.434525	0.105551
SFMBT2	SFMBT2	turquoise	-0.470239	0.0769161
NTNG2	NTNG2	turquoise	-0.242692	0.383462
LOC102284639	LOC102284639	brown	-0.209252	0.454179
KCNJ11	KCNJ11	green	0.111279	0.692974
HS2ST1	HS2ST1	brown	-0.301986	0.273993
CPT1B	CPT1B	green	0.122818	0.662792
IRF4	IRF4	green	-0.45897	0.0852662
LOC106701057	LOC106701057	turquoise	-0.337698	0.218324
SLURP1	SLURP1	yellow	-0.279158	0.313648
LOC102285343	LOC102285343	turquoise	-0.303371	0.271688
IL7	IL7	green	-0.374379	0.169196
ELFN2	ELFN2	red	-0.35494	0.194225
SELL	SELL	blue	-0.439672	0.101026
EARS2	EARS2	brown	0.236926	0.39521
LOC102278943	LOC102278943	turquoise	-0.544987	0.0356486
LOC102267498	LOC102267498	turquoise	-0.338529	0.21712
STAR	STAR	yellow	-0.201686	0.471021
LOC106701301	LOC106701301	yellow	-0.429822	0.109809
PGM2L1	PGM2L1	brown	-0.196569	0.482579
LOC102287204	LOC102287204	yellow	-0.257343	0.354472
ORC1	ORC1	blue	0.636817	0.0106815
IFIT2	IFIT2	turquoise	-0.293077	0.289092
CCR6	CCR6	green	-0.31747	0.248899
CNTN1	CNTN1	blue	-0.67368	0.00589608
NPTX2	NPTX2	blue	0.264932	0.33995
ADAMTS6	ADAMTS6	brown	-0.172187	0.539457
TLR1	TLR1	blue	-0.650788	0.00860351
LIF	LIF	red	-0.272639	0.32555
IL21R	IL21R	green	-0.409057	0.13003
RNASE13	RNASE13	blue	-0.612526	0.0152043
ZNF507	ZNF507	yellow	-0.220754	0.429159
LGI3	LGI3	pink	-0.404221	0.13508
IMPACT	IMPACT	yellow	-0.358934	0.188898
PADI6	PADI6	blue	0.587113	0.0213876
LOC102280932	LOC102280932	brown	-0.0923753	0.743342
BMP8A	BMP8A	blue	0.44159	0.0993746
CHAT	CHAT	yellow	-0.208668	0.455467
GABBR2	GABBR2	turquoise	-0.347194	0.204828
GPAT3	GPAT3	turquoise	-0.0515027	0.85536
ASPM	ASPM	brown	0.122743	0.662985
LYPD1	LYPD1	turquoise	-0.436714	0.103609
SLC26A2	SLC26A2	yellow	-0.292794	0.289581
TBX2	TBX2	turquoise	-0.499798	0.0578161
SLC23A1	SLC23A1	brown	0.160155	0.568564
ALB	ALB	blue	0.432427	0.107436
DLG2	DLG2	turquoise	-0.550534	0.0334481
FAM73A	FAM73A	yellow	-0.353862	0.195678
ABCC9	ABCC9	blue	-0.598167	0.0184986
FRAS1	FRAS1	yellow	-0.31952	0.245687
KCNK12	KCNK12	red	-0.152448	0.587547
KCNT1	KCNT1	green	-0.579882	0.0234559
SLC39A5	SLC39A5	blue	0.770566	0.000773886
CARF	CARF	yellow	-0.234496	0.400218
LOC102282782	LOC102282782	grey	0.222898	0.424574
EFCC1	EFCC1	green	-0.647512	0.00905969
TM4SF5	TM4SF5	green	-0.231811	0.40579
MECOM	MECOM	turquoise	-0.556683	0.0311296
SLCO5A1	SLCO5A1	brown	0.144176	0.608203
GPR75	GPR75	brown	0.336344	0.220292
LOC102284255	LOC102284255	red	-0.318965	0.246553
LOC106701649	LOC106701649	red	0.616748	0.0143276
NHS	NHS	brown	0.279779	0.312529
HES6	HES6	brown	0.0526928	0.852051
LOC102264383	LOC102264383	blue	0.614673	0.0147535
RTP3	RTP3	yellow	-0.280734	0.310809
LOC102273156	LOC102273156	green	-0.244545	0.379728
GPR20	GPR20	blue	0.642712	0.00976174
PARP8	PARP8	blue	-0.462266	0.0827604
LOC102267772	LOC102267772	yellow	-0.259651	0.35002
KATNAL1	KATNAL1	yellow	-0.365208	0.180724
LOC102274368	LOC102274368	red	-0.254988	0.359049
FIGNL1	FIGNL1	blue	0.621213	0.0134436
ATXN1	ATXN1	yellow	-0.354964	0.194192
LOC106700979	LOC106700979	yellow	-0.0894385	0.75126
GFPT1	GFPT1	yellow	-0.370947	0.173451
VAX2	VAX2	brown	0.219943	0.430899
FRMD3	FRMD3	yellow	-0.320675	0.243888
LOC102284334	LOC102284334	blue	0.383591	0.158114
LOC102272070	LOC102272070	yellow	-0.302226	0.273592
LOC102269605	LOC102269605	yellow	-0.240198	0.38852
KCNH3	KCNH3	blue	0.764158	0.000910194
RADIL	RADIL	turquoise	-0.0460618	0.870514
LOC102285929	LOC102285929	black	-0.186697	0.505256
MLPH	MLPH	turquoise	-0.085689	0.761403
TRIM6	TRIM6	brown	0.187746	0.502824
KLK14	KLK14	black	-0.0489859	0.862365
LOC102277471	LOC102277471	turquoise	-0.416122	0.122885
LOC102269785	LOC102269785	turquoise	-0.432127	0.107708
INHA	INHA	brown	-0.301921	0.274101
CXCL9	CXCL9	grey	-0.0124322	0.964925
LOC106701722	LOC106701722	green	-0.218939	0.43306
RAPGEF5	RAPGEF5	yellow	-0.40452	0.134764
CD69	CD69	green	-0.346829	0.205337
RIMS3	RIMS3	turquoise	-0.177959	0.525731
LOC102288161	LOC102288161	yellow	-0.303911	0.270793
CUX2	CUX2	blue	0.376538	0.166554
LOC102280038	LOC102280038	brown	0.148061	0.598467
SLC4A7	SLC4A7	brown	-0.0970205	0.730867
XXYLT1	XXYLT1	blue	0.767254	0.000842103
CLEC12B	CLEC12B	blue	-0.526903	0.0435792
LOC102276626	LOC102276626	yellow	-0.412288	0.126728
RELN	RELN	turquoise	-0.443174	0.0980254
METTL20	METTL20	brown	-0.125023	0.657077
WBSCR17	WBSCR17	blue	0.799308	0.000349413
CLSPN	CLSPN	turquoise	0.270374	0.329746
SCNN1G	SCNN1G	turquoise	0.612466	0.015217
SIX1	SIX1	green	-0.224433	0.421309
MAP3K7CL	MAP3K7CL	turquoise	-0.502456	0.0562873
PRKAB2	PRKAB2	yellow	-0.404324	0.134971
IL2RA	IL2RA	green	-0.242126	0.384607
TMEM156	TMEM156	green	-0.344863	0.208091
ADAMTS17	ADAMTS17	turquoise	0.267062	0.335936
LOC102283235	LOC102283235	turquoise	-0.276932	0.317685
GPD2	GPD2	yellow	-0.335081	0.222139
HMCN2	HMCN2	turquoise	-0.440931	0.0999395
FDXACB1	FDXACB1	blue	0.600068	0.0180337
LOC102280242	LOC102280242	yellow	-0.286418	0.300695
RNASEL	RNASEL	turquoise	-0.347384	0.204564
CXCR6	CXCR6	green	-0.388704	0.152177
LOC102277762	LOC102277762	red	-0.158748	0.572011
ZMYND15	ZMYND15	turquoise	-0.511775	0.0511597
ERCC6L	ERCC6L	blue	0.460755	0.0839023
ISLR2	ISLR2	blue	0.609688	0.0158164
TMEM121	TMEM121	black	0.519166	0.0473444
PRDM10	PRDM10	yellow	-0.208601	0.455615
RSBN1	RSBN1	yellow	-0.270647	0.329239
IL13RA2	IL13RA2	green	-0.272597	0.325629
IGSF9B	IGSF9B	brown	0.460317	0.0842355
LIMCH1	LIMCH1	yellow	-0.500448	0.0574397
FOXN2	FOXN2	yellow	-0.157301	0.575565
KIAA1644	KIAA1644	red	0.114786	0.683753
CPED1	CPED1	turquoise	-0.453221	0.0897647
PHLPP2	PHLPP2	yellow	-0.273273	0.324382
AKAP7	AKAP7	turquoise	-0.504061	0.0553784
MAPK12	MAPK12	green	-0.0872436	0.757193
LOC102265943	LOC102265943	turquoise	-0.642817	0.00974598
DOCK4	DOCK4	yellow	-0.167845	0.549886
LOC102282962	LOC102282962	red	-0.510776	0.0516926
STAC2	STAC2	brown	-0.152565	0.587258
ZFPM2	ZFPM2	turquoise	-0.476073	0.0728318
SDK2	SDK2	brown	0.135556	0.630025
TSPEAR	TSPEAR	blue	0.439926	0.100806
ST6GALNAC1	ST6GALNAC1	blue	-0.264227	0.341286
LOC102285016	LOC102285016	brown	0.310631	0.259801
SLC27A6	SLC27A6	brown	-0.152905	0.586416
N4BP2	N4BP2	yellow	-0.148339	0.597772
RTKN2	RTKN2	brown	0.385316	0.156095
NRTN	NRTN	blue	0.799785	0.000344473
FAM83A	FAM83A	turquoise	0.130417	0.643172
NT5DC3	NT5DC3	brown	0.266913	0.336216
DTWD2	DTWD2	brown	-0.13232	0.63829
SLC34A3	SLC34A3	blue	0.841508	8.39e-05
CADPS2	CADPS2	blue	-0.347404	0.204537
LOC106701596	LOC106701596	turquoise	-0.343239	0.210382
LOC102265193	LOC102265193	blue	0.424695	0.114583
WNT16	WNT16	turquoise	-0.381724	0.160321
TRIM31	TRIM31	turquoise	-0.0375476	0.894311
UGT8	UGT8	turquoise	-0.342244	0.211795
PDE1A	PDE1A	turquoise	-0.42265	0.116528
CNTN4	CNTN4	blue	-0.592796	0.0198625
HERC5	HERC5	turquoise	-0.323434	0.239625
CLCN4	CLCN4	blue	0.319418	0.245846
SLC12A8	SLC12A8	blue	0.596927	0.0188068
MTX3	MTX3	brown	-0.0410878	0.884405
POLR3G	POLR3G	blue	0.455479	0.0879781
LOC102268707	LOC102268707	brown	0.046458	0.869409
TRIB3	TRIB3	red	0.0632664	0.822761
RSPO4	RSPO4	yellow	-0.383678	0.158012
PIK3C2G	PIK3C2G	yellow	-0.458275	0.0858011
LOC102278425	LOC102278425	turquoise	-0.270092	0.330271
TYRP1	TYRP1	blue	0.529604	0.0423187
LOC102264779	LOC102264779	brown	-0.162825	0.562048
ETNK1	ETNK1	yellow	0.00754316	0.978715
LOC102265441	LOC102265441	yellow	0.0180311	0.949145
CTXN3	CTXN3	blue	0.098646	0.726516
LOC102287067	LOC102287067	brown	0.0284557	0.919815
ADAMTSL3	ADAMTSL3	turquoise	-0.394327	0.145823
UTS2R	UTS2R	blue	0.649318	0.00880588
SLC7A2	SLC7A2	yellow	-0.488944	0.0643745
TM4SF18	TM4SF18	turquoise	0.0408499	0.885071
LOC102274445	LOC102274445	blue	0.428076	0.111419
CXCL17	CXCL17	black	0.0221537	0.937537
ARHGAP28	ARHGAP28	yellow	-0.372413	0.171624
LOC102278037	LOC102278037	turquoise	-0.186613	0.505453
SGK2	SGK2	turquoise	-0.358083	0.190025
FUT6	FUT6	turquoise	0.025334	0.92859
EIF2AK2	EIF2AK2	yellow	-0.348298	0.203296
RHBDL3	RHBDL3	blue	0.564954	0.0282041
LOC102287641	LOC102287641	turquoise	0.0755561	0.78899
RIMS4	RIMS4	brown	0.241931	0.385001
ARC	ARC	red	-0.106018	0.706882
SUCNR1	SUCNR1	turquoise	-0.432017	0.107807
LOC102265927	LOC102265927	brown	0.0907306	0.747773
KIF24	KIF24	blue	0.649695	0.00875363
LOC102269946	LOC102269946	blue	-0.408925	0.130165
NCF4	NCF4	red	-0.236099	0.396911
ARRDC5	ARRDC5	turquoise	-0.275236	0.320779
LOC106700642	LOC106700642	turquoise	-0.45277	0.0901244
IFITM10	IFITM10	turquoise	0.472317	0.0754433
FAM117B	FAM117B	yellow	-0.388843	0.152019
FAM221A	FAM221A	yellow	-0.239403	0.390141
NEB	NEB	green	-0.158293	0.573126
CACNA2D3	CACNA2D3	blue	0.546856	0.0348954
PINLYP	PINLYP	turquoise	-0.328703	0.231611
RAB40B	RAB40B	turquoise	-0.216348	0.438658
OIP5	OIP5	turquoise	0.0234599	0.933861
ADM5	ADM5	turquoise	0.0898327	0.750196
RASA2	RASA2	yellow	-0.188158	0.50187
LOC102281138	LOC102281138	green	-0.159317	0.570615
SETBP1	SETBP1	yellow	-0.331036	0.228118
ADORA3	ADORA3	green	-0.492299	0.0622928
OPHN1	OPHN1	brown	-0.0713492	0.800514
SERPINA5	SERPINA5	turquoise	-0.170287	0.544009
VASH2	VASH2	turquoise	-0.358251	0.189802
CREB3L4	CREB3L4	turquoise	-0.111079	0.693501
MAMDC2	MAMDC2	turquoise	-0.595798	0.0190911
LOC102275351	LOC102275351	blue	-0.707767	0.0031568
PEG3	PEG3	turquoise	-0.2299	0.409781
CDKN2A	CDKN2A	turquoise	0.244428	0.379961
TMEM245	TMEM245	yellow	-0.269359	0.331636
PRR7	PRR7	blue	0.815902	0.00020811
CD84	CD84	green	-0.327473	0.233467
LOC102273827	LOC102273827	blue	0.599393	0.0181976
NDP	NDP	brown	0.297181	0.282076
COMP	COMP	brown	0.0414833	0.8833
LOC102269589	LOC102269589	turquoise	-0.290884	0.292884
CD19	CD19	blue	0.827507	0.000140413
CHI3L2	CHI3L2	brown	0.0531142	0.85088
PCSK1N	PCSK1N	brown	0.418026	0.121007
CD7	CD7	green	-0.396539	0.143373
ST8SIA4	ST8SIA4	yellow	-0.355752	0.193133
ACYP2	ACYP2	green	-0.364346	0.181833
TRIM54	TRIM54	green	-0.166941	0.552066
IL1A	IL1A	turquoise	0.304547	0.26974
LOC102270364	LOC102270364	yellow	-0.574632	0.0250506
LOC102269345	LOC102269345	turquoise	-0.369074	0.175803
LOC102267990	LOC102267990	blue	0.443872	0.0974349
BMX	BMX	turquoise	-0.366802	0.178684
GBP5	GBP5	blue	-0.541507	0.0370834
EDIL3	EDIL3	brown	-0.102532	0.716146
GAS2L3	GAS2L3	brown	-0.00742813	0.979039
KCNE4	KCNE4	green	-0.364965	0.181036
MMS22L	MMS22L	brown	0.134002	0.633989
LOC102265889	LOC102265889	green	-0.517171	0.0483526
ITGA1	ITGA1	yellow	-0.381883	0.160131
LOC102287098	LOC102287098	yellow	-0.496677	0.0596498
STOX1	STOX1	blue	0.512337	0.0508619
ACTC1	ACTC1	yellow	0.273544	0.323884
LOC106701421	LOC106701421	yellow	-0.256944	0.355245
FOXM1	FOXM1	turquoise	0.51325	0.0503809
LONRF3	LONRF3	yellow	-0.345818	0.20675
NIN	NIN	yellow	-0.1856	0.507807
SYPL2	SYPL2	green	-0.197724	0.479959
LOC102281096	LOC102281096	blue	-0.487201	0.0654761
RNF150	RNF150	turquoise	-0.127115	0.65167
RAP1GAP2	RAP1GAP2	blue	0.624627	0.0127967
PM20D1	PM20D1	brown	0.071432	0.800286
LOC102279846	LOC102279846	turquoise	-0.127327	0.651123
PLD1	PLD1	turquoise	-0.485793	0.0663759
SEMA3D	SEMA3D	turquoise	-0.59775	0.0186019
RCOR2	RCOR2	red	-0.153776	0.584258
SLC35B4	SLC35B4	brown	0.401702	0.137762
CEP97	CEP97	brown	-0.015734	0.955618
BEGAIN	BEGAIN	blue	0.706995	0.00320472
LOC102279308	LOC102279308	turquoise	-0.320013	0.244918
CFAP69	CFAP69	brown	0.0054791	0.984538
BPIFB6	BPIFB6	blue	0.62794	0.0121922
EPM2A	EPM2A	green	-0.429178	0.110401
TEAD1	TEAD1	yellow	-0.231788	0.405837
PM20D2	PM20D2	yellow	-0.168762	0.547676
DNAJB14	DNAJB14	yellow	-0.00286037	0.991928
ZNF697	ZNF697	brown	0.13793	0.623985
LOC102270532	LOC102270532	blue	0.4334	0.106559
MAMDC4	MAMDC4	turquoise	0.219083	0.432749
ESPNL	ESPNL	blue	0.739014	0.00164544
SKA1	SKA1	brown	0.0566032	0.841196
HOXA6	HOXA6	turquoise	-0.538187	0.0384921
SLC35D3	SLC35D3	turquoise	-0.158617	0.572331
GPR171	GPR171	green	-0.277766	0.316169
TMCC2	TMCC2	red	0.551442	0.0330979
LPAR5	LPAR5	blue	0.768188	0.000822393
ETV1	ETV1	turquoise	-0.62147	0.013394
CAP2	CAP2	green	-0.216699	0.437897
LOC102280901	LOC102280901	red	-0.570288	0.026431
LIN7A	LIN7A	yellow	-0.195484	0.485047
RRM2B	RRM2B	yellow	-0.360735	0.186527
MTFR2	MTFR2	blue	0.431631	0.108157
LOC102268107	LOC102268107	turquoise	-0.291094	0.29252
CAPN3	CAPN3	green	-0.154068	0.583535
LOC102281867	LOC102281867	turquoise	-0.614344	0.0148218
RRAGD	RRAGD	turquoise	-0.354929	0.19424
ADRBK2	ADRBK2	yellow	-0.45098	0.0915628
RASSF9	RASSF9	yellow	-0.242786	0.383273
GPC6	GPC6	yellow	-0.398257	0.141489
LOC102280956	LOC102280956	yellow	-0.404975	0.134283
FGF13	FGF13	turquoise	-0.388148	0.152816
RYR1	RYR1	green	-0.160014	0.568908
MYOZ3	MYOZ3	green	-0.165475	0.555613
LOC102267096	LOC102267096	blue	-0.408838	0.130255
LOC102283236	LOC102283236	red	-0.0681019	0.809435
SORL1	SORL1	yellow	-0.309339	0.261894
LENG9	LENG9	green	0.0249152	0.929768
PRDM15	PRDM15	red	0.473491	0.0746194
LOC102274088	LOC102274088	black	-0.202227	0.469806
NRG1	NRG1	brown	0.313921	0.254521
LOC102280469	LOC102280469	brown	0.130735	0.642355
B3GAT1	B3GAT1	blue	-0.378438	0.164251
LOC102271781	LOC102271781	yellow	-0.194786	0.48664
LOC102268981	LOC102268981	turquoise	-0.269902	0.330624
SLX4IP	SLX4IP	blue	0.416521	0.12249
DHRS7C	DHRS7C	green	-0.180121	0.520632
TRIM33	TRIM33	brown	-0.0274139	0.922742
MYOM1	MYOM1	green	-0.191133	0.495007
NPTX1	NPTX1	brown	-0.268976	0.332351
SAPCD2	SAPCD2	blue	0.576047	0.024613
NRIP3	NRIP3	turquoise	-0.192805	0.491169
CENPK	CENPK	blue	0.258098	0.353013
PNLDC1	PNLDC1	brown	-0.0646075	0.81906
SHE	SHE	yellow	-0.22636	0.417226
AFF4	AFF4	yellow	-0.296498	0.283237
SP100	SP100	yellow	-0.512699	0.0506712
IQGAP3	IQGAP3	turquoise	0.423193	0.116009
HFE2	HFE2	green	-0.166469	0.553207
CD2	CD2	green	-0.188458	0.501176
RASD2	RASD2	green	-0.331355	0.227643
LOC102279417	LOC102279417	turquoise	-0.46401	0.0814559
PRELID3A	PRELID3A	brown	0.0340594	0.904086
TRIM9	TRIM9	brown	0.28826	0.297458
LOC102285144	LOC102285144	blue	-0.570374	0.0264031
NTNG1	NTNG1	turquoise	-0.331578	0.227312
LOC106701073	LOC106701073	green	-0.408661	0.130438
CMYA5	CMYA5	green	-0.163514	0.560373
ZSWIM1	ZSWIM1	red	0.654967	0.00804804
EML5	EML5	brown	-0.0946352	0.737265
RIMS1	RIMS1	blue	0.26713	0.335808
PCGF5	PCGF5	yellow	-0.244693	0.37943
KIF15	KIF15	brown	0.286951	0.299757
HPD	HPD	blue	-0.427804	0.111671
HIF3A	HIF3A	turquoise	-0.276285	0.318863
TTK	TTK	brown	0.382668	0.159202
ANXA13	ANXA13	brown	-0.137879	0.624115
ZBTB21	ZBTB21	brown	0.260023	0.349306
ZDHHC21	ZDHHC21	blue	0.525783	0.0441099
LOC102267380	LOC102267380	magenta	0.0651383	0.817597
NOVA2	NOVA2	turquoise	-0.29763	0.281315
SORCS2	SORCS2	turquoise	-0.437759	0.102691
SHPRH	SHPRH	yellow	-0.237046	0.394964
FGD6	FGD6	yellow	-0.150247	0.593016
LOC102287961	LOC102287961	turquoise	-0.532506	0.0409948
RAB30	RAB30	turquoise	-0.268469	0.333299
PDE8B	PDE8B	turquoise	-0.411724	0.1273
LOC102284962	LOC102284962	green	-0.380033	0.162335
TMEM35	TMEM35	blue	-0.340702	0.213995
LOC102265444	LOC102265444	turquoise	-0.230333	0.408875
PTPN7	PTPN7	green	-0.332714	0.225625
PLA2G15	PLA2G15	turquoise	-0.279506	0.31302
PGLYRP4	PGLYRP4	red	0.634297	0.0110945
RTP4	RTP4	blue	-0.304716	0.269462
LOC102268506	LOC102268506	brown	-0.207337	0.458412
PELI3	PELI3	turquoise	-0.206172	0.460998
MYF6	MYF6	green	-0.162289	0.563355
IL7R	IL7R	turquoise	-0.36532	0.18058
ZNF518A	ZNF518A	brown	-0.0526416	0.852194
SGOL1	SGOL1	blue	0.552216	0.0328012
LOC102279619	LOC102279619	green	-0.264904	0.340003
SLA	SLA	green	-0.283013	0.30673
DTL	DTL	blue	0.526895	0.043583
BEND5	BEND5	turquoise	-0.487908	0.0650278
COL26A1	COL26A1	red	-0.052545	0.852462
RAD51AP1	RAD51AP1	blue	0.598038	0.0185306
MYRIP	MYRIP	turquoise	-0.421108	0.118008
SLC26A9	SLC26A9	turquoise	0.423321	0.115887
CD200R1	CD200R1	green	-0.578043	0.0240057
MCM10	MCM10	blue	0.558841	0.0303452
CACNG5	CACNG5	brown	-0.251476	0.365932
TFCP2L1	TFCP2L1	red	0.474345	0.0740247
PILRA	PILRA	green	-0.324635	0.237784
CYTIP	CYTIP	green	-0.467306	0.0790309
SLC16A6	SLC16A6	brown	-0.245385	0.37804
TLR3	TLR3	turquoise	-0.663599	0.00698994
VAV1	VAV1	green	-0.44097	0.0999065
UNC5C	UNC5C	red	-0.275509	0.32028
ZNF462	ZNF462	yellow	-0.366421	0.17917
PLCG2	PLCG2	yellow	-0.397201	0.142645
DIAPH3	DIAPH3	turquoise	0.284595	0.303917
LOC102282539	LOC102282539	yellow	-0.272611	0.325602
EPHB1	EPHB1	brown	-0.0673541	0.811493
KLHL42	KLHL42	yellow	-0.25703	0.35508
PLEKHM3	PLEKHM3	yellow	-0.00907943	0.974381
LOC106701259	LOC106701259	green	-0.291078	0.292548
TTC36	TTC36	magenta	-0.291984	0.290978
THEMIS2	THEMIS2	green	-0.380943	0.161249
PITPNC1	PITPNC1	yellow	-0.232351	0.404665
LRIG2	LRIG2	yellow	-0.275848	0.319661
NRIP1	NRIP1	yellow	-0.322805	0.240593
PHIP	PHIP	yellow	-0.268497	0.333245
SLITRK6	SLITRK6	yellow	-0.323255	0.2399
KIAA1586	KIAA1586	turquoise	-0.430403	0.109276
ESR1	ESR1	turquoise	-0.297361	0.281772
CEP126	CEP126	brown	0.0899201	0.74996
ZCCHC18	ZCCHC18	turquoise	-0.45663	0.0870772
SPDL1	SPDL1	turquoise	0.2981	0.28052
ATP12A	ATP12A	black	-0.17115	0.541939
SLAMF6	SLAMF6	green	-0.247811	0.373193
CEP55	CEP55	turquoise	0.0657136	0.816011
ZNF25	ZNF25	yellow	-0.40688	0.132286
LOC102267962	LOC102267962	brown	-0.0449429	0.873636
GXYLT1	GXYLT1	yellow	-0.120778	0.668094
CPN2	CPN2	brown	0.221642	0.427258
DOCK10	DOCK10	green	-0.485638	0.0664756
VGLL3	VGLL3	blue	-0.552002	0.0328832
DTX1	DTX1	brown	-0.284365	0.304326
FGF21	FGF21	blue	0.577602	0.0241386
FGFR4	FGFR4	green	-0.258356	0.352515
NCF2	NCF2	green	-0.268102	0.333985
SYNGR3	SYNGR3	turquoise	-0.240874	0.387145
ZNF618	ZNF618	yellow	-0.0300934	0.915215
LOC102285691	LOC102285691	turquoise	0.256243	0.356606
SOWAHB	SOWAHB	blue	-0.198797	0.47753
CENPF	CENPF	brown	0.323937	0.238852
TNF	TNF	green	-0.175948	0.530496
ZFP1	ZFP1	blue	0.446539	0.0952013
PLXNA4	PLXNA4	turquoise	-0.361294	0.185795
LOC102270897	LOC102270897	turquoise	0.364697	0.181381
LRFN4	LRFN4	blue	0.789244	0.000467877
TMC7	TMC7	brown	0.0559056	0.84313
ACADL	ACADL	blue	-0.581191	0.0230709
LOC102286453	LOC102286453	green	0.241253	0.386376
BBX	BBX	yellow	-0.325233	0.23687
LOC102272709	LOC102272709	brown	-0.172138	0.539574
PEAK1	PEAK1	yellow	-0.393169	0.147117
ITGA2	ITGA2	brown	-0.222504	0.425415
PGBD5	PGBD5	blue	0.529642	0.0423009
LOC102274913	LOC102274913	brown	-0.0476525	0.866079
LOC102265876	LOC102265876	brown	-0.0374385	0.894617
HSPB7	HSPB7	red	-0.211888	0.448382
SLC5A8	SLC5A8	brown	0.0833755	0.767679
DNAJB5	DNAJB5	green	-0.386483	0.154739
SCN2B	SCN2B	turquoise	-0.326374	0.235133
LOC102287042	LOC102287042	brown	0.0600275	0.831712
SMIM10	SMIM10	turquoise	-0.596782	0.0188433
HHIPL1	HHIPL1	green	-0.469319	0.0775748
ANOS1	ANOS1	brown	0.0753444	0.789569
LOC102270717	LOC102270717	black	-0.19543	0.485171
WFIKKN1	WFIKKN1	brown	0.577042	0.0243087
PEBP4	PEBP4	green	-0.157777	0.574395
FAM126A	FAM126A	yellow	-0.464802	0.080868
LOC106700780	LOC106700780	blue	0.281284	0.309823
SIX2	SIX2	brown	0.0962281	0.73299
TAGAP	TAGAP	green	-0.343443	0.210093
RASL10A	RASL10A	turquoise	0.419094	0.119961
CHST7	CHST7	turquoise	-0.517971	0.0479462
GATA2	GATA2	turquoise	-0.498157	0.0587748
NCAM1	NCAM1	turquoise	0.283359	0.306114
FAT4	FAT4	turquoise	-0.492458	0.0621953
TMTC3	TMTC3	yellow	-0.114679	0.684032
RNF125	RNF125	yellow	-0.238451	0.392085
PIP5K1B	PIP5K1B	green	-0.345056	0.207819
SKAP1	SKAP1	green	-0.423915	0.115322
LOC102284448	LOC102284448	turquoise	-0.288699	0.296691
TGFBR1	TGFBR1	yellow	-0.224492	0.421183
SHCBP1	SHCBP1	turquoise	0.428512	0.111015
CCDC88A	CCDC88A	yellow	-0.489209	0.0642087
DCLRE1B	DCLRE1B	blue	0.403905	0.135414
ZAR1L	ZAR1L	yellow	-0.358055	0.190062
CYTH4	CYTH4	green	-0.387016	0.154121
SSC5D	SSC5D	red	-0.378573	0.164089
KANK4	KANK4	blue	-0.600862	0.0178419
ADHFE1	ADHFE1	blue	-0.610016	0.0157445
HIPK2	HIPK2	brown	0.302072	0.273849
LOC102266133	LOC102266133	blue	0.443235	0.0979739
SLC13A4	SLC13A4	turquoise	-0.277434	0.316772
CENPA	CENPA	blue	0.523668	0.0451255
WNT10B	WNT10B	yellow	0.389409	0.151371
LOC102280961	LOC102280961	turquoise	-0.451145	0.0914298
FN3K	FN3K	turquoise	-0.375976	0.167239
NELL2	NELL2	brown	0.153453	0.585056
TMTC1	TMTC1	brown	-0.0911159	0.746735
IL32	IL32	green	-0.296428	0.283357
LOC102285626	LOC102285626	yellow	-0.183726	0.512177
CDH4	CDH4	turquoise	-0.352728	0.197216
LOC102282031	LOC102282031	red	-0.354624	0.19465
ZNF628	ZNF628	blue	0.919885	1.21e-06
FAM110C	FAM110C	turquoise	-0.473864	0.0743594
ELMOD1	ELMOD1	blue	0.0330348	0.90696
MICALCL	MICALCL	blue	0.641228	0.00998731
EMB	EMB	yellow	-0.275781	0.319784
LOC102273688	LOC102273688	green	-0.367401	0.177921
SEMA6B	SEMA6B	turquoise	-0.485664	0.0664586
LOC102270425	LOC102270425	brown	-0.0161882	0.954338
LOC102273742	LOC102273742	blue	0.617803	0.0141149
SREK1IP1	SREK1IP1	yellow	-0.165804	0.554817
ISPD	ISPD	brown	0.0460906	0.870434
LOC102274451	LOC102274451	green	-0.329246	0.230796
MAMSTR	MAMSTR	brown	-0.285415	0.302464
HOXD10	HOXD10	turquoise	-0.311636	0.258183
LOC102276592	LOC102276592	turquoise	-0.224789	0.420552
BLK	BLK	green	-0.471197	0.0762344
SLC38A1	SLC38A1	yellow	-0.299489	0.278175
CENPH	CENPH	brown	-0.211391	0.449471
HOXC5	HOXC5	turquoise	-0.431271	0.108485
SYT7	SYT7	pink	0.566069	0.0278263
LOC102277594	LOC102277594	red	0.769215	0.000801153
MAP3K9	MAP3K9	blue	0.743044	0.00150312
HYKK	HYKK	turquoise	-0.324956	0.237293
TMEM8A	TMEM8A	blue	-0.517868	0.0479985
SCARF2	SCARF2	blue	-0.363066	0.183488
ARHGAP33	ARHGAP33	turquoise	0.409494	0.12958
CD37	CD37	green	-0.28978	0.294804
HVCN1	HVCN1	turquoise	-0.386128	0.15515
KCNAB2	KCNAB2	green	-0.417839	0.121191
JPH1	JPH1	green	-0.21604	0.439326
EFCAB2	EFCAB2	blue	-0.38192	0.160087
REM2	REM2	blue	0.481985	0.0688537
AOC1	AOC1	red	-0.369093	0.17578
LOC102265716	LOC102265716	blue	0.619063	0.0138638
CPEB4	CPEB4	brown	-0.188658	0.500714
PDE7B	PDE7B	blue	-0.736578	0.00173658
LOC102270159	LOC102270159	brown	-0.120681	0.668347
RNASE10	RNASE10	red	-0.242453	0.383945
CENPW	CENPW	turquoise	0.204193	0.465407
LOC106700710	LOC106700710	blue	0.572239	0.0258043
FANCD2	FANCD2	brown	0.457044	0.0867549
RUNX1T1	RUNX1T1	turquoise	-0.478993	0.0708465
ZNF853	ZNF853	turquoise	-0.274015	0.323018
FAM229A	FAM229A	brown	-0.0927493	0.742335
IFT80	IFT80	yellow	-0.630083	0.0118131
LOC102279630	LOC102279630	yellow	-0.0318237	0.910358
DLX1	DLX1	blue	0.579337	0.0236179
SNX10	SNX10	yellow	-0.51858	0.0476386
SRXN1	SRXN1	brown	-0.398956	0.140727
ZNF354C	ZNF354C	yellow	-0.192776	0.491236
RND1	RND1	blue	0.00653905	0.981548
LOC102275017	LOC102275017	turquoise	-0.0827013	0.769511
LOC102275918	LOC102275918	turquoise	-0.339892	0.215157
RAPGEF4	RAPGEF4	brown	0.198096	0.479117
LOC102265064	LOC102265064	turquoise	-0.205629	0.462206
CIT	CIT	turquoise	0.436154	0.104104
SEC16B	SEC16B	red	-0.449462	0.0927956
GALNT7	GALNT7	turquoise	-0.4532	0.0897812
SLC7A10	SLC7A10	red	-0.210758	0.450861
POLE	POLE	blue	0.659593	0.00746643
KIAA0895L	KIAA0895L	blue	0.533581	0.0405122
EDARADD	EDARADD	blue	0.163811	0.559651
ALMS1	ALMS1	yellow	-0.387075	0.154053
NOVA1	NOVA1	turquoise	-0.306847	0.265957
RAB37	RAB37	brown	-0.19674	0.482192
CDC6	CDC6	turquoise	0.499939	0.0577344
MYEF2	MYEF2	yellow	-0.500055	0.0576669
SHROOM2	SHROOM2	blue	0.784334	0.000536533
GPR63	GPR63	yellow	-0.311865	0.257813
KIF4A	KIF4A	turquoise	0.488985	0.0643489
SHBG	SHBG	red	-0.241815	0.385236
RAPH1	RAPH1	yellow	0.121614	0.665919
FAM63B	FAM63B	yellow	-0.0670954	0.812205
POU4F1	POU4F1	blue	0.655276	0.00800824
LOC102268044	LOC102268044	turquoise	-0.17462	0.533652
SVIP	SVIP	turquoise	-0.37417	0.169453
ARSK	ARSK	blue	-0.646443	0.00921251
ROBO2	ROBO2	turquoise	-0.508569	0.0528835
LOC102281707	LOC102281707	turquoise	0.527764	0.0431743
HOXA4	HOXA4	turquoise	-0.400354	0.139213
APCDD1L	APCDD1L	turquoise	0.593405	0.019704
FBXO45	FBXO45	brown	0.0296496	0.916461
NPY1R	NPY1R	turquoise	-0.351439	0.198973
LOC102284700	LOC102284700	brown	-0.0295474	0.916748
CTSW	CTSW	blue	-0.487535	0.0652641
ALPK1	ALPK1	yellow	-0.493496	0.0615617
CLEC12A	CLEC12A	green	-0.45032	0.0920974
SPEF1	SPEF1	pink	0.584363	0.0221571
TBX18	TBX18	turquoise	-0.409791	0.129274
CLDN15	CLDN15	turquoise	-0.226188	0.41759
LOC102272802	LOC102272802	green	-0.296496	0.28324
EDN2	EDN2	blue	0.324155	0.238518
NMRK2	NMRK2	green	-0.211651	0.448902
NF1	NF1	yellow	-0.373868	0.169825
CASQ2	CASQ2	brown	0.123002	0.662312
LOC102281949	LOC102281949	turquoise	-0.0462261	0.870056
ESPL1	ESPL1	turquoise	0.558512	0.0304638
RSPO1	RSPO1	green	-0.25245	0.364016
CCL17	CCL17	green	-0.041617	0.882926
PCDH20	PCDH20	brown	0.257244	0.354665
PIK3CD	PIK3CD	green	-0.525138	0.0444176
MILR1	MILR1	green	-0.382988	0.158824
PIH1D2	PIH1D2	red	0.254408	0.360181
CENPT	CENPT	turquoise	0.459053	0.0852026
GALNT8	GALNT8	brown	-0.298505	0.279836
IL1RAP	IL1RAP	yellow	-0.31041	0.260159
SIT1	SIT1	green	-0.392265	0.148132
ELK4	ELK4	yellow	-0.141381	0.615247
TNFSF9	TNFSF9	brown	-0.317522	0.248818
SLC38A5	SLC38A5	red	-0.358715	0.189188
EXPH5	EXPH5	brown	0.25213	0.364645
TMEM82	TMEM82	brown	0.529378	0.042423
ENTPD7	ENTPD7	brown	-0.204071	0.465678
GRAP2	GRAP2	green	-0.477073	0.0721476
LOC102284725	LOC102284725	blue	0.742731	0.0015138
FAM120C	FAM120C	yellow	-0.102613	0.71593
XPNPEP2	XPNPEP2	red	-0.34218	0.211885
SUSD3	SUSD3	green	-0.354155	0.195282
TNFRSF19	TNFRSF19	red	0.345699	0.206917
MIS18BP1	MIS18BP1	brown	0.254378	0.360239
PLPPR2	PLPPR2	turquoise	0.341526	0.212817
AVL9	AVL9	yellow	-0.350956	0.199633
BBOX1	BBOX1	green	-0.438937	0.101664
LOC106700902	LOC106700902	red	-0.243746	0.381334
LOC102279859	LOC102279859	turquoise	-0.294396	0.286827
LOC102272416	LOC102272416	brown	0.0664524	0.813976
MANEAL	MANEAL	turquoise	-0.23892	0.391125
PCSK5	PCSK5	red	-0.511531	0.0512896
ZBTB7C	ZBTB7C	black	-0.000394549	0.998887
MANBA	MANBA	red	-0.197014	0.481569
LRP2	LRP2	yellow	-0.458094	0.0859406
GDF11	GDF11	blue	-0.338397	0.217311
B3GALT2	B3GALT2	turquoise	-0.562075	0.0291979
FOLH1B	FOLH1B	red	-0.485279	0.0667061
LOC102284401	LOC102284401	red	-0.428215	0.11129
SNCA	SNCA	turquoise	-0.395873	0.144108
ITIH4	ITIH4	turquoise	-0.184757	0.50977
THOC2	THOC2	yellow	-0.25957	0.350176
LOC102266242	LOC102266242	turquoise	-0.084226	0.76537
ARHGAP42	ARHGAP42	yellow	-0.0597492	0.832482
LPXN	LPXN	green	-0.486593	0.0658635
LOC102285448	LOC102285448	magenta	0.45911	0.0851588
STOX2	STOX2	yellow	-0.200614	0.473431
NDC80	NDC80	turquoise	0.32919	0.23088
LRP6	LRP6	yellow	-0.17174	0.540526
LOC102282876	LOC102282876	turquoise	-0.628893	0.0120224
JSRP1	JSRP1	green	-0.149073	0.59594
ARHGAP22	ARHGAP22	green	-0.339352	0.215934
ERAP2	ERAP2	turquoise	-0.477494	0.0718607
PBK	PBK	turquoise	0.207337	0.458412
WBP5	WBP5	red	-0.226912	0.41606
RASGRP4	RASGRP4	green	-0.39031	0.150345
LOC102287450	LOC102287450	green	-0.359497	0.188154
ATRX	ATRX	yellow	-0.14104	0.616108
LOC102287274	LOC102287274	brown	0.15201	0.588634
KDM7A	KDM7A	yellow	-0.0234654	0.933846
ZMYM4	ZMYM4	yellow	-0.290011	0.294401
CD86	CD86	red	-0.470666	0.0766116
MSI1	MSI1	blue	0.431762	0.108039
AFAP1L1	AFAP1L1	turquoise	-0.274744	0.321681
CDH19	CDH19	turquoise	-0.396391	0.143536
SUV39H2	SUV39H2	blue	0.565057	0.028169
MLF1	MLF1	blue	-0.647727	0.0090292
TBC1D1	TBC1D1	turquoise	-0.446293	0.0954063
LOC102266652	LOC102266652	brown	0.34531	0.207462
LOC102267260	LOC102267260	black	-0.265792	0.338326
PTPRG	PTPRG	turquoise	-0.48805	0.0649382
CHL1	CHL1	brown	-0.114061	0.685657
TTLL1	TTLL1	turquoise	0.0719766	0.798793
LOC102267123	LOC102267123	pink	-0.50007	0.057658
DUSP19	DUSP19	yellow	-0.479721	0.0703577
COL23A1	COL23A1	turquoise	-0.276149	0.319111
LOC102273986	LOC102273986	turquoise	-0.622536	0.0131899
LMOD3	LMOD3	green	-0.145941	0.603772
LOC106700730	LOC106700730	turquoise	-0.54795	0.0344599
TMEM92	TMEM92	red	-0.344031	0.209263
CBLB	CBLB	turquoise	-0.367488	0.177811
PLP1	PLP1	turquoise	-0.387683	0.153351
MXD3	MXD3	turquoise	0.293315	0.288682
GPR183	GPR183	green	-0.314727	0.253237
E2F3	E2F3	blue	0.491272	0.0629247
ADPRH	ADPRH	turquoise	-0.481671	0.0690606
LOC102277959	LOC102277959	turquoise	-0.108854	0.699373
RASGRP3	RASGRP3	turquoise	-0.628021	0.0121777
[truncated: 3,729 more rows]
