# Supplementary material for: Identification of the Key Genes Associated with the Yak Hair Follicle Cycle
Source: Genes (Basel). 2021 Dec 23;13(1):32. doi: 10.3390/genes13010032 (PMC8774716; doi:10.3390/genes13010032)
Supplement: Supplementary file 1 [file genes-13-00032-s001.zip › supplementary materials/Table S5 .xls]

## Sheet: 9-yellow-Jan-KEGG
Category	Term	Count	%	PValue	Genes	List Total	Pop Hits	Pop Total	Fold Enrichment	Bonferroni	Benjamini	FDR
KEGG_PATHWAY	bom04014:Ras signaling pathway	16	2.82187	0.000472231	LOC102269868, SHC3, ANGPT2, RASGRF2, IGF1, LOC102283219, KITLG, RASA2, FGF18, NF1, PLCG2, ABL2, PLCE1, KRAS, PAK3, RAPGEF5	181	237	7608	2.83768	0.091861	0.0465872	0.0431617
KEGG_PATHWAY	bom05410:Hypertrophic cardiomyopathy (HCM)	9	1.5873	0.000790606	RYR2, PRKAB2, ACTC1, ITGA4, ITGA1, ITGB8, CACNA1D, ITGAV, IGF1	181	84	7608	4.50355	0.149004	0.0465872	0.0431617
KEGG_PATHWAY	bom05414:Dilated cardiomyopathy	9	1.5873	0.0010759	RYR2, ACTC1, ITGA4, ITGA1, ITGB8, CACNA1D, ITGAV, IGF1, ADCY1	181	88	7608	4.29884	0.197161	0.0465872	0.0431617
KEGG_PATHWAY	bom05205:Proteoglycans in cancer	14	2.46914	0.00110228	LOC102269868, WNT10B, ARHGEF12, HPSE2, FRS2, IGF1, ANK3, LOC102280002, CBL, LOC102283219, PLCG2, PLCE1, ITGAV, KRAS	181	205	7608	2.87056	0.201474	0.0465872	0.0431617
KEGG_PATHWAY	bom04012:ErbB signaling pathway	9	1.5873	0.00133963	LOC102269868, LOC102283219, SHC3, PLCG2, ABL2, KRAS, LOC102280002, PAK3, CBL	181	91	7608	4.15712	0.239263	0.0465872	0.0431617
KEGG_PATHWAY	bom05214:Glioma	8	1.41093	0.00137021	LOC102269868, RB1, LOC102283219, SHC3, PLCG2, KRAS, IGF1, LOC102280002	181	71	7608	4.73613	0.244001	0.0465872	0.0431617
KEGG_PATHWAY	bom04070:Phosphatidylinositol signaling system	9	1.5873	0.00294874	PIKFYVE, DGKE, LOC102287125, DGKB, PLCG2, PLCE1, PIK3C2G, PIK3C2A, PLCB1	181	103	7608	3.6728	0.452521	0.0859346	0.0796159
KEGG_PATHWAY	bom04550:Signaling pathways regulating pluripotency of stem cells	10	1.76367	0.00611972	WNT10B, LOC102278808, PCGF5, LOC102279088, LIFR, KRAS, IGF1, IL6ST, ACVR2B, TBX3	181	141	7608	2.98107	0.714142	0.156053	0.144578
KEGG_PATHWAY	bom00562:Inositol phosphate metabolism	7	1.23457	0.00692693	PIKFYVE, LOC102287125, PLCG2, PLCE1, PIK3C2G, PIK3C2A, PLCB1	181	72	7608	4.08656	0.757805	0.15701	0.145466
KEGG_PATHWAY	bom05200:Pathways in cancer	19	3.35097	0.00893831	LOC102269868, RB1, WNT10B, ARHGEF12, LAMA2, XIAP, IGF1, ADCY1, CBL, TGFBR1, RUNX1, LOC102283219, AR, KITLG, FGF18, PLCG2, ITGAV, KRAS, PLCB1	181	414	7608	1.92906	0.839845	0.182342	0.168934
KEGG_PATHWAY	bom04921:Oxytocin signaling pathway	10	1.76367	0.0102481	LOC102269868, LOC102283219, RYR2, PRKAB2, LOC102286049, KRAS, CACNA1D, ADCY1, LOC102280002, PLCB1	181	153	7608	2.74726	0.877714	0.189428	0.1755
KEGG_PATHWAY	bom04510:Focal adhesion	12	2.1164	0.0125251	LOC102269868, LOC102283219, SHC3, COL24A1, ITGA4, LAMA2, ITGA1, XIAP, ITGB8, ITGAV, IGF1, PAK3	181	214	7608	2.357	0.923561	0.189428	0.1755
KEGG_PATHWAY	bom04015:Rap1 signaling pathway	12	2.1164	0.0141885	LOC102269868, LOC102283219, KITLG, DOCK4, ANGPT2, FGF18, PLCE1, KRAS, IGF1, ADCY1, RAPGEF5, PLCB1	181	218	7608	2.31375	0.945806	0.189428	0.1755
KEGG_PATHWAY	bom04914:Progesterone-mediated oocyte maturation	7	1.23457	0.0142987	LOC102265441, PDE3B, LOC102285991, KRAS, IGF1, ADCY1, CPEB3	181	84	7608	3.50276	0.947028	0.189428	0.1755
KEGG_PATHWAY	bom04810:Regulation of actin cytoskeleton	12	2.1164	0.0150023	LOC102269868, LOC102283219, PIKFYVE, ARHGEF12, ABI2, ITGA4, ITGA1, FGF18, ITGB8, KRAS, ITGAV, PAK3	181	220	7608	2.29272	0.954208	0.189428	0.1755
KEGG_PATHWAY	bom04725:Cholinergic synapse	8	1.41093	0.0152266	CREB3L2, CHAT, KCNQ3, KRAS, CACNA1D, ADCY1, LOC102280002, PLCB1	181	110	7608	3.05696	0.956288	0.189428	0.1755
KEGG_PATHWAY	bom04010:MAPK signaling pathway	13	2.29277	0.016698	LOC102269868, RASGRF2, LOC102286049, CACNA1D, TGFBR1, ELK4, LOC102283219, TAOK1, RASA2, FGF18, NF1, KRAS, MAP3K13	181	253	7608	2.15981	0.96778	0.189428	0.1755
KEGG_PATHWAY	bom04024:cAMP signaling pathway	12	2.1164	0.0167143	GHSR, RYR2, CREB3L2, PDE3B, LOC102285991, PLCE1, LOC102286049, CACNA1D, ADCY1, LOC102280002, HCN2, GRIA4	181	223	7608	2.26187	0.967888	0.189428	0.1755
KEGG_PATHWAY	bom05215:Prostate cancer	7	1.23457	0.0185698	LOC102269868, RB1, AR, LOC102283219, CREB3L2, KRAS, IGF1	181	89	7608	3.30598	0.978156	0.199381	0.18472
KEGG_PATHWAY	bom04912:GnRH signaling pathway	7	1.23457	0.0204993	LOC102269868, LOC102283219, KRAS, CACNA1D, ADCY1, LOC102280002, PLCB1	181	91	7608	3.23332	0.985379	0.201861	0.187018
KEGG_PATHWAY	bom05412:Arrhythmogenic right ventricular cardiomyopathy (ARVC)	6	1.0582	0.0207798	RYR2, ITGA4, ITGA1, ITGB8, CACNA1D, ITGAV	181	67	7608	3.76416	0.986209	0.201861	0.187018
KEGG_PATHWAY	bom04320:Dorso-ventral axis formation	4	0.705467	0.0276469	LOC102269868, LOC102283219, KRAS, CPEB3	181	28	7608	6.00474	0.996718	0.245952	0.227867
KEGG_PATHWAY	bom05218:Melanoma	6	1.0582	0.0288887	LOC102269868, RB1, LOC102283219, FGF18, KRAS, IGF1	181	73	7608	3.45478	0.997471	0.245952	0.227867
KEGG_PATHWAY	bom05220:Chronic myeloid leukemia	6	1.0582	0.0319799	RB1, SHC3, KRAS, CBL, TGFBR1, RUNX1	181	75	7608	3.36265	0.99868	0.245952	0.227867
KEGG_PATHWAY	bom04066:HIF-1 signaling pathway	7	1.23457	0.032194	LOC102269868, LOC102283219, ANGPT2, PLCG2, IGF1, LOC102280002, PDK1	181	101	7608	2.91319	0.998739	0.245952	0.227867
KEGG_PATHWAY	bom04713:Circadian entrainment	7	1.23457	0.032194	RYR2, CACNA1D, ADCY1, LOC102280002, PLCB1, PRKG1, GRIA4	181	101	7608	2.91319	0.998739	0.245952	0.227867
KEGG_PATHWAY	bom04750:Inflammatory mediator regulation of TRP channels	7	1.23457	0.0335603	TRPA1, PLCG2, IGF1, ADCY1, IL1RAP, LOC102280002, PLCB1	181	102	7608	2.88463	0.999055	0.245952	0.227867
KEGG_PATHWAY	bom04915:Estrogen signaling pathway	7	1.23457	0.0349637	LOC102269868, LOC102283219, SHC3, CREB3L2, KRAS, ADCY1, PLCB1	181	103	7608	2.85662	0.999297	0.245952	0.227867
KEGG_PATHWAY	bom04916:Melanogenesis	7	1.23457	0.0349637	WNT10B, KITLG, CREB3L2, KRAS, ADCY1, LOC102280002, PLCB1	181	103	7608	2.85662	0.999297	0.245952	0.227867
KEGG_PATHWAY	bom04068:FoxO signaling pathway	8	1.41093	0.0367651	LOC102269868, LOC102283219, PRKAB2, LOC102270218, SETD7, KRAS, IGF1, TGFBR1	181	132	7608	2.54746	0.99952	0.250003	0.23162
KEGG_PATHWAY	bom04022:cGMP-PKG signaling pathway	9	1.5873	0.0417401	CREB3L2, PDE3B, LOC102285991, LOC102286049, PDE5A, CACNA1D, ADCY1, PLCB1, PRKG1	181	165	7608	2.29272	0.999833	0.264194	0.244768
KEGG_PATHWAY	bom04925:Aldosterone synthesis and secretion	6	1.0582	0.0424616	STAR, CREB3L2, CACNA1D, ADCY1, LOC102280002, PLCB1	181	81	7608	3.11357	0.999857	0.264194	0.244768
KEGG_PATHWAY	bom05016:Huntington's disease	11	1.94004	0.0427372	DNAH12, APAF1, LOC102278808, CREB3L2, NDUFA4L2, LOC102274326, NDUFB1, LOC102279088, PLCB1, DNAL1, DNALI1	181	227	7608	2.03685	0.999865	0.264194	0.244768
KEGG_PATHWAY	bom04151:PI3K-Akt signaling pathway	15	2.6455	0.0440341	LOC102269868, PHLPP2, ANGPT2, ITGA4, COL24A1, LAMA2, ITGA1, IGF1, LOC102283219, KITLG, CREB3L2, FGF18, ITGB8, ITGAV, KRAS	181	358	7608	1.76117	0.999898	0.264205	0.244778
KEGG_PATHWAY	bom05223:Non-small cell lung cancer	5	0.881834	0.0478399	LOC102269868, RB1, LOC102283219, PLCG2, KRAS	181	58	7608	3.62355	0.999955	0.278838	0.258336
KEGG_PATHWAY	bom04911:Insulin secretion	6	1.0582	0.0504763	RYR2, CREB3L2, CACNA1D, ADCY1, LOC102280002, PLCB1	181	85	7608	2.96705	0.999974	0.281707	0.260994
KEGG_PATHWAY	bom04919:Thyroid hormone signaling pathway	7	1.23457	0.051094	MED13, NCOA3, PLCG2, PLCE1, KRAS, ITGAV, PLCB1	181	113	7608	2.60382	0.999977	0.281707	0.260994
KEGG_PATHWAY	bom04512:ECM-receptor interaction	6	1.0582	0.0616634	COL24A1, ITGA4, LAMA2, ITGA1, ITGB8, ITGAV	181	90	7608	2.80221	0.999998	0.331035	0.306694
KEGG_PATHWAY	bom04540:Gap junction	6	1.0582	0.0665017	LOC102269868, LOC102283219, KRAS, ADCY1, PLCB1, PRKG1	181	92	7608	2.74129	0.999999	0.347855	0.322278
KEGG_PATHWAY	bom00230:Purine metabolism	9	1.5873	0.0701644	RRM2B, GDA, PDE3B, LOC102285991, PGM2, LOC102269003, PDE5A, ADCY1, AK8	181	184	7608	2.05597	1	0.357838	0.331527
KEGG_PATHWAY	bom05212:Pancreatic cancer	5	0.881834	0.073612	LOC102269868, RB1, LOC102283219, KRAS, TGFBR1	181	67	7608	3.1368	1	0.366265	0.339333
KEGG_PATHWAY	bom05031:Amphetamine addiction	5	0.881834	0.0834964	CREB3L2, CACNA1D, LOC102280002, PDYN, GRIA4	181	70	7608	3.00237	1	0.385513	0.357166
KEGG_PATHWAY	bom04020:Calcium signaling pathway	9	1.5873	0.0850649	LOC102269868, LOC102283219, RYR2, PLCG2, PLCE1, CACNA1D, ADCY1, LOC102280002, PLCB1	181	192	7608	1.9703	1	0.385513	0.357166
KEGG_PATHWAY	bom05219:Bladder cancer	4	0.705467	0.0852366	LOC102269868, RB1, LOC102283219, KRAS	181	44	7608	3.8212	1	0.385513	0.357166
KEGG_PATHWAY	bom05166:HTLV-I infection	11	1.94004	0.0868423	ELK4, RB1, WNT10B, LOC102270218, LOC102265441, TP53INP1, XIAP, LOC102286049, KRAS, ADCY1, TGFBR1	181	259	7608	1.78519	1	0.385513	0.357166
KEGG_PATHWAY	bom04924:Renin secretion	5	0.881834	0.0869294	LOC102271020, PDE3B, LOC102285991, CACNA1D, PLCB1	181	71	7608	2.96008	1	0.385513	0.357166
KEGG_PATHWAY	bom00564:Glycerophospholipid metabolism	6	1.0582	0.0937554	DGKE, LPGAT1, DGKB, ETNK1, GPD2, CHAT	181	102	7608	2.47254	1	0.406938	0.377016
