# Supplementary material for: Identification of the Key Genes Associated with the Yak Hair Follicle Cycle
Source: Genes (Basel). 2021 Dec 23;13(1):32. doi: 10.3390/genes13010032 (PMC8774716; doi:10.3390/genes13010032)
Supplement: Supplementary file 1 [file genes-13-00032-s001.zip › supplementary materials/Table S6.xlsx]

## Sheet: Sheet1
Category	Term	Count	%	PValue	Genes	List Total	Pop Hits	Pop Total	Fold Enrichment	Bonferroni	Benjamini	FDR
KEGG_PATHWAY	bom04151:PI3K-Akt signaling pathway	54	3.87931	2.68684e-09	CDKN1B, CSF1, LOC102268113, ITGB3, FGF1, LOC102276388, CCND3, GNGT2, FGF9, TNN, CREB3L4, AKT3, KDR, IL6R, PDGFRB, IFNAR2, PDGFRA, VWF, RBL2, ITGA8, SGK1, TLR4, SGK2, ITGA9, LOC102284061, TNXB, PKN3, LAMA4, COL11A1, COL11A2, PDGFB, LPAR1, PIK3R1, RELN, GNG7, PDGFD, PCK1, FGF22, PCK2, ANGPT1, NOS3, LAMB2, VEGFB, VEGFC, GNG11, COL5A3, GNB4, GNB3, TEK, GNB5, IL7R, FGF13, FGF12, LOC102279846	480	358	7608	2.39078	6.95892e-07	6.95892e-07	6.28721e-07
KEGG_PATHWAY	bom04514:Cell adhesion molecules (CAMs)	31	2.22701	8.77991e-09	CNTNAP2, LOC102281193, SDC4, LOC102284001, ICAM3, LOC102282124, LOC102281854, CDH4, MPZ, NCAM1, LRRC4C, CD34, JAM2, CD99, MPZL1, LOC102286791, NTNG1, NTNG2, CADM3, SELP, CLDN5, MAG, CLDN3, CLDN15, CLDN7, ITGA8, PECAM1, ESAM, PDCD1, LOC102272413, ITGA9	480	149	7608	3.29765	2.27399e-06	1.137e-06	1.02725e-06
KEGG_PATHWAY	bom05206:MicroRNAs in cancer	24	1.72414	2.60945e-05	PDGFRB, PDGFRA, LOC102266256, TGFB2, CDKN1B, TNXB, LOC102267113, WNT3A, CDKN2A, ITGB3, RDX, PDGFB, LOC102269345, LOC102287314, HOXD10, ZEB2, TNN, CCNG1, E2F1, SPRY2, BMF, ZFPM2, RECK, LOC102279417	480	143	7608	2.66014	0.00673577	0.00225282	0.00203537
KEGG_PATHWAY	bom04510:Focal adhesion	30	2.15517	6.71381e-05	LOC102284061, SHC2, TNXB, LOC102268113, COL11A1, LAMA4, ITGB3, COL11A2, PDGFB, PIK3R1, MYLK, LOC102276388, CCND3, RELN, TNN, PDGFD, AKT3, CAPN2, KDR, PDGFRB, PDGFRA, VWF, CAV2, LAMB2, CAV1, VEGFB, VEGFC, COL5A3, ITGA8, ITGA9	480	214	7608	2.22196	0.017239	0.00434719	0.00392758
KEGG_PATHWAY	bom04022:cGMP-PKG signaling pathway	25	1.79598	9.32279e-05	GUCY1B3, NPR1, NPR2, ADCY4, IRS4, ITPR1, ADRB1, ADRA1B, ADRA1A, MYLK, ADCY5, PPP3CA, PLN, CREB3L4, AKT3, GUCY1A3, NOS3, PDE2A, ADRA2B, NFATC4, SLC8A3, PLCB4, GNAQ, PDE3A, AGTR1	480	165	7608	2.40152	0.0238579	0.0048292	0.00436306
KEGG_PATHWAY	bom04512:ECM-receptor interaction	17	1.22126	0.000132743	LOC102266632, LOC102284061, TNXB, SDC4, VWF, LOC102268113, LAMB2, COL11A1, LAMA4, ITGB3, COL11A2, LOC102276388, RELN, TNN, COL5A3, ITGA8, ITGA9	480	90	7608	2.99389	0.0337983	0.00573007	0.00517697
KEGG_PATHWAY	bom04014:Ras signaling pathway	31	2.22701	0.000177468	SHC2, CSF1, PDGFB, PLA2G3, PIK3R1, FOXO4, PLD1, FGF1, RASGRP2, RASGRP3, GNGT2, RRAS, FGF9, GNG7, PDGFD, AKT3, KDR, FGF22, PDGFRB, PDGFRA, ANGPT1, VEGFB, VEGFC, GNG11, RASA3, GNB4, GNB3, GNB5, TEK, FGF13, FGF12	480	237	7608	2.07321	0.0449278	0.00656632	0.00593251
KEGG_PATHWAY	bom04015:Rap1 signaling pathway	29	2.08333	0.000227105	CSF1, ITGB3, ADCY4, LPAR1, PDGFB, PIK3R1, FGF1, RASGRP2, RASGRP3, ADCY5, RRAS, FGF9, PDGFD, AKT3, KDR, FGF22, PDGFRB, PDGFRA, ANGPT1, VEGFB, VEGFC, APBB1IP, PLCB4, GNAQ, TEK, PRKD1, FGF13, FGF12, PFN2	480	218	7608	2.10849	0.0571301	0.00735254	0.00664284
KEGG_PATHWAY	bom04611:Platelet activation	20	1.43678	0.00037975	GUCY1A3, GUCY1B3, LOC102284061, VWF, NOS3, COL11A1, ITGB3, COL11A2, ADCY4, ITPR1, PIK3R1, RASGRP2, MYLK, ADCY5, APBB1IP, LOC102276388, PLCB4, GNAQ, COL5A3, AKT3	480	128	7608	2.47656	0.0936901	0.0109284	0.00987351
KEGG_PATHWAY	bom05205:Proteoglycans in cancer	27	1.93966	0.000460691	WNT2B, SDC4, ITGB3, TWIST2, ITPR1, TWIST1, CBLB, PIK3R1, HOXD10, RRAS, AKT3, GPC3, KDR, LOC102269419, TGFB2, WNT3A, CAV2, FZD4, LUM, CAV1, RDX, IGF2, ANK2, WNT16, ESR1, DCN, TLR4	480	205	7608	2.08756	0.1125	0.0119319	0.0107802
KEGG_PATHWAY	bom05200:Pathways in cancer	43	3.08908	0.00127609	CDKN1B, WNT2B, LAMA4, PTGER3, ADCY4, LPAR1, PDGFB, CBLB, PIK3R1, FGF1, RASGRP2, RASGRP3, ADCY5, GNGT2, MECOM, FGF9, GNG7, AKT3, E2F1, BDKRB1, FGF22, RUNX1T1, PDGFRB, PDGFRA, TGFB2, WNT3A, FZD4, CDKN2A, LAMB2, VEGFB, VEGFC, WNT16, GNG11, PLCB4, CXCL12, GNAQ, GNB4, AGTR1, GNB3, BIRC5, GNB5, FGF13, FGF12	480	414	7608	1.64626	0.281592	0.030046	0.0271458
KEGG_PATHWAY	bom04924:Renin secretion	13	0.933908	0.00143167	GUCY1A3, GUCY1B3, NPR1, PDE1A, ITPR1, ADRB1, AQP1, ADCY5, PPP3CA, PLCB4, GNAQ, PDE3A, AGTR1	480	71	7608	2.90211	0.310003	0.0309002	0.0279175
KEGG_PATHWAY	bom05032:Morphine addiction	15	1.07759	0.00170612	GABBR2, PDE1A, PDE2A, ADCY4, GNG11, ADCY5, GNGT2, GNG7, GNB4, PDE3A, GNB3, GNB5, DRD1, PDE8B, GABRE	480	92	7608	2.58424	0.357419	0.0315632	0.0285165
KEGG_PATHWAY	bom04540:Gap junction	15	1.07759	0.00170612	PDGFRB, GUCY1A3, GUCY1B3, PDGFRA, ADCY4, LPAR1, PDGFB, ITPR1, ADRB1, ADCY5, PLCB4, PDGFD, GNAQ, CDK1, DRD1	480	92	7608	2.58424	0.357419	0.0315632	0.0285165
KEGG_PATHWAY	bom05218:Melanoma	13	0.933908	0.00183366	PDGFRB, PDGFRA, CDKN2A, PDGFB, PIK3R1, FGF1, FGF9, PDGFD, AKT3, E2F1, FGF13, FGF12, FGF22	480	73	7608	2.8226	0.378335	0.0316611	0.0286051
KEGG_PATHWAY	bom05162:Measles	18	1.2931	0.002426	IFNAR2, CDKN1B, IFNGR2, MX1, HSPA6, TWF2, PIK3R1, BBC3, IL1A, LOC102278697, CCND3, CD209, OAS2, LOC102274112, AKT3, TNFSF10, LOC102278977, TLR4	480	127	7608	2.24646	0.466927	0.0392709	0.0354803
KEGG_PATHWAY	bom04810:Regulation of actin cytoskeleton	26	1.86782	0.00282736	ITGB3, PDGFB, PIK3R1, FGF1, IQGAP2, IQGAP3, MYLK, RRAS, FGF9, PDGFD, TMSB4X, PIP4K2A, BDKRB1, FGF22, PDGFRB, PDGFRA, GSN, RDX, BAIAP2, DIAPH3, ITGA8, FGF13, FGF12, ARHGEF6, ITGA9, PFN2	480	220	7608	1.87318	0.51969	0.0430757	0.0389178
KEGG_PATHWAY	bom04068:FoxO signaling pathway	18	1.2931	0.00365618	TGFB2, CDKN1B, FOXG1, IRS4, PIK3R1, FOXO4, RBL2, LOC102276167, CCNB2, CCNB1, CAT, AKT3, TNFSF10, IL7R, PCK1, SGK1, SGK2, PCK2	480	132	7608	2.16136	0.61275	0.0526084	0.0475303
KEGG_PATHWAY	bom04713:Circadian entrainment	15	1.07759	0.00413613	GUCY1A3, GUCY1B3, ADCY4, ITPR1, GNG11, ADCY5, RASD1, PLCB4, GNGT2, GNAQ, GNG7, GNB4, GNB3, LOC102266095, GNB5	480	101	7608	2.35396	0.658183	0.056382	0.0509397
KEGG_PATHWAY	bom04915:Estrogen signaling pathway	15	1.07759	0.00494579	GABBR2, SHC2, NOS3, HSPA6, ADCY4, ITPR1, PIK3R1, ESR1, ADCY5, LOC102278697, PLCB4, CREB3L4, GNAQ, AKT3, LOC102278977	480	103	7608	2.30825	0.723111	0.0640479	0.0578657
KEGG_PATHWAY	bom05144:Malaria	9	0.646552	0.00831212	LOC102266632, SELP, TGFB2, LRP1, CD81, PECAM1, TWF2, TLR4, LOC102272413	480	47	7608	3.03511	0.884886	0.102516	0.0926207
KEGG_PATHWAY	bom04725:Cholinergic synapse	15	1.07759	0.00883742	ADCY4, ITPR1, PIK3R1, GNG11, ADCY5, PLCB4, GNGT2, CREB3L4, GNAQ, GNG7, AKT3, GNB4, KCNQ4, GNB3, GNB5	480	110	7608	2.16136	0.899647	0.102931	0.0929951
KEGG_PATHWAY	bom04020:Calcium signaling pathway	22	1.58046	0.00914055	PDGFRB, PTGFR, PDGFRA, NOS3, PDE1A, PTGER3, ADCY4, ITPR1, TACR3, ADRB1, ADRA1B, ADRA1A, MYLK, SLC8A3, PPP3CA, PLCB4, PLN, PHKG1, GNAQ, AGTR1, BDKRB1, DRD1	480	192	7608	1.81615	0.907291	0.102931	0.0929951
KEGG_PATHWAY	bom04724:Glutamatergic synapse	15	1.07759	0.0103073	ADCY4, GRIK3, ITPR1, PLD1, GNG11, ADCY5, PPP3CA, GRIN3B, PLCB4, GNGT2, GNAQ, GNG7, GNB4, GNB3, GNB5	480	112	7608	2.12277	0.931673	0.109665	0.0990797
KEGG_PATHWAY	bom04918:Thyroid hormone synthesis	11	0.79023	0.0105854	TG, PLCB4, GPX1, GPX3, CREB3L4, GNAQ, ADCY4, ITPR1, ASGR1, ASGR2, ADCY5	480	69	7608	2.52681	0.93647	0.109665	0.0990797
KEGG_PATHWAY	bom04610:Complement and coagulation cascades	11	0.79023	0.0128545	LOC102268348, VWF, C1S, PROS1, CFI, F13A1, SERPING1, BDKRB1, CD59, TFPI, SERPINA5	480	71	7608	2.45563	0.964947	0.12805	0.11569
KEGG_PATHWAY	bom04110:Cell cycle	16	1.14943	0.0142559	TGFB2, CDKN1B, CDKN2A, BUB1B, CDC6, CDC20, CCNA2, RBL2, CCNB2, CCNB1, CCND3, ESPL1, PTTG1, CDK1, MCM3, E2F1	480	128	7608	1.98125	0.975738	0.131867	0.119138
KEGG_PATHWAY	bom04360:Axon guidance	16	1.14943	0.0142559	SEMA6B, NTNG1, ROBO2, NTNG2, EPHA7, SEMA3C, SEMA3D, SEMA6D, SEMA3B, NTN4, NFATC4, PPP3CA, DPYSL2, SLIT2, LRRC4C, PLXNA4	480	128	7608	1.98125	0.975738	0.131867	0.119138
KEGG_PATHWAY	bom04010:MAPK signaling pathway	26	1.86782	0.016169	PDGFB, FGF1, RASGRP2, RASGRP3, PPP3CA, MECOM, RRAS, FGF9, NTF3, AKT3, FGF22, PDGFRB, MAP3K3, NTRK2, PDGFRA, DUSP2, TGFB2, HSPA6, MAPK8IP3, IL1A, CACNB2, LOC102278697, TAOK3, FGF13, LOC102278977, FGF12	480	253	7608	1.62885	0.985331	0.144406	0.130467
KEGG_PATHWAY	bom04728:Dopaminergic synapse	16	1.14943	0.0173422	MAOA, ITPR1, GNG11, ADCY5, PPP3CA, PLCB4, GNGT2, CREB3L4, GNAQ, GNG7, AKT3, PPP1R1B, GNB4, GNB3, GNB5, DRD1	480	131	7608	1.93588	0.98923	0.149721	0.135269
KEGG_PATHWAY	bom04727:GABAergic synapse	12	0.862069	0.0184799	LOC102276167, GABBR2, GNGT2, GNG7, ADCY4, GNB4, GNB3, GNB5, SLC6A1, GABRE, GNG11, ADCY5	480	86	7608	2.21163	0.992022	0.154396	0.139493
KEGG_PATHWAY	bom04270:Vascular smooth muscle contraction	15	1.07759	0.0207306	GUCY1A3, GUCY1B3, RAMP3, NPR1, NPR2, ADCY4, ITPR1, PLA2G3, ADRA1B, ADRA1A, MYLK, ADCY5, PLCB4, GNAQ, AGTR1	480	122	7608	1.94877	0.995598	0.167788	0.151592
KEGG_PATHWAY	bom04640:Hematopoietic cell lineage	11	0.79023	0.0237246	LOC102266632, IL1A, CSF1, ANPEP, ITGB3, CD59, IL7R, CD34, IL6R, LOC102273986, LOC102279846	480	78	7608	2.23526	0.998008	0.186202	0.168229
KEGG_PATHWAY	bom04923:Regulation of lipolysis in adipocytes	9	0.646552	0.0304386	NPR1, AKT3, PTGER3, ADCY4, IRS4, NPY1R, ADRB1, PIK3R1, ADCY5	480	59	7608	2.4178	0.999667	0.231871	0.209489
KEGG_PATHWAY	bom05166:HTLV-I infection	25	1.79598	0.0358564	WNT2B, LOC102281193, ADCY4, PDGFB, BUB1B, PIK3R1, ADCY5, CDC20, PPP3CA, CCND3, RRAS, PTTG1, AKT3, E2F1, PDGFRB, LOC102286791, MAP3K3, PDGFRA, TGFB2, WNT3A, FZD4, CDKN2A, WNT16, NFATC4, LOC102272413	480	259	7608	1.52992	0.999922	0.265338	0.239726
KEGG_PATHWAY	bom05414:Dilated cardiomyopathy	11	0.79023	0.0489662	CACNB2, TGFB2, PLN, SGCA, SGCB, ITGB3, ADCY4, ITGA8, ADRB1, ITGA9, ADCY5	480	88	7608	1.98125	0.999998	0.352202	0.318205
KEGG_PATHWAY	bom04723:Retrograde endocannabinoid signaling	12	0.862069	0.0520286	PLCB4, GNGT2, GNG7, GNAQ, ADCY4, ITPR1, GNB4, GNB3, GNB5, GABRE, GNG11, ADCY5	480	101	7608	1.88317	0.999999	0.352202	0.318205
KEGG_PATHWAY	bom04970:Salivary secretion	11	0.79023	0.0522125	GUCY1A3, GUCY1B3, PLCB4, LOC102269132, GNAQ, ADCY4, ITPR1, ADRB1, ADRA1B, ADRA1A, ADCY5	480	89	7608	1.95899	0.999999	0.352202	0.318205
KEGG_PATHWAY	bom04152:AMPK signaling pathway	14	1.00575	0.0530342	LOC102266632, LOC102267673, IRS4, PIK3R1, CPT1C, ADRA1A, CCNA2, TBC1D1, CREB3L4, AKT3, LEPR, PCK1, PFKP, PCK2	480	126	7608	1.76111	0.999999	0.352202	0.318205
KEGG_PATHWAY	bom04115:p53 signaling pathway	10	0.718391	0.0553205	CCNB2, CCNB1, CCND3, RRM2, CDKN2A, IGFBP3, CCNG1, CDK1, GTSE1, BBC3	480	78	7608	2.03205	1	0.3582	0.323625
KEGG_PATHWAY	bom00480:Glutathione metabolism	8	0.574713	0.0602873	GGT5, LOC102274807, RRM2, GPX1, GPX3, ANPEP, ODC1, IDH2	480	56	7608	2.26429	1	0.380839	0.344079
KEGG_PATHWAY	bom00590:Arachidonic acid metabolism	10	0.718391	0.0631027	GGT5, GPX1, PTGIS, LOC102279872, GPX3, LOC102287641, EPHX2, PLA2G3, LOC102272882, LOC102284205	480	80	7608	1.98125	1	0.389133	0.351572
KEGG_PATHWAY	bom04922:Glucagon signaling pathway	12	0.862069	0.0653684	PPP3CA, PLCB4, PHKG1, CREB3L4, GCGR, GNAQ, AKT3, ITPR1, SIK1, PCK1, CPT1C, PCK2	480	105	7608	1.81143	1	0.393731	0.355726
KEGG_PATHWAY	bom04925:Aldosterone synthesis and secretion	10	0.718391	0.0672419	PLCB4, CREB3L4, NPR1, GNAQ, PDE2A, ADCY4, ITPR1, AGTR1, PRKD1, ADCY5	480	81	7608	1.95679	1	0.394617	0.356527
KEGG_PATHWAY	bom04024:cAMP signaling pathway	21	1.50862	0.0685628	GABBR2, SUCNR1, NPR1, PTGER3, ADCY4, NPY1R, HTR1B, ADRB1, PIK3R1, PLD1, ADCY5, GRIN3B, PLN, HCAR1, RRAS, CREB3L4, AKT3, PPP1R1B, PDE3A, LOC102266095, DRD1	480	223	7608	1.4926	1	0.394617	0.356527
KEGG_PATHWAY	bom04910:Insulin signaling pathway	15	1.07759	0.0719363	SHC2, IRS4, CBLB, PIK3R1, PHKG1, PRKAR2B, PPP1R3E, AKT3, PPP1R3D, TRIP10, FLOT1, FLOT2, PCK1, RHOQ, PCK2	480	145	7608	1.63966	1	0.405033	0.365937
KEGG_PATHWAY	bom05030:Cocaine addiction	7	0.502874	0.0788957	GRIN3B, CREB3L4, MAOA, PPP1R1B, DRD1, RGS9, ADCY5	480	48	7608	2.31146	1	0.434765	0.3928
KEGG_PATHWAY	bom04062:Chemokine signaling pathway	17	1.22126	0.0841776	CCL14, SHC2, ADCY4, PIK3R1, RASGRP2, GNG11, ADCY5, CXCL10, PLCB4, CXCL12, GNGT2, GNG7, AKT3, GNB4, ELMO1, GNB3, GNB5	480	175	7608	1.53971	1	0.454208	0.410366
KEGG_PATHWAY	bom04726:Serotonergic synapse	12	0.862069	0.0892266	PLCB4, GNGT2, MAOA, GNG7, GNAQ, ITPR1, GNB4, HTR1B, GNB3, GNB5, GNG11, ADCY5	480	111	7608	1.71351	1	0.471626	0.426102
KEGG_PATHWAY	bom05164:Influenza A	16	1.14943	0.0921363	IFNAR2, RNASEL, IFNGR2, MX1, HSPA6, TMPRSS4, PIK3R1, IL1A, LOC102278697, CXCL10, OAS2, AKT3, TNFSF10, LOC102278977, TLR4, TLR3	480	164	7608	1.54634	1	0.477266	0.431198
KEGG_PATHWAY	bom04960:Aldosterone-regulated sodium reabsorption	6	0.431034	0.0957979	SLC9A3R2, SCNN1G, LOC102269594, PIK3R1, SGK1, LOC102264425	480	39	7608	2.43846	1	0.486503	0.439543
KEGG_PATHWAY	bom05220:Chronic myeloid leukemia	9	0.646552	0.0980455	TGFB2, SHC2, CDKN1B, MECOM, CDKN2A, AKT3, E2F1, CBLB, PIK3R1	480	75	7608	1.902	1	0.488342	0.441205
