# Supplementary material for: Identification of the Key Genes Associated with the Yak Hair Follicle Cycle
Source: Genes (Basel). 2021 Dec 23;13(1):32. doi: 10.3390/genes13010032 (PMC8774716; doi:10.3390/genes13010032)
Supplement: Supplementary file 1 [file genes-13-00032-s001.zip › supplementary materials/Table S7.xlsx]

## Sheet: Sheet1
Category	Term	Count	%	PValue	Genes	List Total	Pop Hits	Pop Total	Fold Enrichment	Bonferroni	Benjamini	FDR
KEGG_PATHWAY	bom04974:Protein digestion and absorption	12	3.16623	1.63025e-06	COL3A1, COL1A2, SLC7A7, COL5A1, XPNPEP2, COL6A2, COL5A2, COL12A1, COL6A1, COL21A1, LOC102270201, KCNN4	126	110	7608	6.58701	0.000314589	0.000314638	0.000303226
KEGG_PATHWAY	bom04512:ECM-receptor interaction	9	2.37467	0.000106536	COL3A1, COL1A2, COL5A1, COL6A2, COL5A2, CHAD, COL6A1, FN1, THBS3	126	90	7608	6.0381	0.0203526	0.00669561	0.00645277
KEGG_PATHWAY	bom05144:Malaria	7	1.84697	0.000107906	LOC102271748, LOC102279228, CXCL8, TGFB3, IL1B, LOC102268919, THBS3	126	47	7608	8.99291	0.0206115	0.00669561	0.00645277
KEGG_PATHWAY	bom05031:Amphetamine addiction	8	2.11082	0.000138769	GRIA2, ARC, JUN, GRIN3A, LOC102266153, CREB3L1, FOSB, FOS	126	70	7608	6.90068	0.0264288	0.00669561	0.00645277
KEGG_PATHWAY	bom04668:TNF signaling pathway	9	2.37467	0.000292291	LOC102271748, SOCS3, JUN, IL1B, CREB3L1, LIF, TNFAIP3, LOC102269246, FOS	126	104	7608	5.22527	0.0548583	0.0112824	0.0108732
KEGG_PATHWAY	bom05146:Amoebiasis	9	2.37467	0.000611896	COL3A1, CXCL8, COL1A2, COL5A1, TGFB3, LOC102266153, IL1B, COL5A2, FN1	126	116	7608	4.68473	0.111421	0.0196827	0.0189688
KEGG_PATHWAY	bom04918:Thyroid hormone synthesis	7	1.84697	0.00089762	GPX2, HSPA5, LOC102266153, CREB3L1, GPX8, GPX7, ADCY8	126	69	7608	6.1256	0.15913	0.0247487	0.0238511
KEGG_PATHWAY	bom05030:Cocaine addiction	6	1.58311	0.00107503	GRIA2, JUN, GRIN3A, LOC102266153, CREB3L1, FOSB	126	48	7608	7.54762	0.187462	0.0259351	0.0249945
KEGG_PATHWAY	bom04151:PI3K-Akt signaling pathway	14	3.69393	0.00576228	FN1, THBS3, FGF16, COL3A1, TCL1A, CDK6, COL1A2, COL5A1, CREB3L1, COL6A2, COL5A2, CHAD, COL6A1, FGFR3	126	358	7608	2.36127	0.672195	0.123569	0.119087
KEGG_PATHWAY	bom04510:Focal adhesion	10	2.63852	0.00849827	COL3A1, JUN, COL1A2, COL5A1, COL6A2, COL5A2, CHAD, COL6A1, FN1, THBS3	126	214	7608	2.82154	0.807407	0.164017	0.158068
KEGG_PATHWAY	bom05323:Rheumatoid arthritis	6	1.58311	0.0153054	CD86, JUN, CXCL8, TGFB3, IL1B, FOS	126	89	7608	4.07063	0.949044	0.24494	0.236056
KEGG_PATHWAY	bom04380:Osteoclast differentiation	7	1.84697	0.0161344	SOCS3, JUN, IL1B, NCF4, FOSB, SIRPA, FOS	126	124	7608	3.4086	0.956688	0.24494	0.236056
KEGG_PATHWAY	bom05143:African trypanosomiasis	4	1.05541	0.0164985	LOC102271748, LOC102279228, IL1B, LOC102268919	126	33	7608	7.3189	0.959675	0.24494	0.236056
KEGG_PATHWAY	bom05140:Leishmaniasis	5	1.31926	0.0196339	JUN, TGFB3, IL1B, NCF4, FOS	126	63	7608	4.79214	0.978226	0.270667	0.26085
KEGG_PATHWAY	bom05166:HTLV-I infection	10	2.63852	0.0264502	LOC102271748, LOC102286220, EGR1, JUN, CDKN2C, TGFB3, CREM, FOS, ADCY8, ATF3	126	259	7608	2.33131	0.994336	0.325287	0.313489
KEGG_PATHWAY	bom04915:Estrogen signaling pathway	6	1.58311	0.0269668	JUN, MMP2, LOC102266153, CREB3L1, FOS, ADCY8	126	103	7608	3.51734	0.994887	0.325287	0.313489
KEGG_PATHWAY	bom05142:Chagas disease (American trypanosomiasis)	6	1.58311	0.0300416	JUN, CXCL8, TGFB3, LOC102266153, IL1B, FOS	126	106	7608	3.41779	0.997224	0.341061	0.328691
KEGG_PATHWAY	bom05133:Pertussis	5	1.31926	0.0345207	LOC102269725, JUN, CXCL8, IL1B, FOS	126	75	7608	4.0254	0.998864	0.370139	0.356714
KEGG_PATHWAY	bom05132:Salmonella infection	5	1.31926	0.0438799	JUN, CXCL8, IL1B, LOC102269246, FOS	126	81	7608	3.72722	0.999827	0.445727	0.429561
KEGG_PATHWAY	bom04010:MAPK signaling pathway	9	2.37467	0.0562907	FGF16, JUN, DUSP1, TGFB3, IL1B, FOS, FGFR3, GADD45G, CACNA1G	126	253	7608	2.14794	0.999986	0.519958	0.501099
KEGG_PATHWAY	bom00531:Glycosaminoglycan degradation	3	0.791557	0.058425	GLB1, LOC102275834, GUSB	126	24	7608	7.54762	0.999991	0.519958	0.501099
KEGG_PATHWAY	bom04611:Platelet activation	6	1.58311	0.0592698	COL3A1, COL1A2, COL5A1, LOC102266153, COL5A2, ADCY8	126	128	7608	2.83036	0.999992	0.519958	0.501099
KEGG_PATHWAY	bom04024:cAMP signaling pathway	8	2.11082	0.0740101	GRIA2, LOC102278645, JUN, GRIN3A, LOC102266153, CREB3L1, FOS, ADCY8	126	223	7608	2.16613	1	0.621041	0.598516
KEGG_PATHWAY	bom04620:Toll-like receptor signaling pathway	5	1.31926	0.0796317	CD86, JUN, CXCL8, IL1B, FOS	126	99	7608	3.04954	1	0.640372	0.617146
KEGG_PATHWAY	bom04713:Circadian entrainment	5	1.31926	0.0842924	GRIA2, LOC102266153, FOS, ADCY8, CACNA1G	126	101	7608	2.98916	1	0.641838	0.618559
KEGG_PATHWAY	bom05020:Prion diseases	3	0.791557	0.0864653	EGR1, HSPA5, IL1B	126	30	7608	6.0381	1	0.641838	0.618559
KEGG_PATHWAY	bom05161:Hepatitis B	6	1.58311	0.0962202	JUN, CXCL8, CDK6, TGFB3, CREB3L1, FOS	126	148	7608	2.44788	1	0.676961	0.652408
KEGG_PATHWAY	bom04514:Cell adhesion molecules (CAMs)	6	1.58311	0.0983202	LOC102271748, CD86, LOC102286220, VCAN, SIGLEC1, CD276	126	149	7608	2.43145	1	0.676961	0.652408
