# Supplementary material for: Identification of the Key Genes Associated with the Yak Hair Follicle Cycle
Source: Genes (Basel). 2021 Dec 23;13(1):32. doi: 10.3390/genes13010032 (PMC8774716; doi:10.3390/genes13010032)
Supplement: Supplementary file 1 [file genes-13-00032-s001.zip › supplementary materials/Table S8.xlsx]

## Sheet: Sheet1
Category	Term	Count	%	PValue	Genes	List Total	Pop Hits	Pop Total	Fold Enrichment	Bonferroni	Benjamini	FDR
KEGG_PATHWAY	bom05217:Basal cell carcinoma	12	1.13422	4.69831e-05	BMP4, WNT6, WNT10A, SHH, WNT11, TCF7, WNT5A, LEF1, PTCH2, FZD9, LOC102268790, FZD10	352	57	7608	4.55024	0.0118631	0.0119337	0.0118867	blue
KEGG_PATHWAY	bom04360:Axon guidance	15	1.41777	0.00222676	EPHB6, UNC5A, UNC5B, EPHA8, LIMK2, SEMA3A, LOC102280098, ROBO1, RND1, DPYSL5, PLXNA1, PLXNB1, EPHA1, EPHA2, EPHB3	352	128	7608	2.53285	0.432337	0.193457	0.192696	blue
KEGG_PATHWAY	bom00072:Synthesis and degradation of ketone bodies	5	0.47259	0.00228493	LOC102286272, BDH1, HMGCS1, LOC102283259, ACAT2	352	13	7608	8.31294	0.440681	0.193457	0.192696	blue
KEGG_PATHWAY	bom04916:Melanogenesis	12	1.13422	0.00765304	WNT6, WNT10A, WNT11, DCT, TCF7, LOC102280361, TYRP1, WNT5A, LEF1, FZD9, FZD10, ADCY7	352	103	7608	2.51809	0.857918	0.399214	0.397643	blue
KEGG_PATHWAY	bom01100:Metabolic pathways	78	7.3724	0.00785855	ST6GALNAC1, GALNT14, GALNT18, QPRT, LOC102284246, EPRS, LOC102266810, CNDP2, SMPD3, LOC102275256, HPGDS, ACADL, LOC102275770, ME1, GGT1, POLE, HGD, HMGCS1, PLA2G4B, GPT2, LOC102270409, CTPS1, ALG12, AMPD3, MAT1A, LOC102279866, WBSCR17, LOC102285419, BDH1, DCT, MTHFD1, LOC102272075, HPRT1, HPD, PNLIPRP3, DGKI, LOC102270532, LOC102275503, DDC, DTYMK, ACSS3, AHCY, MVK, LOC102268257, SHMT1, TYRP1, LO…	352	1289	7608	1.30788	0.865199	0.399214	0.397643	blue
KEGG_PATHWAY	bom00350:Tyrosine metabolism	6	0.567108	0.0291734	DDC, HGD, DCT, TYRP1, LOC102284246, HPD	352	38	7608	3.41268	0.999458	1	1	blue
KEGG_PATHWAY	bom05412:Arrhythmogenic right ventricular cardiomyopathy (ARVC)	8	0.756144	0.0339035	SGCD, JUP, CACNA2D1, ITGA10, TCF7, LEF1, CACNA2D3, CACNG2	352	67	7608	2.58073	0.999843	1	1	blue
KEGG_PATHWAY	bom00460:Cyanoamino acid metabolism	3	0.283554	0.0382102	GGT7, SHMT1, GGT1	352	7	7608	9.26299	0.99995	1	1	blue
KEGG_PATHWAY	bom04514:Cell adhesion molecules (CAMs)	13	1.22873	0.0421988	NEGR1, LOC102285144, CLDN1, PTPRF, CLDN10, CDH3, SELL, CLDN14, CD8A, CLDN19, CNTN1, CLDN17, NCAM2	352	149	7608	1.88575	0.999982	1	1	blue
KEGG_PATHWAY	bom00650:Butanoate metabolism	5	0.47259	0.0425318	LOC102286272, BDH1, HMGCS1, LOC102283259, ACAT2	352	29	7608	3.72649	0.999984	1	1	blue
KEGG_PATHWAY	bom04530:Tight junction	9	0.850662	0.0522669	CLDN10, CLDN14, PRKCE, CLDN19, MYH14, CLDN17, CLDN1, TJP2, CRB3	352	89	7608	2.18565	0.999999	1	1	blue
KEGG_PATHWAY	bom04145:Phagosome	13	1.22873	0.0541553	MSR1, LOC102281195, LOC102285144, LOC102270959, LOC102285978, LOC102281213, TUBB4A, THBS4, TUBA4A, MRC1, LOC102274412, LOC102273069, LOC102273538	352	155	7608	1.81276	0.999999	1	1	blue
KEGG_PATHWAY	bom04390:Hippo signaling pathway	13	1.22873	0.0563499	CRB1, WNT10A, WNT5A, TCF7, LEF1, BMP8A, FZD9, BMP8B, FZD10, BMP4, WNT6, CCND2, WNT11	352	156	7608	1.80114	1	1	1	blue
KEGG_PATHWAY	bom04974:Protein digestion and absorption	10	0.94518	0.0669632	COL15A1, COL2A1, COL13A1, SLC7A8, MME, SLC7A9, LOC102285633, COL6A6, SLC3A2, SLC1A5	352	110	7608	1.96488	1	1	1	blue
KEGG_PATHWAY	bom00900:Terpenoid backbone biosynthesis	4	0.378072	0.0699854	FDPS, MVK, HMGCS1, ACAT2	352	21	7608	4.11688	1	1	1	blue
KEGG_PATHWAY	bom04310:Wnt signaling pathway	12	1.13422	0.0712359	WNT6, WNT10A, VANGL2, CCND2, WNT11, BAMBI, TCF7, WNT5A, LEF1, FZD9, FZD10, NKD1	352	145	7608	1.78871	1	1	1	blue
KEGG_PATHWAY	bom00260:Glycine, serine and threonine metabolism	6	0.567108	0.0846148	LOC102275256, DAO, SHMT1, LOC102270409, SARDH, LOC102275503	352	51	7608	2.54278	1	1	1	blue
