# Supplementary material for: Identification of the Key Genes Associated with the Yak Hair Follicle Cycle
Source: Genes (Basel). 2021 Dec 23;13(1):32. doi: 10.3390/genes13010032 (PMC8774716; doi:10.3390/genes13010032)
Supplement: Supplementary file 1 [file genes-13-00032-s001.zip › supplementary materials/Table S9.xlsx]

## Sheet: Sheet1
id	lncRNA_id	CorrelationCoefficient	p-value	product	GO_id	GO_term	pathway	pathway_description
CST9L	TCONS_00033602	0.999996	1.69e-34	cystatin 9-like, transcript variant X2	GO:0002020,GO:0004869,GO:0005615,GO:2000117	protease binding|cysteine-type endopeptidase inhibitor activity|extracellular space|negative regulation of cysteine-type endopeptidase activity
LOC102264563	TCONS_00033602	0.999996	1.69e-34	histone H2A-Bbd type 1	GO:0000788,GO:0000790,GO:0003677,GO:0006334,GO:0006342,GO:0035093,GO:0042393,GO:0046982	nuclear nucleosome|nuclear chromatin|DNA binding|nucleosome assembly|chromatin silencing|spermatogenesis, exchange of chromosomal proteins|histone binding|protein heterodimerization activity
LOC102270871	TCONS_00033602	0.999996	1.69e-34	zinc finger protein 271	GO:0016021	integral component of membrane
LOC102283529	TCONS_00033602	0.999996	1.69e-34	apolipoprotein L2	GO:0005102,GO:0005576,GO:0005789,GO:0006629,GO:0006869,GO:0006953,GO:0007275,GO:0008035,GO:0008203,GO:0008289,GO:0016020,GO:0042157,GO:0060135	receptor binding|extracellular region|endoplasmic reticulum membrane|lipid metabolic process|lipid transport|acute-phase response|multicellular organism development|high-density lipoprotein particle binding|cholesterol metabolic process|lipid binding|membrane|lipoprotein metabolic process|maternal process involved in female pregnancy
LOC102287268	TCONS_00033602	0.999996	1.69e-34	glutamate decarboxylase 1	GO:0004351,GO:0019752,GO:0030170,GO:0042136	glutamate decarboxylase activity|carboxylic acid metabolic process|pyridoxal phosphate binding|neurotransmitter biosynthetic process	ko00410,ko00430,ko04727,ko00650,ko00250,ko02024	beta-Alanine metabolism|Taurine and hypotaurine metabolism|GABAergic synapse|Butanoate metabolism|Alanine, aspartate and glutamate metabolism|Quorum sensing
LOC102287895	TCONS_00033602	0.999996	1.69e-34	multidrug resistance-associated protein 4
LOC102288043	TCONS_00033602	0.999996	1.69e-34	olfactory receptor 52B2			ko04740	Olfactory transduction
SALL3	TCONS_00033602	0.999996	1.69e-34	spalt-like transcription factor 3	GO:0003700,GO:0005634,GO:0006355,GO:0006366,GO:0021891,GO:0035136,GO:0035137,GO:0043565,GO:0044212,GO:0045879,GO:0046872	DNA binding transcription factor activity|nucleus|regulation of transcription, DNA-templated|transcription from RNA polymerase II promoter|olfactory bulb interneuron development|forelimb morphogenesis|hindlimb morphogenesis|sequence-specific DNA binding|transcription regulatory region DNA binding|negative regulation of smoothened signaling pathway|metal ion binding
SMCO2	TCONS_00033602	0.999996	1.69e-34	single-pass membrane protein with coiled-coil domains 2	GO:0016021	integral component of membrane
VSX2	TCONS_00033602	0.999996	1.69e-34	visual system homeobox 2	GO:0005634,GO:0006351,GO:0006355,GO:0007275,GO:0007601,GO:0043565,GO:0050896	nucleus|transcription, DNA-templated|regulation of transcription, DNA-templated|multicellular organism development|visual perception|sequence-specific DNA binding|response to stimulus
ASTL	TCONS_00033602	0.999996	1.69e-34	astacin-like metallo-endopeptidase (M12 family)
CERKL	TCONS_00033602	0.999996	1.69e-34	ceramide kinase-like	GO:0001750,GO:0001917,GO:0003951,GO:0005634,GO:0005730,GO:0005737,GO:0005783,GO:0005794,GO:0005829,GO:0030148,GO:0043066,GO:0046625,GO:0048471	photoreceptor outer segment|photoreceptor inner segment|NAD+ kinase activity|nucleus|nucleolus|cytoplasm|endoplasmic reticulum|Golgi apparatus|cytosol|sphingolipid biosynthetic process|negative regulation of apoptotic process|sphingolipid binding|perinuclear region of cytoplasm
DACH2	TCONS_00033602	0.999996	1.69e-34	dachshund family transcription factor 2	GO:0001075,GO:0003677,GO:0005634,GO:0005667,GO:0006355,GO:0046545	transcription factor activity, RNA polymerase II core promoter sequence-specific binding involved in preinitiation complex assembly|DNA binding|nucleus|transcription factor complex|regulation of transcription, DNA-templated|development of primary female sexual characteristics
DRGX	TCONS_00033602	0.999996	1.69e-34	dorsal root ganglia homeobox	GO:0001764,GO:0003677,GO:0003700,GO:0005634,GO:0006351,GO:0007399,GO:0007409,GO:0007411,GO:0009593,GO:0016048,GO:0021516,GO:0021559,GO:0030182,GO:0043565,GO:0050954	neuron migration|DNA binding|DNA binding transcription factor activity|nucleus|transcription, DNA-templated|nervous system development|axonogenesis|axon guidance|detection of chemical stimulus|detection of temperature stimulus|dorsal spinal cord development|trigeminal nerve development|neuron differentiation|sequence-specific DNA binding|sensory perception of mechanical stimulus
GLRA3	TCONS_00033602	0.999996	1.69e-34	glycine receptor, alpha 3, transcript variant X2	GO:0004888,GO:0005886,GO:0005887,GO:0007218,GO:0007268,GO:0016594,GO:0016934,GO:0016935,GO:0022852,GO:0030054,GO:0030425,GO:0043200,GO:0043204,GO:0045211,GO:0046872,GO:0051260,GO:0060012,GO:1902476	transmembrane signaling receptor activity|plasma membrane|integral component of plasma membrane|neuropeptide signaling pathway|chemical synaptic transmission|glycine binding|extracellularly glycine-gated chloride channel activity|glycine-gated chloride channel complex|glycine-gated chloride ion channel activity|cell junction|dendrite|response to amino acid|perikaryon|postsynaptic membrane|metal i…	ko04080	Neuroactive ligand-receptor interaction
LOC102265821	TCONS_00033602	0.999996	1.69e-34	olfactory receptor 2J3			ko04740	Olfactory transduction
LOC102268500	TCONS_00033602	0.999996	1.69e-34	cationic amino acid transporter 3-like	GO:0005886,GO:0006865,GO:0015171,GO:0015181,GO:0015189,GO:0016021	plasma membrane|amino acid transport|amino acid transmembrane transporter activity|arginine transmembrane transporter activity|L-lysine transmembrane transporter activity|integral component of membrane
LOC102268780	TCONS_00033602	0.999996	1.69e-34	olfactory receptor 5M11			ko04740	Olfactory transduction
LOC102270890	TCONS_00033602	0.999996	1.69e-34	olfactory receptor 11H6			ko04740	Olfactory transduction
LOC102271348	TCONS_00033602	0.999996	1.69e-34	complement factor H-related protein 3-like	GO:0005576,GO:0006957	extracellular region|complement activation, alternative pathway
LOC102274652	TCONS_00033602	0.999996	1.69e-34	olfactory receptor 187			ko04740	Olfactory transduction
LOC102278525	TCONS_00033602	0.999996	1.69e-34	N-acetyltransferase 8	GO:0001702,GO:0004468,GO:0005789,GO:0005793,GO:0008080,GO:0010628,GO:0016021,GO:0018003,GO:0033116,GO:0043066,GO:0044267,GO:0050435	gastrulation with mouth forming second|lysine N-acetyltransferase activity, acting on acetyl phosphate as donor|endoplasmic reticulum membrane|endoplasmic reticulum-Golgi intermediate compartment|N-acetyltransferase activity|positive regulation of gene expression|integral component of membrane|peptidyl-lysine N6-acetylation|endoplasmic reticulum-Golgi intermediate compartment membrane|negative re…
LOC102279674	TCONS_00033602	0.999996	1.69e-34	uncharacterized LOC102279674	GO:0005886,GO:0005887,GO:0031295,GO:0042287,GO:0042605,GO:0050776,GO:0050852	plasma membrane|integral component of plasma membrane|T cell costimulation|MHC protein binding|peptide antigen binding|regulation of immune response|T cell receptor signaling pathway
LOC102283308	TCONS_00033602	0.999996	1.69e-34	UDP-glucuronosyltransferase 2B4, transcript variant X1			ko00982,ko00980,ko00140,ko00040,ko00830,ko00860,ko00983,ko00053,ko00500	Drug metabolism - cytochrome P450|Metabolism of xenobiotics by cytochrome P450|Steroid hormone biosynthesis|Pentose and glucuronate interconversions|Retinol metabolism|Porphyrin and chlorophyll metabolism|Drug metabolism - other enzymes|Ascorbate and aldarate metabolism|Starch and sucrose metabolism
LOC106700573	TCONS_00033602	0.999996	1.69e-34	PRAME family member 12-like	GO:0008284,GO:0043066,GO:0045596,GO:0045892	positive regulation of cell proliferation|negative regulation of apoptotic process|negative regulation of cell differentiation|negative regulation of transcription, DNA-templated
NKX2-5	TCONS_00033602	0.999996	1.69e-34	NK2 homeobox 5
NYAP2	TCONS_00033602	0.999996	1.69e-34	neuronal tyrosine-phosphorylated phosphoinositide-3-kinase adaptor 2	GO:0005622,GO:0014065,GO:0048812	intracellular|phosphatidylinositol 3-kinase signaling|neuron projection morphogenesis
RNF186	TCONS_00033602	0.999996	1.69e-34	ring finger protein 186, transcript variant X1	GO:0016021,GO:0046872	integral component of membrane|metal ion binding
SBK3	TCONS_00033602	0.999996	1.69e-34	SH3 domain binding kinase family, member 3	GO:0004674,GO:0005524	protein serine/threonine kinase activity|ATP binding
SLC2A2	TCONS_00033602	0.999996	1.69e-34	solute carrier family 2 (facilitated glucose transporter), member 2, transcript variant X1	GO:0005737,GO:0005903,GO:0005911,GO:0016021,GO:0016324,GO:0033300,GO:0055056	cytoplasm|brush border|cell-cell junction|integral component of membrane|apical plasma membrane|dehydroascorbic acid transmembrane transporter activity|D-glucose transmembrane transporter activity	ko04973,ko04922,ko04911,ko04917	Carbohydrate digestion and absorption|Glucagon signaling pathway|Insulin secretion|Prolactin signaling pathway
STARD6	TCONS_00033602	0.999996	1.69e-34	StAR-related lipid transfer (START) domain containing 6	GO:0005739,GO:0006869,GO:0015485	mitochondrion|lipid transport|cholesterol binding
UPP2	TCONS_00033602	0.999996	1.69e-34	uridine phosphorylase 2	GO:0004850,GO:0005829,GO:0009116,GO:0009166,GO:0042802,GO:0043097,GO:0044206,GO:0045098,GO:0046108,GO:0046135	uridine phosphorylase activity|cytosol|nucleoside metabolic process|nucleotide catabolic process|identical protein binding|pyrimidine nucleoside salvage|UMP salvage|type III intermediate filament|uridine metabolic process|pyrimidine nucleoside catabolic process	ko00983,ko00240	Drug metabolism - other enzymes|Pyrimidine metabolism
ZSWIM2	TCONS_00033602	0.999996	1.69e-34	zinc finger, SWIM-type containing 2	GO:0000209,GO:0006915,GO:0008270,GO:0043621,GO:0061630,GO:1902043	protein polyubiquitination|apoptotic process|zinc ion binding|protein self-association|ubiquitin protein ligase activity|positive regulation of extrinsic apoptotic signaling pathway via death domain receptors
LOC102280012	TCONS_00033602	0.999996	1.69e-34	histone H3.1	GO:0000183,GO:0000228,GO:0000786,GO:0000788,GO:0005576,GO:0005634,GO:0005654,GO:0006325,GO:0006334,GO:0006335,GO:0007596,GO:0016020,GO:0031492,GO:0032200,GO:0038111,GO:0043234,GO:0044267,GO:0045296,GO:0045652,GO:0045814,GO:0045815,GO:0046982,GO:0051290,GO:0060964,GO:0060968,GO:0070062,GO:1902036	chromatin silencing at rDNA|nuclear chromosome|nucleosome|nuclear nucleosome|extracellular region|nucleus|nucleoplasm|chromatin organization|nucleosome assembly|DNA replication-dependent nucleosome assembly|blood coagulation|membrane|nucleosomal DNA binding|telomere organization|interleukin-7-mediated signaling pathway|protein complex|cellular protein metabolic process|cadherin binding|regulation…
LOC102284079	TCONS_00033602	0.999996	1.69e-34	protein FAM151A	GO:0016020,GO:0016021,GO:0070062	membrane|integral component of membrane|extracellular exosome
UTS2B	TCONS_00063041	0.999969	9.26e-29	urotensin 2B	GO:0001664,GO:0005179,GO:0005576,GO:0007186,GO:0008217,GO:0097746	G-protein coupled receptor binding|hormone activity|extracellular region|G-protein coupled receptor signaling pathway|regulation of blood pressure|regulation of blood vessel diameter
LOC106701373	TCONS_00063041	0.999556	3.17e-21	uncharacterized LOC106701373	GO:0005737,GO:0006396,GO:0007127,GO:0007283,GO:0007292,GO:0016021,GO:0030154,GO:0031497,GO:0042802,GO:0051308	cytoplasm|RNA processing|meiosis I|spermatogenesis|female gamete generation|integral component of membrane|cell differentiation|chromatin assembly|identical protein binding|male meiosis chromosome separation
LOC106701719	TCONS_00033602	0.999171	1.84e-19	endoplasmic reticulum aminopeptidase 1-like	GO:0002250,GO:0004175,GO:0004177,GO:0005138,GO:0005576,GO:0005737,GO:0005789,GO:0005886,GO:0006508,GO:0006509,GO:0007165,GO:0007267,GO:0008217,GO:0008233,GO:0008235,GO:0008270,GO:0016021,GO:0019885,GO:0042277,GO:0043171,GO:0045766,GO:0070006	adaptive immune response|endopeptidase activity|aminopeptidase activity|interleukin-6 receptor binding|extracellular region|cytoplasm|endoplasmic reticulum membrane|plasma membrane|proteolysis|membrane protein ectodomain proteolysis|signal transduction|cell-cell signaling|regulation of blood pressure|peptidase activity|metalloexopeptidase activity|zinc ion binding|integral component of membrane|a…
CCDC70	TCONS_00039961	0.998681	3.74e-18	coiled-coil domain containing 70	GO:0005576,GO:0005886	extracellular region|plasma membrane
CLDN2	TCONS_00039961	0.998681	3.74e-18	claudin 2	GO:0005198,GO:0005886,GO:0005923,GO:0016021,GO:0016338,GO:0042802	structural molecule activity|plasma membrane|bicellular tight junction|integral component of membrane|calcium-independent cell-cell adhesion via plasma membrane cell-adhesion molecules|identical protein binding	ko04514,ko04670,ko04530	Cell adhesion molecules (CAMs)|Leukocyte transendothelial migration|Tight junction
EPO	TCONS_00039961	0.998681	3.74e-18	erythropoietin	GO:0000122,GO:0001666,GO:0005125,GO:0005128,GO:0005179,GO:0005615,GO:0006915,GO:0007566,GO:0008283,GO:0008284,GO:0009986,GO:0010523,GO:0018105,GO:0030218,GO:0030295,GO:0038162,GO:0042531,GO:0042541,GO:0043249,GO:0045740,GO:0045893,GO:0046579,GO:0071474,GO:1902219,GO:1902251,GO:2001258	negative regulation of transcription from RNA polymerase II promoter|response to hypoxia|cytokine activity|erythropoietin receptor binding|hormone activity|extracellular space|apoptotic process|embryo implantation|cell proliferation|positive regulation of cell proliferation|cell surface|negative regulation of calcium ion transport into cytosol|peptidyl-serine phosphorylation|erythrocyte different…	ko04060,ko04151,ko04066,ko04640,ko04630	Cytokine-cytokine receptor interaction|PI3K-Akt signaling pathway|HIF-1 signaling pathway|Hematopoietic cell lineage|Jak-STAT signaling pathway
GALNTL5	TCONS_00039961	0.998681	3.74e-18	polypeptide N-acetylgalactosaminyltransferase-like 5, transcript variant X1	GO:0007286,GO:0016021,GO:0031902,GO:0046872	spermatid development|integral component of membrane|late endosome membrane|metal ion binding	ko00512	Mucin type O-Glycan biosynthesis
GUCA2A	TCONS_00039961	0.998681	3.74e-18	guanylate cyclase activator 2A (guanylin)	GO:0005179,GO:0005576,GO:0007586,GO:0030250,GO:0070062	hormone activity|extracellular region|digestion|guanylate cyclase activator activity|extracellular exosome
LOC102278806	TCONS_00039961	0.998681	3.74e-18	myeloid-associated differentiation marker-like	GO:0001726,GO:0001933,GO:0005886,GO:0005911,GO:0010629,GO:0016021,GO:0030335,GO:0030837,GO:0030864,GO:0031579,GO:0034115,GO:0045121,GO:0061028,GO:0070062,GO:0072659,GO:0090038,GO:1900026	ruffle|negative regulation of protein phosphorylation|plasma membrane|cell-cell junction|negative regulation of gene expression|integral component of membrane|positive regulation of cell migration|negative regulation of actin filament polymerization|cortical actin cytoskeleton|membrane raft organization|negative regulation of heterotypic cell-cell adhesion|membrane raft|establishment of endotheli…
MS4A14	TCONS_00039961	0.998681	3.74e-18	membrane-spanning 4-domains, subfamily A, member 14	GO:0016021	integral component of membrane
RBP5	TCONS_00039961	0.998681	3.74e-18	retinol binding protein 5, cellular, transcript variant X1	GO:0005737,GO:0016918,GO:0019841	cytoplasm|retinal binding|retinol binding
TFF2	TCONS_00039961	0.998681	3.74e-18	trefoil factor 2
CCDC172	TCONS_00039961	0.998681	3.74e-18	coiled-coil domain containing 172	GO:0005737,GO:0097225	cytoplasm|sperm midpiece
FCRL3	TCONS_00039961	0.998681	3.74e-18	Fc receptor-like 3	GO:0002638,GO:0005886,GO:0009986,GO:0016021,GO:0019900,GO:0019902,GO:0030890,GO:0034163,GO:0043410,GO:0045577,GO:0050859,GO:0050864,GO:0090279	negative regulation of immunoglobulin production|plasma membrane|cell surface|integral component of membrane|kinase binding|phosphatase binding|positive regulation of B cell proliferation|regulation of toll-like receptor 9 signaling pathway|positive regulation of MAPK cascade|regulation of B cell differentiation|negative regulation of B cell receptor signaling pathway|regulation of B cell activat…
GNRH2	TCONS_00039961	0.998681	3.74e-18	gonadotropin-releasing hormone 2	GO:0005179,GO:0005576,GO:0007275	hormone activity|extracellular region|multicellular organism development	ko04912	GnRH signaling pathway
HAO2	TCONS_00039961	0.998681	3.74e-18	hydroxyacid oxidase 2 (long chain)	GO:0005102,GO:0005739,GO:0005777,GO:0010181,GO:0019395,GO:0052852,GO:0052853,GO:0052854	receptor binding|mitochondrion|peroxisome|FMN binding|fatty acid oxidation|very-long-chain-(S)-2-hydroxy-acid oxidase activity|long-chain-(S)-2-hydroxy-long-chain-acid oxidase activity|medium-chain-(S)-2-hydroxy-acid oxidase activity	ko01200,ko00630,ko04146	Carbon metabolism|Glyoxylate and dicarboxylate metabolism|Peroxisome
HCRTR2	TCONS_00039961	0.998681	3.74e-18	hypocretin (orexin) receptor 2, transcript variant X1	GO:0005887,GO:0007200,GO:0007218,GO:0007631,GO:0010840,GO:0016499,GO:0022410,GO:0032870,GO:0042277,GO:0045187,GO:0051480,GO:1901652	integral component of plasma membrane|phospholipase C-activating G-protein coupled receptor signaling pathway|neuropeptide signaling pathway|feeding behavior|regulation of circadian sleep/wake cycle, wakefulness|orexin receptor activity|circadian sleep/wake cycle process|cellular response to hormone stimulus|peptide binding|regulation of circadian sleep/wake cycle, sleep|regulation of cytosolic c…	ko04080	Neuroactive ligand-receptor interaction
LOC102267397	TCONS_00039961	0.998681	3.74e-18	olfactory receptor 6	GO:0004930,GO:0004984,GO:0005886,GO:0007186,GO:0007608,GO:0016021	G-protein coupled receptor activity|olfactory receptor activity|plasma membrane|G-protein coupled receptor signaling pathway|sensory perception of smell|integral component of membrane	ko04740	Olfactory transduction
LOC102268259	TCONS_00039961	0.998681	3.74e-18	complement factor H-related protein 5, transcript variant X1	GO:0005576,GO:0006957,GO:0030449,GO:0032091,GO:0042803,GO:0043234,GO:0045919,GO:0046982	extracellular region|complement activation, alternative pathway|regulation of complement activation|negative regulation of protein binding|protein homodimerization activity|protein complex|positive regulation of cytolysis|protein heterodimerization activity
LOC102270085	TCONS_00039961	0.998681	3.74e-18	serine protease 58, transcript variant X2	GO:0004252,GO:0005576	serine-type endopeptidase activity|extracellular region
LOC102274038	TCONS_00039961	0.998681	3.74e-18	taste receptor type 2 member 41	GO:0001580,GO:0004930,GO:0016021	detection of chemical stimulus involved in sensory perception of bitter taste|G-protein coupled receptor activity|integral component of membrane	ko04742	Taste transduction
LOC102274400	TCONS_00039961	0.998681	3.74e-18	insulin			ko04066,ko04152,ko04015,ko04211,ko04913,ko04914,ko04923,ko04960,ko04911,ko04014,ko04151,ko04114,ko04072,ko04810,ko04910,ko04068,ko04022,ko04917,ko04140,ko04213,ko04150	HIF-1 signaling pathway|AMPK signaling pathway|Rap1 signaling pathway|Longevity regulating pathway|Ovarian steroidogenesis|Progesterone-mediated oocyte maturation|Regulation of lipolysis in adipocytes|Aldosterone-regulated sodium reabsorption|Insulin secretion|Ras signaling pathway|PI3K-Akt signaling pathway|Oocyte meiosis|Phospholipase D signaling pathway|Regulation of actin cytoskeleton|Insulin…
LOC102280387	TCONS_00039961	0.998681	3.74e-18	putative olfactory receptor 2I1
LOC102284258	TCONS_00039961	0.998681	3.74e-18	UDP-glucuronosyltransferase 2C1-like	GO:0005789,GO:0008152,GO:0015020,GO:0016021,GO:0031090	endoplasmic reticulum membrane|metabolic process|glucuronosyltransferase activity|integral component of membrane|organelle membrane	ko00982,ko00980,ko00140,ko00040,ko00830,ko00860,ko00983,ko00053,ko00500	Drug metabolism - cytochrome P450|Metabolism of xenobiotics by cytochrome P450|Steroid hormone biosynthesis|Pentose and glucuronate interconversions|Retinol metabolism|Porphyrin and chlorophyll metabolism|Drug metabolism - other enzymes|Ascorbate and aldarate metabolism|Starch and sucrose metabolism
LOC102286421	TCONS_00039961	0.998681	3.74e-18	mastin-like	GO:0004252,GO:0005737	serine-type endopeptidase activity|cytoplasm
LOC102287476	TCONS_00039961	0.998681	3.74e-18	F-box only protein 27-like	GO:0019005	SCF ubiquitin ligase complex
LOC106700507	TCONS_00039961	0.998681	3.74e-18	olfactory receptor 12-like	GO:0004930,GO:0004984,GO:0005549,GO:0005886,GO:0007186,GO:0007608,GO:0016021	G-protein coupled receptor activity|olfactory receptor activity|odorant binding|plasma membrane|G-protein coupled receptor signaling pathway|sensory perception of smell|integral component of membrane	ko04740	Olfactory transduction
RXFP4	TCONS_00039961	0.998681	3.74e-18	relaxin/insulin-like family peptide receptor 4	GO:0004966,GO:0005886,GO:0005887,GO:0007186,GO:0007188,GO:0007200,GO:2000253	galanin receptor activity|plasma membrane|integral component of plasma membrane|G-protein coupled receptor signaling pathway|adenylate cyclase-modulating G-protein coupled receptor signaling pathway|phospholipase C-activating G-protein coupled receptor signaling pathway|positive regulation of feeding behavior	ko04080	Neuroactive ligand-receptor interaction
SERPINB11	TCONS_00039961	0.998681	3.74e-18	serpin peptidase inhibitor, clade B (ovalbumin), member 11	GO:0004867,GO:0005615,GO:0005737	serine-type endopeptidase inhibitor activity|extracellular space|cytoplasm
TEX11	TCONS_00039961	0.998681	3.74e-18	testis expressed 11	GO:0000712,GO:0000801,GO:0006311,GO:0007060,GO:0007130,GO:0007131,GO:0008584,GO:0009566,GO:0043066,GO:0051026	resolution of meiotic recombination intermediates|central element|meiotic gene conversion|male meiosis chromosome segregation|synaptonemal complex assembly|reciprocal meiotic recombination|male gonad development|fertilization|negative regulation of apoptotic process|chiasma assembly
LOC102268193	TCONS_00033605	0.99859	5.77e-18	40S ribosomal protein S26-like	GO:0002181,GO:0003735,GO:0022627,GO:0042788,GO:0098556	cytoplasmic translation|structural constituent of ribosome|cytosolic small ribosomal subunit|polysomal ribosome|cytoplasmic side of rough endoplasmic reticulum membrane	ko03010	Ribosome
CASQ1	TCONS_00002255	0.998538	7.32e-18	calsequestrin 1 (fast-twitch, skeletal muscle)
LOC102269681	TCONS_00002255	0.998456	1.04e-17	cytochrome c oxidase subunit 6A2, mitochondrial	GO:0004129,GO:0005751,GO:0006123,GO:0009060,GO:0016021,GO:0030234,GO:0045277	cytochrome-c oxidase activity|mitochondrial respiratory chain complex IV|mitochondrial electron transport, cytochrome c to oxygen|aerobic respiration|integral component of membrane|enzyme regulator activity|respiratory chain complex IV	ko00190,ko04260	Oxidative phosphorylation|Cardiac muscle contraction
LOC102268193	TCONS_00033602	0.998013	5.37e-17	40S ribosomal protein S26-like	GO:0002181,GO:0003735,GO:0022627,GO:0042788,GO:0098556	cytoplasmic translation|structural constituent of ribosome|cytosolic small ribosomal subunit|polysomal ribosome|cytoplasmic side of rough endoplasmic reticulum membrane	ko03010	Ribosome
PERM1	TCONS_00002255	0.997755	1.19e-16	PPARGC1 and ESRR induced regulator, muscle 1	GO:0005634,GO:0005737,GO:0006351,GO:0006355,GO:0014850	nucleus|cytoplasm|transcription, DNA-templated|regulation of transcription, DNA-templated|response to muscle activity
CST9L	TCONS_00033605	0.9974	3.08e-16	cystatin 9-like, transcript variant X2	GO:0002020,GO:0004869,GO:0005615,GO:2000117	protease binding|cysteine-type endopeptidase inhibitor activity|extracellular space|negative regulation of cysteine-type endopeptidase activity
LOC102264563	TCONS_00033605	0.9974	3.08e-16	histone H2A-Bbd type 1	GO:0000788,GO:0000790,GO:0003677,GO:0006334,GO:0006342,GO:0035093,GO:0042393,GO:0046982	nuclear nucleosome|nuclear chromatin|DNA binding|nucleosome assembly|chromatin silencing|spermatogenesis, exchange of chromosomal proteins|histone binding|protein heterodimerization activity
LOC102270871	TCONS_00033605	0.9974	3.08e-16	zinc finger protein 271	GO:0016021	integral component of membrane
LOC102283529	TCONS_00033605	0.9974	3.08e-16	apolipoprotein L2	GO:0005102,GO:0005576,GO:0005789,GO:0006629,GO:0006869,GO:0006953,GO:0007275,GO:0008035,GO:0008203,GO:0008289,GO:0016020,GO:0042157,GO:0060135	receptor binding|extracellular region|endoplasmic reticulum membrane|lipid metabolic process|lipid transport|acute-phase response|multicellular organism development|high-density lipoprotein particle binding|cholesterol metabolic process|lipid binding|membrane|lipoprotein metabolic process|maternal process involved in female pregnancy
LOC102287268	TCONS_00033605	0.9974	3.08e-16	glutamate decarboxylase 1	GO:0004351,GO:0019752,GO:0030170,GO:0042136	glutamate decarboxylase activity|carboxylic acid metabolic process|pyridoxal phosphate binding|neurotransmitter biosynthetic process	ko00410,ko00430,ko04727,ko00650,ko00250,ko02024	beta-Alanine metabolism|Taurine and hypotaurine metabolism|GABAergic synapse|Butanoate metabolism|Alanine, aspartate and glutamate metabolism|Quorum sensing
LOC102287895	TCONS_00033605	0.9974	3.08e-16	multidrug resistance-associated protein 4
LOC102288043	TCONS_00033605	0.9974	3.08e-16	olfactory receptor 52B2			ko04740	Olfactory transduction
SALL3	TCONS_00033605	0.9974	3.08e-16	spalt-like transcription factor 3	GO:0003700,GO:0005634,GO:0006355,GO:0006366,GO:0021891,GO:0035136,GO:0035137,GO:0043565,GO:0044212,GO:0045879,GO:0046872	DNA binding transcription factor activity|nucleus|regulation of transcription, DNA-templated|transcription from RNA polymerase II promoter|olfactory bulb interneuron development|forelimb morphogenesis|hindlimb morphogenesis|sequence-specific DNA binding|transcription regulatory region DNA binding|negative regulation of smoothened signaling pathway|metal ion binding
SMCO2	TCONS_00033605	0.9974	3.08e-16	single-pass membrane protein with coiled-coil domains 2	GO:0016021	integral component of membrane
VSX2	TCONS_00033605	0.9974	3.08e-16	visual system homeobox 2	GO:0005634,GO:0006351,GO:0006355,GO:0007275,GO:0007601,GO:0043565,GO:0050896	nucleus|transcription, DNA-templated|regulation of transcription, DNA-templated|multicellular organism development|visual perception|sequence-specific DNA binding|response to stimulus
ASTL	TCONS_00033605	0.9974	3.08e-16	astacin-like metallo-endopeptidase (M12 family)
CERKL	TCONS_00033605	0.9974	3.08e-16	ceramide kinase-like	GO:0001750,GO:0001917,GO:0003951,GO:0005634,GO:0005730,GO:0005737,GO:0005783,GO:0005794,GO:0005829,GO:0030148,GO:0043066,GO:0046625,GO:0048471	photoreceptor outer segment|photoreceptor inner segment|NAD+ kinase activity|nucleus|nucleolus|cytoplasm|endoplasmic reticulum|Golgi apparatus|cytosol|sphingolipid biosynthetic process|negative regulation of apoptotic process|sphingolipid binding|perinuclear region of cytoplasm
DACH2	TCONS_00033605	0.9974	3.08e-16	dachshund family transcription factor 2	GO:0001075,GO:0003677,GO:0005634,GO:0005667,GO:0006355,GO:0046545	transcription factor activity, RNA polymerase II core promoter sequence-specific binding involved in preinitiation complex assembly|DNA binding|nucleus|transcription factor complex|regulation of transcription, DNA-templated|development of primary female sexual characteristics
DRGX	TCONS_00033605	0.9974	3.08e-16	dorsal root ganglia homeobox	GO:0001764,GO:0003677,GO:0003700,GO:0005634,GO:0006351,GO:0007399,GO:0007409,GO:0007411,GO:0009593,GO:0016048,GO:0021516,GO:0021559,GO:0030182,GO:0043565,GO:0050954	neuron migration|DNA binding|DNA binding transcription factor activity|nucleus|transcription, DNA-templated|nervous system development|axonogenesis|axon guidance|detection of chemical stimulus|detection of temperature stimulus|dorsal spinal cord development|trigeminal nerve development|neuron differentiation|sequence-specific DNA binding|sensory perception of mechanical stimulus
GLRA3	TCONS_00033605	0.9974	3.08e-16	glycine receptor, alpha 3, transcript variant X2	GO:0004888,GO:0005886,GO:0005887,GO:0007218,GO:0007268,GO:0016594,GO:0016934,GO:0016935,GO:0022852,GO:0030054,GO:0030425,GO:0043200,GO:0043204,GO:0045211,GO:0046872,GO:0051260,GO:0060012,GO:1902476	transmembrane signaling receptor activity|plasma membrane|integral component of plasma membrane|neuropeptide signaling pathway|chemical synaptic transmission|glycine binding|extracellularly glycine-gated chloride channel activity|glycine-gated chloride channel complex|glycine-gated chloride ion channel activity|cell junction|dendrite|response to amino acid|perikaryon|postsynaptic membrane|metal i…	ko04080	Neuroactive ligand-receptor interaction
LOC102265821	TCONS_00033605	0.9974	3.08e-16	olfactory receptor 2J3			ko04740	Olfactory transduction
LOC102268500	TCONS_00033605	0.9974	3.08e-16	cationic amino acid transporter 3-like	GO:0005886,GO:0006865,GO:0015171,GO:0015181,GO:0015189,GO:0016021	plasma membrane|amino acid transport|amino acid transmembrane transporter activity|arginine transmembrane transporter activity|L-lysine transmembrane transporter activity|integral component of membrane
LOC102268780	TCONS_00033605	0.9974	3.08e-16	olfactory receptor 5M11			ko04740	Olfactory transduction
LOC102270890	TCONS_00033605	0.9974	3.08e-16	olfactory receptor 11H6			ko04740	Olfactory transduction
LOC102271348	TCONS_00033605	0.9974	3.08e-16	complement factor H-related protein 3-like	GO:0005576,GO:0006957	extracellular region|complement activation, alternative pathway
LOC102274652	TCONS_00033605	0.9974	3.08e-16	olfactory receptor 187			ko04740	Olfactory transduction
LOC102278525	TCONS_00033605	0.9974	3.08e-16	N-acetyltransferase 8	GO:0001702,GO:0004468,GO:0005789,GO:0005793,GO:0008080,GO:0010628,GO:0016021,GO:0018003,GO:0033116,GO:0043066,GO:0044267,GO:0050435	gastrulation with mouth forming second|lysine N-acetyltransferase activity, acting on acetyl phosphate as donor|endoplasmic reticulum membrane|endoplasmic reticulum-Golgi intermediate compartment|N-acetyltransferase activity|positive regulation of gene expression|integral component of membrane|peptidyl-lysine N6-acetylation|endoplasmic reticulum-Golgi intermediate compartment membrane|negative re…
LOC102279674	TCONS_00033605	0.9974	3.08e-16	uncharacterized LOC102279674	GO:0005886,GO:0005887,GO:0031295,GO:0042287,GO:0042605,GO:0050776,GO:0050852	plasma membrane|integral component of plasma membrane|T cell costimulation|MHC protein binding|peptide antigen binding|regulation of immune response|T cell receptor signaling pathway
LOC102283308	TCONS_00033605	0.9974	3.08e-16	UDP-glucuronosyltransferase 2B4, transcript variant X1			ko00982,ko00980,ko00140,ko00040,ko00830,ko00860,ko00983,ko00053,ko00500	Drug metabolism - cytochrome P450|Metabolism of xenobiotics by cytochrome P450|Steroid hormone biosynthesis|Pentose and glucuronate interconversions|Retinol metabolism|Porphyrin and chlorophyll metabolism|Drug metabolism - other enzymes|Ascorbate and aldarate metabolism|Starch and sucrose metabolism
LOC106700573	TCONS_00033605	0.9974	3.08e-16	PRAME family member 12-like	GO:0008284,GO:0043066,GO:0045596,GO:0045892	positive regulation of cell proliferation|negative regulation of apoptotic process|negative regulation of cell differentiation|negative regulation of transcription, DNA-templated
NKX2-5	TCONS_00033605	0.9974	3.08e-16	NK2 homeobox 5
NYAP2	TCONS_00033605	0.9974	3.08e-16	neuronal tyrosine-phosphorylated phosphoinositide-3-kinase adaptor 2	GO:0005622,GO:0014065,GO:0048812	intracellular|phosphatidylinositol 3-kinase signaling|neuron projection morphogenesis
RNF186	TCONS_00033605	0.9974	3.08e-16	ring finger protein 186, transcript variant X1	GO:0016021,GO:0046872	integral component of membrane|metal ion binding
SBK3	TCONS_00033605	0.9974	3.08e-16	SH3 domain binding kinase family, member 3	GO:0004674,GO:0005524	protein serine/threonine kinase activity|ATP binding
SLC2A2	TCONS_00033605	0.9974	3.08e-16	solute carrier family 2 (facilitated glucose transporter), member 2, transcript variant X1	GO:0005737,GO:0005903,GO:0005911,GO:0016021,GO:0016324,GO:0033300,GO:0055056	cytoplasm|brush border|cell-cell junction|integral component of membrane|apical plasma membrane|dehydroascorbic acid transmembrane transporter activity|D-glucose transmembrane transporter activity	ko04973,ko04922,ko04911,ko04917	Carbohydrate digestion and absorption|Glucagon signaling pathway|Insulin secretion|Prolactin signaling pathway
STARD6	TCONS_00033605	0.9974	3.08e-16	StAR-related lipid transfer (START) domain containing 6	GO:0005739,GO:0006869,GO:0015485	mitochondrion|lipid transport|cholesterol binding
UPP2	TCONS_00033605	0.9974	3.08e-16	uridine phosphorylase 2	GO:0004850,GO:0005829,GO:0009116,GO:0009166,GO:0042802,GO:0043097,GO:0044206,GO:0045098,GO:0046108,GO:0046135	uridine phosphorylase activity|cytosol|nucleoside metabolic process|nucleotide catabolic process|identical protein binding|pyrimidine nucleoside salvage|UMP salvage|type III intermediate filament|uridine metabolic process|pyrimidine nucleoside catabolic process	ko00983,ko00240	Drug metabolism - other enzymes|Pyrimidine metabolism
ZSWIM2	TCONS_00033605	0.9974	3.08e-16	zinc finger, SWIM-type containing 2	GO:0000209,GO:0006915,GO:0008270,GO:0043621,GO:0061630,GO:1902043	protein polyubiquitination|apoptotic process|zinc ion binding|protein self-association|ubiquitin protein ligase activity|positive regulation of extrinsic apoptotic signaling pathway via death domain receptors
LOC102280012	TCONS_00033605	0.9974	3.08e-16	histone H3.1	GO:0000183,GO:0000228,GO:0000786,GO:0000788,GO:0005576,GO:0005634,GO:0005654,GO:0006325,GO:0006334,GO:0006335,GO:0007596,GO:0016020,GO:0031492,GO:0032200,GO:0038111,GO:0043234,GO:0044267,GO:0045296,GO:0045652,GO:0045814,GO:0045815,GO:0046982,GO:0051290,GO:0060964,GO:0060968,GO:0070062,GO:1902036	chromatin silencing at rDNA|nuclear chromosome|nucleosome|nuclear nucleosome|extracellular region|nucleus|nucleoplasm|chromatin organization|nucleosome assembly|DNA replication-dependent nucleosome assembly|blood coagulation|membrane|nucleosomal DNA binding|telomere organization|interleukin-7-mediated signaling pathway|protein complex|cellular protein metabolic process|cadherin binding|regulation…
LOC102284079	TCONS_00033605	0.9974	3.08e-16	protein FAM151A	GO:0016020,GO:0016021,GO:0070062	membrane|integral component of membrane|extracellular exosome
SYPL2	TCONS_00061797	0.997281	4.11e-16	synaptophysin-like 2	GO:0008021,GO:0016021	synaptic vesicle|integral component of membrane
LOC106701719	TCONS_00033605	0.99713	5.84e-16	endoplasmic reticulum aminopeptidase 1-like	GO:0002250,GO:0004175,GO:0004177,GO:0005138,GO:0005576,GO:0005737,GO:0005789,GO:0005886,GO:0006508,GO:0006509,GO:0007165,GO:0007267,GO:0008217,GO:0008233,GO:0008235,GO:0008270,GO:0016021,GO:0019885,GO:0042277,GO:0043171,GO:0045766,GO:0070006	adaptive immune response|endopeptidase activity|aminopeptidase activity|interleukin-6 receptor binding|extracellular region|cytoplasm|endoplasmic reticulum membrane|plasma membrane|proteolysis|membrane protein ectodomain proteolysis|signal transduction|cell-cell signaling|regulation of blood pressure|peptidase activity|metalloexopeptidase activity|zinc ion binding|integral component of membrane|a…
TFAP2D	TCONS_00028236	0.996461	2.28e-15	transcription factor AP-2 delta (activating enhancer binding protein 2 delta)
ENO3	TCONS_00002255	0.996412	2.49e-15	enolase 3 (beta, muscle), transcript variant X1	GO:0000015,GO:0000287,GO:0004634,GO:0005886,GO:0006096	phosphopyruvate hydratase complex|magnesium ion binding|phosphopyruvate hydratase activity|plasma membrane|glycolytic process	ko04066,ko00680,ko03018,ko01200,ko01230,ko00010	HIF-1 signaling pathway|Methane metabolism|RNA degradation|Carbon metabolism|Biosynthesis of amino acids|Glycolysis / Gluconeogenesis
DHRS7C	TCONS_00002255	0.99637	2.68e-15	dehydrogenase/reductase (SDR family) member 7C, transcript variant X2	GO:0004745,GO:0005576,GO:0010880,GO:0014801,GO:0033017	retinol dehydrogenase activity|extracellular region|regulation of release of sequestered calcium ion into cytosol by sarcoplasmic reticulum|longitudinal sarcoplasmic reticulum|sarcoplasmic reticulum membrane
ENO3	TCONS_00061797	0.996335	2.86e-15	enolase 3 (beta, muscle), transcript variant X1	GO:0000015,GO:0000287,GO:0004634,GO:0005886,GO:0006096	phosphopyruvate hydratase complex|magnesium ion binding|phosphopyruvate hydratase activity|plasma membrane|glycolytic process	ko04066,ko00680,ko03018,ko01200,ko01230,ko00010	HIF-1 signaling pathway|Methane metabolism|RNA degradation|Carbon metabolism|Biosynthesis of amino acids|Glycolysis / Gluconeogenesis
XIRP1	TCONS_00002255	0.996149	3.94e-15	xin actin binding repeat containing 1, transcript variant X1	GO:0003723,GO:0003779,GO:0007507,GO:0030036,GO:0030054,GO:0032091	RNA binding|actin binding|heart development|actin cytoskeleton organization|cell junction|negative regulation of protein binding
PGAM2	TCONS_00002255	0.996088	4.37e-15	phosphoglycerate mutase 2 (muscle)	GO:0004082,GO:0005829,GO:0006094,GO:0006096,GO:0016787,GO:0043456,GO:0046538	bisphosphoglycerate mutase activity|cytosol|gluconeogenesis|glycolytic process|hydrolase activity|regulation of pentose-phosphate shunt|2,3-bisphosphoglycerate-dependent phosphoglycerate mutase activity	ko00260,ko00680,ko04922,ko01200,ko01230,ko00010	Glycine, serine and threonine metabolism|Methane metabolism|Glucagon signaling pathway|Carbon metabolism|Biosynthesis of amino acids|Glycolysis / Gluconeogenesis
CKM	TCONS_00061797	0.995899	5.93e-15	creatine kinase, muscle	GO:0004111,GO:0005524,GO:0005615,GO:0005737,GO:0009408,GO:0046314	creatine kinase activity|ATP binding|extracellular space|cytoplasm|response to heat|phosphocreatine biosynthetic process	ko00330	Arginine and proline metabolism
ADAMTS2	XR_001351506.1	0.995807	6.84e-15	ADAM metallopeptidase with thrombospondin type 1 motif, 2	GO:0004222,GO:0005578,GO:0005615,GO:0007283,GO:0008270,GO:0016485,GO:0030199,GO:0030324,GO:0030574,GO:0032964,GO:0043588,GO:0097435	metalloendopeptidase activity|proteinaceous extracellular matrix|extracellular space|spermatogenesis|zinc ion binding|protein processing|collagen fibril organization|lung development|collagen catabolic process|collagen biosynthetic process|skin development|supramolecular fiber organization
LOC102283996	TCONS_00061797	0.995635	8.88e-15	myosin-2	GO:0003774,GO:0005516,GO:0005524,GO:0030016,GO:0030017,GO:0032982,GO:0051015	motor activity|calmodulin binding|ATP binding|myofibril|sarcomere|myosin filament|actin filament binding	ko04530	Tight junction
MYL1	TCONS_00061797	0.995478	1.12e-14	myosin, light chain 1, alkali	GO:0005509,GO:0006936,GO:0016459,GO:0030016	calcium ion binding|muscle contraction|myosin complex|myofibril
PPP1R1A	TCONS_00061797	0.995256	1.52e-14	protein phosphatase 1, regulatory (inhibitor) subunit 1A	GO:0004865,GO:0005615,GO:0005737,GO:0005977,GO:0006469,GO:0035556	protein serine/threonine phosphatase inhibitor activity|extracellular space|cytoplasm|glycogen metabolic process|negative regulation of protein kinase activity|intracellular signal transduction	ko04261,ko04720	Adrenergic signaling in cardiomyocytes|Long-term potentiation
LOC102272596	TCONS_00061797	0.99525	1.54e-14	alpha-actinin-2	GO:0003779,GO:0005509,GO:0030018	actin binding|calcium ion binding|Z disc	ko04520,ko04670,ko04810,ko04530,ko04510	Adherens junction|Leukocyte transendothelial migration|Regulation of actin cytoskeleton|Tight junction|Focal adhesion
ANKRD1	TCONS_00061797	0.995219	1.6e-14	ankyrin repeat domain 1 (cardiac muscle)	GO:0001105,GO:0001650,GO:0002039,GO:0003677,GO:0003712,GO:0003714,GO:0005634,GO:0005667,GO:0005829,GO:0006357,GO:0031432,GO:0031674,GO:0035690,GO:0035914,GO:0035994,GO:0042826,GO:0043065,GO:0043517,GO:0045445,GO:0050714,GO:0055008,GO:0061629,GO:0070412,GO:0071222,GO:0071260,GO:0071347,GO:0071356,GO:0071560,GO:2000279	RNA polymerase II transcription coactivator activity|fibrillar center|p53 binding|DNA binding|transcription cofactor activity|transcription corepressor activity|nucleus|transcription factor complex|cytosol|regulation of transcription from RNA polymerase II promoter|titin binding|I band|cellular response to drug|skeletal muscle cell differentiation|response to muscle stretch|histone deacetylase bi…
LOC106701147	TCONS_00061797	0.995191	1.66e-14	alpha-actinin-2-like	GO:0003779,GO:0005509,GO:0030018	actin binding|calcium ion binding|Z disc	ko04520,ko04670,ko04810,ko04530,ko04510	Adherens junction|Leukocyte transendothelial migration|Regulation of actin cytoskeleton|Tight junction|Focal adhesion
DHRS7C	TCONS_00061797	0.995159	1.74e-14	dehydrogenase/reductase (SDR family) member 7C, transcript variant X2	GO:0004745,GO:0005576,GO:0010880,GO:0014801,GO:0033017	retinol dehydrogenase activity|extracellular region|regulation of release of sequestered calcium ion into cytosol by sarcoplasmic reticulum|longitudinal sarcoplasmic reticulum|sarcoplasmic reticulum membrane
TNNT3	TCONS_00061797	0.995111	1.86e-14	troponin T type 3 (skeletal, fast), transcript variant X2	GO:0005861,GO:0006942	troponin complex|regulation of striated muscle contraction
XIRP1	TCONS_00061797	0.994829	2.67e-14	xin actin binding repeat containing 1, transcript variant X1	GO:0003723,GO:0003779,GO:0007507,GO:0030036,GO:0030054,GO:0032091	RNA binding|actin binding|heart development|actin cytoskeleton organization|cell junction|negative regulation of protein binding
LOC102266971	TCONS_00002255	0.994797	2.78e-14	uncharacterized LOC102266971	GO:0005245,GO:0005886,GO:0005891,GO:0006816,GO:0014069,GO:0016247,GO:0019226,GO:0030054,GO:0030666,GO:0032281,GO:0045211,GO:0061337,GO:0070588,GO:2000311	voltage-gated calcium channel activity|plasma membrane|voltage-gated calcium channel complex|calcium ion transport|postsynaptic density|channel regulator activity|transmission of nerve impulse|cell junction|endocytic vesicle membrane|AMPA glutamate receptor complex|postsynaptic membrane|cardiac conduction|calcium ion transmembrane transport|regulation of AMPA receptor activity	ko04010,ko04261,ko04921,ko04260	MAPK signaling pathway|Adrenergic signaling in cardiomyocytes|Oxytocin signaling pathway|Cardiac muscle contraction
TRIM55	TCONS_00061797	0.994688	3.18e-14	tripartite motif containing 55, transcript variant X1	GO:0004871,GO:0005634,GO:0005737,GO:0005874,GO:0007165,GO:0008270,GO:0042802	signal transducer activity|nucleus|cytoplasm|microtubule|signal transduction|zinc ion binding|identical protein binding
HHATL	TCONS_00002255	0.994609	3.5e-14	hedgehog acyltransferase-like	GO:0005783,GO:0005789,GO:0016021,GO:0048471,GO:0060262	endoplasmic reticulum|endoplasmic reticulum membrane|integral component of membrane|perinuclear region of cytoplasm|negative regulation of N-terminal protein palmitoylation
LOC102284840	TCONS_00061797	0.994443	4.26e-14	myosin-8	GO:0000146,GO:0003009,GO:0005524,GO:0005737,GO:0016459,GO:0016887,GO:0030016,GO:0030049,GO:0032982,GO:0046034,GO:0051015	microfilament motor activity|skeletal muscle contraction|ATP binding|cytoplasm|myosin complex|ATPase activity|myofibril|muscle filament sliding|myosin filament|ATP metabolic process|actin filament binding	ko04530	Tight junction
MYLPF	TCONS_00061797	0.994433	4.31e-14	myosin light chain, phosphorylatable, fast skeletal muscle, transcript variant X1	GO:0005509,GO:0007519,GO:0008307,GO:0016459	calcium ion binding|skeletal muscle tissue development|structural constituent of muscle|myosin complex	ko04670,ko04510,ko04810,ko04530	Leukocyte transendothelial migration|Focal adhesion|Regulation of actin cytoskeleton|Tight junction
SRL	TCONS_00061797	0.994077	6.44e-14	sarcalumenin	GO:0005525,GO:0033018	GTP binding|sarcoplasmic reticulum lumen
TRIM63	TCONS_00061797	0.994028	6.79e-14	tripartite motif containing 63, E3 ubiquitin protein ligase, transcript variant X1	GO:0005634,GO:0005737,GO:0006936,GO:0008270,GO:0010468,GO:0014878,GO:0014894,GO:0030018,GO:0031430,GO:0031432,GO:0043161,GO:0043292,GO:0061630,GO:0071549	nucleus|cytoplasm|muscle contraction|zinc ion binding|regulation of gene expression|response to electrical stimulus involved in regulation of muscle adaptation|response to denervation involved in regulation of muscle adaptation|Z disc|M band|titin binding|proteasome-mediated ubiquitin-dependent protein catabolic process|contractile fiber|ubiquitin protein ligase activity|cellular response to dexa…
ASB12	TCONS_00061797	0.99386	8.13e-14	ankyrin repeat and SOCS box containing 12	GO:0000151,GO:0005829,GO:0016567,GO:0043687	ubiquitin ligase complex|cytosol|protein ubiquitination|post-translational protein modification
UCP3	TCONS_00061797	0.993754	9.08e-14	uncoupling protein 3 (mitochondrial, proton carrier)	GO:0005743,GO:0006839,GO:0009409,GO:0016021,GO:0017077,GO:1990542,GO:1990845	mitochondrial inner membrane|mitochondrial transport|response to cold|integral component of membrane|oxidative phosphorylation uncoupler activity|mitochondrial transmembrane transport|adaptive thermogenesis
LOC102269681	TCONS_00061797	0.993666	9.94e-14	cytochrome c oxidase subunit 6A2, mitochondrial	GO:0004129,GO:0005751,GO:0006123,GO:0009060,GO:0016021,GO:0030234,GO:0045277	cytochrome-c oxidase activity|mitochondrial respiratory chain complex IV|mitochondrial electron transport, cytochrome c to oxygen|aerobic respiration|integral component of membrane|enzyme regulator activity|respiratory chain complex IV	ko00190,ko04260	Oxidative phosphorylation|Cardiac muscle contraction
CASQ1	TCONS_00061797	0.993649	1.01e-13	calsequestrin 1 (fast-twitch, skeletal muscle)
RCN1	XR_001351506.1	0.993612	1.05e-13	reticulocalbin 1, EF-hand calcium binding domain	GO:0001701,GO:0005509,GO:0005783,GO:0005788,GO:0043010,GO:0043687,GO:0044267	in utero embryonic development|calcium ion binding|endoplasmic reticulum|endoplasmic reticulum lumen|camera-type eye development|post-translational protein modification|cellular protein metabolic process
CACNG1	TCONS_00002255	0.993605	1.06e-13	calcium channel, voltage-dependent, gamma subunit 1	GO:0005245,GO:0005891,GO:0034765,GO:0070296	voltage-gated calcium channel activity|voltage-gated calcium channel complex|regulation of ion transmembrane transport|sarcoplasmic reticulum calcium ion transport	ko04010,ko04261,ko04921,ko04260	MAPK signaling pathway|Adrenergic signaling in cardiomyocytes|Oxytocin signaling pathway|Cardiac muscle contraction
HHATL	TCONS_00061797	0.993574	1.09e-13	hedgehog acyltransferase-like	GO:0005783,GO:0005789,GO:0016021,GO:0048471,GO:0060262	endoplasmic reticulum|endoplasmic reticulum membrane|integral component of membrane|perinuclear region of cytoplasm|negative regulation of N-terminal protein palmitoylation
MYBPC2	TCONS_00061797	0.993489	1.19e-13	myosin binding protein C, fast type, transcript variant X2	GO:0005200,GO:0005856,GO:0005859,GO:0006936,GO:0006941,GO:0007015,GO:0007155,GO:0008307,GO:0030018,GO:0031430,GO:0032982,GO:0045214,GO:0051015,GO:0051371,GO:0071688,GO:0097493	structural constituent of cytoskeleton|cytoskeleton|muscle myosin complex|muscle contraction|striated muscle contraction|actin filament organization|cell adhesion|structural constituent of muscle|Z disc|M band|myosin filament|sarcomere organization|actin filament binding|muscle alpha-actinin binding|striated muscle myosin thick filament assembly|structural molecule activity conferring elasticity
PERM1	TCONS_00061797	0.993451	1.24e-13	PPARGC1 and ESRR induced regulator, muscle 1	GO:0005634,GO:0005737,GO:0006351,GO:0006355,GO:0014850	nucleus|cytoplasm|transcription, DNA-templated|regulation of transcription, DNA-templated|response to muscle activity
LOC102266971	TCONS_00061797	0.993414	1.28e-13	uncharacterized LOC102266971	GO:0005245,GO:0005886,GO:0005891,GO:0006816,GO:0014069,GO:0016247,GO:0019226,GO:0030054,GO:0030666,GO:0032281,GO:0045211,GO:0061337,GO:0070588,GO:2000311	voltage-gated calcium channel activity|plasma membrane|voltage-gated calcium channel complex|calcium ion transport|postsynaptic density|channel regulator activity|transmission of nerve impulse|cell junction|endocytic vesicle membrane|AMPA glutamate receptor complex|postsynaptic membrane|cardiac conduction|calcium ion transmembrane transport|regulation of AMPA receptor activity	ko04010,ko04261,ko04921,ko04260	MAPK signaling pathway|Adrenergic signaling in cardiomyocytes|Oxytocin signaling pathway|Cardiac muscle contraction
TNNI2	TCONS_00061797	0.993192	1.59e-13	troponin I type 2 (skeletal, fast)	GO:0003009,GO:0003779,GO:0005634,GO:0005829,GO:0005861,GO:0006937,GO:0030049,GO:0031014,GO:0045893,GO:0060048	skeletal muscle contraction|actin binding|nucleus|cytosol|troponin complex|regulation of muscle contraction|muscle filament sliding|troponin T binding|positive regulation of transcription, DNA-templated|cardiac muscle contraction
MYOM2	TCONS_00061797	0.993181	1.61e-13	myomesin 2	GO:0002074,GO:0005739,GO:0005859,GO:0006936,GO:0006941,GO:0007015,GO:0008307,GO:0019900,GO:0030018,GO:0031430,GO:0032982,GO:0045214,GO:0051015,GO:0051371,GO:0071688,GO:0097493	extraocular skeletal muscle development|mitochondrion|muscle myosin complex|muscle contraction|striated muscle contraction|actin filament organization|structural constituent of muscle|kinase binding|Z disc|M band|myosin filament|sarcomere organization|actin filament binding|muscle alpha-actinin binding|striated muscle myosin thick filament assembly|structural molecule activity conferring elastici…
PYGM	TCONS_00061797	0.993125	1.69e-13	phosphorylase, glycogen, muscle, transcript variant X1	GO:0000166,GO:0005737,GO:0005980,GO:0008184,GO:0030170,GO:0102250,GO:0102499	nucleotide binding|cytoplasm|glycogen catabolic process|glycogen phosphorylase activity|pyridoxal phosphate binding|linear malto-oligosaccharide phosphorylase activity|SHG alpha-glucan phosphorylase activity	ko04910,ko04922,ko00500	Insulin signaling pathway|Glucagon signaling pathway|Starch and sucrose metabolism
CKM	TCONS_00002255	0.992994	1.91e-13	creatine kinase, muscle	GO:0004111,GO:0005524,GO:0005615,GO:0005737,GO:0009408,GO:0046314	creatine kinase activity|ATP binding|extracellular space|cytoplasm|response to heat|phosphocreatine biosynthetic process	ko00330	Arginine and proline metabolism
SYPL2	TCONS_00002255	0.992962	1.97e-13	synaptophysin-like 2	GO:0008021,GO:0016021	synaptic vesicle|integral component of membrane
LOC102284275	TCONS_00061797	0.992905	2.08e-13	myosin-1	GO:0003774,GO:0005516,GO:0005524,GO:0005859,GO:0030016,GO:0032982,GO:0036464,GO:0051015	motor activity|calmodulin binding|ATP binding|muscle myosin complex|myofibril|myosin filament|cytoplasmic ribonucleoprotein granule|actin filament binding	ko04530	Tight junction
MXRA8	TCONS_00001809	0.992872	2.14e-13	matrix-remodelling associated 8	GO:0009986,GO:0016021,GO:0060857	cell surface|integral component of membrane|establishment of glial blood-brain barrier
CRYGN	TCONS_00016907	0.9928	2.28e-13	crystallin, gamma N	GO:0005212	structural constituent of eye lens
PFKFB1	TCONS_00002255	0.992705	2.49e-13	6-phosphofructo-2-kinase/fructose-2,6-biphosphatase 1	GO:0003873,GO:0004331,GO:0005524,GO:0006000,GO:0006003,GO:0043540	6-phosphofructo-2-kinase activity|fructose-2,6-bisphosphate 2-phosphatase activity|ATP binding|fructose metabolic process|fructose 2,6-bisphosphate metabolic process|6-phosphofructo-2-kinase/fructose-2,6-biphosphatase complex	ko04922,ko04152,ko00051	Glucagon signaling pathway|AMPK signaling pathway|Fructose and mannose metabolism
TRIM55	TCONS_00002255	0.992655	2.6e-13	tripartite motif containing 55, transcript variant X1	GO:0004871,GO:0005634,GO:0005737,GO:0005874,GO:0007165,GO:0008270,GO:0042802	signal transducer activity|nucleus|cytoplasm|microtubule|signal transduction|zinc ion binding|identical protein binding
IGFN1	TCONS_00061797	0.992631	2.65e-13	immunoglobulin-like and fibronectin type III domain containing 1	GO:0005634,GO:0030018	nucleus|Z disc
LOC102270329	TCONS_00033593	0.992224	3.76e-13	histone H4, transcript variant X1	GO:0000183,GO:0000228,GO:0000786,GO:0000788,GO:0005576,GO:0005634,GO:0005654,GO:0006325,GO:0006334,GO:0006335,GO:0007596,GO:0016020,GO:0031492,GO:0032200,GO:0038111,GO:0043234,GO:0044267,GO:0045296,GO:0045652,GO:0045814,GO:0045815,GO:0046982,GO:0051290,GO:0060964,GO:0060968,GO:0070062,GO:1902036	chromatin silencing at rDNA|nuclear chromosome|nucleosome|nuclear nucleosome|extracellular region|nucleus|nucleoplasm|chromatin organization|nucleosome assembly|DNA replication-dependent nucleosome assembly|blood coagulation|membrane|nucleosomal DNA binding|telomere organization|interleukin-7-mediated signaling pathway|protein complex|cellular protein metabolic process|cadherin binding|regulation…
LDB3	TCONS_00061797	0.991912	4.85e-13	LIM domain binding 3	GO:0005080,GO:0005856,GO:0008092,GO:0030018,GO:0031143,GO:0045214,GO:0046872,GO:0048471,GO:0051371	protein kinase C binding|cytoskeleton|cytoskeletal protein binding|Z disc|pseudopodium|sarcomere organization|metal ion binding|perinuclear region of cytoplasm|muscle alpha-actinin binding
ACTN3	TCONS_00061797	0.991657	5.93e-13	actinin, alpha 3, transcript variant X5	GO:0003779,GO:0005509	actin binding|calcium ion binding	ko04520,ko04670,ko04810,ko04530,ko04510	Adherens junction|Leukocyte transendothelial migration|Regulation of actin cytoskeleton|Tight junction|Focal adhesion
LOC102280143	TCONS_00061797	0.991646	5.98e-13	chromosome unknown open reading frame, human C10orf71
LOC102274113	TCONS_00061797	0.991546	6.46e-13	olfactory receptor 5V1			ko04740	Olfactory transduction
TRIM54	TCONS_00061797	0.991265	7.99e-13	tripartite motif containing 54	GO:0005874,GO:0005875,GO:0007026,GO:0007275,GO:0008017,GO:0008270,GO:0030018,GO:0055001	microtubule|microtubule associated complex|negative regulation of microtubule depolymerization|multicellular organism development|microtubule binding|zinc ion binding|Z disc|muscle cell development
KLHL31	TCONS_00061797	0.991252	8.06e-13	kelch-like family member 31	GO:0006351,GO:0006355,GO:0031463,GO:0042787	transcription, DNA-templated|regulation of transcription, DNA-templated|Cul3-RING ubiquitin ligase complex|protein ubiquitination involved in ubiquitin-dependent protein catabolic process
HFE2	TCONS_00061797	0.990984	9.81e-13	hemochromatosis type 2 (juvenile)	GO:0000122,GO:0005102,GO:0005615,GO:0005886,GO:0006879,GO:0009986,GO:0015026,GO:0016540,GO:0030509,GO:0030514,GO:0031225,GO:0032924,GO:0036122,GO:0045944,GO:0055072,GO:0070724,GO:0071773,GO:0098797,GO:1990459,GO:1990712	negative regulation of transcription from RNA polymerase II promoter|receptor binding|extracellular space|plasma membrane|cellular iron ion homeostasis|cell surface|coreceptor activity|protein autoprocessing|BMP signaling pathway|negative regulation of BMP signaling pathway|anchored component of membrane|activin receptor signaling pathway|BMP binding|positive regulation of transcription from RNA …
LOC102284556	TCONS_00061797	0.990967	9.93e-13	myosin-4	GO:0003774,GO:0005516,GO:0005524,GO:0014823,GO:0030016,GO:0032982,GO:0051015	motor activity|calmodulin binding|ATP binding|response to activity|myofibril|myosin filament|actin filament binding	ko04530	Tight junction
LOC106700522	TCONS_00033762	0.99095	1e-12	keratin, high-sulfur matrix protein, B2B-like	GO:0045095	keratin filament
GADL1	TCONS_00061797	0.99087	1.06e-12	glutamate decarboxylase-like 1	GO:0004068,GO:0004782,GO:0019752,GO:0030170	aspartate 1-decarboxylase activity|sulfinoalanine decarboxylase activity|carboxylic acid metabolic process|pyridoxal phosphate binding	ko00770,ko00410,ko00430	Pantothenate and CoA biosynthesis|beta-Alanine metabolism|Taurine and hypotaurine metabolism
TPM2	TCONS_00061797	0.990849	1.08e-12	tropomyosin 2 (beta), transcript variant X5
LOC102283996	TCONS_00002255	0.9908	1.12e-12	myosin-2	GO:0003774,GO:0005516,GO:0005524,GO:0030016,GO:0030017,GO:0032982,GO:0051015	motor activity|calmodulin binding|ATP binding|myofibril|sarcomere|myosin filament|actin filament binding	ko04530	Tight junction
LMOD2	TCONS_00061797	0.990308	1.57e-12	leiomodin 2 (cardiac)	GO:0003779,GO:0003785,GO:0005523,GO:0005865,GO:0005884,GO:0006936,GO:0030016,GO:0030017,GO:0030041,GO:0030838,GO:0031430,GO:0045010,GO:0045214,GO:0051694	actin binding|actin monomer binding|tropomyosin binding|striated muscle thin filament|actin filament|muscle contraction|myofibril|sarcomere|actin filament polymerization|positive regulation of actin filament polymerization|M band|actin nucleation|sarcomere organization|pointed-end actin filament capping
COL5A1	XR_001351506.1	0.990277	1.6e-12	collagen, type V, alpha 1	GO:0001568,GO:0003007,GO:0005178,GO:0005201,GO:0005576,GO:0005588,GO:0005604,GO:0005788,GO:0007155,GO:0008201,GO:0016477,GO:0030198,GO:0030199,GO:0030574,GO:0031012,GO:0032964,GO:0035313,GO:0035989,GO:0043394,GO:0043588,GO:0045112,GO:0046872,GO:0048407,GO:0048592,GO:0051128,GO:0070062,GO:0097435,GO:1903225	blood vessel development|heart morphogenesis|integrin binding|extracellular matrix structural constituent|extracellular region|collagen type V trimer|basement membrane|endoplasmic reticulum lumen|cell adhesion|heparin binding|cell migration|extracellular matrix organization|collagen fibril organization|collagen catabolic process|extracellular matrix|collagen biosynthetic process|wound healing, sp…	ko04974	Protein digestion and absorption
HRC	TCONS_00061797	0.990087	1.81e-12	histidine rich calcium binding protein	GO:0005509,GO:0033018	calcium ion binding|sarcoplasmic reticulum lumen
ANO5	TCONS_00061797	0.990083	1.82e-12	anoctamin 5	GO:0005229,GO:0005622,GO:0005789,GO:0005886,GO:0006821,GO:0016021,GO:0031982,GO:0034220,GO:0046983	intracellular calcium activated chloride channel activity|intracellular|endoplasmic reticulum membrane|plasma membrane|chloride transport|integral component of membrane|vesicle|ion transmembrane transport|protein dimerization activity
LOC102287174	TCONS_00039961	0.989656	2.39e-12	docosahexaenoic acid omega-hydroxylase CYP4F3, transcript variant X1			ko00590	Arachidonic acid metabolism
PPP1R3A	TCONS_00061797	0.989652	2.39e-12	protein phosphatase 1, regulatory subunit 3A	GO:0005977,GO:0016021	glycogen metabolic process|integral component of membrane	ko04910	Insulin signaling pathway
TMOD4	TCONS_00061797	0.9896	2.47e-12	tropomodulin 4 (muscle), transcript variant X1	GO:0005523,GO:0005865,GO:0006936,GO:0007015,GO:0030239,GO:0051015,GO:0051694	tropomyosin binding|striated muscle thin filament|muscle contraction|actin filament organization|myofibril assembly|actin filament binding|pointed-end actin filament capping
SMPX	TCONS_00061797	0.989596	2.48e-12	small muscle protein, X-linked	GO:0005634,GO:0005927,GO:0006941,GO:0031430,GO:0043034	nucleus|muscle tendon junction|striated muscle contraction|M band|costamere
KLHL34	TCONS_00061797	0.989546	2.56e-12	kelch-like family member 34	GO:0005615,GO:0016567,GO:0031463	extracellular space|protein ubiquitination|Cul3-RING ubiquitin ligase complex
LOC106701147	TCONS_00002255	0.989525	2.59e-12	alpha-actinin-2-like	GO:0003779,GO:0005509,GO:0030018	actin binding|calcium ion binding|Z disc	ko04520,ko04670,ko04810,ko04530,ko04510	Adherens junction|Leukocyte transendothelial migration|Regulation of actin cytoskeleton|Tight junction|Focal adhesion
SMYD1	TCONS_00061797	0.989509	2.62e-12	SET and MYND domain containing 1	GO:0003677,GO:0003714,GO:0005634,GO:0005737,GO:0006338,GO:0006351,GO:0007507,GO:0010831,GO:0018024,GO:0035914,GO:0045663,GO:0045892,GO:0046872	DNA binding|transcription corepressor activity|nucleus|cytoplasm|chromatin remodeling|transcription, DNA-templated|heart development|positive regulation of myotube differentiation|histone-lysine N-methyltransferase activity|skeletal muscle cell differentiation|positive regulation of myoblast differentiation|negative regulation of transcription, DNA-templated|metal ion binding
ANKRD1	TCONS_00002255	0.989456	2.7e-12	ankyrin repeat domain 1 (cardiac muscle)	GO:0001105,GO:0001650,GO:0002039,GO:0003677,GO:0003712,GO:0003714,GO:0005634,GO:0005667,GO:0005829,GO:0006357,GO:0031432,GO:0031674,GO:0035690,GO:0035914,GO:0035994,GO:0042826,GO:0043065,GO:0043517,GO:0045445,GO:0050714,GO:0055008,GO:0061629,GO:0070412,GO:0071222,GO:0071260,GO:0071347,GO:0071356,GO:0071560,GO:2000279	RNA polymerase II transcription coactivator activity|fibrillar center|p53 binding|DNA binding|transcription cofactor activity|transcription corepressor activity|nucleus|transcription factor complex|cytosol|regulation of transcription from RNA polymerase II promoter|titin binding|I band|cellular response to drug|skeletal muscle cell differentiation|response to muscle stretch|histone deacetylase bi…
IP6K3	TCONS_00061797	0.989344	2.89e-12	inositol hexakisphosphate kinase 3	GO:0000827,GO:0000828,GO:0000829,GO:0000831,GO:0000832,GO:0005524,GO:0005634,GO:0005737,GO:0005829,GO:0006468,GO:0032958,GO:0043647,GO:0046488,GO:0052723,GO:0052724,GO:0052836,GO:0052839	inositol-1,3,4,5,6-pentakisphosphate kinase activity|inositol hexakisphosphate kinase activity|inositol heptakisphosphate kinase activity|inositol hexakisphosphate 6-kinase activity|inositol hexakisphosphate 5-kinase activity|ATP binding|nucleus|cytoplasm|cytosol|protein phosphorylation|inositol phosphate biosynthetic process|inositol phosphate metabolic process|phosphatidylinositol metabolic pro…	ko04070	Phosphatidylinositol signaling system
MYOT	TCONS_00061797	0.989327	2.92e-12	myotilin, transcript variant X1	GO:0003779,GO:0006936,GO:0008307,GO:0015629,GO:0030018,GO:0042383,GO:0051393	actin binding|muscle contraction|structural constituent of muscle|actin cytoskeleton|Z disc|sarcolemma|alpha-actinin binding
LOC102285739	TCONS_00033762	0.98931	2.96e-12	keratin-associated protein 3-1	GO:0005198,GO:0045095	structural molecule activity|keratin filament
LOC102272596	TCONS_00002255	0.989246	3.07e-12	alpha-actinin-2	GO:0003779,GO:0005509,GO:0030018	actin binding|calcium ion binding|Z disc	ko04520,ko04670,ko04810,ko04530,ko04510	Adherens junction|Leukocyte transendothelial migration|Regulation of actin cytoskeleton|Tight junction|Focal adhesion
TTN	TCONS_00061797	0.989163	3.23e-12	titin
MYL1	TCONS_00002255	0.989121	3.31e-12	myosin, light chain 1, alkali	GO:0005509,GO:0006936,GO:0016459,GO:0030016	calcium ion binding|muscle contraction|myosin complex|myofibril
LOC102264774	TCONS_00033692	0.988958	3.64e-12	keratin-associated protein 16-1-like
PFKFB1	TCONS_00061797	0.988658	4.34e-12	6-phosphofructo-2-kinase/fructose-2,6-biphosphatase 1	GO:0003873,GO:0004331,GO:0005524,GO:0006000,GO:0006003,GO:0043540	6-phosphofructo-2-kinase activity|fructose-2,6-bisphosphate 2-phosphatase activity|ATP binding|fructose metabolic process|fructose 2,6-bisphosphate metabolic process|6-phosphofructo-2-kinase/fructose-2,6-biphosphatase complex	ko04922,ko04152,ko00051	Glucagon signaling pathway|AMPK signaling pathway|Fructose and mannose metabolism
PPP1R27	TCONS_00061797	0.988291	5.33e-12	protein phosphatase 1, regulatory subunit 27	GO:0004864,GO:0010923,GO:0019902	protein phosphatase inhibitor activity|negative regulation of phosphatase activity|phosphatase binding
LOC102278847	TCONS_00014795	0.988167	5.71e-12	3'-5' exoribonuclease 1-like	GO:0000175,GO:0005634,GO:0005654,GO:0005730,GO:0005737,GO:0006259,GO:0006364,GO:0008408,GO:0019843,GO:0031047,GO:0031125,GO:0043022,GO:0046872,GO:0071204,GO:0071207	3'-5'-exoribonuclease activity|nucleus|nucleoplasm|nucleolus|cytoplasm|DNA metabolic process|rRNA processing|3'-5' exonuclease activity|rRNA binding|gene silencing by RNA|rRNA 3'-end processing|ribosome binding|metal ion binding|histone pre-mRNA 3'end processing complex|histone pre-mRNA stem-loop binding
PRNP	TCONS_00027937	0.988165	5.71e-12	prion protein, transcript variant X1	GO:0001540,GO:0001933,GO:0002020,GO:0004871,GO:0004872,GO:0005507,GO:0005539,GO:0005783,GO:0005794,GO:0005829,GO:0005886,GO:0006979,GO:0007611,GO:0008017,GO:0009986,GO:0016234,GO:0030425,GO:0031225,GO:0031648,GO:0031802,GO:0031965,GO:0032147,GO:0032403,GO:0032689,GO:0032700,GO:0032703,GO:0035584,GO:0035690,GO:0042802,GO:0043066,GO:0043433,GO:0043525,GO:0045121,GO:0046007,GO:0050860,GO:0051260,GO:…	amyloid-beta binding|negative regulation of protein phosphorylation|protease binding|signal transducer activity|receptor activity|copper ion binding|glycosaminoglycan binding|endoplasmic reticulum|Golgi apparatus|cytosol|plasma membrane|response to oxidative stress|learning or memory|microtubule binding|cell surface|inclusion body|dendrite|anchored component of membrane|protein destabilization|ty…
MAT2A	TCONS_00016755	0.988148	5.76e-12	methionine adenosyltransferase II, alpha	GO:0004478,GO:0005524,GO:0005829,GO:0006556,GO:0006730,GO:0032259,GO:0034214,GO:0042802,GO:0046872,GO:0048269,GO:0051291,GO:1990830	methionine adenosyltransferase activity|ATP binding|cytosol|S-adenosylmethionine biosynthetic process|one-carbon metabolic process|methylation|protein hexamerization|identical protein binding|metal ion binding|methionine adenosyltransferase complex|protein heterooligomerization|cellular response to leukemia inhibitory factor	ko01230,ko00270	Biosynthesis of amino acids|Cysteine and methionine metabolism
NEB	TCONS_00061797	0.988145	5.77e-12	nebulin	GO:0003779,GO:0005829,GO:0007517,GO:0007525,GO:0008307,GO:0015629,GO:0030018,GO:0030049,GO:0030832,GO:0070062	actin binding|cytosol|muscle organ development|somatic muscle development|structural constituent of muscle|actin cytoskeleton|Z disc|muscle filament sliding|regulation of actin filament length|extracellular exosome
XIRP2	TCONS_00061797	0.988043	6.1e-12	xin actin binding repeat containing 2, transcript variant X2	GO:0001725,GO:0003281,GO:0003779,GO:0005925,GO:0030018,GO:0030036,GO:0031941,GO:0045216,GO:0046872,GO:0051393,GO:0055008	stress fiber|ventricular septum development|actin binding|focal adhesion|Z disc|actin cytoskeleton organization|filamentous actin|cell-cell junction organization|metal ion binding|alpha-actinin binding|cardiac muscle tissue morphogenesis
LOC102271995	TCONS_00061797	0.988022	6.17e-12	myomegalin
LOC102274676	TCONS_00033611	0.987855	6.75e-12	keratin-associated protein 13-1	GO:0005829,GO:0005882,GO:0031424	cytosol|intermediate filament|keratinization
ATP2A1	TCONS_00061797	0.98779	6.99e-12	ATPase, Ca++ transporting, cardiac muscle, fast twitch 1	GO:0005388,GO:0005524,GO:0016021,GO:0033017,GO:0046872	calcium-transporting ATPase activity|ATP binding|integral component of membrane|sarcoplasmic reticulum membrane|metal ion binding	ko04972,ko04020,ko04022	Pancreatic secretion|Calcium signaling pathway|cGMP-PKG signaling pathway
NEURL1	TCONS_00002255	0.987781	7.02e-12	neuralized E3 ubiquitin protein ligase 1	GO:0004842,GO:0005886,GO:0006513,GO:0007219,GO:0007288,GO:0007399,GO:0007420,GO:0007519,GO:0007595,GO:0008285,GO:0014069,GO:0030054,GO:0043065,GO:0043197,GO:0043204,GO:0045183,GO:0045211,GO:0045741,GO:0045746,GO:0046872,GO:0048170,GO:0048471,GO:0051491,GO:0060999,GO:0061630,GO:0071230,GO:0090129,GO:0097440	ubiquitin-protein transferase activity|plasma membrane|protein monoubiquitination|Notch signaling pathway|sperm axoneme assembly|nervous system development|brain development|skeletal muscle tissue development|lactation|negative regulation of cell proliferation|postsynaptic density|cell junction|positive regulation of apoptotic process|dendritic spine|perikaryon|translation factor activity, non-nu…
ADPRHL1	TCONS_00061797	0.987735	7.19e-12	ADP-ribosylhydrolase like 1	GO:0000287,GO:0003875,GO:0005096,GO:0005622,GO:0006886,GO:0012505,GO:0017137,GO:0031338,GO:0051725,GO:0090630	magnesium ion binding|ADP-ribosylarginine hydrolase activity|GTPase activator activity|intracellular|intracellular protein transport|endomembrane system|Rab GTPase binding|regulation of vesicle fusion|protein de-ADP-ribosylation|activation of GTPase activity
MYH13	TCONS_00061797	0.987722	7.24e-12	myosin, heavy chain 13, skeletal muscle	GO:0003774,GO:0005516,GO:0005524,GO:0030016,GO:0032982,GO:0051015	motor activity|calmodulin binding|ATP binding|myofibril|myosin filament|actin filament binding	ko04530	Tight junction
ANPEP	XR_314947.1	0.987656	7.5e-12	alanyl (membrane) aminopeptidase	GO:0001525,GO:0001618,GO:0005737,GO:0005886,GO:0006508,GO:0007165,GO:0007267,GO:0008217,GO:0008270,GO:0016021,GO:0030154,GO:0042277,GO:0043171,GO:0070006	angiogenesis|virus receptor activity|cytoplasm|plasma membrane|proteolysis|signal transduction|cell-cell signaling|regulation of blood pressure|zinc ion binding|integral component of membrane|cell differentiation|peptide binding|peptide catabolic process|metalloaminopeptidase activity	ko00480,ko04640,ko04614	Glutathione metabolism|Hematopoietic cell lineage|Renin-angiotensin system
TNNT3	TCONS_00002255	0.987513	8.08e-12	troponin T type 3 (skeletal, fast), transcript variant X2	GO:0005861,GO:0006942	troponin complex|regulation of striated muscle contraction
MACROD1	TCONS_00061797	0.987448	8.35e-12	MACRO domain containing 1	GO:0005634,GO:0005654,GO:0005739,GO:0006974,GO:0016798,GO:0019213,GO:0042278,GO:0051725	nucleus|nucleoplasm|mitochondrion|cellular response to DNA damage stimulus|hydrolase activity, acting on glycosyl bonds|deacetylase activity|purine nucleoside metabolic process|protein de-ADP-ribosylation
SQSTM1	TCONS_00032614	0.987413	8.51e-12	sequestosome 1	GO:0000122,GO:0000407,GO:0000423,GO:0000932,GO:0001934,GO:0002376,GO:0002931,GO:0003712,GO:0005080,GO:0005737,GO:0005770,GO:0005776,GO:0005783,GO:0005829,GO:0006511,GO:0006914,GO:0006915,GO:0007032,GO:0008270,GO:0016234,GO:0016235,GO:0016236,GO:0016605,GO:0019899,GO:0019901,GO:0030017,GO:0030154,GO:0031625,GO:0035255,GO:0035973,GO:0042169,GO:0042802,GO:0042803,GO:0043122,GO:0043130,GO:0043231,GO:…	negative regulation of transcription from RNA polymerase II promoter|phagophore assembly site|mitophagy|P-body|positive regulation of protein phosphorylation|immune system process|response to ischemia|transcription cofactor activity|protein kinase C binding|cytoplasm|late endosome|autophagosome|endoplasmic reticulum|cytosol|ubiquitin-dependent protein catabolic process|autophagy|apoptotic process…	ko04380	Osteoclast differentiation
ASB5	TCONS_00061797	0.9874	8.56e-12	ankyrin repeat and SOCS box containing 5	GO:0005622,GO:0016567,GO:0035556	intracellular|protein ubiquitination|intracellular signal transduction
GADL1	TCONS_00002255	0.987351	8.78e-12	glutamate decarboxylase-like 1	GO:0004068,GO:0004782,GO:0019752,GO:0030170	aspartate 1-decarboxylase activity|sulfinoalanine decarboxylase activity|carboxylic acid metabolic process|pyridoxal phosphate binding	ko00770,ko00410,ko00430	Pantothenate and CoA biosynthesis|beta-Alanine metabolism|Taurine and hypotaurine metabolism
ANGPTL5	XR_001351506.1	0.987346	8.81e-12	angiopoietin-like 5	GO:0005576	extracellular region
ASB2	TCONS_00061797	0.987187	9.55e-12	ankyrin repeat and SOCS box containing 2	GO:0005622,GO:0016567,GO:0035556	intracellular|protein ubiquitination|intracellular signal transduction
LOC106700522	TCONS_00033730	0.98717	9.63e-12	keratin, high-sulfur matrix protein, B2B-like	GO:0045095	keratin filament
AIM1L	TCONS_00028458	0.987097	9.98e-12	absent in melanoma 1-like	GO:0030246	carbohydrate binding
LOC102269979	TCONS_00061797	0.987069	1.01e-11	fructose-1,6-bisphosphatase isozyme 2	GO:0005654,GO:0005829,GO:0005886,GO:0005986,GO:0006000,GO:0006002,GO:0006094,GO:0030018,GO:0030054,GO:0030388,GO:0042132,GO:0042802,GO:0046872	nucleoplasm|cytosol|plasma membrane|sucrose biosynthetic process|fructose metabolic process|fructose 6-phosphate metabolic process|gluconeogenesis|Z disc|cell junction|fructose 1,6-bisphosphate metabolic process|fructose 1,6-bisphosphate 1-phosphatase activity|identical protein binding|metal ion binding	ko00710,ko00680,ko01200,ko04152,ko04910,ko00030,ko00051,ko00010	Carbon fixation in photosynthetic organisms|Methane metabolism|Carbon metabolism|AMPK signaling pathway|Insulin signaling pathway|Pentose phosphate pathway|Fructose and mannose metabolism|Glycolysis / Gluconeogenesis
CRYGN	TCONS_00002590	0.987049	1.02e-11	crystallin, gamma N	GO:0005212	structural constituent of eye lens
B2M	XR_001352016.1	0.987048	1.02e-11	beta-2-microglobulin, transcript variant X3	GO:0001916,GO:0002237,GO:0002481,GO:0002726,GO:0005615,GO:0005794,GO:0005829,GO:0006955,GO:0009897,GO:0010977,GO:0019885,GO:0033077,GO:0033216,GO:0042026,GO:0042612,GO:0042802,GO:0045646,GO:0048260,GO:0055072,GO:0071283,GO:1900121,GO:1904434,GO:1904437,GO:1904440,GO:1990712	positive regulation of T cell mediated cytotoxicity|response to molecule of bacterial origin|antigen processing and presentation of exogenous protein antigen via MHC class Ib, TAP-dependent|positive regulation of T cell cytokine production|extracellular space|Golgi apparatus|cytosol|immune response|external side of plasma membrane|negative regulation of neuron projection development|antigen proce…	ko04612	Antigen processing and presentation
KPNA7	TCONS_00025344	0.986934	1.08e-11	karyopherin alpha 7 (importin alpha 8)	GO:0005643,GO:0005654,GO:0005829,GO:0006607,GO:0008139,GO:0008565	nuclear pore|nucleoplasm|cytosol|NLS-bearing protein import into nucleus|nuclear localization sequence binding|protein transporter activity
SLN	TCONS_00061797	0.986859	1.12e-11	sarcolipin	GO:0004857,GO:0016021,GO:0016529,GO:0033017,GO:0043086,GO:0043242,GO:0051117,GO:0051924,GO:0070296,GO:0090281,GO:1901020,GO:1901077,GO:1901877,GO:1901881,GO:1901894	enzyme inhibitor activity|integral component of membrane|sarcoplasmic reticulum|sarcoplasmic reticulum membrane|negative regulation of catalytic activity|negative regulation of protein complex disassembly|ATPase binding|regulation of calcium ion transport|sarcoplasmic reticulum calcium ion transport|negative regulation of calcium ion import|negative regulation of calcium ion transmembrane transpo…
CA14	TCONS_00002255	0.986826	1.14e-11	carbonic anhydrase XIV	GO:0004089,GO:0005886,GO:0015701,GO:0016021,GO:0046872	carbonate dehydratase activity|plasma membrane|bicarbonate transport|integral component of membrane|metal ion binding	ko00910	Nitrogen metabolism
NEURL1	TCONS_00061797	0.986802	1.16e-11	neuralized E3 ubiquitin protein ligase 1	GO:0004842,GO:0005886,GO:0006513,GO:0007219,GO:0007288,GO:0007399,GO:0007420,GO:0007519,GO:0007595,GO:0008285,GO:0014069,GO:0030054,GO:0043065,GO:0043197,GO:0043204,GO:0045183,GO:0045211,GO:0045741,GO:0045746,GO:0046872,GO:0048170,GO:0048471,GO:0051491,GO:0060999,GO:0061630,GO:0071230,GO:0090129,GO:0097440	ubiquitin-protein transferase activity|plasma membrane|protein monoubiquitination|Notch signaling pathway|sperm axoneme assembly|nervous system development|brain development|skeletal muscle tissue development|lactation|negative regulation of cell proliferation|postsynaptic density|cell junction|positive regulation of apoptotic process|dendritic spine|perikaryon|translation factor activity, non-nu…
LOC102284019	TCONS_00061797	0.986766	1.18e-11	dual specificity phosphatase DUPD1	GO:0004725,GO:0005737,GO:0006470,GO:0008138,GO:0042803,GO:0043234	protein tyrosine phosphatase activity|cytoplasm|protein dephosphorylation|protein tyrosine/serine/threonine phosphatase activity|protein homodimerization activity|protein complex
TRDN	TCONS_00061797	0.986759	1.18e-11	triadin	GO:0005102,GO:0005783,GO:0005829,GO:0005886,GO:0006874,GO:0006936,GO:0010649,GO:0010880,GO:0014701,GO:0014808,GO:0016021,GO:0016529,GO:0030314,GO:0030674,GO:0031122,GO:0033017,GO:0033018,GO:0034220,GO:0044325,GO:0051279,GO:0060047,GO:0060315,GO:0060316,GO:0086036,GO:0090158,GO:1901846,GO:1903779	receptor binding|endoplasmic reticulum|cytosol|plasma membrane|cellular calcium ion homeostasis|muscle contraction|regulation of cell communication by electrical coupling|regulation of release of sequestered calcium ion into cytosol by sarcoplasmic reticulum|junctional sarcoplasmic reticulum membrane|release of sequestered calcium ion into cytosol by sarcoplasmic reticulum|integral component of m…
DUSP13	TCONS_00061797	0.986752	1.18e-11	dual specificity phosphatase 13, transcript variant X5	GO:0004725,GO:0006470,GO:0007283,GO:0008138,GO:0016311,GO:0016791,GO:0051321	protein tyrosine phosphatase activity|protein dephosphorylation|spermatogenesis|protein tyrosine/serine/threonine phosphatase activity|dephosphorylation|phosphatase activity|meiotic cell cycle
MYBPC1	TCONS_00061797	0.986738	1.19e-11	myosin binding protein C, slow type, transcript variant X3	GO:0005829,GO:0005859,GO:0006941,GO:0007015,GO:0007155,GO:0008307,GO:0030016,GO:0030018,GO:0030049,GO:0031430,GO:0031432,GO:0032982,GO:0045214,GO:0051015,GO:0051371,GO:0071688,GO:0097493,GO:1903955	cytosol|muscle myosin complex|striated muscle contraction|actin filament organization|cell adhesion|structural constituent of muscle|myofibril|Z disc|muscle filament sliding|M band|titin binding|myosin filament|sarcomere organization|actin filament binding|muscle alpha-actinin binding|striated muscle myosin thick filament assembly|structural molecule activity conferring elasticity|positive regula…
CAMK2A	TCONS_00061797	0.986643	1.25e-11	calcium/calmodulin-dependent protein kinase II alpha, transcript variant X1	GO:0000082,GO:0002931,GO:0004674,GO:0004683,GO:0005516,GO:0005524,GO:0005634,GO:0005739,GO:0006468,GO:0006816,GO:0007399,GO:0009931,GO:0010666,GO:0014069,GO:0016301,GO:0018105,GO:0018107,GO:0030054,GO:0030154,GO:0030424,GO:0030425,GO:0032794,GO:0032839,GO:0035235,GO:0035254,GO:0035556,GO:0038166,GO:0042734,GO:0042802,GO:0042803,GO:0043025,GO:0046777,GO:0046872,GO:0046928,GO:0048168,GO:0048813,GO:…	G1/S transition of mitotic cell cycle|response to ischemia|protein serine/threonine kinase activity|calmodulin-dependent protein kinase activity|calmodulin binding|ATP binding|nucleus|mitochondrion|protein phosphorylation|calcium ion transport|nervous system development|calcium-dependent protein serine/threonine kinase activity|positive regulation of cardiac muscle cell apoptotic process|postsyna…	ko04066,ko04360,ko04922,ko04722,ko04916,ko04728,ko04261,ko04925,ko04911,ko04713,ko04310,ko04024,ko04725,ko04745,ko04114,ko04020,ko04912,ko04971,ko04750,ko04740,ko04720,ko04012,ko04921	HIF-1 signaling pathway|Axon guidance|Glucagon signaling pathway|Neurotrophin signaling pathway|Melanogenesis|Dopaminergic synapse|Adrenergic signaling in cardiomyocytes|Aldosterone synthesis and secretion|Insulin secretion|Circadian entrainment|Wnt signaling pathway|cAMP signaling pathway|Cholinergic synapse|Phototransduction - fly|Oocyte meiosis|Calcium signaling pathway|GnRH signaling pathway|…
EEF1A2	TCONS_00061797	0.986633	1.26e-11	eukaryotic translation elongation factor 1 alpha 2, transcript variant X1			ko03013	RNA transport
MYF6	TCONS_00061797	0.986502	1.34e-11	myogenic factor 6 (herculin)	GO:0000978,GO:0001228,GO:0001756,GO:0003705,GO:0005634,GO:0035914,GO:0045663,GO:0045892,GO:0046983,GO:0048743,GO:0060415,GO:1901741	RNA polymerase II proximal promoter sequence-specific DNA binding|transcriptional activator activity, RNA polymerase II transcription regulatory region sequence-specific DNA binding|somitogenesis|transcription factor activity, RNA polymerase II distal enhancer sequence-specific binding|nucleus|skeletal muscle cell differentiation|positive regulation of myoblast differentiation|negative regulation…
LOC102281138	TCONS_00061797	0.986497	1.34e-11	obscurin-like	GO:0004672,GO:0004674,GO:0005089,GO:0005516,GO:0005524,GO:0005615,GO:0005829,GO:0005863,GO:0005886,GO:0006468,GO:0007275,GO:0014704,GO:0016604,GO:0030018,GO:0030154,GO:0030506,GO:0031430,GO:0031432,GO:0035023,GO:0042383,GO:0045296,GO:0046777,GO:0046872	protein kinase activity|protein serine/threonine kinase activity|Rho guanyl-nucleotide exchange factor activity|calmodulin binding|ATP binding|extracellular space|cytosol|striated muscle myosin thick filament|plasma membrane|protein phosphorylation|multicellular organism development|intercalated disc|nuclear body|Z disc|cell differentiation|ankyrin binding|M band|titin binding|regulation of Rho p…
KLHL31	TCONS_00002255	0.98647	1.36e-11	kelch-like family member 31	GO:0006351,GO:0006355,GO:0031463,GO:0042787	transcription, DNA-templated|regulation of transcription, DNA-templated|Cul3-RING ubiquitin ligase complex|protein ubiquitination involved in ubiquitin-dependent protein catabolic process
LOC102274113	TCONS_00002255	0.986282	1.48e-11	olfactory receptor 5V1			ko04740	Olfactory transduction
RAC2	TCONS_00028074	0.98622	1.53e-11	ras-related C3 botulinum toxin substrate 2 (rho family, small GTP binding protein Rac2)	GO:0003924,GO:0005525,GO:0005635,GO:0005829,GO:0005884,GO:0006935,GO:0007015,GO:0007186,GO:0007264,GO:0008284,GO:0010592,GO:0010810,GO:0016020,GO:0019887,GO:0030027,GO:0030031,GO:0042129,GO:0043304,GO:0060263,GO:0060753,GO:0071593,GO:0090023,GO:1903955	GTPase activity|GTP binding|nuclear envelope|cytosol|actin filament|chemotaxis|actin filament organization|G-protein coupled receptor signaling pathway|small GTPase mediated signal transduction|positive regulation of cell proliferation|positive regulation of lamellipodium assembly|regulation of cell-substrate adhesion|membrane|protein kinase regulator activity|lamellipodium|cell projection assemb…	ko04520,ko04670,ko04360,ko04015,ko04071,ko04650,ko04014,ko04510,ko04310,ko04024,ko04010,ko04664,ko04810,ko04370,ko04666,ko04062,ko04662	Adherens junction|Leukocyte transendothelial migration|Axon guidance|Rap1 signaling pathway|Sphingolipid signaling pathway|Natural killer cell mediated cytotoxicity|Ras signaling pathway|Focal adhesion|Wnt signaling pathway|cAMP signaling pathway|MAPK signaling pathway|Fc epsilon RI signaling pathway|Regulation of actin cytoskeleton|VEGF signaling pathway|Fc gamma R-mediated phagocytosis|Chemokin…
SRL	TCONS_00002255	0.98619	1.55e-11	sarcalumenin	GO:0005525,GO:0033018	GTP binding|sarcoplasmic reticulum lumen
PVRL4	TCONS_00052939	0.986177	1.56e-11	poliovirus receptor-related 4	GO:0004872,GO:0005102,GO:0005887,GO:0005913,GO:0007156,GO:0007157,GO:0008037,GO:0042803,GO:0046718,GO:0050839	receptor activity|receptor binding|integral component of plasma membrane|cell-cell adherens junction|homophilic cell adhesion via plasma membrane adhesion molecules|heterophilic cell-cell adhesion via plasma membrane cell adhesion molecules|cell recognition|protein homodimerization activity|viral entry into host cell|cell adhesion molecule binding	ko04520	Adherens junction
APOBEC2	TCONS_00061797	0.986169	1.57e-11	apolipoprotein B mRNA editing enzyme, catalytic polypeptide-like 2	GO:0004126,GO:0006397,GO:0008270,GO:0016554,GO:0016556,GO:0042802,GO:0080111	cytidine deaminase activity|mRNA processing|zinc ion binding|cytidine to uridine editing|mRNA modification|identical protein binding|DNA demethylation
MYADML2	TCONS_00061797	0.986105	1.61e-11	myeloid-associated differentiation marker-like 2	GO:0016021	integral component of membrane
PPP1R1A	TCONS_00002255	0.986104	1.61e-11	protein phosphatase 1, regulatory (inhibitor) subunit 1A	GO:0004865,GO:0005615,GO:0005737,GO:0005977,GO:0006469,GO:0035556	protein serine/threonine phosphatase inhibitor activity|extracellular space|cytoplasm|glycogen metabolic process|negative regulation of protein kinase activity|intracellular signal transduction	ko04261,ko04720	Adrenergic signaling in cardiomyocytes|Long-term potentiation
ERGIC3	TCONS_00001809	0.986089	1.62e-11	ERGIC and golgi 3, transcript variant X1	GO:0005789,GO:0005794,GO:0016021,GO:0016192,GO:0033116	endoplasmic reticulum membrane|Golgi apparatus|integral component of membrane|vesicle-mediated transport|endoplasmic reticulum-Golgi intermediate compartment membrane
RPL3L	TCONS_00061797	0.986037	1.66e-11	ribosomal protein L3-like, transcript variant X2	GO:0000027,GO:0003723,GO:0003735,GO:0006412,GO:0022625	ribosomal large subunit assembly|RNA binding|structural constituent of ribosome|translation|cytosolic large ribosomal subunit	ko03010	Ribosome
HRASLS	TCONS_00061797	0.98601	1.68e-11	HRAS-like suppressor, transcript variant X1	GO:0016021,GO:0016042,GO:0016740,GO:0016787	integral component of membrane|lipid catabolic process|transferase activity|hydrolase activity
TNNC2	TCONS_00061797	0.985983	1.71e-11	troponin C type 2 (fast)	GO:0005509,GO:0031014	calcium ion binding|troponin T binding	ko04020	Calcium signaling pathway
TXLNB	TCONS_00061797	0.985933	1.75e-11	taxilin beta	GO:0005737,GO:0019905	cytoplasm|syntaxin binding
TCAP	TCONS_00061797	0.985839	1.82e-11	titin-cap	GO:0001756,GO:0003009,GO:0007512,GO:0008307,GO:0014898,GO:0030018,GO:0030240,GO:0030241,GO:0030674,GO:0030916,GO:0031432,GO:0035995,GO:0036122,GO:0044325,GO:0045214,GO:0048739,GO:0048769,GO:0051373,GO:0055003,GO:0055008,GO:0060048,GO:0070080	somitogenesis|skeletal muscle contraction|adult heart development|structural constituent of muscle|cardiac muscle hypertrophy in response to stress|Z disc|skeletal muscle thin filament assembly|skeletal muscle myosin thick filament assembly|protein binding, bridging|otic vesicle formation|titin binding|detection of muscle stretch|BMP binding|ion channel binding|sarcomere organization|cardiac musc…
AICDA	TCONS_00025344	0.985771	1.88e-11	activation-induced cytidine deaminase	GO:0004126,GO:0005634,GO:0005737,GO:0006397,GO:0008270,GO:0009972,GO:0016446,GO:0080111,GO:0090310	cytidine deaminase activity|nucleus|cytoplasm|mRNA processing|zinc ion binding|cytidine deamination|somatic hypermutation of immunoglobulin genes|DNA demethylation|negative regulation of methylation-dependent chromatin silencing	ko04672	Intestinal immune network for IgA production
CAV3	TCONS_00061797	0.985758	1.89e-11	caveolin 3	GO:0000139,GO:0001778,GO:0002027,GO:0005246,GO:0005783,GO:0005901,GO:0006641,GO:0007015,GO:0007520,GO:0008022,GO:0010614,GO:0010831,GO:0014819,GO:0016010,GO:0017015,GO:0017080,GO:0030315,GO:0031122,GO:0032403,GO:0032947,GO:0035995,GO:0038009,GO:0042383,GO:0042593,GO:0042632,GO:0043014,GO:0043407,GO:0044325,GO:0045792,GO:0046716,GO:0051001,GO:0051394,GO:0051647,GO:0051896,GO:0051926,GO:0055013,GO:…	Golgi membrane|plasma membrane repair|regulation of heart rate|calcium channel regulator activity|endoplasmic reticulum|caveola|triglyceride metabolic process|actin filament organization|myoblast fusion|protein C-terminus binding|negative regulation of cardiac muscle hypertrophy|positive regulation of myotube differentiation|regulation of skeletal muscle contraction|dystrophin-associated glycopro…	ko04144,ko04510	Endocytosis|Focal adhesion
GIGYF1	TCONS_00025580	0.985743	1.9e-11	GRB10 interacting GYF protein 1	GO:0043234,GO:0048009	protein complex|insulin-like growth factor receptor signaling pathway
RTP2	TCONS_00006885	0.985724	1.92e-11	receptor (chemosensory) transporter protein 2	GO:0001580,GO:0005622,GO:0005886,GO:0006612,GO:0009986,GO:0016021,GO:0031849,GO:0051205	detection of chemical stimulus involved in sensory perception of bitter taste|intracellular|plasma membrane|protein targeting to membrane|cell surface|integral component of membrane|olfactory receptor binding|protein insertion into membrane
LOC102286938	TCONS_00064061	0.985474	2.15e-11	keratin-associated protein 10-1-like
LOC102268725	TCONS_00033602	0.985389	2.23e-11	60S ribosomal protein L21	GO:0000184,GO:0003723,GO:0003735,GO:0005829,GO:0006364,GO:0006412,GO:0006413,GO:0006614,GO:0016020,GO:0019083,GO:0022625	nuclear-transcribed mRNA catabolic process, nonsense-mediated decay|RNA binding|structural constituent of ribosome|cytosol|rRNA processing|translation|translational initiation|SRP-dependent cotranslational protein targeting to membrane|membrane|viral transcription|cytosolic large ribosomal subunit	ko03010	Ribosome
MYLPF	TCONS_00002255	0.985365	2.25e-11	myosin light chain, phosphorylatable, fast skeletal muscle, transcript variant X1	GO:0005509,GO:0007519,GO:0008307,GO:0016459	calcium ion binding|skeletal muscle tissue development|structural constituent of muscle|myosin complex	ko04670,ko04510,ko04810,ko04530	Leukocyte transendothelial migration|Focal adhesion|Regulation of actin cytoskeleton|Tight junction
TRIM72	TCONS_00061797	0.985357	2.26e-11	tripartite motif containing 72, E3 ubiquitin protein ligase	GO:0001778,GO:0001786,GO:0003012,GO:0006887,GO:0006936,GO:0007517,GO:0008270,GO:0010832,GO:0030659,GO:0031624,GO:0042383,GO:0043161,GO:0043569,GO:0046627,GO:0051260,GO:0061630	plasma membrane repair|phosphatidylserine binding|muscle system process|exocytosis|muscle contraction|muscle organ development|zinc ion binding|negative regulation of myotube differentiation|cytoplasmic vesicle membrane|ubiquitin conjugating enzyme binding|sarcolemma|proteasome-mediated ubiquitin-dependent protein catabolic process|negative regulation of insulin-like growth factor receptor signal…
SRMS	TCONS_00063735	0.985334	2.29e-11	src-related kinase lacking C-terminal regulatory tyrosine and N-terminal myristylation sites	GO:0004713,GO:0004715,GO:0005102,GO:0005524,GO:0005737,GO:0007169,GO:0030154,GO:0031234,GO:0038083,GO:0042127,GO:0045087	protein tyrosine kinase activity|non-membrane spanning protein tyrosine kinase activity|receptor binding|ATP binding|cytoplasm|transmembrane receptor protein tyrosine kinase signaling pathway|cell differentiation|extrinsic component of cytoplasmic side of plasma membrane|peptidyl-tyrosine autophosphorylation|regulation of cell proliferation|innate immune response
MYBPC2	TCONS_00002255	0.985314	2.31e-11	myosin binding protein C, fast type, transcript variant X2	GO:0005200,GO:0005856,GO:0005859,GO:0006936,GO:0006941,GO:0007015,GO:0007155,GO:0008307,GO:0030018,GO:0031430,GO:0032982,GO:0045214,GO:0051015,GO:0051371,GO:0071688,GO:0097493	structural constituent of cytoskeleton|cytoskeleton|muscle myosin complex|muscle contraction|striated muscle contraction|actin filament organization|cell adhesion|structural constituent of muscle|Z disc|M band|myosin filament|sarcomere organization|actin filament binding|muscle alpha-actinin binding|striated muscle myosin thick filament assembly|structural molecule activity conferring elasticity
CDC42EP2	TCONS_00054322	0.985266	2.36e-11	CDC42 effector protein (Rho GTPase binding) 2	GO:0001515,GO:0005096,GO:0005737,GO:0005829,GO:0005886,GO:0007266,GO:0008360,GO:0012505,GO:0015630,GO:0017049,GO:0030036,GO:0030838,GO:0031274,GO:0045335,GO:0071346	opioid peptide activity|GTPase activator activity|cytoplasm|cytosol|plasma membrane|Rho protein signal transduction|regulation of cell shape|endomembrane system|microtubule cytoskeleton|GTP-Rho binding|actin cytoskeleton organization|positive regulation of actin filament polymerization|positive regulation of pseudopodium assembly|phagocytic vesicle|cellular response to interferon-gamma
MYOZ1	TCONS_00061797	0.98516	2.47e-11	myozenin 1, transcript variant X2	GO:0003779,GO:0005634,GO:0015629,GO:0030018,GO:0030239,GO:0031143,GO:0031433,GO:0051373	actin binding|nucleus|actin cytoskeleton|Z disc|myofibril assembly|pseudopodium|telethonin binding|FATZ binding
NF1	TCONS_00020275	0.985138	2.49e-11	neurofibromin 1			ko04014,ko04010	Ras signaling pathway|MAPK signaling pathway
ALPK3	TCONS_00061797	0.985048	2.59e-11	alpha-kinase 3	GO:0004674,GO:0005524,GO:0005634,GO:0007507	protein serine/threonine kinase activity|ATP binding|nucleus|heart development
ZFHX2	TCONS_00033593	0.985034	2.61e-11	zinc finger homeobox 2	GO:0005634,GO:0006351,GO:0006355,GO:0008270,GO:0030534,GO:0043565	nucleus|transcription, DNA-templated|regulation of transcription, DNA-templated|zinc ion binding|adult behavior|sequence-specific DNA binding
SCN4A	TCONS_00061797	0.98498	2.67e-11	sodium channel, voltage gated, type IV alpha subunit
MYPN	TCONS_00061797	0.984968	2.68e-11	myopalladin, transcript variant X2	GO:0005634,GO:0008092,GO:0017124,GO:0030018,GO:0030334,GO:0031674,GO:0045214,GO:0048739,GO:0051015,GO:0051371,GO:0051493	nucleus|cytoskeletal protein binding|SH3 domain binding|Z disc|regulation of cell migration|I band|sarcomere organization|cardiac muscle fiber development|actin filament binding|muscle alpha-actinin binding|regulation of cytoskeleton organization
ASB16	TCONS_00061797	0.984926	2.73e-11	ankyrin repeat and SOCS box containing 16	GO:0000151,GO:0004842,GO:0005634,GO:0005737,GO:0005829,GO:0031625,GO:0035556,GO:0043687	ubiquitin ligase complex|ubiquitin-protein transferase activity|nucleus|cytoplasm|cytosol|ubiquitin protein ligase binding|intracellular signal transduction|post-translational protein modification
MYOM1	TCONS_00061797	0.984859	2.81e-11	myomesin 1, transcript variant X3	GO:0002074,GO:0005863,GO:0006941,GO:0007015,GO:0008307,GO:0010628,GO:0010737,GO:0019900,GO:0030018,GO:0031430,GO:0042802,GO:0042803,GO:0045214,GO:0050714,GO:0051015,GO:0051371,GO:0071688,GO:0097493	extraocular skeletal muscle development|striated muscle myosin thick filament|striated muscle contraction|actin filament organization|structural constituent of muscle|positive regulation of gene expression|protein kinase A signaling|kinase binding|Z disc|M band|identical protein binding|protein homodimerization activity|sarcomere organization|positive regulation of protein secretion|actin filamen…
LOC102270280	TCONS_00061797	0.984752	2.94e-11	fructose-1,6-bisphosphatase isozyme 2-like	GO:0005654,GO:0005829,GO:0005886,GO:0005986,GO:0006000,GO:0006002,GO:0006094,GO:0030018,GO:0030054,GO:0030388,GO:0042132,GO:0042802,GO:0046872	nucleoplasm|cytosol|plasma membrane|sucrose biosynthetic process|fructose metabolic process|fructose 6-phosphate metabolic process|gluconeogenesis|Z disc|cell junction|fructose 1,6-bisphosphate metabolic process|fructose 1,6-bisphosphate 1-phosphatase activity|identical protein binding|metal ion binding	ko00710,ko00680,ko01200,ko04152,ko04910,ko00030,ko00051,ko00010	Carbon fixation in photosynthetic organisms|Methane metabolism|Carbon metabolism|AMPK signaling pathway|Insulin signaling pathway|Pentose phosphate pathway|Fructose and mannose metabolism|Glycolysis / Gluconeogenesis
CAPN3	TCONS_00061797	0.984631	3.09e-11	calpain 3, transcript variant X1	GO:0003824,GO:0004198,GO:0005509,GO:0005634,GO:0005737,GO:0005829,GO:0005886,GO:0006461,GO:0006508,GO:0008233,GO:0008307,GO:0014718,GO:0014850,GO:0030016,GO:0030018,GO:0030239,GO:0030315,GO:0031402,GO:0031432,GO:0032947,GO:0033234,GO:0043066,GO:0043122,GO:0043234,GO:0045214,GO:0045862,GO:0045892,GO:0045893,GO:0050790,GO:0051092,GO:0051281,GO:0051592,GO:0055103,GO:0061061,GO:0071277,GO:0071472,GO:…	catalytic activity|calcium-dependent cysteine-type endopeptidase activity|calcium ion binding|nucleus|cytoplasm|cytosol|plasma membrane|protein complex assembly|proteolysis|peptidase activity|structural constituent of muscle|positive regulation of satellite cell activation involved in skeletal muscle regeneration|response to muscle activity|myofibril|Z disc|myofibril assembly|T-tubule|sodium ion …
LOC102285739	TCONS_00033730	0.984609	3.12e-11	keratin-associated protein 3-1	GO:0005198,GO:0045095	structural molecule activity|keratin filament
LOC102280321	TCONS_00033602	0.984449	3.34e-11	multidrug resistance-associated protein 4, transcript variant X1			ko04976,ko04024,ko02010	Bile secretion|cAMP signaling pathway|ABC transporters
MYOM3	TCONS_00053966	0.984361	3.46e-11	myomesin 3	GO:0005859,GO:0006941,GO:0007015,GO:0008307,GO:0030018,GO:0031430,GO:0042803,GO:0045214,GO:0051015,GO:0051371,GO:0071688,GO:0097493	muscle myosin complex|striated muscle contraction|actin filament organization|structural constituent of muscle|Z disc|M band|protein homodimerization activity|sarcomere organization|actin filament binding|muscle alpha-actinin binding|striated muscle myosin thick filament assembly|structural molecule activity conferring elasticity
PANK3	TCONS_00052794	0.984341	3.49e-11	pantothenate kinase 3, transcript variant X2	GO:0004594,GO:0005524,GO:0005737,GO:0015937	pantothenate kinase activity|ATP binding|cytoplasm|coenzyme A biosynthetic process	ko00770	Pantothenate and CoA biosynthesis
KBTBD12	TCONS_00061797	0.984295	3.56e-11	kelch repeat and BTB (POZ) domain containing 12	GO:0016567,GO:0031463	protein ubiquitination|Cul3-RING ubiquitin ligase complex
HDAC7	TCONS_00031740	0.984164	3.75e-11	histone deacetylase 7	GO:0000118,GO:0000122,GO:0001570,GO:0003682,GO:0003714,GO:0005080,GO:0005634,GO:0005654,GO:0005737,GO:0005829,GO:0006351,GO:0007043,GO:0019789,GO:0019901,GO:0032041,GO:0032703,GO:0033613,GO:0045668,GO:0046872,GO:0070491,GO:0071889,GO:0090050,GO:1901223	histone deacetylase complex|negative regulation of transcription from RNA polymerase II promoter|vasculogenesis|chromatin binding|transcription corepressor activity|protein kinase C binding|nucleus|nucleoplasm|cytoplasm|cytosol|transcription, DNA-templated|cell-cell junction assembly|SUMO transferase activity|protein kinase binding|NAD-dependent histone deacetylase activity (H3-K14 specific)|nega…
LOC102284840	TCONS_00002255	0.984036	3.95e-11	myosin-8	GO:0000146,GO:0003009,GO:0005524,GO:0005737,GO:0016459,GO:0016887,GO:0030016,GO:0030049,GO:0032982,GO:0046034,GO:0051015	microfilament motor activity|skeletal muscle contraction|ATP binding|cytoplasm|myosin complex|ATPase activity|myofibril|muscle filament sliding|myosin filament|ATP metabolic process|actin filament binding	ko04530	Tight junction
SH3BGR	TCONS_00034071	0.984017	3.98e-11	SH3 domain binding glutamate-rich protein	GO:0005070,GO:0005829,GO:0006461,GO:0017124	SH3/SH2 adaptor activity|cytosol|protein complex assembly|SH3 domain binding
LOC102278257	TCONS_00009345	0.984014	3.99e-11	25-hydroxyvitamin D-1 alpha hydroxylase, mitochondrial			ko00100	Steroid biosynthesis
ADGRV1	TCONS_00052794	0.983988	4.03e-11	adhesion G protein-coupled receptor V1	GO:0004930,GO:0005509,GO:0005737,GO:0005886,GO:0007166,GO:0007186,GO:0007399,GO:0007601,GO:0007605,GO:0009986,GO:0016020,GO:0016021,GO:0032420,GO:0043235,GO:0045202,GO:0045494,GO:0048496,GO:0050877,GO:0050953,GO:0070062,GO:0098609	G-protein coupled receptor activity|calcium ion binding|cytoplasm|plasma membrane|cell surface receptor signaling pathway|G-protein coupled receptor signaling pathway|nervous system development|visual perception|sensory perception of sound|cell surface|membrane|integral component of membrane|stereocilium|receptor complex|synapse|photoreceptor cell maintenance|maintenance of animal organ identity|…
ASB12	TCONS_00002255	0.98389	4.2e-11	ankyrin repeat and SOCS box containing 12	GO:0000151,GO:0005829,GO:0016567,GO:0043687	ubiquitin ligase complex|cytosol|protein ubiquitination|post-translational protein modification
LOC102268001	TCONS_00021649	0.98382	4.31e-11	multidrug resistance-associated protein 4			ko04976,ko04024,ko02010	Bile secretion|cAMP signaling pathway|ABC transporters
LOC106701225	TCONS_00053966	0.983772	4.4e-11	uncharacterized LOC106701225
JSRP1	TCONS_00061797	0.983743	4.45e-11	junctional sarcoplasmic reticulum protein 1	GO:0003009,GO:0016529,GO:0033017,GO:0060314	skeletal muscle contraction|sarcoplasmic reticulum|sarcoplasmic reticulum membrane|regulation of ryanodine-sensitive calcium-release channel activity
PLCL2	TCONS_00053966	0.983552	4.8e-11	phospholipase C-like 2	GO:0002322,GO:0002337,GO:0004435,GO:0004871,GO:0005737,GO:0006629,GO:0007214,GO:0032228,GO:0033135,GO:0035556,GO:0050811,GO:0050859,GO:0070679,GO:1900122	B cell proliferation involved in immune response|B-1a B cell differentiation|phosphatidylinositol phospholipase C activity|signal transducer activity|cytoplasm|lipid metabolic process|gamma-aminobutyric acid signaling pathway|regulation of synaptic transmission, GABAergic|regulation of peptidyl-serine phosphorylation|intracellular signal transduction|GABA receptor binding|negative regulation of B…
MYLK2	TCONS_00061797	0.983538	4.82e-11	myosin light chain kinase 2, transcript variant X1	GO:0004687,GO:0005516,GO:0005524,GO:0005634,GO:0005737,GO:0006941,GO:0007274,GO:0010628,GO:0014816,GO:0018105,GO:0018107,GO:0032971,GO:0035556,GO:0035914,GO:0046777,GO:0055008	myosin light chain kinase activity|calmodulin binding|ATP binding|nucleus|cytoplasm|striated muscle contraction|neuromuscular synaptic transmission|positive regulation of gene expression|skeletal muscle satellite cell differentiation|peptidyl-serine phosphorylation|peptidyl-threonine phosphorylation|regulation of muscle filament sliding|intracellular signal transduction|skeletal muscle cell diffe…	ko04971,ko04921,ko04510,ko04020,ko04810,ko04611,ko04270,ko04022	Gastric acid secretion|Oxytocin signaling pathway|Focal adhesion|Calcium signaling pathway|Regulation of actin cytoskeleton|Platelet activation|Vascular smooth muscle contraction|cGMP-PKG signaling pathway
LOC102277271	TCONS_00061797	0.983521	4.86e-11	ryanodine receptor 1	GO:0003151,GO:0005219,GO:0005245,GO:0005262,GO:0005509,GO:0005516,GO:0005524,GO:0005886,GO:0006936,GO:0014802,GO:0014808,GO:0016529,GO:0031301,GO:0033017,GO:0043588,GO:0043931,GO:0048741,GO:0051209,GO:0051289,GO:0070588,GO:0071277,GO:0071313,GO:1990425	outflow tract morphogenesis|ryanodine-sensitive calcium-release channel activity|voltage-gated calcium channel activity|calcium channel activity|calcium ion binding|calmodulin binding|ATP binding|plasma membrane|muscle contraction|terminal cisterna|release of sequestered calcium ion into cytosol by sarcoplasmic reticulum|sarcoplasmic reticulum|integral component of organelle membrane|sarcoplasmic…	ko04713,ko04730,ko04020,ko04921	Circadian entrainment|Long-term depression|Calcium signaling pathway|Oxytocin signaling pathway
CSRP3	TCONS_00061797	0.983505	4.89e-11	cysteine and glycine-rich protein 3 (cardiac LIM protein), transcript variant X2	GO:0002026,GO:0003300,GO:0003779,GO:0005634,GO:0005856,GO:0006351,GO:0006874,GO:0007517,GO:0008307,GO:0030018,GO:0031433,GO:0033365,GO:0035995,GO:0042802,GO:0042805,GO:0045944,GO:0046872,GO:0055003,GO:0060048	regulation of the force of heart contraction|cardiac muscle hypertrophy|actin binding|nucleus|cytoskeleton|transcription, DNA-templated|cellular calcium ion homeostasis|muscle organ development|structural constituent of muscle|Z disc|telethonin binding|protein localization to organelle|detection of muscle stretch|identical protein binding|actinin binding|positive regulation of transcription from …
NFATC4	TCONS_00001809	0.983492	4.91e-11	nuclear factor of activated T-cells, cytoplasmic, calcineurin-dependent 4, transcript variant X1	GO:0000978,GO:0001078,GO:0001227,GO:0001569,GO:0003713,GO:0005634,GO:0005667,GO:0005829,GO:0006366,GO:0006954,GO:0007507,GO:0008134,GO:0008630,GO:0016607,GO:0030178,GO:0032091,GO:0032760,GO:0033173,GO:0034644,GO:0035562,GO:0042975,GO:0045333,GO:0045944,GO:0048167,GO:0050774,GO:0051145,GO:0055001,GO:0071285,GO:1902894,GO:1904637,GO:2000297,GO:2001235	RNA polymerase II proximal promoter sequence-specific DNA binding|transcriptional repressor activity, RNA polymerase II proximal promoter sequence-specific DNA binding|transcriptional repressor activity, RNA polymerase II transcription regulatory region sequence-specific DNA binding|branching involved in blood vessel morphogenesis|transcription coactivator activity|nucleus|transcription factor co…	ko04360,ko04921,ko04022,ko04310	Axon guidance|Oxytocin signaling pathway|cGMP-PKG signaling pathway|Wnt signaling pathway
PCID2	TCONS_00000145	0.983447	5e-11	PCI domain containing 2	GO:0000973,GO:0003690,GO:0003723,GO:0006368,GO:0016973,GO:0043066,GO:0043488,GO:0045579,GO:0045893,GO:0048536,GO:0070390,GO:0071033,GO:0090267,GO:2000117	posttranscriptional tethering of RNA polymerase II gene DNA at nuclear periphery|double-stranded DNA binding|RNA binding|transcription elongation from RNA polymerase II promoter|poly(A)+ mRNA export from nucleus|negative regulation of apoptotic process|regulation of mRNA stability|positive regulation of B cell differentiation|positive regulation of transcription, DNA-templated|spleen development|…
SERPINF1	XR_001351506.1	0.983382	5.13e-11	serpin peptidase inhibitor, clade F (alpha-2 antiplasmin, pigment epithelium derived factor), member 1	GO:0004867,GO:0005576,GO:0005615,GO:0016525,GO:0031012,GO:0042470,GO:0050769,GO:0060770	serine-type endopeptidase inhibitor activity|extracellular region|extracellular space|negative regulation of angiogenesis|extracellular matrix|melanosome|positive regulation of neurogenesis|negative regulation of epithelial cell proliferation involved in prostate gland development	ko04310	Wnt signaling pathway
LOC102265337	TCONS_00031740	0.983367	5.16e-11	neuron navigator 1-like	GO:0001578,GO:0001764,GO:0005737,GO:0005874,GO:0043194	microtubule bundle formation|neuron migration|cytoplasm|microtubule|axon initial segment
MYOZ3	TCONS_00061797	0.983311	5.27e-11	myozenin 3, transcript variant X2	GO:0003779,GO:0015629,GO:0030018,GO:0030239,GO:0031433,GO:0051373	actin binding|actin cytoskeleton|Z disc|myofibril assembly|telethonin binding|FATZ binding
CD244	TCONS_00061797	0.983306	5.28e-11	CD244 molecule, natural killer cell receptor 2B4	GO:0002250,GO:0002323,GO:0004872,GO:0005886,GO:0007165,GO:0009897,GO:0016021,GO:0042288,GO:0045087,GO:0050900,GO:0060732,GO:0071663,GO:1902715,GO:2000484	adaptive immune response|natural killer cell activation involved in immune response|receptor activity|plasma membrane|signal transduction|external side of plasma membrane|integral component of membrane|MHC class I protein binding|innate immune response|leukocyte migration|positive regulation of inositol phosphate biosynthetic process|positive regulation of granzyme B production|positive regulatio…	ko04650	Natural killer cell mediated cytotoxicity
MRLN	TCONS_00061797	0.983194	5.51e-11	myoregulin	GO:0004857,GO:0009611,GO:0016021,GO:0033017,GO:1902081	enzyme inhibitor activity|response to wounding|integral component of membrane|sarcoplasmic reticulum membrane|negative regulation of calcium ion import into sarcoplasmic reticulum
UCP3	TCONS_00002255	0.983174	5.56e-11	uncoupling protein 3 (mitochondrial, proton carrier)	GO:0005743,GO:0006839,GO:0009409,GO:0016021,GO:0017077,GO:1990542,GO:1990845	mitochondrial inner membrane|mitochondrial transport|response to cold|integral component of membrane|oxidative phosphorylation uncoupler activity|mitochondrial transmembrane transport|adaptive thermogenesis
LOC106701685	TCONS_00064061	0.983157	5.59e-11	keratin-associated protein 10-8-like	GO:0005829,GO:0031424,GO:0045095	cytosol|keratinization|keratin filament
UNC45B	TCONS_00061797	0.983146	5.62e-11	unc-45 myosin chaperone B	GO:0002088,GO:0005829,GO:0007517,GO:0030154,GO:0051879,GO:0061077	lens development in camera-type eye|cytosol|muscle organ development|cell differentiation|Hsp90 protein binding|chaperone-mediated protein folding
RYR1	TCONS_00061797	0.983144	5.62e-11	ryanodine receptor 1 (skeletal)	GO:0003151,GO:0005219,GO:0005245,GO:0005262,GO:0005509,GO:0005516,GO:0005524,GO:0005886,GO:0006936,GO:0014802,GO:0014808,GO:0016529,GO:0031301,GO:0033017,GO:0043588,GO:0043931,GO:0048741,GO:0051209,GO:0051289,GO:0070588,GO:0071277,GO:0071313,GO:1990425	outflow tract morphogenesis|ryanodine-sensitive calcium-release channel activity|voltage-gated calcium channel activity|calcium channel activity|calcium ion binding|calmodulin binding|ATP binding|plasma membrane|muscle contraction|terminal cisterna|release of sequestered calcium ion into cytosol by sarcoplasmic reticulum|sarcoplasmic reticulum|integral component of organelle membrane|sarcoplasmic…	ko04713,ko04730,ko04020,ko04921	Circadian entrainment|Long-term depression|Calcium signaling pathway|Oxytocin signaling pathway
KIF3A	TCONS_00026871	0.983137	5.63e-11	kinesin family member 3A, transcript variant X2	GO:0003777,GO:0005524,GO:0005814,GO:0005874,GO:0005929,GO:0007018,GO:0008017,GO:0010457,GO:0034454,GO:0060271	microtubule motor activity|ATP binding|centriole|microtubule|cilium|microtubule-based movement|microtubule binding|centriole-centriole cohesion|microtubule anchoring at centrosome|cilium assembly	ko04340	Hedgehog signaling pathway
ANKRD23	TCONS_00061797	0.98301	5.91e-11	ankyrin repeat domain 23	GO:0005654,GO:0005829,GO:0009612,GO:0014704,GO:0015629,GO:0030016,GO:0031432	nucleoplasm|cytosol|response to mechanical stimulus|intercalated disc|actin cytoskeleton|myofibril|titin binding
FRYL	TCONS_00026871	0.982975	5.99e-11	FRY-like
LTBP4	TCONS_00054322	0.982917	6.13e-11	latent transforming growth factor beta binding protein 4	GO:0001558,GO:0005024,GO:0005178,GO:0005509,GO:0005539,GO:0005576,GO:0005578,GO:0005615,GO:0006457,GO:0007179,GO:0007275,GO:0017015,GO:0030162,GO:0030252,GO:0031012,GO:0045595,GO:0050431,GO:0070062	regulation of cell growth|transforming growth factor beta-activated receptor activity|integrin binding|calcium ion binding|glycosaminoglycan binding|extracellular region|proteinaceous extracellular matrix|extracellular space|protein folding|transforming growth factor beta receptor signaling pathway|multicellular organism development|regulation of transforming growth factor beta receptor signaling…
ABRA	TCONS_00061797	0.982844	6.3e-11	actin binding Rho activating protein	GO:0003779,GO:0005856,GO:0006351,GO:0006355,GO:0015031,GO:0030017,GO:0035025	actin binding|cytoskeleton|transcription, DNA-templated|regulation of transcription, DNA-templated|protein transport|sarcomere|positive regulation of Rho protein signal transduction
PLPP7	TCONS_00061797	0.982841	6.31e-11	phospholipid phosphatase 7 (inactive)	GO:0005635,GO:0005789,GO:0010832,GO:0016021	nuclear envelope|endoplasmic reticulum membrane|negative regulation of myotube differentiation|integral component of membrane
LOC102269605	TCONS_00003040	0.982789	6.43e-11	ATP-binding cassette sub-family A member 1-like			ko04975,ko02010	Fat digestion and absorption|ABC transporters
NFATC4	XR_001351633.1	0.982742	6.54e-11	nuclear factor of activated T-cells, cytoplasmic, calcineurin-dependent 4, transcript variant X1	GO:0000978,GO:0001078,GO:0001227,GO:0001569,GO:0003713,GO:0005634,GO:0005667,GO:0005829,GO:0006366,GO:0006954,GO:0007507,GO:0008134,GO:0008630,GO:0016607,GO:0030178,GO:0032091,GO:0032760,GO:0033173,GO:0034644,GO:0035562,GO:0042975,GO:0045333,GO:0045944,GO:0048167,GO:0050774,GO:0051145,GO:0055001,GO:0071285,GO:1902894,GO:1904637,GO:2000297,GO:2001235	RNA polymerase II proximal promoter sequence-specific DNA binding|transcriptional repressor activity, RNA polymerase II proximal promoter sequence-specific DNA binding|transcriptional repressor activity, RNA polymerase II transcription regulatory region sequence-specific DNA binding|branching involved in blood vessel morphogenesis|transcription coactivator activity|nucleus|transcription factor co…	ko04360,ko04921,ko04022,ko04310	Axon guidance|Oxytocin signaling pathway|cGMP-PKG signaling pathway|Wnt signaling pathway
TCF12	TCONS_00020275	0.982716	6.61e-11	transcription factor 12, transcript variant X2
TACSTD2	TCONS_00052939	0.982686	6.68e-11	tumor-associated calcium signal transducer 2	GO:0004872,GO:0005615,GO:0005634,GO:0005829,GO:0005887,GO:0007166,GO:0007601,GO:0008283,GO:0009925,GO:0010633,GO:0016020,GO:0016328,GO:0050678,GO:0051497,GO:0060675,GO:0070062,GO:0090191,GO:0098609,GO:1900025,GO:1900028,GO:2000146,GO:2000738	receptor activity|extracellular space|nucleus|cytosol|integral component of plasma membrane|cell surface receptor signaling pathway|visual perception|cell proliferation|basal plasma membrane|negative regulation of epithelial cell migration|membrane|lateral plasma membrane|regulation of epithelial cell proliferation|negative regulation of stress fiber assembly|ureteric bud morphogenesis|extracellu…
PLEKHO2	TCONS_00040149	0.98264	6.8e-11	pleckstrin homology domain containing, family O member 2
LOC102268126	TCONS_00002897	0.982611	6.87e-11	tyrosine-protein phosphatase non-receptor type substrate 1	GO:0003823,GO:0004252,GO:0005576,GO:0005886,GO:0006898,GO:0006955,GO:0006956,GO:0006958,GO:0030449,GO:0038095,GO:0038096,GO:0050776,GO:0050900	antigen binding|serine-type endopeptidase activity|extracellular region|plasma membrane|receptor-mediated endocytosis|immune response|complement activation|complement activation, classical pathway|regulation of complement activation|Fc-epsilon receptor signaling pathway|Fc-gamma receptor signaling pathway involved in phagocytosis|regulation of immune response|leukocyte migration	ko04145,ko04666,ko04640,ko04664,ko04650,ko04151,ko04072,ko04064,ko04672,ko04662,ko04020	Phagosome|Fc gamma R-mediated phagocytosis|Hematopoietic cell lineage|Fc epsilon RI signaling pathway|Natural killer cell mediated cytotoxicity|PI3K-Akt signaling pathway|Phospholipase D signaling pathway|NF-kappa B signaling pathway|Intestinal immune network for IgA production|B cell receptor signaling pathway|Calcium signaling pathway
CLCN1	TCONS_00061797	0.982584	6.94e-11	chloride channel, voltage-sensitive 1	GO:0005247,GO:0005886,GO:0005887,GO:0006936,GO:0019227,GO:0034220,GO:0034707,GO:0034765,GO:0042383,GO:0042803,GO:1902476	voltage-gated chloride channel activity|plasma membrane|integral component of plasma membrane|muscle contraction|neuronal action potential propagation|ion transmembrane transport|chloride channel complex|regulation of ion transmembrane transport|sarcolemma|protein homodimerization activity|chloride transmembrane transport
MMP27	XR_001351506.1	0.98257	6.98e-11	matrix metallopeptidase 27, transcript variant X1	GO:0004222,GO:0005789,GO:0008270,GO:0030574,GO:0031012	metalloendopeptidase activity|endoplasmic reticulum membrane|zinc ion binding|collagen catabolic process|extracellular matrix
LOC102273435	TCONS_00020448	0.982487	7.19e-11	lysozyme C-1	GO:0003796,GO:0005615,GO:0007586,GO:0016998,GO:0019835,GO:0050829,GO:0050830	lysozyme activity|extracellular space|digestion|cell wall macromolecule catabolic process|cytolysis|defense response to Gram-negative bacterium|defense response to Gram-positive bacterium	ko04970	Salivary secretion
SRPK3	TCONS_00061797	0.982431	7.34e-11	SRSF protein kinase 3	GO:0000245,GO:0004674,GO:0005524,GO:0005634,GO:0005737,GO:0007517,GO:0030154,GO:0035556,GO:0050684,GO:0060537	spliceosomal complex assembly|protein serine/threonine kinase activity|ATP binding|nucleus|cytoplasm|muscle organ development|cell differentiation|intracellular signal transduction|regulation of mRNA processing|muscle tissue development
JMY	TCONS_00033730	0.982323	7.64e-11	junction mediating and regulatory protein, p53 cofactor	GO:0003713,GO:0003779,GO:0005634,GO:0005654,GO:0005737,GO:0005856,GO:0006281,GO:0006357,GO:0007050,GO:0031252,GO:0034314,GO:0043065,GO:0051091,GO:0070060,GO:0070358,GO:0071933,GO:0072332,GO:1901796	transcription coactivator activity|actin binding|nucleus|nucleoplasm|cytoplasm|cytoskeleton|DNA repair|regulation of transcription from RNA polymerase II promoter|cell cycle arrest|cell leading edge|Arp2/3 complex-mediated actin nucleation|positive regulation of apoptotic process|positive regulation of DNA binding transcription factor activity|'de novo' actin filament nucleation|actin polymerizat…
LOC102284895	TCONS_00033730	0.982267	7.8e-11	keratin, high-sulfur matrix protein, IIIA3	GO:0045095	keratin filament
SYNPO2L	TCONS_00061797	0.982264	7.81e-11	synaptopodin 2-like	GO:0003779,GO:0005634,GO:0005654,GO:0005829,GO:0015629,GO:0016607,GO:0030018,GO:0030054,GO:0032233	actin binding|nucleus|nucleoplasm|cytosol|actin cytoskeleton|nuclear speck|Z disc|cell junction|positive regulation of actin filament bundle assembly
SQSTM1	TCONS_00015373	0.982211	7.96e-11	sequestosome 1	GO:0000122,GO:0000407,GO:0000423,GO:0000932,GO:0001934,GO:0002376,GO:0002931,GO:0003712,GO:0005080,GO:0005737,GO:0005770,GO:0005776,GO:0005783,GO:0005829,GO:0006511,GO:0006914,GO:0006915,GO:0007032,GO:0008270,GO:0016234,GO:0016235,GO:0016236,GO:0016605,GO:0019899,GO:0019901,GO:0030017,GO:0030154,GO:0031625,GO:0035255,GO:0035973,GO:0042169,GO:0042802,GO:0042803,GO:0043122,GO:0043130,GO:0043231,GO:…	negative regulation of transcription from RNA polymerase II promoter|phagophore assembly site|mitophagy|P-body|positive regulation of protein phosphorylation|immune system process|response to ischemia|transcription cofactor activity|protein kinase C binding|cytoplasm|late endosome|autophagosome|endoplasmic reticulum|cytosol|ubiquitin-dependent protein catabolic process|autophagy|apoptotic process…	ko04380	Osteoclast differentiation
PRNP	TCONS_00020275	0.982184	8.04e-11	prion protein, transcript variant X1	GO:0001540,GO:0001933,GO:0002020,GO:0004871,GO:0004872,GO:0005507,GO:0005539,GO:0005783,GO:0005794,GO:0005829,GO:0005886,GO:0006979,GO:0007611,GO:0008017,GO:0009986,GO:0016234,GO:0030425,GO:0031225,GO:0031648,GO:0031802,GO:0031965,GO:0032147,GO:0032403,GO:0032689,GO:0032700,GO:0032703,GO:0035584,GO:0035690,GO:0042802,GO:0043066,GO:0043433,GO:0043525,GO:0045121,GO:0046007,GO:0050860,GO:0051260,GO:…	amyloid-beta binding|negative regulation of protein phosphorylation|protease binding|signal transducer activity|receptor activity|copper ion binding|glycosaminoglycan binding|endoplasmic reticulum|Golgi apparatus|cytosol|plasma membrane|response to oxidative stress|learning or memory|microtubule binding|cell surface|inclusion body|dendrite|anchored component of membrane|protein destabilization|ty…
OSBPL7	TCONS_00025580	0.982164	8.1e-11	oxysterol binding protein-like 7, transcript variant X1	GO:0005776,GO:0005789,GO:0005829,GO:0005886,GO:0006699,GO:0010506,GO:0015248,GO:0015485,GO:0071397,GO:0097038,GO:1901800	autophagosome|endoplasmic reticulum membrane|cytosol|plasma membrane|bile acid biosynthetic process|regulation of autophagy|sterol transporter activity|cholesterol binding|cellular response to cholesterol|perinuclear endoplasmic reticulum|positive regulation of proteasomal protein catabolic process
SLC26A4	TCONS_00020448	0.982104	8.27e-11	solute carrier family 26 (anion exchanger), member 4			ko04918	Thyroid hormone synthesis
LOC102285366	TCONS_00052939	0.982071	8.37e-11	chromosome unknown open reading frame, human C9orf3	GO:0002003,GO:0004177,GO:0005730,GO:0005737,GO:0005829,GO:0006508,GO:0008237,GO:0008270,GO:0042277,GO:0043171,GO:0070006	angiotensin maturation|aminopeptidase activity|nucleolus|cytoplasm|cytosol|proteolysis|metallopeptidase activity|zinc ion binding|peptide binding|peptide catabolic process|metalloaminopeptidase activity
KIAA1919	TCONS_00003612	0.981969	8.69e-11	KIAA1919 ortholog	GO:0005355,GO:0006814,GO:0015293,GO:0016021,GO:0016324	glucose transmembrane transporter activity|sodium ion transport|symporter activity|integral component of membrane|apical plasma membrane
TNNI2	TCONS_00002255	0.981942	8.77e-11	troponin I type 2 (skeletal, fast)	GO:0003009,GO:0003779,GO:0005634,GO:0005829,GO:0005861,GO:0006937,GO:0030049,GO:0031014,GO:0045893,GO:0060048	skeletal muscle contraction|actin binding|nucleus|cytosol|troponin complex|regulation of muscle contraction|muscle filament sliding|troponin T binding|positive regulation of transcription, DNA-templated|cardiac muscle contraction
GJA1	TCONS_00052794	0.981887	8.94e-11	gap junction protein, alpha 1, 43kDa	GO:0001649,GO:0001701,GO:0001764,GO:0001947,GO:0002070,GO:0002088,GO:0003294,GO:0004871,GO:0005102,GO:0005243,GO:0005654,GO:0005737,GO:0005739,GO:0005764,GO:0005769,GO:0005770,GO:0005771,GO:0005783,GO:0005794,GO:0005829,GO:0005882,GO:0005886,GO:0005916,GO:0005921,GO:0005922,GO:0007154,GO:0007267,GO:0007507,GO:0007512,GO:0008016,GO:0008285,GO:0009268,GO:0010628,GO:0010629,GO:0010643,GO:0014704,GO:…	osteoblast differentiation|in utero embryonic development|neuron migration|heart looping|epithelial cell maturation|lens development in camera-type eye|atrial ventricular junction remodeling|signal transducer activity|receptor binding|gap junction channel activity|nucleoplasm|cytoplasm|mitochondrion|lysosome|early endosome|late endosome|multivesicular body|endoplasmic reticulum|Golgi apparatus|cy…	ko04540	Gap junction
MYH13	TCONS_00002255	0.981701	9.55e-11	myosin, heavy chain 13, skeletal muscle	GO:0003774,GO:0005516,GO:0005524,GO:0030016,GO:0032982,GO:0051015	motor activity|calmodulin binding|ATP binding|myofibril|myosin filament|actin filament binding	ko04530	Tight junction
FAM65A	TCONS_00054322	0.98165	9.72e-11	family with sequence similarity 65, member A, transcript variant X3	GO:0005737,GO:0005794,GO:0007266,GO:0009267,GO:0009611,GO:0012506,GO:0016020,GO:0030335,GO:0031252,GO:0034067,GO:0035024,GO:0051683,GO:0070062,GO:0071889,GO:0090316,GO:1990869,GO:2001107	cytoplasm|Golgi apparatus|Rho protein signal transduction|cellular response to starvation|response to wounding|vesicle membrane|membrane|positive regulation of cell migration|cell leading edge|protein localization to Golgi apparatus|negative regulation of Rho protein signal transduction|establishment of Golgi localization|extracellular exosome|14-3-3 protein binding|positive regulation of intrace…
CDKN1B	TCONS_00057559	0.981608	9.87e-11	cyclin-dependent kinase inhibitor 1B (p27, Kip1)	GO:0000082,GO:0001890,GO:0004861,GO:0005634,GO:0005768,GO:0005829,GO:0006813,GO:0007096,GO:0007219,GO:0007605,GO:0008284,GO:0010942,GO:0019901,GO:0019903,GO:0030308,GO:0030332,GO:0031116,GO:0031464,GO:0032403,GO:0043066,GO:0045732,GO:0045736,GO:0045892,GO:0048102,GO:0048839,GO:0051271,GO:0060770,GO:0071236,GO:0071285,GO:0071407,GO:0071850,GO:1902746,GO:1904706	G1/S transition of mitotic cell cycle|placenta development|cyclin-dependent protein serine/threonine kinase inhibitor activity|nucleus|endosome|cytosol|potassium ion transport|regulation of exit from mitosis|Notch signaling pathway|sensory perception of sound|positive regulation of cell proliferation|positive regulation of cell death|protein kinase binding|protein phosphatase binding|negative reg…	ko04066,ko04110,ko04012,ko04068,ko04151	HIF-1 signaling pathway|Cell cycle|ErbB signaling pathway|FoxO signaling pathway|PI3K-Akt signaling pathway
MYOM2	TCONS_00002255	0.981487	1.03e-10	myomesin 2	GO:0002074,GO:0005739,GO:0005859,GO:0006936,GO:0006941,GO:0007015,GO:0008307,GO:0019900,GO:0030018,GO:0031430,GO:0032982,GO:0045214,GO:0051015,GO:0051371,GO:0071688,GO:0097493	extraocular skeletal muscle development|mitochondrion|muscle myosin complex|muscle contraction|striated muscle contraction|actin filament organization|structural constituent of muscle|kinase binding|Z disc|M band|myosin filament|sarcomere organization|actin filament binding|muscle alpha-actinin binding|striated muscle myosin thick filament assembly|structural molecule activity conferring elastici…
SDSL	TCONS_00028074	0.981475	1.03e-10	serine dehydratase-like	GO:0003941,GO:0004794,GO:0005739,GO:0006520,GO:0030170,GO:0042802,GO:0070062	L-serine ammonia-lyase activity|L-threonine ammonia-lyase activity|mitochondrion|cellular amino acid metabolic process|pyridoxal phosphate binding|identical protein binding|extracellular exosome	ko00260,ko01200,ko00290,ko00270,ko01230	Glycine, serine and threonine metabolism|Carbon metabolism|Valine, leucine and isoleucine biosynthesis|Cysteine and methionine metabolism|Biosynthesis of amino acids
AMPD1	TCONS_00061797	0.981463	1.04e-10	adenosine monophosphate deaminase 1	GO:0003876,GO:0005829,GO:0010033,GO:0032036,GO:0032264,GO:0043101,GO:0046872	AMP deaminase activity|cytosol|response to organic substance|myosin heavy chain binding|IMP salvage|purine-containing compound salvage|metal ion binding	ko00230	Purine metabolism
KCNA7	TCONS_00061797	0.981458	1.04e-10	potassium channel, voltage gated shaker related subfamily A, member 7	GO:0005249,GO:0008076,GO:0016021,GO:0034765,GO:0051260,GO:0071805	voltage-gated potassium channel activity|voltage-gated potassium channel complex|integral component of membrane|regulation of ion transmembrane transport|protein homooligomerization|potassium ion transmembrane transport
CD37	TCONS_00028074	0.981426	1.05e-10	CD37 molecule, transcript variant X1	GO:0001772,GO:0005887,GO:0007166	immunological synapse|integral component of plasma membrane|cell surface receptor signaling pathway	ko04640	Hematopoietic cell lineage
LOC102265337	TCONS_00001809	0.981401	1.06e-10	neuron navigator 1-like	GO:0001578,GO:0001764,GO:0005737,GO:0005874,GO:0043194	microtubule bundle formation|neuron migration|cytoplasm|microtubule|axon initial segment
RASA2	TCONS_00026871	0.981382	1.07e-10	RAS p21 protein activator 2, transcript variant X3	GO:0000165,GO:0005096,GO:0005737,GO:0005829,GO:0007165,GO:0031235,GO:0046580,GO:0046872,GO:0048471	MAPK cascade|GTPase activator activity|cytoplasm|cytosol|signal transduction|intrinsic component of the cytoplasmic side of the plasma membrane|negative regulation of Ras protein signal transduction|metal ion binding|perinuclear region of cytoplasm	ko04014,ko04010	Ras signaling pathway|MAPK signaling pathway
LARP6	TCONS_00031740	0.981376	1.07e-10	La ribonucleoprotein domain family, member 6	GO:0005634,GO:0005737,GO:0005844,GO:0006396,GO:0017022,GO:0030529,GO:0032967,GO:0035613,GO:0045727,GO:0048027,GO:1902416,GO:1990825	nucleus|cytoplasm|polysome|RNA processing|myosin binding|intracellular ribonucleoprotein complex|positive regulation of collagen biosynthetic process|RNA stem-loop binding|positive regulation of translation|mRNA 5'-UTR binding|positive regulation of mRNA binding|sequence-specific mRNA binding
ASB15	TCONS_00061797	0.981337	1.08e-10	ankyrin repeat and SOCS box containing 15	GO:0000151,GO:0004842,GO:0005634,GO:0005737,GO:0031625,GO:0035556	ubiquitin ligase complex|ubiquitin-protein transferase activity|nucleus|cytoplasm|ubiquitin protein ligase binding|intracellular signal transduction
HRC	TCONS_00002255	0.981276	1.11e-10	histidine rich calcium binding protein	GO:0005509,GO:0033018	calcium ion binding|sarcoplasmic reticulum lumen
LOC102276167	TCONS_00054322	0.981267	1.11e-10	gamma-aminobutyric acid receptor-associated protein-like 1	GO:0005739,GO:0005776,GO:0005783,GO:0005794,GO:0005874,GO:0006914,GO:0030659,GO:0030957,GO:0031625	mitochondrion|autophagosome|endoplasmic reticulum|Golgi apparatus|microtubule|autophagy|cytoplasmic vesicle membrane|Tat protein binding|ubiquitin protein ligase binding	ko04727,ko04068,ko04140,ko04212,ko04139	GABAergic synapse|FoxO signaling pathway|Regulation of autophagy|Longevity regulating pathway - worm|Regulation of mitophagy - yeast
BTBD3	TCONS_00058927	0.98123	1.13e-10	BTB (POZ) domain containing 3	GO:0005634,GO:0005829,GO:0021987,GO:0048813	nucleus|cytosol|cerebral cortex development|dendrite morphogenesis
PPFIA4	TCONS_00054260	0.981185	1.14e-10	protein tyrosine phosphatase, receptor type, f polypeptide (PTPRF), interacting protein (liprin), alpha 4, transcript variant X3	GO:0005737,GO:0009986,GO:0045202,GO:0048786	cytoplasm|cell surface|synapse|presynaptic active zone
STAC3	TCONS_00061797	0.981164	1.15e-10	SH3 and cysteine rich domain 3, transcript variant X1	GO:0003009,GO:0005654,GO:0005829,GO:0005891,GO:0007274,GO:0031234,GO:0035556,GO:0042802,GO:0046872,GO:0048741,GO:1901387,GO:1903078	skeletal muscle contraction|nucleoplasm|cytosol|voltage-gated calcium channel complex|neuromuscular synaptic transmission|extrinsic component of cytoplasmic side of plasma membrane|intracellular signal transduction|identical protein binding|metal ion binding|skeletal muscle fiber development|positive regulation of voltage-gated calcium channel activity|positive regulation of protein localization …
LRRC39	TCONS_00061797	0.981085	1.18e-10	leucine rich repeat containing 39	GO:0031430	M band
USP38	XR_001351298.1	0.981078	1.19e-10	ubiquitin specific peptidase 38	GO:0004843,GO:0006511,GO:0016579	thiol-dependent ubiquitin-specific protease activity|ubiquitin-dependent protein catabolic process|protein deubiquitination
KLHL41	TCONS_00061797	0.98101	1.21e-10	kelch-like family member 41	GO:0001726,GO:0005634,GO:0005737,GO:0005789,GO:0005829,GO:0005856,GO:0005886,GO:0006941,GO:0016567,GO:0030239,GO:0031143,GO:0031275,GO:0031430,GO:0031463,GO:0033017,GO:0035914,GO:0043687,GO:0045214,GO:0045661,GO:0048741,GO:2000291,GO:2001014	ruffle|nucleus|cytoplasm|endoplasmic reticulum membrane|cytosol|cytoskeleton|plasma membrane|striated muscle contraction|protein ubiquitination|myofibril assembly|pseudopodium|regulation of lateral pseudopodium assembly|M band|Cul3-RING ubiquitin ligase complex|sarcoplasmic reticulum membrane|skeletal muscle cell differentiation|post-translational protein modification|sarcomere organization|regul…
DUSP27	TCONS_00061797	0.980962	1.23e-10	dual specificity phosphatase 27 (putative), transcript variant X2	GO:0008138,GO:0030017	protein tyrosine/serine/threonine phosphatase activity|sarcomere
MED24	TCONS_00063735	0.980921	1.25e-10	mediator complex subunit 24, transcript variant X1	GO:0001104,GO:0003712,GO:0004872,GO:0005634,GO:0005654,GO:0006367,GO:0016592,GO:0030374,GO:0030518,GO:0030521,GO:0042809,GO:0045893,GO:0046966	RNA polymerase II transcription cofactor activity|transcription cofactor activity|receptor activity|nucleus|nucleoplasm|transcription initiation from RNA polymerase II promoter|mediator complex|ligand-dependent nuclear receptor transcription coactivator activity|intracellular steroid hormone receptor signaling pathway|androgen receptor signaling pathway|vitamin D receptor binding|positive regulat…	ko04919	Thyroid hormone signaling pathway
LOC102268725	TCONS_00033605	0.980821	1.29e-10	60S ribosomal protein L21	GO:0000184,GO:0003723,GO:0003735,GO:0005829,GO:0006364,GO:0006412,GO:0006413,GO:0006614,GO:0016020,GO:0019083,GO:0022625	nuclear-transcribed mRNA catabolic process, nonsense-mediated decay|RNA binding|structural constituent of ribosome|cytosol|rRNA processing|translation|translational initiation|SRP-dependent cotranslational protein targeting to membrane|membrane|viral transcription|cytosolic large ribosomal subunit	ko03010	Ribosome
GGH	XR_001351327.1	0.98081	1.3e-10	gamma-glutamyl hydrolase (conjugase, folylpolygammaglutamyl hydrolase)	GO:0005615,GO:0005764,GO:0005773,GO:0034722,GO:0042470,GO:0046900	extracellular space|lysosome|vacuole|gamma-glutamyl-peptidase activity|melanosome|tetrahydrofolylpolyglutamate metabolic process	ko00790	Folate biosynthesis
ADAM33	TCONS_00054260	0.980734	1.33e-10	ADAM metallopeptidase domain 33
LOC102284275	TCONS_00002255	0.980639	1.37e-10	myosin-1	GO:0003774,GO:0005516,GO:0005524,GO:0005859,GO:0030016,GO:0032982,GO:0036464,GO:0051015	motor activity|calmodulin binding|ATP binding|muscle myosin complex|myofibril|myosin filament|cytoplasmic ribonucleoprotein granule|actin filament binding	ko04530	Tight junction
ATP1B4	TCONS_00061797	0.980616	1.39e-10	ATPase, Na+/K+ transporting, beta 4 polypeptide, transcript variant X1	GO:0005637,GO:0005890,GO:0006351,GO:0006355	nuclear inner membrane|sodium:potassium-exchanging ATPase complex|transcription, DNA-templated|regulation of transcription, DNA-templated	ko04971,ko04976,ko04024,ko04973,ko04974,ko04972,ko04960,ko04964,ko04970,ko04261,ko04961,ko04911,ko04978,ko04919,ko04918,ko04022,ko04260	Gastric acid secretion|Bile secretion|cAMP signaling pathway|Carbohydrate digestion and absorption|Protein digestion and absorption|Pancreatic secretion|Aldosterone-regulated sodium reabsorption|Proximal tubule bicarbonate reclamation|Salivary secretion|Adrenergic signaling in cardiomyocytes|Endocrine and other factor-regulated calcium reabsorption|Insulin secretion|Mineral absorption|Thyroid hor…
LOC102276167	TCONS_00029972	0.980611	1.39e-10	gamma-aminobutyric acid receptor-associated protein-like 1	GO:0005739,GO:0005776,GO:0005783,GO:0005794,GO:0005874,GO:0006914,GO:0030659,GO:0030957,GO:0031625	mitochondrion|autophagosome|endoplasmic reticulum|Golgi apparatus|microtubule|autophagy|cytoplasmic vesicle membrane|Tat protein binding|ubiquitin protein ligase binding	ko04727,ko04068,ko04140,ko04212,ko04139	GABAergic synapse|FoxO signaling pathway|Regulation of autophagy|Longevity regulating pathway - worm|Regulation of mitophagy - yeast
OLFML1	TCONS_00054322	0.980591	1.4e-10	olfactomedin-like 1	GO:0005576	extracellular region
LOC102270092	TCONS_00002897	0.980586	1.4e-10	muscular LMNA-interacting protein	GO:0000122,GO:0005634,GO:0005635,GO:0010614,GO:0016605,GO:0031981,GO:0042383,GO:0045944,GO:1903243	negative regulation of transcription from RNA polymerase II promoter|nucleus|nuclear envelope|negative regulation of cardiac muscle hypertrophy|PML body|nuclear lumen|sarcolemma|positive regulation of transcription from RNA polymerase II promoter|negative regulation of cardiac muscle hypertrophy in response to stress
PYGM	TCONS_00002255	0.980539	1.42e-10	phosphorylase, glycogen, muscle, transcript variant X1	GO:0000166,GO:0005737,GO:0005980,GO:0008184,GO:0030170,GO:0102250,GO:0102499	nucleotide binding|cytoplasm|glycogen catabolic process|glycogen phosphorylase activity|pyridoxal phosphate binding|linear malto-oligosaccharide phosphorylase activity|SHG alpha-glucan phosphorylase activity	ko04910,ko04922,ko00500	Insulin signaling pathway|Glucagon signaling pathway|Starch and sucrose metabolism
DPYSL2	TCONS_00054322	0.980512	1.43e-10	dihydropyrimidinase-like 2, transcript variant X1	GO:0005739,GO:0005829,GO:0005856,GO:0005886,GO:0006897,GO:0007010,GO:0007411,GO:0007420,GO:0008017,GO:0016810,GO:0019901,GO:0030424,GO:0030425,GO:0030516,GO:0043025,GO:0043209	mitochondrion|cytosol|cytoskeleton|plasma membrane|endocytosis|cytoskeleton organization|axon guidance|brain development|microtubule binding|hydrolase activity, acting on carbon-nitrogen (but not peptide) bonds|protein kinase binding|axon|dendrite|regulation of axon extension|neuronal cell body|myelin sheath	ko04360	Axon guidance
HDAC7	TCONS_00001809	0.980512	1.43e-10	histone deacetylase 7	GO:0000118,GO:0000122,GO:0001570,GO:0003682,GO:0003714,GO:0005080,GO:0005634,GO:0005654,GO:0005737,GO:0005829,GO:0006351,GO:0007043,GO:0019789,GO:0019901,GO:0032041,GO:0032703,GO:0033613,GO:0045668,GO:0046872,GO:0070491,GO:0071889,GO:0090050,GO:1901223	histone deacetylase complex|negative regulation of transcription from RNA polymerase II promoter|vasculogenesis|chromatin binding|transcription corepressor activity|protein kinase C binding|nucleus|nucleoplasm|cytoplasm|cytosol|transcription, DNA-templated|cell-cell junction assembly|SUMO transferase activity|protein kinase binding|NAD-dependent histone deacetylase activity (H3-K14 specific)|nega…
ZDHHC5	TCONS_00052939	0.98048	1.45e-10	zinc finger, DHHC-type containing 5	GO:0005737,GO:0005886,GO:0016021,GO:0016409,GO:0018345,GO:0019706,GO:0030425	cytoplasm|plasma membrane|integral component of membrane|palmitoyltransferase activity|protein palmitoylation|protein-cysteine S-palmitoyltransferase activity|dendrite
LOC102268049	TCONS_00061797	0.980369	1.5e-10	phosphoglucomutase-1	GO:0000287,GO:0004614,GO:0005829,GO:0005978,GO:0006006,GO:0019388	magnesium ion binding|phosphoglucomutase activity|cytosol|glycogen biosynthetic process|glucose metabolic process|galactose catabolic process	ko00052,ko00521,ko00230,ko00520,ko00030,ko00500,ko00010	Galactose metabolism|Streptomycin biosynthesis|Purine metabolism|Amino sugar and nucleotide sugar metabolism|Pentose phosphate pathway|Starch and sucrose metabolism|Glycolysis / Gluconeogenesis
TBC1D9B	TCONS_00001809	0.980343	1.52e-10	TBC1 domain family, member 9B (with GRAM domain)	GO:0005096,GO:0005509,GO:0005622,GO:0006886,GO:0012505,GO:0016021,GO:0017137,GO:0031338,GO:0090630	GTPase activator activity|calcium ion binding|intracellular|intracellular protein transport|endomembrane system|integral component of membrane|Rab GTPase binding|regulation of vesicle fusion|activation of GTPase activity
DIP2B	TCONS_00026871	0.980305	1.54e-10	disco-interacting protein 2 homolog B	GO:0003824,GO:0005634,GO:0005737,GO:0008152,GO:0016020,GO:0070062	catalytic activity|nucleus|cytoplasm|metabolic process|membrane|extracellular exosome
HES2	TCONS_00055063	0.980304	1.54e-10	hes family bHLH transcription factor 2	GO:0000978,GO:0001078,GO:0005634,GO:0006351,GO:0008134,GO:0046983	RNA polymerase II proximal promoter sequence-specific DNA binding|transcriptional repressor activity, RNA polymerase II proximal promoter sequence-specific DNA binding|nucleus|transcription, DNA-templated|transcription factor binding|protein dimerization activity
NRAP	TCONS_00061797	0.980246	1.57e-10	nebulin-related anchoring protein, transcript variant X1	GO:0003779,GO:0005916,GO:0005927,GO:0046872,GO:0051371	actin binding|fascia adherens|muscle tendon junction|metal ion binding|muscle alpha-actinin binding
CCNI	TCONS_00025580	0.980185	1.6e-10	cyclin I
TRIM63	TCONS_00002255	0.980091	1.65e-10	tripartite motif containing 63, E3 ubiquitin protein ligase, transcript variant X1	GO:0005634,GO:0005737,GO:0006936,GO:0008270,GO:0010468,GO:0014878,GO:0014894,GO:0030018,GO:0031430,GO:0031432,GO:0043161,GO:0043292,GO:0061630,GO:0071549	nucleus|cytoplasm|muscle contraction|zinc ion binding|regulation of gene expression|response to electrical stimulus involved in regulation of muscle adaptation|response to denervation involved in regulation of muscle adaptation|Z disc|M band|titin binding|proteasome-mediated ubiquitin-dependent protein catabolic process|contractile fiber|ubiquitin protein ligase activity|cellular response to dexa…
IGFN1	TCONS_00002255	0.980019	1.69e-10	immunoglobulin-like and fibronectin type III domain containing 1	GO:0005634,GO:0030018	nucleus|Z disc
VAT1	TCONS_00001809	0.979976	1.71e-10	vesicle amine transport 1, transcript variant X2	GO:0005741,GO:0008270,GO:0010637,GO:0016491	mitochondrial outer membrane|zinc ion binding|negative regulation of mitochondrial fusion|oxidoreductase activity
CACNA1S	TCONS_00061797	0.979919	1.74e-10	calcium channel, voltage-dependent, L type, alpha 1S subunit	GO:0005245,GO:0005516,GO:0005887,GO:0030315,GO:0044325,GO:0046872,GO:0060314,GO:0070588,GO:0071313,GO:1990454	voltage-gated calcium channel activity|calmodulin binding|integral component of plasma membrane|T-tubule|ion channel binding|metal ion binding|regulation of ryanodine-sensitive calcium-release channel activity|calcium ion transmembrane transport|cellular response to caffeine|L-type voltage-gated calcium channel complex	ko04921,ko04024,ko04010,ko04725,ko04924,ko04726,ko04723,ko04727,ko04261,ko04925,ko04020,ko04911,ko04912,ko04270,ko04022,ko04260	Oxytocin signaling pathway|cAMP signaling pathway|MAPK signaling pathway|Cholinergic synapse|Renin secretion|Serotonergic synapse|Retrograde endocannabinoid signaling|GABAergic synapse|Adrenergic signaling in cardiomyocytes|Aldosterone synthesis and secretion|Calcium signaling pathway|Insulin secretion|GnRH signaling pathway|Vascular smooth muscle contraction|cGMP-PKG signaling pathway|Cardiac mu…
BIN1	TCONS_00034071	0.979891	1.76e-10	bridging integrator 1, transcript variant X11			ko04666,ko04144	Fc gamma R-mediated phagocytosis|Endocytosis
BDP1	TCONS_00026871	0.97989	1.76e-10	B double prime 1, subunit of RNA polymerase III transcription initiation factor IIIB	GO:0000126,GO:0001026,GO:0001156,GO:0003677,GO:0005654,GO:0070898	transcription factor TFIIIB complex|TFIIIB-type transcription factor activity|TFIIIC-class transcription factor binding|DNA binding|nucleoplasm|RNA polymerase III transcriptional preinitiation complex assembly
LOC102271181	TCONS_00028458	0.979878	1.76e-10	keratin-associated protein 16-1, transcript variant X1	GO:0045095	keratin filament
OS9	TCONS_00001809	0.979814	1.8e-10	osteosarcoma amplified 9, endoplasmic reticulum lectin, transcript variant X4	GO:0005788,GO:0006621,GO:0030246,GO:0030433,GO:0030970,GO:0034976,GO:0042787	endoplasmic reticulum lumen|protein retention in ER lumen|carbohydrate binding|ubiquitin-dependent ERAD pathway|retrograde protein transport, ER to cytosol|response to endoplasmic reticulum stress|protein ubiquitination involved in ubiquitin-dependent protein catabolic process	ko04141	Protein processing in endoplasmic reticulum
DUSP26	TCONS_00061797	0.979811	1.8e-10	dual specificity phosphatase 26 (putative)	GO:0000122,GO:0001102,GO:0002039,GO:0004647,GO:0004725,GO:0005634,GO:0005739,GO:0005794,GO:0008138,GO:0044387,GO:0045785,GO:0070373,GO:1902310	negative regulation of transcription from RNA polymerase II promoter|RNA polymerase II activating transcription factor binding|p53 binding|phosphoserine phosphatase activity|protein tyrosine phosphatase activity|nucleus|mitochondrion|Golgi apparatus|protein tyrosine/serine/threonine phosphatase activity|negative regulation of protein kinase activity by regulation of protein phosphorylation|positi…
LOC102270341	TCONS_00020183	0.979809	1.8e-10	40S ribosomal protein S12	GO:0003735,GO:0006412,GO:0022627	structural constituent of ribosome|translation|cytosolic small ribosomal subunit
TF	TCONS_00022499	0.979776	1.82e-10	transferrin, transcript variant X1	GO:0005615,GO:0005623,GO:0006879,GO:0008199,GO:0015091	extracellular space|cell|cellular iron ion homeostasis|ferric iron binding|ferric iron transmembrane transporter activity	ko04978,ko04066	Mineral absorption|HIF-1 signaling pathway
FRYL	TCONS_00027937	0.979765	1.83e-10	FRY-like
NDNF	TCONS_00054260	0.979729	1.85e-10	neuron-derived neurotrophic factor	GO:0001525,GO:0001764,GO:0002931,GO:0005539,GO:0005576,GO:0005578,GO:0005622,GO:0007263,GO:0008201,GO:0010811,GO:0010976,GO:0019800,GO:0030198,GO:0031012,GO:0043524,GO:0061042,GO:0071456,GO:2000352	angiogenesis|neuron migration|response to ischemia|glycosaminoglycan binding|extracellular region|proteinaceous extracellular matrix|intracellular|nitric oxide mediated signal transduction|heparin binding|positive regulation of cell-substrate adhesion|positive regulation of neuron projection development|peptide cross-linking via chondroitin 4-sulfate glycosaminoglycan|extracellular matrix organiz…
RPH3AL	TCONS_00025580	0.979713	1.86e-10	rabphilin 3A-like (without C2 domains), transcript variant X1	GO:0005509,GO:0005544,GO:0005886,GO:0006886,GO:0006887,GO:0017137,GO:0017157,GO:0030658	calcium ion binding|calcium-dependent phospholipid binding|plasma membrane|intracellular protein transport|exocytosis|Rab GTPase binding|regulation of exocytosis|transport vesicle membrane
KDELR3	XR_001351506.1	0.97965	1.9e-10	KDEL (Lys-Asp-Glu-Leu) endoplasmic reticulum protein retention receptor 3	GO:0000139,GO:0005783,GO:0005789,GO:0006621,GO:0006890,GO:0015031,GO:0016021,GO:0030133,GO:0036498,GO:0046923	Golgi membrane|endoplasmic reticulum|endoplasmic reticulum membrane|protein retention in ER lumen|retrograde vesicle-mediated transport, Golgi to ER|protein transport|integral component of membrane|transport vesicle|IRE1-mediated unfolded protein response|ER retention sequence binding
MPPED2	XR_001351376.1	0.979616	1.92e-10	metallophosphoesterase domain containing 2, transcript variant X1	GO:0007399,GO:0016787,GO:0046872	nervous system development|hydrolase activity|metal ion binding
SCN2B	TCONS_00020038	0.979582	1.94e-10	sodium channel, voltage gated, type II beta subunit	GO:0001518,GO:0005244,GO:0007268,GO:0007399,GO:0017080,GO:0035725,GO:0046684,GO:0060048,GO:0060371,GO:0086002,GO:0086006,GO:0086012,GO:0086091,GO:2000649	voltage-gated sodium channel complex|voltage-gated ion channel activity|chemical synaptic transmission|nervous system development|sodium channel regulator activity|sodium ion transmembrane transport|response to pyrethroid|cardiac muscle contraction|regulation of atrial cardiac muscle cell membrane depolarization|cardiac muscle cell action potential involved in contraction|voltage-gated sodium cha…
PDLIM3	TCONS_00061797	0.979517	1.98e-10	PDZ and LIM domain 3, transcript variant X2	GO:0007015,GO:0007507,GO:0008092,GO:0008307,GO:0015629,GO:0030018,GO:0046872	actin filament organization|heart development|cytoskeletal protein binding|structural constituent of muscle|actin cytoskeleton|Z disc|metal ion binding
LOC102285739	TCONS_00033784	0.979486	2e-10	keratin-associated protein 3-1	GO:0005198,GO:0045095	structural molecule activity|keratin filament
DOCK7	TCONS_00020275	0.979474	2e-10	dedicator of cytokinesis 7	GO:0000226,GO:0005085,GO:0005622,GO:0005925,GO:0007264,GO:0007409,GO:0022027,GO:0030424,GO:0030426,GO:0031175,GO:0033138,GO:0043005,GO:0045178,GO:0045200,GO:0048365,GO:0050767,GO:0090630,GO:1904754	microtubule cytoskeleton organization|guanyl-nucleotide exchange factor activity|intracellular|focal adhesion|small GTPase mediated signal transduction|axonogenesis|interkinetic nuclear migration|axon|growth cone|neuron projection development|positive regulation of peptidyl-serine phosphorylation|neuron projection|basal part of cell|establishment of neuroblast polarity|Rac GTPase binding|regulati…
LOC102287224	TCONS_00064061	0.979468	2.01e-10	keratin-associated protein 12-2
RNF222	TCONS_00034568	0.979464	2.01e-10	ring finger protein 222	GO:0016021,GO:0016567,GO:0033234,GO:0033768,GO:0043161,GO:0046872,GO:0061630	integral component of membrane|protein ubiquitination|negative regulation of protein sumoylation|SUMO-targeted ubiquitin ligase complex|proteasome-mediated ubiquitin-dependent protein catabolic process|metal ion binding|ubiquitin protein ligase activity
PGM1	TCONS_00061797	0.97941	2.04e-10	phosphoglucomutase 1	GO:0000287,GO:0004614,GO:0005829,GO:0005978,GO:0006006,GO:0019388	magnesium ion binding|phosphoglucomutase activity|cytosol|glycogen biosynthetic process|glucose metabolic process|galactose catabolic process	ko00052,ko00521,ko00230,ko00520,ko00030,ko00500,ko00010	Galactose metabolism|Streptomycin biosynthesis|Purine metabolism|Amino sugar and nucleotide sugar metabolism|Pentose phosphate pathway|Starch and sucrose metabolism|Glycolysis / Gluconeogenesis
PVRL4	TCONS_00055063	0.979406	2.05e-10	poliovirus receptor-related 4	GO:0004872,GO:0005102,GO:0005887,GO:0005913,GO:0007156,GO:0007157,GO:0008037,GO:0042803,GO:0046718,GO:0050839	receptor activity|receptor binding|integral component of plasma membrane|cell-cell adherens junction|homophilic cell adhesion via plasma membrane adhesion molecules|heterophilic cell-cell adhesion via plasma membrane cell adhesion molecules|cell recognition|protein homodimerization activity|viral entry into host cell|cell adhesion molecule binding	ko04520	Adherens junction
ST5	XR_001351882.1	0.979378	2.07e-10	suppression of tumorigenicity 5, transcript variant X1	GO:0017112,GO:0070374	Rab guanyl-nucleotide exchange factor activity|positive regulation of ERK1 and ERK2 cascade
XDH	TCONS_00054260	0.979296	2.12e-10	xanthine dehydrogenase			ko00230,ko04146,ko00983,ko00232	Purine metabolism|Peroxisome|Drug metabolism - other enzymes|Caffeine metabolism
TSPAN2	TCONS_00000145	0.979285	2.13e-10	tetraspanin 2	GO:0005887,GO:0006954,GO:0007166,GO:0007420,GO:0014002,GO:0014005,GO:0016021,GO:0042552,GO:0043209,GO:0048709,GO:0061564	integral component of plasma membrane|inflammatory response|cell surface receptor signaling pathway|brain development|astrocyte development|microglia development|integral component of membrane|myelination|myelin sheath|oligodendrocyte differentiation|axon development
LOC102280321	TCONS_00033605	0.979213	2.17e-10	multidrug resistance-associated protein 4, transcript variant X1			ko04976,ko04024,ko02010	Bile secretion|cAMP signaling pathway|ABC transporters
ADGRD1	TCONS_00002210	0.979204	2.18e-10	adhesion G protein-coupled receptor D1	GO:0004930,GO:0005622,GO:0005886,GO:0007166,GO:0007186,GO:0007189,GO:0016021	G-protein coupled receptor activity|intracellular|plasma membrane|cell surface receptor signaling pathway|G-protein coupled receptor signaling pathway|adenylate cyclase-activating G-protein coupled receptor signaling pathway|integral component of membrane
BTBD2	TCONS_00001809	0.979199	2.18e-10	BTB (POZ) domain containing 2	GO:0000932,GO:0005829,GO:0019005,GO:0022008,GO:0030162,GO:0031625,GO:0042787,GO:0043161	P-body|cytosol|SCF ubiquitin ligase complex|neurogenesis|regulation of proteolysis|ubiquitin protein ligase binding|protein ubiquitination involved in ubiquitin-dependent protein catabolic process|proteasome-mediated ubiquitin-dependent protein catabolic process
SMYD1	TCONS_00002255	0.979123	2.24e-10	SET and MYND domain containing 1	GO:0003677,GO:0003714,GO:0005634,GO:0005737,GO:0006338,GO:0006351,GO:0007507,GO:0010831,GO:0018024,GO:0035914,GO:0045663,GO:0045892,GO:0046872	DNA binding|transcription corepressor activity|nucleus|cytoplasm|chromatin remodeling|transcription, DNA-templated|heart development|positive regulation of myotube differentiation|histone-lysine N-methyltransferase activity|skeletal muscle cell differentiation|positive regulation of myoblast differentiation|negative regulation of transcription, DNA-templated|metal ion binding
SCN8A	TCONS_00016755	0.979035	2.3e-10	sodium channel, voltage gated, type VIII alpha subunit	GO:0001518,GO:0005244,GO:0005248,GO:0005524,GO:0005886,GO:0006814,GO:0007399,GO:0007422,GO:0016021,GO:0019228,GO:0030018,GO:0031410,GO:0033268,GO:0034765,GO:0042552,GO:0043194,GO:0086010	voltage-gated sodium channel complex|voltage-gated ion channel activity|voltage-gated sodium channel activity|ATP binding|plasma membrane|sodium ion transport|nervous system development|peripheral nervous system development|integral component of membrane|neuronal action potential|Z disc|cytoplasmic vesicle|node of Ranvier|regulation of ion transmembrane transport|myelination|axon initial segment|…
CRLF1	TCONS_00009334	0.979009	2.32e-10	cytokine receptor-like factor 1	GO:0001657,GO:0005125,GO:0005127,GO:0005615,GO:0008284,GO:0019955,GO:0042531,GO:0043524,GO:0046982,GO:0097058,GO:2000672	ureteric bud development|cytokine activity|ciliary neurotrophic factor receptor binding|extracellular space|positive regulation of cell proliferation|cytokine binding|positive regulation of tyrosine phosphorylation of STAT protein|negative regulation of neuron apoptotic process|protein heterodimerization activity|CRLF-CLCF1 complex|negative regulation of motor neuron apoptotic process
LDB3	TCONS_00002255	0.978984	2.33e-10	LIM domain binding 3	GO:0005080,GO:0005856,GO:0008092,GO:0030018,GO:0031143,GO:0045214,GO:0046872,GO:0048471,GO:0051371	protein kinase C binding|cytoskeleton|cytoskeletal protein binding|Z disc|pseudopodium|sarcomere organization|metal ion binding|perinuclear region of cytoplasm|muscle alpha-actinin binding
TMEM255A	TCONS_00054260	0.978912	2.39e-10	transmembrane protein 255A, transcript variant X1	GO:0016021	integral component of membrane
CSF1	TCONS_00054322	0.978896	2.4e-10	colony stimulating factor 1 (macrophage)	GO:0001954,GO:0002158,GO:0003006,GO:0005125,GO:0005157,GO:0005576,GO:0005615,GO:0005788,GO:0005886,GO:0006954,GO:0007169,GO:0008083,GO:0008283,GO:0008284,GO:0010628,GO:0010743,GO:0010744,GO:0010759,GO:0016020,GO:0016021,GO:0019221,GO:0030097,GO:0030154,GO:0030225,GO:0030278,GO:0030316,GO:0030335,GO:0032270,GO:0032946,GO:0038145,GO:0040018,GO:0042117,GO:0042488,GO:0042802,GO:0042803,GO:0043687,GO:…	positive regulation of cell-matrix adhesion|osteoclast proliferation|developmental process involved in reproduction|cytokine activity|macrophage colony-stimulating factor receptor binding|extracellular region|extracellular space|endoplasmic reticulum lumen|plasma membrane|inflammatory response|transmembrane receptor protein tyrosine kinase signaling pathway|growth factor activity|cell proliferati…	ko04060,ko04668,ko04380,ko04015,ko04640,ko04014,ko04151	Cytokine-cytokine receptor interaction|TNF signaling pathway|Osteoclast differentiation|Rap1 signaling pathway|Hematopoietic cell lineage|Ras signaling pathway|PI3K-Akt signaling pathway
ACAP2	TCONS_00057975	0.978869	2.42e-10	ArfGAP with coiled-coil, ankyrin repeat and PH domains 2	GO:0005096,GO:0010008,GO:0016020,GO:0017137,GO:0036010,GO:0046872,GO:0080025,GO:1990090	GTPase activator activity|endosome membrane|membrane|Rab GTPase binding|protein localization to endosome|metal ion binding|phosphatidylinositol-3,5-bisphosphate binding|cellular response to nerve growth factor stimulus	ko04144	Endocytosis
BAIAP2	TCONS_00054322	0.978859	2.42e-10	BAI1-associated protein 2, transcript variant X1	GO:0001221,GO:0001726,GO:0005791,GO:0005794,GO:0005829,GO:0005874,GO:0005886,GO:0005913,GO:0007009,GO:0007266,GO:0007420,GO:0008093,GO:0008286,GO:0008360,GO:0009617,GO:0014069,GO:0015629,GO:0016358,GO:0030141,GO:0030165,GO:0030175,GO:0030182,GO:0030838,GO:0032956,GO:0035418,GO:0042802,GO:0043005,GO:0043025,GO:0043198,GO:0044306,GO:0048167,GO:0051017,GO:0051764,GO:0060076,GO:0061003,GO:0061845,GO:…	transcription cofactor binding|ruffle|rough endoplasmic reticulum|Golgi apparatus|cytosol|microtubule|plasma membrane|cell-cell adherens junction|plasma membrane organization|Rho protein signal transduction|brain development|cytoskeletal adaptor activity|insulin receptor signaling pathway|regulation of cell shape|response to bacterium|postsynaptic density|actin cytoskeleton|dendrite development|s…	ko04520,ko04810	Adherens junction|Regulation of actin cytoskeleton
CAMSAP3	TCONS_00052939	0.978854	2.43e-10	calmodulin regulated spectrin-associated protein family, member 3	GO:0000226,GO:0005516,GO:0005737,GO:0005874,GO:0005915,GO:0009792,GO:0010923,GO:0030334,GO:0030507,GO:0030951,GO:0031113,GO:0031175,GO:0033043,GO:0034453,GO:0045198,GO:0045218,GO:0051011,GO:0051015,GO:0051893,GO:0070507,GO:0090136,GO:0098840,GO:1903358	microtubule cytoskeleton organization|calmodulin binding|cytoplasm|microtubule|zonula adherens|embryo development ending in birth or egg hatching|negative regulation of phosphatase activity|regulation of cell migration|spectrin binding|establishment or maintenance of microtubule cytoskeleton polarity|regulation of microtubule polymerization|neuron projection development|regulation of organelle or…
LOC106700612	TCONS_00061797	0.978814	2.46e-10	uncharacterized LOC106700612
TPM2	TCONS_00034071	0.978769	2.49e-10	tropomyosin 2 (beta), transcript variant X5
LOC102286019	TCONS_00033784	0.978662	2.57e-10	keratin-associated protein 3-3	GO:0005198,GO:0045095	structural molecule activity|keratin filament
TRIM63	TCONS_00034071	0.978655	2.58e-10	tripartite motif containing 63, E3 ubiquitin protein ligase, transcript variant X1	GO:0005634,GO:0005737,GO:0006936,GO:0008270,GO:0010468,GO:0014878,GO:0014894,GO:0030018,GO:0031430,GO:0031432,GO:0043161,GO:0043292,GO:0061630,GO:0071549	nucleus|cytoplasm|muscle contraction|zinc ion binding|regulation of gene expression|response to electrical stimulus involved in regulation of muscle adaptation|response to denervation involved in regulation of muscle adaptation|Z disc|M band|titin binding|proteasome-mediated ubiquitin-dependent protein catabolic process|contractile fiber|ubiquitin protein ligase activity|cellular response to dexa…
ZDHHC5	TCONS_00055063	0.978607	2.62e-10	zinc finger, DHHC-type containing 5	GO:0005737,GO:0005886,GO:0016021,GO:0016409,GO:0018345,GO:0019706,GO:0030425	cytoplasm|plasma membrane|integral component of membrane|palmitoyltransferase activity|protein palmitoylation|protein-cysteine S-palmitoyltransferase activity|dendrite
DPP8	TCONS_00020275	0.978587	2.63e-10	dipeptidyl-peptidase 8, transcript variant X5	GO:0005737,GO:0005829,GO:0006508,GO:0006955,GO:0008236,GO:0008239	cytoplasm|cytosol|proteolysis|immune response|serine-type peptidase activity|dipeptidyl-peptidase activity
HERC5	XR_315147.2	0.978558	2.66e-10	HECT and RLD domain containing E3 ubiquitin protein ligase 5	GO:0000079,GO:0000209,GO:0003723,GO:0004842,GO:0005737,GO:0005829,GO:0032020,GO:0032480,GO:0042296,GO:0045087,GO:0048471,GO:0050688,GO:0051607,GO:0061630	regulation of cyclin-dependent protein serine/threonine kinase activity|protein polyubiquitination|RNA binding|ubiquitin-protein transferase activity|cytoplasm|cytosol|ISG15-protein conjugation|negative regulation of type I interferon production|ISG15 transferase activity|innate immune response|perinuclear region of cytoplasm|regulation of defense response to virus|defense response to virus|ubiqu…
UMPS	TCONS_00001095	0.97853	2.68e-10	uridine monophosphate synthetase	GO:0004588,GO:0004590,GO:0006207,GO:0044205	orotate phosphoribosyltransferase activity|orotidine-5'-phosphate decarboxylase activity|'de novo' pyrimidine nucleobase biosynthetic process|'de novo' UMP biosynthetic process	ko00983,ko00240	Drug metabolism - other enzymes|Pyrimidine metabolism
IFFO1	TCONS_00007675	0.978524	2.68e-10	intermediate filament family orphan 1	GO:0005198,GO:0005882	structural molecule activity|intermediate filament
LOC102266781	TCONS_00033680	0.978454	2.74e-10	carbonic anhydrase 2			ko04971,ko00910,ko04966,ko04976,ko04972,ko04964	Gastric acid secretion|Nitrogen metabolism|Collecting duct acid secretion|Bile secretion|Pancreatic secretion|Proximal tubule bicarbonate reclamation
XIAP	TCONS_00003040	0.978415	2.77e-10	X-linked inhibitor of apoptosis, E3 ubiquitin protein ligase			ko04214,ko04215,ko04210,ko04510,ko04120,ko04064	Apoptosis - fly|Apoptosis - multiple species|Apoptosis|Focal adhesion|Ubiquitin mediated proteolysis|NF-kappa B signaling pathway
IP6K3	TCONS_00002255	0.978368	2.81e-10	inositol hexakisphosphate kinase 3	GO:0000827,GO:0000828,GO:0000829,GO:0000831,GO:0000832,GO:0005524,GO:0005634,GO:0005737,GO:0005829,GO:0006468,GO:0032958,GO:0043647,GO:0046488,GO:0052723,GO:0052724,GO:0052836,GO:0052839	inositol-1,3,4,5,6-pentakisphosphate kinase activity|inositol hexakisphosphate kinase activity|inositol heptakisphosphate kinase activity|inositol hexakisphosphate 6-kinase activity|inositol hexakisphosphate 5-kinase activity|ATP binding|nucleus|cytoplasm|cytosol|protein phosphorylation|inositol phosphate biosynthetic process|inositol phosphate metabolic process|phosphatidylinositol metabolic pro…	ko04070	Phosphatidylinositol signaling system
RNFT1	TCONS_00052794	0.978358	2.82e-10	ring finger protein, transmembrane 1	GO:0005789,GO:0016021,GO:0016567,GO:0016740,GO:0046872	endoplasmic reticulum membrane|integral component of membrane|protein ubiquitination|transferase activity|metal ion binding
CD34	TCONS_00054260	0.97831	2.86e-10	CD34 molecule	GO:0001894,GO:0003094,GO:0005737,GO:0005764,GO:0005886,GO:0005887,GO:0007160,GO:0008217,GO:0008283,GO:0009897,GO:0009925,GO:0016324,GO:0030195,GO:0030246,GO:0032720,GO:0032733,GO:0035759,GO:0036053,GO:0042482,GO:0045019,GO:0045171,GO:0045766,GO:0048471,GO:0050900,GO:0071636,GO:0098609,GO:1900035,GO:1900038,GO:1901215,GO:2001214	tissue homeostasis|glomerular filtration|cytoplasm|lysosome|plasma membrane|integral component of plasma membrane|cell-matrix adhesion|regulation of blood pressure|cell proliferation|external side of plasma membrane|basal plasma membrane|apical plasma membrane|negative regulation of blood coagulation|carbohydrate binding|negative regulation of tumor necrosis factor production|positive regulation …	ko04514,ko04640	Cell adhesion molecules (CAMs)|Hematopoietic cell lineage
ESD	TCONS_00000145	0.978304	2.87e-10	esterase D	GO:0018738,GO:0031410,GO:0042802,GO:0046294,GO:0052689	S-formylglutathione hydrolase activity|cytoplasmic vesicle|identical protein binding|formaldehyde catabolic process|carboxylic ester hydrolase activity	ko01200,ko00680	Carbon metabolism|Methane metabolism
RET	TCONS_00055063	0.978193	2.96e-10	ret proto-oncogene			ko04144	Endocytosis
SIX1	TCONS_00061797	0.978187	2.97e-10	SIX homeobox 1	GO:0001657,GO:0001658,GO:0001759,GO:0001822,GO:0003700,GO:0005634,GO:0005667,GO:0005737,GO:0006351,GO:0006355,GO:0006915,GO:0007389,GO:0007519,GO:0008283,GO:0030855,GO:0030878,GO:0042472,GO:0043524,GO:0043565,GO:0045664,GO:0045893,GO:0045944,GO:0048538,GO:0048699,GO:0048701,GO:0048704,GO:0048839,GO:0051451,GO:0072075,GO:0072095,GO:0072107,GO:0072172,GO:0090190	ureteric bud development|branching involved in ureteric bud morphogenesis|organ induction|kidney development|DNA binding transcription factor activity|nucleus|transcription factor complex|cytoplasm|transcription, DNA-templated|regulation of transcription, DNA-templated|apoptotic process|pattern specification process|skeletal muscle tissue development|cell proliferation|epithelial cell differentia…
JPH1	TCONS_00061797	0.978186	2.97e-10	junctophilin 1	GO:0005634,GO:0005654,GO:0005886,GO:0007517,GO:0008307,GO:0014701,GO:0016021,GO:0030018,GO:0030314,GO:0060314,GO:0060402	nucleus|nucleoplasm|plasma membrane|muscle organ development|structural constituent of muscle|junctional sarcoplasmic reticulum membrane|integral component of membrane|Z disc|junctional membrane complex|regulation of ryanodine-sensitive calcium-release channel activity|calcium ion transport into cytosol
PRKAG3	TCONS_00061797	0.978184	2.97e-10	protein kinase, AMP-activated, gamma 3 non-catalytic subunit, transcript variant X2	GO:0005524,GO:0005978,GO:0006633,GO:0015758,GO:0019901	ATP binding|glycogen biosynthetic process|fatty acid biosynthetic process|glucose transport|protein kinase binding	ko04922,ko04920,ko04211,ko04152,ko04910,ko04068,ko04921,ko04213,ko04710	Glucagon signaling pathway|Adipocytokine signaling pathway|Longevity regulating pathway|AMPK signaling pathway|Insulin signaling pathway|FoxO signaling pathway|Oxytocin signaling pathway|Longevity regulating pathway - multiple species|Circadian rhythm
CLCN5	TCONS_00019666	0.978168	2.98e-10	chloride channel, voltage-sensitive 5, transcript variant X3	GO:0000139,GO:0005247,GO:0005524,GO:0005768,GO:0005887,GO:0010008,GO:0015297,GO:1902476	Golgi membrane|voltage-gated chloride channel activity|ATP binding|endosome|integral component of plasma membrane|endosome membrane|antiporter activity|chloride transmembrane transport
SMTNL1	TCONS_00061797	0.978118	3.03e-10	smoothelin-like 1	GO:0004864,GO:0005516,GO:0005523,GO:0005634,GO:0005737,GO:0008157,GO:0014823,GO:0017020,GO:0018105,GO:0031430,GO:0031674,GO:0042493,GO:0043292,GO:0043621,GO:0045892,GO:0045907,GO:0048644,GO:0051401,GO:0097718,GO:0097756	protein phosphatase inhibitor activity|calmodulin binding|tropomyosin binding|nucleus|cytoplasm|protein phosphatase 1 binding|response to activity|myosin phosphatase regulator activity|peptidyl-serine phosphorylation|M band|I band|response to drug|contractile fiber|protein self-association|negative regulation of transcription, DNA-templated|positive regulation of vasoconstriction|muscle organ mor…
EYA4	TCONS_00061797	0.978083	3.06e-10	EYA transcriptional coactivator and phosphatase 4, transcript variant X2	GO:0004725,GO:0005634,GO:0005737,GO:0006281,GO:0006351,GO:0006355,GO:0007275,GO:0007601,GO:0007605,GO:0009653,GO:0016576,GO:0030154,GO:0045739,GO:0046872,GO:2001240	protein tyrosine phosphatase activity|nucleus|cytoplasm|DNA repair|transcription, DNA-templated|regulation of transcription, DNA-templated|multicellular organism development|visual perception|sensory perception of sound|anatomical structure morphogenesis|histone dephosphorylation|cell differentiation|positive regulation of DNA repair|metal ion binding|negative regulation of extrinsic apoptotic si…
KIR3DL1	TCONS_00061797	0.978073	3.07e-10	killer cell immunoglobulin-like receptor, three domains, long cytoplasmic tail, 1	GO:0005886,GO:0005887,GO:0006955,GO:0030109,GO:0042267,GO:0050776	plasma membrane|integral component of plasma membrane|immune response|HLA-B specific inhibitory MHC class I receptor activity|natural killer cell mediated cytotoxicity|regulation of immune response
TOP2A	XR_001351633.1	-0.978036	3.1e-10	topoisomerase (DNA) II alpha, transcript variant X1	GO:0000287,GO:0000712,GO:0000793,GO:0000819,GO:0002244,GO:0003677,GO:0003682,GO:0003723,GO:0003918,GO:0005080,GO:0005524,GO:0005634,GO:0005654,GO:0005730,GO:0005737,GO:0006265,GO:0006266,GO:0006974,GO:0007059,GO:0008022,GO:0008094,GO:0008144,GO:0008301,GO:0009330,GO:0016925,GO:0019899,GO:0030263,GO:0030529,GO:0040016,GO:0042752,GO:0042803,GO:0042826,GO:0043065,GO:0043130,GO:0043234,GO:0044774,GO:…	magnesium ion binding|resolution of meiotic recombination intermediates|condensed chromosome|sister chromatid segregation|hematopoietic progenitor cell differentiation|DNA binding|chromatin binding|RNA binding|DNA topoisomerase type II (ATP-hydrolyzing) activity|protein kinase C binding|ATP binding|nucleus|nucleoplasm|nucleolus|cytoplasm|DNA topological change|DNA ligation|cellular response to DN…
KIAA1191	TCONS_00001809	0.978018	3.12e-10	KIAA1191 ortholog	GO:0005737,GO:0016491	cytoplasm|oxidoreductase activity
MYNN	TCONS_00026871	0.977993	3.14e-10	myoneurin, transcript variant X2	GO:0003677,GO:0005634,GO:0006351,GO:0006355,GO:0046872,GO:1990830	DNA binding|nucleus|transcription, DNA-templated|regulation of transcription, DNA-templated|metal ion binding|cellular response to leukemia inhibitory factor
FHOD3	TCONS_00028458	0.97799	3.14e-10	formin homology 2 domain containing 3	GO:0003779,GO:0005865,GO:0030017,GO:0030018,GO:0030837,GO:0045214,GO:0051639,GO:0055003	actin binding|striated muscle thin filament|sarcomere|Z disc|negative regulation of actin filament polymerization|sarcomere organization|actin filament network formation|cardiac myofibril assembly
CHRDL2	TCONS_00025580	0.977986	3.15e-10	chordin-like 2, transcript variant X2	GO:0001503,GO:0005615,GO:0005737,GO:0030154,GO:0051216	ossification|extracellular space|cytoplasm|cell differentiation|cartilage development
VDAC3	TCONS_00053966	0.977985	3.15e-10	voltage-dependent anion channel 3, transcript variant X2	GO:0000166,GO:0005741,GO:0008308,GO:0015288,GO:0046930,GO:1902017	nucleotide binding|mitochondrial outer membrane|voltage-gated anion channel activity|porin activity|pore complex|regulation of cilium assembly	ko04020,ko04022	Calcium signaling pathway|cGMP-PKG signaling pathway
GATA3	TCONS_00052939	0.977955	3.18e-10	GATA binding protein 3, transcript variant X1	GO:0000790,GO:0000977,GO:0000987,GO:0001046,GO:0001077,GO:0001078,GO:0001085,GO:0001158,GO:0001228,GO:0001701,GO:0001709,GO:0001764,GO:0001822,GO:0001823,GO:0002088,GO:0002572,GO:0003180,GO:0003215,GO:0003281,GO:0003682,GO:0003700,GO:0003713,GO:0005134,GO:0005634,GO:0005654,GO:0005667,GO:0006338,GO:0006959,GO:0007165,GO:0007411,GO:0008270,GO:0008285,GO:0008584,GO:0009615,GO:0009791,GO:0009967,GO:…	nuclear chromatin|RNA polymerase II regulatory region sequence-specific DNA binding|proximal promoter sequence-specific DNA binding|core promoter sequence-specific DNA binding|transcriptional activator activity, RNA polymerase II proximal promoter sequence-specific DNA binding|transcriptional repressor activity, RNA polymerase II proximal promoter sequence-specific DNA binding|RNA polymerase II t…
DOK2	TCONS_00028074	0.977933	3.2e-10	docking protein 2, 56kDa	GO:0005057,GO:0005068,GO:0005622,GO:0007265	signal transducer activity, downstream of receptor|transmembrane receptor protein tyrosine kinase adaptor activity|intracellular|Ras protein signal transduction	ko04013	MAPK signaling pathway - fly
KLHL28	TCONS_00020448	0.97793	3.2e-10	kelch-like family member 28	GO:0016567,GO:0031463	protein ubiquitination|Cul3-RING ubiquitin ligase complex
ATP8A1	TCONS_00011396	0.977924	3.2e-10	ATPase, aminophospholipid transporter (APLT), class I, type 8A, member 1, transcript variant X2	GO:0000139,GO:0000287,GO:0004012,GO:0005524,GO:0005783,GO:0005802,GO:0005886,GO:0016021,GO:0042584,GO:0048194	Golgi membrane|magnesium ion binding|phospholipid-translocating ATPase activity|ATP binding|endoplasmic reticulum|trans-Golgi network|plasma membrane|integral component of membrane|chromaffin granule membrane|Golgi vesicle budding
CPNE2	TCONS_00001809	0.977921	3.21e-10	copine II	GO:0005634,GO:0005737,GO:0005886,GO:0070062,GO:0071277	nucleus|cytoplasm|plasma membrane|extracellular exosome|cellular response to calcium ion
EPO	TCONS_00020183	0.977875	3.25e-10	erythropoietin	GO:0000122,GO:0001666,GO:0005125,GO:0005128,GO:0005179,GO:0005615,GO:0006915,GO:0007566,GO:0008283,GO:0008284,GO:0009986,GO:0010523,GO:0018105,GO:0030218,GO:0030295,GO:0038162,GO:0042531,GO:0042541,GO:0043249,GO:0045740,GO:0045893,GO:0046579,GO:0071474,GO:1902219,GO:1902251,GO:2001258	negative regulation of transcription from RNA polymerase II promoter|response to hypoxia|cytokine activity|erythropoietin receptor binding|hormone activity|extracellular space|apoptotic process|embryo implantation|cell proliferation|positive regulation of cell proliferation|cell surface|negative regulation of calcium ion transport into cytosol|peptidyl-serine phosphorylation|erythrocyte different…	ko04060,ko04151,ko04066,ko04640,ko04630	Cytokine-cytokine receptor interaction|PI3K-Akt signaling pathway|HIF-1 signaling pathway|Hematopoietic cell lineage|Jak-STAT signaling pathway
CCDC70	TCONS_00020183	0.977875	3.25e-10	coiled-coil domain containing 70	GO:0005576,GO:0005886	extracellular region|plasma membrane
CLDN2	TCONS_00020183	0.977875	3.25e-10	claudin 2	GO:0005198,GO:0005886,GO:0005923,GO:0016021,GO:0016338,GO:0042802	structural molecule activity|plasma membrane|bicellular tight junction|integral component of membrane|calcium-independent cell-cell adhesion via plasma membrane cell-adhesion molecules|identical protein binding	ko04514,ko04670,ko04530	Cell adhesion molecules (CAMs)|Leukocyte transendothelial migration|Tight junction
GALNTL5	TCONS_00020183	0.977875	3.25e-10	polypeptide N-acetylgalactosaminyltransferase-like 5, transcript variant X1	GO:0007286,GO:0016021,GO:0031902,GO:0046872	spermatid development|integral component of membrane|late endosome membrane|metal ion binding	ko00512	Mucin type O-Glycan biosynthesis
GUCA2A	TCONS_00020183	0.977875	3.25e-10	guanylate cyclase activator 2A (guanylin)	GO:0005179,GO:0005576,GO:0007586,GO:0030250,GO:0070062	hormone activity|extracellular region|digestion|guanylate cyclase activator activity|extracellular exosome
LOC102274400	TCONS_00020183	0.977875	3.25e-10	insulin			ko04066,ko04152,ko04015,ko04211,ko04913,ko04914,ko04923,ko04960,ko04911,ko04014,ko04151,ko04114,ko04072,ko04810,ko04910,ko04068,ko04022,ko04917,ko04140,ko04213,ko04150	HIF-1 signaling pathway|AMPK signaling pathway|Rap1 signaling pathway|Longevity regulating pathway|Ovarian steroidogenesis|Progesterone-mediated oocyte maturation|Regulation of lipolysis in adipocytes|Aldosterone-regulated sodium reabsorption|Insulin secretion|Ras signaling pathway|PI3K-Akt signaling pathway|Oocyte meiosis|Phospholipase D signaling pathway|Regulation of actin cytoskeleton|Insulin…
LOC102278806	TCONS_00020183	0.977875	3.25e-10	myeloid-associated differentiation marker-like	GO:0001726,GO:0001933,GO:0005886,GO:0005911,GO:0010629,GO:0016021,GO:0030335,GO:0030837,GO:0030864,GO:0031579,GO:0034115,GO:0045121,GO:0061028,GO:0070062,GO:0072659,GO:0090038,GO:1900026	ruffle|negative regulation of protein phosphorylation|plasma membrane|cell-cell junction|negative regulation of gene expression|integral component of membrane|positive regulation of cell migration|negative regulation of actin filament polymerization|cortical actin cytoskeleton|membrane raft organization|negative regulation of heterotypic cell-cell adhesion|membrane raft|establishment of endotheli…
MS4A14	TCONS_00020183	0.977875	3.25e-10	membrane-spanning 4-domains, subfamily A, member 14	GO:0016021	integral component of membrane
RBP5	TCONS_00020183	0.977875	3.25e-10	retinol binding protein 5, cellular, transcript variant X1	GO:0005737,GO:0016918,GO:0019841	cytoplasm|retinal binding|retinol binding
TFF2	TCONS_00020183	0.977875	3.25e-10	trefoil factor 2
CCDC172	TCONS_00020183	0.977875	3.25e-10	coiled-coil domain containing 172	GO:0005737,GO:0097225	cytoplasm|sperm midpiece
FCRL3	TCONS_00020183	0.977875	3.25e-10	Fc receptor-like 3	GO:0002638,GO:0005886,GO:0009986,GO:0016021,GO:0019900,GO:0019902,GO:0030890,GO:0034163,GO:0043410,GO:0045577,GO:0050859,GO:0050864,GO:0090279	negative regulation of immunoglobulin production|plasma membrane|cell surface|integral component of membrane|kinase binding|phosphatase binding|positive regulation of B cell proliferation|regulation of toll-like receptor 9 signaling pathway|positive regulation of MAPK cascade|regulation of B cell differentiation|negative regulation of B cell receptor signaling pathway|regulation of B cell activat…
GNRH2	TCONS_00020183	0.977875	3.25e-10	gonadotropin-releasing hormone 2	GO:0005179,GO:0005576,GO:0007275	hormone activity|extracellular region|multicellular organism development	ko04912	GnRH signaling pathway
HAO2	TCONS_00020183	0.977875	3.25e-10	hydroxyacid oxidase 2 (long chain)	GO:0005102,GO:0005739,GO:0005777,GO:0010181,GO:0019395,GO:0052852,GO:0052853,GO:0052854	receptor binding|mitochondrion|peroxisome|FMN binding|fatty acid oxidation|very-long-chain-(S)-2-hydroxy-acid oxidase activity|long-chain-(S)-2-hydroxy-long-chain-acid oxidase activity|medium-chain-(S)-2-hydroxy-acid oxidase activity	ko01200,ko00630,ko04146	Carbon metabolism|Glyoxylate and dicarboxylate metabolism|Peroxisome
HCRTR2	TCONS_00020183	0.977875	3.25e-10	hypocretin (orexin) receptor 2, transcript variant X1	GO:0005887,GO:0007200,GO:0007218,GO:0007631,GO:0010840,GO:0016499,GO:0022410,GO:0032870,GO:0042277,GO:0045187,GO:0051480,GO:1901652	integral component of plasma membrane|phospholipase C-activating G-protein coupled receptor signaling pathway|neuropeptide signaling pathway|feeding behavior|regulation of circadian sleep/wake cycle, wakefulness|orexin receptor activity|circadian sleep/wake cycle process|cellular response to hormone stimulus|peptide binding|regulation of circadian sleep/wake cycle, sleep|regulation of cytosolic c…	ko04080	Neuroactive ligand-receptor interaction
LOC102267397	TCONS_00020183	0.977875	3.25e-10	olfactory receptor 6	GO:0004930,GO:0004984,GO:0005886,GO:0007186,GO:0007608,GO:0016021	G-protein coupled receptor activity|olfactory receptor activity|plasma membrane|G-protein coupled receptor signaling pathway|sensory perception of smell|integral component of membrane	ko04740	Olfactory transduction
LOC102268259	TCONS_00020183	0.977875	3.25e-10	complement factor H-related protein 5, transcript variant X1	GO:0005576,GO:0006957,GO:0030449,GO:0032091,GO:0042803,GO:0043234,GO:0045919,GO:0046982	extracellular region|complement activation, alternative pathway|regulation of complement activation|negative regulation of protein binding|protein homodimerization activity|protein complex|positive regulation of cytolysis|protein heterodimerization activity
LOC102270085	TCONS_00020183	0.977875	3.25e-10	serine protease 58, transcript variant X2	GO:0004252,GO:0005576	serine-type endopeptidase activity|extracellular region
LOC102274038	TCONS_00020183	0.977875	3.25e-10	taste receptor type 2 member 41	GO:0001580,GO:0004930,GO:0016021	detection of chemical stimulus involved in sensory perception of bitter taste|G-protein coupled receptor activity|integral component of membrane	ko04742	Taste transduction
LOC102280387	TCONS_00020183	0.977875	3.25e-10	putative olfactory receptor 2I1
LOC102284258	TCONS_00020183	0.977875	3.25e-10	UDP-glucuronosyltransferase 2C1-like	GO:0005789,GO:0008152,GO:0015020,GO:0016021,GO:0031090	endoplasmic reticulum membrane|metabolic process|glucuronosyltransferase activity|integral component of membrane|organelle membrane	ko00982,ko00980,ko00140,ko00040,ko00830,ko00860,ko00983,ko00053,ko00500	Drug metabolism - cytochrome P450|Metabolism of xenobiotics by cytochrome P450|Steroid hormone biosynthesis|Pentose and glucuronate interconversions|Retinol metabolism|Porphyrin and chlorophyll metabolism|Drug metabolism - other enzymes|Ascorbate and aldarate metabolism|Starch and sucrose metabolism
LOC102286421	TCONS_00020183	0.977875	3.25e-10	mastin-like	GO:0004252,GO:0005737	serine-type endopeptidase activity|cytoplasm
LOC102287476	TCONS_00020183	0.977875	3.25e-10	F-box only protein 27-like	GO:0019005	SCF ubiquitin ligase complex
LOC106700507	TCONS_00020183	0.977875	3.25e-10	olfactory receptor 12-like	GO:0004930,GO:0004984,GO:0005549,GO:0005886,GO:0007186,GO:0007608,GO:0016021	G-protein coupled receptor activity|olfactory receptor activity|odorant binding|plasma membrane|G-protein coupled receptor signaling pathway|sensory perception of smell|integral component of membrane	ko04740	Olfactory transduction
RXFP4	TCONS_00020183	0.977875	3.25e-10	relaxin/insulin-like family peptide receptor 4	GO:0004966,GO:0005886,GO:0005887,GO:0007186,GO:0007188,GO:0007200,GO:2000253	galanin receptor activity|plasma membrane|integral component of plasma membrane|G-protein coupled receptor signaling pathway|adenylate cyclase-modulating G-protein coupled receptor signaling pathway|phospholipase C-activating G-protein coupled receptor signaling pathway|positive regulation of feeding behavior	ko04080	Neuroactive ligand-receptor interaction
SERPINB11	TCONS_00020183	0.977875	3.25e-10	serpin peptidase inhibitor, clade B (ovalbumin), member 11	GO:0004867,GO:0005615,GO:0005737	serine-type endopeptidase inhibitor activity|extracellular space|cytoplasm
TEX11	TCONS_00020183	0.977875	3.25e-10	testis expressed 11	GO:0000712,GO:0000801,GO:0006311,GO:0007060,GO:0007130,GO:0007131,GO:0008584,GO:0009566,GO:0043066,GO:0051026	resolution of meiotic recombination intermediates|central element|meiotic gene conversion|male meiosis chromosome segregation|synaptonemal complex assembly|reciprocal meiotic recombination|male gonad development|fertilization|negative regulation of apoptotic process|chiasma assembly
ACTN3	TCONS_00002255	0.977846	3.28e-10	actinin, alpha 3, transcript variant X5	GO:0003779,GO:0005509	actin binding|calcium ion binding	ko04520,ko04670,ko04810,ko04530,ko04510	Adherens junction|Leukocyte transendothelial migration|Regulation of actin cytoskeleton|Tight junction|Focal adhesion
GXYLT1	TCONS_00003040	0.977846	3.28e-10	glucoside xylosyltransferase 1	GO:0016021,GO:0016266,GO:0035252	integral component of membrane|O-glycan processing|UDP-xylosyltransferase activity	ko00514	Other types of O-glycan biosynthesis
DOK3	TCONS_00034071	0.97784	3.28e-10	docking protein 3	GO:0005886,GO:0030667,GO:0043312,GO:0101003	plasma membrane|secretory granule membrane|neutrophil degranulation|ficolin-1-rich granule membrane
CTPS1	TCONS_00028458	0.9778	3.32e-10	CTP synthase 1	GO:0003883,GO:0005524,GO:0006241,GO:0006541,GO:0042098,GO:0042100,GO:0042802,GO:0044210	CTP synthase activity|ATP binding|CTP biosynthetic process|glutamine metabolic process|T cell proliferation|B cell proliferation|identical protein binding|'de novo' CTP biosynthetic process	ko00240	Pyrimidine metabolism
LOC102274179	TCONS_00022499	0.977758	3.36e-10	keratin-associated protein 10-12, transcript variant X2	GO:0005829,GO:0031424,GO:0045095	cytosol|keratinization|keratin filament
LOC102277501	TCONS_00022499	0.977649	3.47e-10	keratin-associated protein 24-1	GO:0005198,GO:0005829,GO:0031424,GO:0045095	structural molecule activity|cytosol|keratinization|keratin filament
G2E3	TCONS_00026871	0.977642	3.48e-10	G2/M-phase specific E3 ubiquitin protein ligase	GO:0004842,GO:0005730,GO:0005829,GO:0006915,GO:0007275,GO:0043231,GO:0046872	ubiquitin-protein transferase activity|nucleolus|cytosol|apoptotic process|multicellular organism development|intracellular membrane-bounded organelle|metal ion binding
HRC	TCONS_00034071	0.977591	3.53e-10	histidine rich calcium binding protein	GO:0005509,GO:0033018	calcium ion binding|sarcoplasmic reticulum lumen
LOC102280143	TCONS_00002255	0.977572	3.55e-10	chromosome unknown open reading frame, human C10orf71
TPM2	TCONS_00002255	0.977513	3.61e-10	tropomyosin 2 (beta), transcript variant X5
SIX1	TCONS_00034071	0.9775	3.62e-10	SIX homeobox 1	GO:0001657,GO:0001658,GO:0001759,GO:0001822,GO:0003700,GO:0005634,GO:0005667,GO:0005737,GO:0006351,GO:0006355,GO:0006915,GO:0007389,GO:0007519,GO:0008283,GO:0030855,GO:0030878,GO:0042472,GO:0043524,GO:0043565,GO:0045664,GO:0045893,GO:0045944,GO:0048538,GO:0048699,GO:0048701,GO:0048704,GO:0048839,GO:0051451,GO:0072075,GO:0072095,GO:0072107,GO:0072172,GO:0090190	ureteric bud development|branching involved in ureteric bud morphogenesis|organ induction|kidney development|DNA binding transcription factor activity|nucleus|transcription factor complex|cytoplasm|transcription, DNA-templated|regulation of transcription, DNA-templated|apoptotic process|pattern specification process|skeletal muscle tissue development|cell proliferation|epithelial cell differentia…
PIK3C2A	TCONS_00003612	0.977422	3.71e-10	phosphatidylinositol-4-phosphate 3-kinase, catalytic subunit type 2 alpha	GO:0005524,GO:0005634,GO:0005737,GO:0005794,GO:0005829,GO:0005886,GO:0005942,GO:0006661,GO:0006887,GO:0006897,GO:0007173,GO:0008286,GO:0014065,GO:0014829,GO:0016020,GO:0016303,GO:0016477,GO:0030136,GO:0031982,GO:0035004,GO:0035005,GO:0035091,GO:0048008,GO:0048268,GO:0061024,GO:0070062	ATP binding|nucleus|cytoplasm|Golgi apparatus|cytosol|plasma membrane|phosphatidylinositol 3-kinase complex|phosphatidylinositol biosynthetic process|exocytosis|endocytosis|epidermal growth factor receptor signaling pathway|insulin receptor signaling pathway|phosphatidylinositol 3-kinase signaling|vascular smooth muscle contraction|membrane|1-phosphatidylinositol-3-kinase activity|cell migration|…	ko00562,ko04070	Inositol phosphate metabolism|Phosphatidylinositol signaling system
BMP4	TCONS_00052939	0.977415	3.71e-10	bone morphogenetic protein 4, transcript variant X4	GO:0000122,GO:0000186,GO:0001649,GO:0001658,GO:0001822,GO:0001823,GO:0001843,GO:0001938,GO:0001958,GO:0002043,GO:0002062,GO:0002244,GO:0002320,GO:0003014,GO:0003130,GO:0003139,GO:0003148,GO:0003149,GO:0003180,GO:0003184,GO:0003197,GO:0003323,GO:0003337,GO:0005125,GO:0005160,GO:0005578,GO:0005615,GO:0007182,GO:0007224,GO:0007281,GO:0007492,GO:0007500,GO:0008083,GO:0008201,GO:0009791,GO:0009948,GO:…	negative regulation of transcription from RNA polymerase II promoter|activation of MAPKK activity|osteoblast differentiation|branching involved in ureteric bud morphogenesis|kidney development|mesonephros development|neural tube closure|positive regulation of endothelial cell proliferation|endochondral ossification|blood vessel endothelial cell proliferation involved in sprouting angiogenesis|cho…	ko04060,ko04341,ko04390,ko04350,ko04013,ko04550	Cytokine-cytokine receptor interaction|Hedgehog signaling pathway - fly|Hippo signaling pathway|TGF-beta signaling pathway|MAPK signaling pathway - fly|Signaling pathways regulating pluripotency of stem cells
TIMP4	TCONS_00025580	0.977383	3.75e-10	TIMP metallopeptidase inhibitor 4	GO:0002020,GO:0005578,GO:0005615,GO:0008191,GO:0009725,GO:0034097,GO:0043086,GO:0046872,GO:0051045	protease binding|proteinaceous extracellular matrix|extracellular space|metalloendopeptidase inhibitor activity|response to hormone|response to cytokine|negative regulation of catalytic activity|metal ion binding|negative regulation of membrane protein ectodomain proteolysis
MACROD1	TCONS_00002255	0.977358	3.77e-10	MACRO domain containing 1	GO:0005634,GO:0005654,GO:0005739,GO:0006974,GO:0016798,GO:0019213,GO:0042278,GO:0051725	nucleus|nucleoplasm|mitochondrion|cellular response to DNA damage stimulus|hydrolase activity, acting on glycosyl bonds|deacetylase activity|purine nucleoside metabolic process|protein de-ADP-ribosylation
HOXC5	XR_001351393.1	0.977327	3.81e-10	homeobox C5	GO:0003700,GO:0005654,GO:0006351,GO:0009952,GO:0030054,GO:0043565,GO:0048706	DNA binding transcription factor activity|nucleoplasm|transcription, DNA-templated|anterior/posterior pattern specification|cell junction|sequence-specific DNA binding|embryonic skeletal system development
MEGF9	TCONS_00019664	0.977322	3.81e-10	multiple EGF-like-domains 9	GO:0005604,GO:0016021	basement membrane|integral component of membrane
PHLPP2	TCONS_00026871	0.977279	3.86e-10	PH domain and leucine rich repeat protein phosphatase 2, transcript variant X1			ko04151	PI3K-Akt signaling pathway
EPHX1	TCONS_00040149	0.977273	3.87e-10	epoxide hydrolase 1, microsomal (xenobiotic)	GO:0004301,GO:0005789,GO:0009636,GO:0014070,GO:0016021,GO:0019439,GO:0031090,GO:0033961,GO:0097176	epoxide hydrolase activity|endoplasmic reticulum membrane|response to toxic substance|response to organic cyclic compound|integral component of membrane|aromatic compound catabolic process|organelle membrane|cis-stilbene-oxide hydrolase activity|epoxide metabolic process	ko04976,ko00980	Bile secretion|Metabolism of xenobiotics by cytochrome P450
SYCP1	TCONS_00006383	0.977255	3.89e-10	synaptonemal complex protein 1, transcript variant X2	GO:0000711,GO:0000775,GO:0000795,GO:0000801,GO:0000802,GO:0001673,GO:0003677,GO:0007129,GO:0007130,GO:0007131,GO:0007283,GO:0032880,GO:0035092,GO:0051026,GO:0051301,GO:0051878	meiotic DNA repair synthesis|chromosome, centromeric region|synaptonemal complex|central element|transverse filament|male germ cell nucleus|DNA binding|synapsis|synaptonemal complex assembly|reciprocal meiotic recombination|spermatogenesis|regulation of protein localization|sperm chromatin condensation|chiasma assembly|cell division|lateral element assembly
GABPA	TCONS_00038864	0.977205	3.94e-10	GA binding protein transcription factor, alpha subunit 60kDa	GO:0000122,GO:0000790,GO:0000978,GO:0001077,GO:0001228,GO:0001701,GO:0003677,GO:0003682,GO:0003700,GO:0003713,GO:0005634,GO:0005654,GO:0006366,GO:0007005,GO:0010628,GO:0030154,GO:0033613,GO:0044212,GO:0045653,GO:0045944,GO:0046982,GO:1903351	negative regulation of transcription from RNA polymerase II promoter|nuclear chromatin|RNA polymerase II proximal promoter sequence-specific DNA binding|transcriptional activator activity, RNA polymerase II proximal promoter sequence-specific DNA binding|transcriptional activator activity, RNA polymerase II transcription regulatory region sequence-specific DNA binding|in utero embryonic developme…
TMED4	XR_001351633.1	0.977192	3.96e-10	transmembrane p24 trafficking protein 4, transcript variant X2	GO:0004871,GO:0005789,GO:0015031,GO:0016021,GO:0043123,GO:0070062	signal transducer activity|endoplasmic reticulum membrane|protein transport|integral component of membrane|positive regulation of I-kappaB kinase/NF-kappaB signaling|extracellular exosome
LVRN	TCONS_00054260	0.977132	4.02e-10	laeverin	GO:0005737,GO:0005886,GO:0006508,GO:0007165,GO:0007267,GO:0008217,GO:0008270,GO:0016021,GO:0042277,GO:0043171,GO:0070006	cytoplasm|plasma membrane|proteolysis|signal transduction|cell-cell signaling|regulation of blood pressure|zinc ion binding|integral component of membrane|peptide binding|peptide catabolic process|metalloaminopeptidase activity
PYGB	TCONS_00035488	0.977075	4.09e-10	phosphorylase, glycogen	GO:0005737,GO:0005980,GO:0008184,GO:0030170,GO:0102250,GO:0102499	cytoplasm|glycogen catabolic process|glycogen phosphorylase activity|pyridoxal phosphate binding|linear malto-oligosaccharide phosphorylase activity|SHG alpha-glucan phosphorylase activity	ko04910,ko04922,ko00500	Insulin signaling pathway|Glucagon signaling pathway|Starch and sucrose metabolism
LOC106701723	TCONS_00033680	0.97707	4.09e-10	keratin-associated protein 9-6-like
RPH3AL	TCONS_00029972	0.977052	4.11e-10	rabphilin 3A-like (without C2 domains), transcript variant X1	GO:0005509,GO:0005544,GO:0005886,GO:0006886,GO:0006887,GO:0017137,GO:0017157,GO:0030658	calcium ion binding|calcium-dependent phospholipid binding|plasma membrane|intracellular protein transport|exocytosis|Rab GTPase binding|regulation of exocytosis|transport vesicle membrane
MMP23B	XR_001351506.1	0.977039	4.13e-10	matrix metallopeptidase 23B	GO:0004222,GO:0005789,GO:0008270,GO:0016021,GO:0031012	metalloendopeptidase activity|endoplasmic reticulum membrane|zinc ion binding|integral component of membrane|extracellular matrix
TRIM8	TCONS_00031740	0.977028	4.14e-10	tripartite motif containing 8	GO:0005829,GO:0008270,GO:0010508,GO:0016567,GO:0016605,GO:0016740,GO:0019827,GO:0032897,GO:0042802,GO:0042803,GO:0043123,GO:0045087,GO:0046597,GO:0051091,GO:0051092,GO:0060333,GO:1900182,GO:1902187	cytosol|zinc ion binding|positive regulation of autophagy|protein ubiquitination|PML body|transferase activity|stem cell population maintenance|negative regulation of viral transcription|identical protein binding|protein homodimerization activity|positive regulation of I-kappaB kinase/NF-kappaB signaling|innate immune response|negative regulation of viral entry into host cell|positive regulation …
TRIM54	TCONS_00002255	0.976982	4.2e-10	tripartite motif containing 54	GO:0005874,GO:0005875,GO:0007026,GO:0007275,GO:0008017,GO:0008270,GO:0030018,GO:0055001	microtubule|microtubule associated complex|negative regulation of microtubule depolymerization|multicellular organism development|microtubule binding|zinc ion binding|Z disc|muscle cell development
ADGRE3	TCONS_00028074	0.976959	4.22e-10	adhesion G protein-coupled receptor E3	GO:0004930,GO:0005509,GO:0005576,GO:0005886,GO:0007166,GO:0007186,GO:0016021,GO:0030667,GO:0043312,GO:0101003	G-protein coupled receptor activity|calcium ion binding|extracellular region|plasma membrane|cell surface receptor signaling pathway|G-protein coupled receptor signaling pathway|integral component of membrane|secretory granule membrane|neutrophil degranulation|ficolin-1-rich granule membrane
LOC102268415	XR_001351376.1	0.976955	4.23e-10	uncharacterized LOC102268415
LOC102280667	TCONS_00033784	0.976924	4.26e-10	keratin-associated protein 3-3-like	GO:0005198,GO:0045095	structural molecule activity|keratin filament
TBC1D9B	TCONS_00031740	0.976844	4.36e-10	TBC1 domain family, member 9B (with GRAM domain)	GO:0005096,GO:0005509,GO:0005622,GO:0006886,GO:0012505,GO:0016021,GO:0017137,GO:0031338,GO:0090630	GTPase activator activity|calcium ion binding|intracellular|intracellular protein transport|endomembrane system|integral component of membrane|Rab GTPase binding|regulation of vesicle fusion|activation of GTPase activity
LOC102285053	TCONS_00061797	0.976842	4.36e-10	nascent polypeptide-associated complex subunit alpha, muscle-specific form	GO:0000122,GO:0005634,GO:0005635,GO:0010614,GO:0016605,GO:0031981,GO:0042383,GO:0045944,GO:1903243	negative regulation of transcription from RNA polymerase II promoter|nucleus|nuclear envelope|negative regulation of cardiac muscle hypertrophy|PML body|nuclear lumen|sarcolemma|positive regulation of transcription from RNA polymerase II promoter|negative regulation of cardiac muscle hypertrophy in response to stress
LOC102278257	TCONS_00009334	0.976753	4.47e-10	25-hydroxyvitamin D-1 alpha hydroxylase, mitochondrial			ko00100	Steroid biosynthesis
CKB	TCONS_00034568	0.976752	4.47e-10	creatine kinase, brain	GO:0004111,GO:0005524,GO:0005615,GO:0005739,GO:0005829,GO:0007420,GO:0030644,GO:0031625,GO:0043209	creatine kinase activity|ATP binding|extracellular space|mitochondrion|cytosol|brain development|cellular chloride ion homeostasis|ubiquitin protein ligase binding|myelin sheath	ko00330	Arginine and proline metabolism
PRSS36	TCONS_00063735	0.976697	4.54e-10	protease, serine, 36	GO:0004252,GO:0005578,GO:0005737	serine-type endopeptidase activity|proteinaceous extracellular matrix|cytoplasm
SLC22A23	TCONS_00052939	0.976681	4.56e-10	solute carrier family 22, member 23	GO:0008514,GO:0016021	organic anion transmembrane transporter activity|integral component of membrane
HFE2	TCONS_00002255	0.976652	4.6e-10	hemochromatosis type 2 (juvenile)	GO:0000122,GO:0005102,GO:0005615,GO:0005886,GO:0006879,GO:0009986,GO:0015026,GO:0016540,GO:0030509,GO:0030514,GO:0031225,GO:0032924,GO:0036122,GO:0045944,GO:0055072,GO:0070724,GO:0071773,GO:0098797,GO:1990459,GO:1990712	negative regulation of transcription from RNA polymerase II promoter|receptor binding|extracellular space|plasma membrane|cellular iron ion homeostasis|cell surface|coreceptor activity|protein autoprocessing|BMP signaling pathway|negative regulation of BMP signaling pathway|anchored component of membrane|activin receptor signaling pathway|BMP binding|positive regulation of transcription from RNA …
STXBP1	TCONS_00054322	0.97664	4.61e-10	syntaxin binding protein 1	GO:0000149,GO:0002576,GO:0003006,GO:0003723,GO:0005634,GO:0005654,GO:0005737,GO:0005739,GO:0005829,GO:0005856,GO:0005886,GO:0006887,GO:0006904,GO:0007269,GO:0007274,GO:0007412,GO:0010807,GO:0015031,GO:0016188,GO:0017075,GO:0019901,GO:0019904,GO:0019905,GO:0030424,GO:0031091,GO:0031333,GO:0031338,GO:0032229,GO:0032355,GO:0035544,GO:0042802,GO:0043195,GO:0043209,GO:0043234,GO:0043274,GO:0043306,GO:…	SNARE binding|platelet degranulation|developmental process involved in reproduction|RNA binding|nucleus|nucleoplasm|cytoplasm|mitochondrion|cytosol|cytoskeleton|plasma membrane|exocytosis|vesicle docking involved in exocytosis|neurotransmitter secretion|neuromuscular synaptic transmission|axon target recognition|regulation of synaptic vesicle priming|protein transport|synaptic vesicle maturation|…	ko04721	Synaptic vesicle cycle
LARP6	TCONS_00054322	0.976625	4.63e-10	La ribonucleoprotein domain family, member 6	GO:0005634,GO:0005737,GO:0005844,GO:0006396,GO:0017022,GO:0030529,GO:0032967,GO:0035613,GO:0045727,GO:0048027,GO:1902416,GO:1990825	nucleus|cytoplasm|polysome|RNA processing|myosin binding|intracellular ribonucleoprotein complex|positive regulation of collagen biosynthetic process|RNA stem-loop binding|positive regulation of translation|mRNA 5'-UTR binding|positive regulation of mRNA binding|sequence-specific mRNA binding
LOC102267824	TCONS_00033784	0.97662	4.64e-10	keratin, type II cytoskeletal 5	GO:0005198,GO:0045095	structural molecule activity|keratin filament
PRSS36	TCONS_00055063	0.9766	4.66e-10	protease, serine, 36	GO:0004252,GO:0005578,GO:0005737	serine-type endopeptidase activity|proteinaceous extracellular matrix|cytoplasm
RFX7	TCONS_00027937	0.976533	4.75e-10	regulatory factor X, 7	GO:0000978,GO:0003700,GO:0005634,GO:0006357	RNA polymerase II proximal promoter sequence-specific DNA binding|DNA binding transcription factor activity|nucleus|regulation of transcription from RNA polymerase II promoter
AIM1	TCONS_00058927	0.97652	4.77e-10	absent in melanoma 1	GO:0030246	carbohydrate binding
TCAP	TCONS_00034071	0.976459	4.85e-10	titin-cap	GO:0001756,GO:0003009,GO:0007512,GO:0008307,GO:0014898,GO:0030018,GO:0030240,GO:0030241,GO:0030674,GO:0030916,GO:0031432,GO:0035995,GO:0036122,GO:0044325,GO:0045214,GO:0048739,GO:0048769,GO:0051373,GO:0055003,GO:0055008,GO:0060048,GO:0070080	somitogenesis|skeletal muscle contraction|adult heart development|structural constituent of muscle|cardiac muscle hypertrophy in response to stress|Z disc|skeletal muscle thin filament assembly|skeletal muscle myosin thick filament assembly|protein binding, bridging|otic vesicle formation|titin binding|detection of muscle stretch|BMP binding|ion channel binding|sarcomere organization|cardiac musc…
N4BP2	TCONS_00011396	0.97642	4.9e-10	NEDD4 binding protein 2, transcript variant X2	GO:0004519,GO:0005524,GO:0005829,GO:0046404	endonuclease activity|ATP binding|cytosol|ATP-dependent polydeoxyribonucleotide 5'-hydroxyl-kinase activity
GSE1	TCONS_00055063	0.976398	4.93e-10	Gse1 coiled-coil protein
LMOD3	TCONS_00061797	0.976332	5.02e-10	leiomodin 3 (fetal)	GO:0003785,GO:0005523,GO:0005737,GO:0005865,GO:0006936,GO:0006941,GO:0007015,GO:0030239,GO:0030240,GO:0031430,GO:0045010,GO:0048741,GO:0048743,GO:0051694	actin monomer binding|tropomyosin binding|cytoplasm|striated muscle thin filament|muscle contraction|striated muscle contraction|actin filament organization|myofibril assembly|skeletal muscle thin filament assembly|M band|actin nucleation|skeletal muscle fiber development|positive regulation of skeletal muscle fiber development|pointed-end actin filament capping
ESAM	TCONS_00038942	0.976309	5.05e-10	endothelial cell adhesion molecule	GO:0005886,GO:0005912,GO:0005923,GO:0007156,GO:0016021,GO:0050900,GO:0070062	plasma membrane|adherens junction|bicellular tight junction|homophilic cell adhesion via plasma membrane adhesion molecules|integral component of membrane|leukocyte migration|extracellular exosome	ko04514,ko04670	Cell adhesion molecules (CAMs)|Leukocyte transendothelial migration
LOC102286938	TCONS_00033674	0.976255	5.13e-10	keratin-associated protein 10-1-like
VEGFB	TCONS_00001809	0.976239	5.15e-10	vascular endothelial growth factor B	GO:0001525,GO:0001666,GO:0001938,GO:0005615,GO:0008083,GO:0008201,GO:0016020,GO:0043183,GO:0043184,GO:0045766,GO:0048010,GO:0050930,GO:0051781,GO:0060754	angiogenesis|response to hypoxia|positive regulation of endothelial cell proliferation|extracellular space|growth factor activity|heparin binding|membrane|vascular endothelial growth factor receptor 1 binding|vascular endothelial growth factor receptor 2 binding|positive regulation of angiogenesis|vascular endothelial growth factor receptor signaling pathway|induction of positive chemotaxis|posit…	ko04060,ko04015,ko04014,ko04151,ko04510	Cytokine-cytokine receptor interaction|Rap1 signaling pathway|Ras signaling pathway|PI3K-Akt signaling pathway|Focal adhesion
ADD1	TCONS_00054322	0.976224	5.17e-10	adducin 1 (alpha), transcript variant X1	GO:0000902,GO:0001701,GO:0003723,GO:0003779,GO:0005198,GO:0005516,GO:0005634,GO:0005654,GO:0005737,GO:0005829,GO:0005886,GO:0005913,GO:0005925,GO:0006884,GO:0008134,GO:0008290,GO:0016604,GO:0020027,GO:0030036,GO:0030218,GO:0030507,GO:0032092,GO:0035264,GO:0036498,GO:0042803,GO:0045296,GO:0046982,GO:0048873,GO:0051015,GO:0051016,GO:0051017,GO:0055085,GO:0071277,GO:1903142,GO:1903393	cell morphogenesis|in utero embryonic development|RNA binding|actin binding|structural molecule activity|calmodulin binding|nucleus|nucleoplasm|cytoplasm|cytosol|plasma membrane|cell-cell adherens junction|focal adhesion|cell volume homeostasis|transcription factor binding|F-actin capping protein complex|nuclear body|hemoglobin metabolic process|actin cytoskeleton organization|erythrocyte differe…
HDAC7	TCONS_00054322	0.976156	5.27e-10	histone deacetylase 7	GO:0000118,GO:0000122,GO:0001570,GO:0003682,GO:0003714,GO:0005080,GO:0005634,GO:0005654,GO:0005737,GO:0005829,GO:0006351,GO:0007043,GO:0019789,GO:0019901,GO:0032041,GO:0032703,GO:0033613,GO:0045668,GO:0046872,GO:0070491,GO:0071889,GO:0090050,GO:1901223	histone deacetylase complex|negative regulation of transcription from RNA polymerase II promoter|vasculogenesis|chromatin binding|transcription corepressor activity|protein kinase C binding|nucleus|nucleoplasm|cytoplasm|cytosol|transcription, DNA-templated|cell-cell junction assembly|SUMO transferase activity|protein kinase binding|NAD-dependent histone deacetylase activity (H3-K14 specific)|nega…
TBC1D9B	TCONS_00020327	0.976155	5.27e-10	TBC1 domain family, member 9B (with GRAM domain)	GO:0005096,GO:0005509,GO:0005622,GO:0006886,GO:0012505,GO:0016021,GO:0017137,GO:0031338,GO:0090630	GTPase activator activity|calcium ion binding|intracellular|intracellular protein transport|endomembrane system|integral component of membrane|Rab GTPase binding|regulation of vesicle fusion|activation of GTPase activity
TMEM59	TCONS_00038942	0.976144	5.28e-10	transmembrane protein 59, transcript variant X1	GO:0000137,GO:0000138,GO:0000139,GO:0004175,GO:0005764,GO:0005765,GO:0005770,GO:0005797,GO:0005886,GO:0006914,GO:0010508,GO:0010955,GO:0016021,GO:0031902,GO:0090285,GO:1903077	Golgi cis cisterna|Golgi trans cisterna|Golgi membrane|endopeptidase activity|lysosome|lysosomal membrane|late endosome|Golgi medial cisterna|plasma membrane|autophagy|positive regulation of autophagy|negative regulation of protein processing|integral component of membrane|late endosome membrane|negative regulation of protein glycosylation in Golgi|negative regulation of protein localization to p…
AHCY	TCONS_00052939	0.976123	5.31e-10	adenosylhomocysteinase	GO:0004013,GO:0005829,GO:0006730,GO:0019510,GO:0033353,GO:0042470,GO:0051287	adenosylhomocysteinase activity|cytosol|one-carbon metabolic process|S-adenosylhomocysteine catabolic process|S-adenosylmethionine cycle|melanosome|NAD binding	ko00270	Cysteine and methionine metabolism
CCNT2	TCONS_00026871	0.976079	5.38e-10	cyclin T2, transcript variant X1
IGF2	TCONS_00054322	0.976071	5.39e-10	insulin-like growth factor 2, transcript variant X2	GO:0000122,GO:0001503,GO:0001701,GO:0001892,GO:0005158,GO:0005159,GO:0005179,GO:0005615,GO:0006006,GO:0008083,GO:0031056,GO:0032868,GO:0042104,GO:0043410,GO:0045840,GO:0046628,GO:0051147,GO:0051781,GO:0051897,GO:0060669	negative regulation of transcription from RNA polymerase II promoter|ossification|in utero embryonic development|embryonic placenta development|insulin receptor binding|insulin-like growth factor receptor binding|hormone activity|extracellular space|glucose metabolic process|growth factor activity|regulation of histone modification|response to insulin|positive regulation of activated T cell proli…
MPHOSPH9	TCONS_00028779	0.976036	5.44e-10	M-phase phosphoprotein 9	GO:0000139,GO:0005794,GO:0005814,GO:0016020	Golgi membrane|Golgi apparatus|centriole|membrane
SSBP4	TCONS_00038942	0.976031	5.45e-10	single stranded DNA binding protein 4	GO:0000978,GO:0001077,GO:0003697,GO:0005634,GO:0045944	RNA polymerase II proximal promoter sequence-specific DNA binding|transcriptional activator activity, RNA polymerase II proximal promoter sequence-specific DNA binding|single-stranded DNA binding|nucleus|positive regulation of transcription from RNA polymerase II promoter
LOC102284556	TCONS_00002255	0.976024	5.46e-10	myosin-4	GO:0003774,GO:0005516,GO:0005524,GO:0014823,GO:0030016,GO:0032982,GO:0051015	motor activity|calmodulin binding|ATP binding|response to activity|myofibril|myosin filament|actin filament binding	ko04530	Tight junction
CYGB	TCONS_00012985	0.976018	5.47e-10	cytoglobin	GO:0001666,GO:0004096,GO:0004601,GO:0005344,GO:0005506,GO:0005829,GO:0006979,GO:0008941,GO:0010764,GO:0015671,GO:0016607,GO:0019395,GO:0019825,GO:0020037,GO:0032966,GO:0043005,GO:0043025,GO:0047888,GO:0050999,GO:2000490	response to hypoxia|catalase activity|peroxidase activity|oxygen carrier activity|iron ion binding|cytosol|response to oxidative stress|nitric oxide dioxygenase activity|negative regulation of fibroblast migration|oxygen transport|nuclear speck|fatty acid oxidation|oxygen binding|heme binding|negative regulation of collagen biosynthetic process|neuron projection|neuronal cell body|fatty acid pero…
STK38	TCONS_00054260	0.975986	5.51e-10	serine/threonine kinase 38, transcript variant X2	GO:0004674,GO:0005524,GO:0005622,GO:0005634,GO:0005737,GO:0018105,GO:0035556,GO:0043407,GO:0046872	protein serine/threonine kinase activity|ATP binding|intracellular|nucleus|cytoplasm|peptidyl-serine phosphorylation|intracellular signal transduction|negative regulation of MAP kinase activity|metal ion binding
PPP1R1A	TCONS_00034071	0.975947	5.57e-10	protein phosphatase 1, regulatory (inhibitor) subunit 1A	GO:0004865,GO:0005615,GO:0005737,GO:0005977,GO:0006469,GO:0035556	protein serine/threonine phosphatase inhibitor activity|extracellular space|cytoplasm|glycogen metabolic process|negative regulation of protein kinase activity|intracellular signal transduction	ko04261,ko04720	Adrenergic signaling in cardiomyocytes|Long-term potentiation
LOC102271935	TCONS_00035488	0.975926	5.6e-10	chromosome unknown open reading frame, human C1orf115	GO:0016021	integral component of membrane
LOC102277214	TCONS_00022499	0.975898	5.64e-10	keratin-associated protein 26-1	GO:0005882	intermediate filament
CHRNG	TCONS_00034070	0.975897	5.65e-10	cholinergic receptor, nicotinic, gamma (muscle), transcript variant X1	GO:0004888,GO:0005892,GO:0007271,GO:0007274,GO:0022848,GO:0030054,GO:0035094,GO:0045211,GO:0098655	transmembrane signaling receptor activity|acetylcholine-gated channel complex|synaptic transmission, cholinergic|neuromuscular synaptic transmission|acetylcholine-gated cation-selective channel activity|cell junction|response to nicotine|postsynaptic membrane|cation transmembrane transport	ko04080	Neuroactive ligand-receptor interaction
LOC102284061	XR_001351765.1	0.975827	5.75e-10	collagen alpha-1(XXVII) chain-like	GO:0003431,GO:0005201,GO:0005576,GO:0005583,GO:0005788,GO:0030198,GO:0046872	growth plate cartilage chondrocyte development|extracellular matrix structural constituent|extracellular region|fibrillar collagen trimer|endoplasmic reticulum lumen|extracellular matrix organization|metal ion binding	ko04974	Protein digestion and absorption
LOC102267579	TCONS_00065435	0.975826	5.75e-10	protein FAM180B	GO:0016021	integral component of membrane
MKL2	TCONS_00020275	0.975817	5.77e-10	MKL/myocardin-like 2, transcript variant X2	GO:0001105,GO:0003713,GO:0005634,GO:0007517,GO:0045296,GO:0045844,GO:0045944,GO:0051145	RNA polymerase II transcription coactivator activity|transcription coactivator activity|nucleus|muscle organ development|cadherin binding|positive regulation of striated muscle tissue development|positive regulation of transcription from RNA polymerase II promoter|smooth muscle cell differentiation
GSN	TCONS_00040149	0.975773	5.84e-10	gelsolin	GO:0005509,GO:0005737,GO:0005856,GO:0045010,GO:0051014,GO:0051015,GO:0051016,GO:0060271	calcium ion binding|cytoplasm|cytoskeleton|actin nucleation|actin filament severing|actin filament binding|barbed-end actin filament capping|cilium assembly	ko04666,ko04810	Fc gamma R-mediated phagocytosis|Regulation of actin cytoskeleton
ZSCAN23	TCONS_00019666	0.975733	5.9e-10	zinc finger and SCAN domain containing 23	GO:0003677,GO:0003700,GO:0005634,GO:0006351,GO:0046872,GO:0070062	DNA binding|DNA binding transcription factor activity|nucleus|transcription, DNA-templated|metal ion binding|extracellular exosome
LOC102267163	TCONS_00033656	0.975709	5.94e-10	keratin-associated protein 9-7
ZNF507	TCONS_00026871	0.975701	5.95e-10	zinc finger protein 507, transcript variant X1	GO:0003677,GO:0005634,GO:0006351,GO:0006355,GO:0046872	DNA binding|nucleus|transcription, DNA-templated|regulation of transcription, DNA-templated|metal ion binding
WNT5A	TCONS_00028458	0.975658	6.02e-10	wingless-type MMTV integration site family, member 5A	GO:0005102,GO:0005578,GO:0016055,GO:0030154,GO:0051216	receptor binding|proteinaceous extracellular matrix|Wnt signaling pathway|cell differentiation|cartilage development	ko04916,ko04150,ko04360,ko04390,ko04310,ko04550	Melanogenesis|mTOR signaling pathway|Axon guidance|Hippo signaling pathway|Wnt signaling pathway|Signaling pathways regulating pluripotency of stem cells
CPNE2	TCONS_00031740	0.975639	6.05e-10	copine II	GO:0005634,GO:0005737,GO:0005886,GO:0070062,GO:0071277	nucleus|cytoplasm|plasma membrane|extracellular exosome|cellular response to calcium ion
SIM2	TCONS_00033602	0.975603	6.1e-10	single-minded family bHLH transcription factor 2	GO:0000122,GO:0000981,GO:0003677,GO:0003700,GO:0005634,GO:0005654,GO:0006351,GO:0006357,GO:0007399,GO:0009880,GO:0016604,GO:0030154,GO:0030324,GO:0046982	negative regulation of transcription from RNA polymerase II promoter|RNA polymerase II transcription factor activity, sequence-specific DNA binding|DNA binding|DNA binding transcription factor activity|nucleus|nucleoplasm|transcription, DNA-templated|regulation of transcription from RNA polymerase II promoter|nervous system development|embryonic pattern specification|nuclear body|cell differentia…
HSPA12B	XR_001351633.1	0.975586	6.13e-10	heat shock 70kD protein 12B, transcript variant X2	GO:0005524	ATP binding
VAT1	XR_001351633.1	0.975569	6.16e-10	vesicle amine transport 1, transcript variant X2	GO:0005741,GO:0008270,GO:0010637,GO:0016491	mitochondrial outer membrane|zinc ion binding|negative regulation of mitochondrial fusion|oxidoreductase activity
RBP4	XR_001351393.1	0.975568	6.16e-10	retinol binding protein 4, plasma	GO:0005615,GO:0016918,GO:0019841,GO:0034632	extracellular space|retinal binding|retinol binding|retinol transmembrane transporter activity
SH3GLB1	TCONS_00026871	0.975543	6.2e-10	SH3-domain GRB2-like endophilin B1, transcript variant X3	GO:0000139,GO:0000421,GO:0005741,GO:0006915,GO:0008289,GO:0030496,GO:0031410	Golgi membrane|autophagosome membrane|mitochondrial outer membrane|apoptotic process|lipid binding|midbody|cytoplasmic vesicle	ko04144	Endocytosis
IRF9	TCONS_00001809	0.975527	6.23e-10	interferon regulatory factor 9	GO:0001047,GO:0003700,GO:0005634,GO:0005654,GO:0005737,GO:0005829,GO:0006366,GO:0007166,GO:0051607,GO:0060333,GO:0060337	core promoter binding|DNA binding transcription factor activity|nucleus|nucleoplasm|cytoplasm|cytosol|transcription from RNA polymerase II promoter|cell surface receptor signaling pathway|defense response to virus|interferon-gamma-mediated signaling pathway|type I interferon signaling pathway	ko04630,ko04380	Jak-STAT signaling pathway|Osteoclast differentiation
CXADR	TCONS_00019666	0.975526	6.23e-10	coxsackie virus and adenovirus receptor, transcript variant X1	GO:0001669,GO:0005634,GO:0005737,GO:0005886,GO:0005912,GO:0005923,GO:0007005,GO:0007157,GO:0007507,GO:0008013,GO:0008354,GO:0010669,GO:0016021,GO:0016323,GO:0016327,GO:0030165,GO:0030175,GO:0030426,GO:0030593,GO:0031532,GO:0034109,GO:0043005,GO:0044297,GO:0045121,GO:0045216,GO:0046629,GO:0048739,GO:0050839,GO:0071253,GO:0086067	acrosomal vesicle|nucleus|cytoplasm|plasma membrane|adherens junction|bicellular tight junction|mitochondrion organization|heterophilic cell-cell adhesion via plasma membrane cell adhesion molecules|heart development|beta-catenin binding|germ cell migration|epithelial structure maintenance|integral component of membrane|basolateral plasma membrane|apicolateral plasma membrane|PDZ domain binding|f…
PGAM2	TCONS_00061797	0.975487	6.29e-10	phosphoglycerate mutase 2 (muscle)	GO:0004082,GO:0005829,GO:0006094,GO:0006096,GO:0016787,GO:0043456,GO:0046538	bisphosphoglycerate mutase activity|cytosol|gluconeogenesis|glycolytic process|hydrolase activity|regulation of pentose-phosphate shunt|2,3-bisphosphoglycerate-dependent phosphoglycerate mutase activity	ko00260,ko00680,ko04922,ko01200,ko01230,ko00010	Glycine, serine and threonine metabolism|Methane metabolism|Glucagon signaling pathway|Carbon metabolism|Biosynthesis of amino acids|Glycolysis / Gluconeogenesis
PMP22	TCONS_00054322	0.975478	6.31e-10	peripheral myelin protein 22	GO:0005886,GO:0007050,GO:0008219,GO:0016021,GO:0032060	plasma membrane|cell cycle arrest|cell death|integral component of membrane|bleb assembly
HKR1	TCONS_00011686	0.975423	6.4e-10	HKR1, GLI-Kruppel zinc finger family member	GO:0003677,GO:0005634,GO:0006351,GO:0006355,GO:0007275,GO:0046872	DNA binding|nucleus|transcription, DNA-templated|regulation of transcription, DNA-templated|multicellular organism development|metal ion binding
ANKRD22	TCONS_00052794	0.97541	6.42e-10	ankyrin repeat domain 22
PHYH	TCONS_00053966	0.975398	6.44e-10	phytanoyl-CoA 2-hydroxylase	GO:0001561,GO:0005777,GO:0031418,GO:0046872,GO:0048244	fatty acid alpha-oxidation|peroxisome|L-ascorbic acid binding|metal ion binding|phytanoyl-CoA dioxygenase activity	ko04146	Peroxisome
HMHA1	TCONS_00028074	0.975394	6.45e-10	histocompatibility (minor) HA-1	GO:0005096,GO:0005576,GO:0005829,GO:0016020,GO:0032587,GO:0034774,GO:0035556,GO:0035578,GO:0043312,GO:0046872,GO:0051056	GTPase activator activity|extracellular region|cytosol|membrane|ruffle membrane|secretory granule lumen|intracellular signal transduction|azurophil granule lumen|neutrophil degranulation|metal ion binding|regulation of small GTPase mediated signal transduction
TMTC3	TCONS_00011396	0.975363	6.5e-10	transmembrane and tetratricopeptide repeat containing 3	GO:0005783,GO:0016021,GO:0034976,GO:1901800	endoplasmic reticulum|integral component of membrane|response to endoplasmic reticulum stress|positive regulation of proteasomal protein catabolic process
KIF23	TCONS_00064061	0.975349	6.53e-10	kinesin family member 23	GO:0000022,GO:0000281,GO:0000915,GO:0003777,GO:0005524,GO:0005634,GO:0005654,GO:0005813,GO:0005819,GO:0005829,GO:0005871,GO:0005874,GO:0005925,GO:0006890,GO:0007018,GO:0008017,GO:0016887,GO:0019886,GO:0030496,GO:0032467,GO:0045171,GO:0051256,GO:0072383,GO:0072686,GO:0090543,GO:0097149	mitotic spindle elongation|mitotic cytokinesis|actomyosin contractile ring assembly|microtubule motor activity|ATP binding|nucleus|nucleoplasm|centrosome|spindle|cytosol|kinesin complex|microtubule|focal adhesion|retrograde vesicle-mediated transport, Golgi to ER|microtubule-based movement|microtubule binding|ATPase activity|antigen processing and presentation of exogenous peptide antigen via MHC…
ZAR1L	TCONS_00028779	0.97534	6.54e-10	zygote arrest 1-like
TOX	XR_001352016.1	0.975265	6.67e-10	thymocyte selection-associated high mobility group box	GO:0003677,GO:0005634	DNA binding|nucleus
MIOS	TCONS_00058927	0.975262	6.67e-10	missing oocyte, meiosis regulator, homolog (Drosophila)	GO:0005634,GO:0005654,GO:0005765,GO:0005829,GO:0030054,GO:0032008,GO:0034198,GO:0034629,GO:0061700	nucleus|nucleoplasm|lysosomal membrane|cytosol|cell junction|positive regulation of TOR signaling|cellular response to amino acid starvation|cellular protein complex localization|GATOR2 complex	ko04150	mTOR signaling pathway
KANSL1L	TCONS_00009818	0.97526	6.68e-10	KAT8 regulatory NSL complex subunit 1-like	GO:0000123	histone acetyltransferase complex
PARVB	TCONS_00053966	0.975246	6.7e-10	parvin, beta	GO:0003779,GO:0005856,GO:0005886,GO:0005925,GO:0007155,GO:0030018,GO:0030027,GO:0030031,GO:0030032,GO:0031532,GO:0071963	actin binding|cytoskeleton|plasma membrane|focal adhesion|cell adhesion|Z disc|lamellipodium|cell projection assembly|lamellipodium assembly|actin cytoskeleton reorganization|establishment or maintenance of cell polarity regulating cell shape	ko04510	Focal adhesion
NRROS	TCONS_00034071	0.975232	6.73e-10	negative regulator of reactive oxygen species	GO:0005783,GO:0005789,GO:0005886,GO:0006801,GO:0006954,GO:0006955,GO:0016021,GO:0045087	endoplasmic reticulum|endoplasmic reticulum membrane|plasma membrane|superoxide metabolic process|inflammatory response|immune response|integral component of membrane|innate immune response
LOC102283634	TCONS_00033602	0.975215	6.76e-10	multidrug resistance-associated protein 4-like
KDM7A	TCONS_00038864	0.9752	6.78e-10	lysine (K)-specific demethylase 7A	GO:0005506,GO:0005634,GO:0005654,GO:0005730,GO:0006351,GO:0008270,GO:0016706,GO:0030901,GO:0032452,GO:0032454,GO:0033169,GO:0035064,GO:0035574,GO:0035575,GO:0045893,GO:0051864,GO:0070544,GO:0071557,GO:0071558	iron ion binding|nucleus|nucleoplasm|nucleolus|transcription, DNA-templated|zinc ion binding|oxidoreductase activity, acting on paired donors, with incorporation or reduction of molecular oxygen, 2-oxoglutarate as one donor, and incorporation of one atom each of oxygen into both donors|midbrain development|histone demethylase activity|histone demethylase activity (H3-K9 specific)|histone H3-K9 de…
PIKFYVE	TCONS_00003040	0.975174	6.83e-10	phosphoinositide kinase, FYVE finger containing, transcript variant X1	GO:0000139,GO:0000285,GO:0005524,GO:0005829,GO:0005911,GO:0006661,GO:0008270,GO:0010008,GO:0012506,GO:0016308,GO:0031901,GO:0031902,GO:0032288,GO:0034504,GO:0035556,GO:0042147,GO:0043813,GO:0045121,GO:0048471,GO:1904562,GO:2000785	Golgi membrane|1-phosphatidylinositol-3-phosphate 5-kinase activity|ATP binding|cytosol|cell-cell junction|phosphatidylinositol biosynthetic process|zinc ion binding|endosome membrane|vesicle membrane|1-phosphatidylinositol-4-phosphate 5-kinase activity|early endosome membrane|late endosome membrane|myelin assembly|protein localization to nucleus|intracellular signal transduction|retrograde trans…	ko00562,ko04810,ko04070,ko04145	Inositol phosphate metabolism|Regulation of actin cytoskeleton|Phosphatidylinositol signaling system|Phagosome
PDCD4	TCONS_00052794	0.975161	6.85e-10	programmed cell death 4 (neoplastic transformation inhibitor), transcript variant X1	GO:0003723,GO:0005634,GO:0005737,GO:0005829,GO:0006915,GO:0007569,GO:0030509,GO:0034393,GO:0043066,GO:0043508,GO:0045892,GO:0050729,GO:0051246,GO:0060940,GO:0071222,GO:1900016,GO:1901224,GO:1904706,GO:1904761,GO:1905064,GO:1905461,GO:2000353	RNA binding|nucleus|cytoplasm|cytosol|apoptotic process|cell aging|BMP signaling pathway|positive regulation of smooth muscle cell apoptotic process|negative regulation of apoptotic process|negative regulation of JUN kinase activity|negative regulation of transcription, DNA-templated|positive regulation of inflammatory response|regulation of protein metabolic process|epithelial to mesenchymal tra…
LOC102278257	TCONS_00022499	0.975086	6.99e-10	25-hydroxyvitamin D-1 alpha hydroxylase, mitochondrial			ko00100	Steroid biosynthesis
KLK1	TCONS_00034071	0.975062	7.03e-10	kallikrein 1, transcript variant X1	GO:0004252	serine-type endopeptidase activity	ko04614,ko04961	Renin-angiotensin system|Endocrine and other factor-regulated calcium reabsorption
SLC4A7	TCONS_00016755	0.975036	7.08e-10	solute carrier family 4, sodium bicarbonate cotransporter, member 7, transcript variant X3	GO:0005452,GO:0005737,GO:0005886,GO:0005887,GO:0007601,GO:0008510,GO:0016323,GO:0016324,GO:0021747,GO:0031410,GO:0032420,GO:0045202,GO:0046666,GO:0051453,GO:0060117,GO:0060219,GO:0061299	inorganic anion exchanger activity|cytoplasm|plasma membrane|integral component of plasma membrane|visual perception|sodium:bicarbonate symporter activity|basolateral plasma membrane|apical plasma membrane|cochlear nucleus development|cytoplasmic vesicle|stereocilium|synapse|retinal cell programmed cell death|regulation of intracellular pH|auditory receptor cell development|camera-type eye photor…
COL5A3	XR_001351393.1	0.975016	7.11e-10	collagen, type V, alpha 3	GO:0005201,GO:0005518,GO:0005576,GO:0005588,GO:0005788,GO:0007160,GO:0008201,GO:0030198,GO:0030199,GO:0030574,GO:0031012,GO:0043394,GO:0043588,GO:0070062	extracellular matrix structural constituent|collagen binding|extracellular region|collagen type V trimer|endoplasmic reticulum lumen|cell-matrix adhesion|heparin binding|extracellular matrix organization|collagen fibril organization|collagen catabolic process|extracellular matrix|proteoglycan binding|skin development|extracellular exosome	ko04974	Protein digestion and absorption
GAS2L3	TCONS_00019664	0.974985	7.17e-10	growth arrest-specific 2 like 3	GO:0000226,GO:0003779,GO:0005737,GO:0005874,GO:0008017,GO:0015629,GO:0015630,GO:0030036	microtubule cytoskeleton organization|actin binding|cytoplasm|microtubule|microtubule binding|actin cytoskeleton|microtubule cytoskeleton|actin cytoskeleton organization
LOC102283454	TCONS_00033593	0.974973	7.19e-10	dihydrodiol dehydrogenase 3	GO:0005737,GO:0016491	cytoplasm|oxidoreductase activity	ko00140,ko00590,ko04913	Steroid hormone biosynthesis|Arachidonic acid metabolism|Ovarian steroidogenesis
CCDC70	TCONS_00064399	0.974963	7.21e-10	coiled-coil domain containing 70	GO:0005576,GO:0005886	extracellular region|plasma membrane
CLDN2	TCONS_00064399	0.974963	7.21e-10	claudin 2	GO:0005198,GO:0005886,GO:0005923,GO:0016021,GO:0016338,GO:0042802	structural molecule activity|plasma membrane|bicellular tight junction|integral component of membrane|calcium-independent cell-cell adhesion via plasma membrane cell-adhesion molecules|identical protein binding	ko04514,ko04670,ko04530	Cell adhesion molecules (CAMs)|Leukocyte transendothelial migration|Tight junction
EPO	TCONS_00064399	0.974963	7.21e-10	erythropoietin	GO:0000122,GO:0001666,GO:0005125,GO:0005128,GO:0005179,GO:0005615,GO:0006915,GO:0007566,GO:0008283,GO:0008284,GO:0009986,GO:0010523,GO:0018105,GO:0030218,GO:0030295,GO:0038162,GO:0042531,GO:0042541,GO:0043249,GO:0045740,GO:0045893,GO:0046579,GO:0071474,GO:1902219,GO:1902251,GO:2001258	negative regulation of transcription from RNA polymerase II promoter|response to hypoxia|cytokine activity|erythropoietin receptor binding|hormone activity|extracellular space|apoptotic process|embryo implantation|cell proliferation|positive regulation of cell proliferation|cell surface|negative regulation of calcium ion transport into cytosol|peptidyl-serine phosphorylation|erythrocyte different…	ko04060,ko04151,ko04066,ko04640,ko04630	Cytokine-cytokine receptor interaction|PI3K-Akt signaling pathway|HIF-1 signaling pathway|Hematopoietic cell lineage|Jak-STAT signaling pathway
GALNTL5	TCONS_00064399	0.974963	7.21e-10	polypeptide N-acetylgalactosaminyltransferase-like 5, transcript variant X1	GO:0007286,GO:0016021,GO:0031902,GO:0046872	spermatid development|integral component of membrane|late endosome membrane|metal ion binding	ko00512	Mucin type O-Glycan biosynthesis
GUCA2A	TCONS_00064399	0.974963	7.21e-10	guanylate cyclase activator 2A (guanylin)	GO:0005179,GO:0005576,GO:0007586,GO:0030250,GO:0070062	hormone activity|extracellular region|digestion|guanylate cyclase activator activity|extracellular exosome
LOC102278806	TCONS_00064399	0.974963	7.21e-10	myeloid-associated differentiation marker-like	GO:0001726,GO:0001933,GO:0005886,GO:0005911,GO:0010629,GO:0016021,GO:0030335,GO:0030837,GO:0030864,GO:0031579,GO:0034115,GO:0045121,GO:0061028,GO:0070062,GO:0072659,GO:0090038,GO:1900026	ruffle|negative regulation of protein phosphorylation|plasma membrane|cell-cell junction|negative regulation of gene expression|integral component of membrane|positive regulation of cell migration|negative regulation of actin filament polymerization|cortical actin cytoskeleton|membrane raft organization|negative regulation of heterotypic cell-cell adhesion|membrane raft|establishment of endotheli…
MS4A14	TCONS_00064399	0.974963	7.21e-10	membrane-spanning 4-domains, subfamily A, member 14	GO:0016021	integral component of membrane
RBP5	TCONS_00064399	0.974963	7.21e-10	retinol binding protein 5, cellular, transcript variant X1	GO:0005737,GO:0016918,GO:0019841	cytoplasm|retinal binding|retinol binding
TFF2	TCONS_00064399	0.974963	7.21e-10	trefoil factor 2
CCDC172	TCONS_00064399	0.974963	7.21e-10	coiled-coil domain containing 172	GO:0005737,GO:0097225	cytoplasm|sperm midpiece
FCRL3	TCONS_00064399	0.974963	7.21e-10	Fc receptor-like 3	GO:0002638,GO:0005886,GO:0009986,GO:0016021,GO:0019900,GO:0019902,GO:0030890,GO:0034163,GO:0043410,GO:0045577,GO:0050859,GO:0050864,GO:0090279	negative regulation of immunoglobulin production|plasma membrane|cell surface|integral component of membrane|kinase binding|phosphatase binding|positive regulation of B cell proliferation|regulation of toll-like receptor 9 signaling pathway|positive regulation of MAPK cascade|regulation of B cell differentiation|negative regulation of B cell receptor signaling pathway|regulation of B cell activat…
GNRH2	TCONS_00064399	0.974963	7.21e-10	gonadotropin-releasing hormone 2	GO:0005179,GO:0005576,GO:0007275	hormone activity|extracellular region|multicellular organism development	ko04912	GnRH signaling pathway
HAO2	TCONS_00064399	0.974963	7.21e-10	hydroxyacid oxidase 2 (long chain)	GO:0005102,GO:0005739,GO:0005777,GO:0010181,GO:0019395,GO:0052852,GO:0052853,GO:0052854	receptor binding|mitochondrion|peroxisome|FMN binding|fatty acid oxidation|very-long-chain-(S)-2-hydroxy-acid oxidase activity|long-chain-(S)-2-hydroxy-long-chain-acid oxidase activity|medium-chain-(S)-2-hydroxy-acid oxidase activity	ko01200,ko00630,ko04146	Carbon metabolism|Glyoxylate and dicarboxylate metabolism|Peroxisome
HCRTR2	TCONS_00064399	0.974963	7.21e-10	hypocretin (orexin) receptor 2, transcript variant X1	GO:0005887,GO:0007200,GO:0007218,GO:0007631,GO:0010840,GO:0016499,GO:0022410,GO:0032870,GO:0042277,GO:0045187,GO:0051480,GO:1901652	integral component of plasma membrane|phospholipase C-activating G-protein coupled receptor signaling pathway|neuropeptide signaling pathway|feeding behavior|regulation of circadian sleep/wake cycle, wakefulness|orexin receptor activity|circadian sleep/wake cycle process|cellular response to hormone stimulus|peptide binding|regulation of circadian sleep/wake cycle, sleep|regulation of cytosolic c…	ko04080	Neuroactive ligand-receptor interaction
LOC102267397	TCONS_00064399	0.974963	7.21e-10	olfactory receptor 6	GO:0004930,GO:0004984,GO:0005886,GO:0007186,GO:0007608,GO:0016021	G-protein coupled receptor activity|olfactory receptor activity|plasma membrane|G-protein coupled receptor signaling pathway|sensory perception of smell|integral component of membrane	ko04740	Olfactory transduction
LOC102268259	TCONS_00064399	0.974963	7.21e-10	complement factor H-related protein 5, transcript variant X1	GO:0005576,GO:0006957,GO:0030449,GO:0032091,GO:0042803,GO:0043234,GO:0045919,GO:0046982	extracellular region|complement activation, alternative pathway|regulation of complement activation|negative regulation of protein binding|protein homodimerization activity|protein complex|positive regulation of cytolysis|protein heterodimerization activity
LOC102270085	TCONS_00064399	0.974963	7.21e-10	serine protease 58, transcript variant X2	GO:0004252,GO:0005576	serine-type endopeptidase activity|extracellular region
LOC102274038	TCONS_00064399	0.974963	7.21e-10	taste receptor type 2 member 41	GO:0001580,GO:0004930,GO:0016021	detection of chemical stimulus involved in sensory perception of bitter taste|G-protein coupled receptor activity|integral component of membrane	ko04742	Taste transduction
LOC102274400	TCONS_00064399	0.974963	7.21e-10	insulin			ko04066,ko04152,ko04015,ko04211,ko04913,ko04914,ko04923,ko04960,ko04911,ko04014,ko04151,ko04114,ko04072,ko04810,ko04910,ko04068,ko04022,ko04917,ko04140,ko04213,ko04150	HIF-1 signaling pathway|AMPK signaling pathway|Rap1 signaling pathway|Longevity regulating pathway|Ovarian steroidogenesis|Progesterone-mediated oocyte maturation|Regulation of lipolysis in adipocytes|Aldosterone-regulated sodium reabsorption|Insulin secretion|Ras signaling pathway|PI3K-Akt signaling pathway|Oocyte meiosis|Phospholipase D signaling pathway|Regulation of actin cytoskeleton|Insulin…
LOC102280387	TCONS_00064399	0.974963	7.21e-10	putative olfactory receptor 2I1
LOC102284258	TCONS_00064399	0.974963	7.21e-10	UDP-glucuronosyltransferase 2C1-like	GO:0005789,GO:0008152,GO:0015020,GO:0016021,GO:0031090	endoplasmic reticulum membrane|metabolic process|glucuronosyltransferase activity|integral component of membrane|organelle membrane	ko00982,ko00980,ko00140,ko00040,ko00830,ko00860,ko00983,ko00053,ko00500	Drug metabolism - cytochrome P450|Metabolism of xenobiotics by cytochrome P450|Steroid hormone biosynthesis|Pentose and glucuronate interconversions|Retinol metabolism|Porphyrin and chlorophyll metabolism|Drug metabolism - other enzymes|Ascorbate and aldarate metabolism|Starch and sucrose metabolism
LOC102286421	TCONS_00064399	0.974963	7.21e-10	mastin-like	GO:0004252,GO:0005737	serine-type endopeptidase activity|cytoplasm
LOC102287476	TCONS_00064399	0.974963	7.21e-10	F-box only protein 27-like	GO:0019005	SCF ubiquitin ligase complex
LOC106700507	TCONS_00064399	0.974963	7.21e-10	olfactory receptor 12-like	GO:0004930,GO:0004984,GO:0005549,GO:0005886,GO:0007186,GO:0007608,GO:0016021	G-protein coupled receptor activity|olfactory receptor activity|odorant binding|plasma membrane|G-protein coupled receptor signaling pathway|sensory perception of smell|integral component of membrane	ko04740	Olfactory transduction
RXFP4	TCONS_00064399	0.974963	7.21e-10	relaxin/insulin-like family peptide receptor 4	GO:0004966,GO:0005886,GO:0005887,GO:0007186,GO:0007188,GO:0007200,GO:2000253	galanin receptor activity|plasma membrane|integral component of plasma membrane|G-protein coupled receptor signaling pathway|adenylate cyclase-modulating G-protein coupled receptor signaling pathway|phospholipase C-activating G-protein coupled receptor signaling pathway|positive regulation of feeding behavior	ko04080	Neuroactive ligand-receptor interaction
SERPINB11	TCONS_00064399	0.974963	7.21e-10	serpin peptidase inhibitor, clade B (ovalbumin), member 11	GO:0004867,GO:0005615,GO:0005737	serine-type endopeptidase inhibitor activity|extracellular space|cytoplasm
TEX11	TCONS_00064399	0.974963	7.21e-10	testis expressed 11	GO:0000712,GO:0000801,GO:0006311,GO:0007060,GO:0007130,GO:0007131,GO:0008584,GO:0009566,GO:0043066,GO:0051026	resolution of meiotic recombination intermediates|central element|meiotic gene conversion|male meiosis chromosome segregation|synaptonemal complex assembly|reciprocal meiotic recombination|male gonad development|fertilization|negative regulation of apoptotic process|chiasma assembly
LOC102265335	TCONS_00033762	0.974941	7.25e-10	keratin, high-sulfur matrix protein, IIIA3	GO:0045095	keratin filament
KLHL33	TCONS_00061797	0.974911	7.31e-10	kelch-like family member 33	GO:0016567,GO:0031463	protein ubiquitination|Cul3-RING ubiquitin ligase complex
DHX57	TCONS_00020275	0.974876	7.37e-10	DEAH (Asp-Glu-Ala-Asp/His) box polypeptide 57	GO:0003723,GO:0004004,GO:0005524,GO:0005739,GO:0006396,GO:0046872	RNA binding|ATP-dependent RNA helicase activity|ATP binding|mitochondrion|RNA processing|metal ion binding
DCN	XR_001351376.1	0.974837	7.45e-10	decorin, transcript variant X2	GO:0004860,GO:0005518,GO:0005539,GO:0005578,GO:0005615,GO:0005737,GO:0006469,GO:0010596,GO:0014068,GO:0016239,GO:0016525,GO:0019221,GO:0019800,GO:0031012,GO:0042803,GO:0045944,GO:0046426,GO:0050840,GO:0051901,GO:0090141,GO:0098633,GO:1900747,GO:1904027	protein kinase inhibitor activity|collagen binding|glycosaminoglycan binding|proteinaceous extracellular matrix|extracellular space|cytoplasm|negative regulation of protein kinase activity|negative regulation of endothelial cell migration|positive regulation of phosphatidylinositol 3-kinase signaling|positive regulation of macroautophagy|negative regulation of angiogenesis|cytokine-mediated signa…	ko04350	TGF-beta signaling pathway
WIPF3	TCONS_00054322	0.97478	7.56e-10	WAS/WASL interacting protein family, member 3	GO:0003779,GO:0005829,GO:0007275,GO:0007283,GO:0017124,GO:0030154,GO:0038096	actin binding|cytosol|multicellular organism development|spermatogenesis|SH3 domain binding|cell differentiation|Fc-gamma receptor signaling pathway involved in phagocytosis	ko04144	Endocytosis
TGM7	TCONS_00034568	0.974761	7.59e-10	transglutaminase 7	GO:0003810,GO:0018149,GO:0046872	protein-glutamine gamma-glutamyltransferase activity|peptide cross-linking|metal ion binding
IQSEC1	TCONS_00054322	0.974747	7.62e-10	IQ motif and Sec7 domain 1	GO:0005086,GO:0005730,GO:0005737,GO:0008289,GO:0016020,GO:0030036,GO:0032012,GO:0043231,GO:0043547	ARF guanyl-nucleotide exchange factor activity|nucleolus|cytoplasm|lipid binding|membrane|actin cytoskeleton organization|regulation of ARF protein signal transduction|intracellular membrane-bounded organelle|positive regulation of GTPase activity	ko04144	Endocytosis
SMAD5	TCONS_00020275	0.974731	7.65e-10	SMAD family member 5, transcript variant X2	GO:0000122,GO:0000978,GO:0001657,GO:0001880,GO:0002051,GO:0003700,GO:0005057,GO:0005622,GO:0005634,GO:0005654,GO:0005667,GO:0005737,GO:0005829,GO:0006351,GO:0006468,GO:0007165,GO:0007179,GO:0007281,GO:0009880,GO:0016021,GO:0017151,GO:0030218,GO:0030509,GO:0030618,GO:0031625,GO:0043234,GO:0045669,GO:0045893,GO:0046872,GO:0051216,GO:0060048,GO:0060348,GO:0060395,GO:0071141,GO:0071407,GO:1901522	negative regulation of transcription from RNA polymerase II promoter|RNA polymerase II proximal promoter sequence-specific DNA binding|ureteric bud development|Mullerian duct regression|osteoblast fate commitment|DNA binding transcription factor activity|signal transducer activity, downstream of receptor|intracellular|nucleus|nucleoplasm|transcription factor complex|cytoplasm|cytosol|transcriptio…	ko04550,ko04350	Signaling pathways regulating pluripotency of stem cells|TGF-beta signaling pathway
LMOD2	TCONS_00002255	0.974724	7.67e-10	leiomodin 2 (cardiac)	GO:0003779,GO:0003785,GO:0005523,GO:0005865,GO:0005884,GO:0006936,GO:0030016,GO:0030017,GO:0030041,GO:0030838,GO:0031430,GO:0045010,GO:0045214,GO:0051694	actin binding|actin monomer binding|tropomyosin binding|striated muscle thin filament|actin filament|muscle contraction|myofibril|sarcomere|actin filament polymerization|positive regulation of actin filament polymerization|M band|actin nucleation|sarcomere organization|pointed-end actin filament capping
PIP5K1C	TCONS_00025580	0.974703	7.71e-10	phosphatidylinositol-4-phosphate 5-kinase, type I, gamma	GO:0001891,GO:0001931,GO:0005524,GO:0005654,GO:0005829,GO:0005925,GO:0006661,GO:0006887,GO:0006909,GO:0006935,GO:0007016,GO:0007409,GO:0010008,GO:0016308,GO:0032587,GO:0046488,GO:0070527,GO:1990147	phagocytic cup|uropod|ATP binding|nucleoplasm|cytosol|focal adhesion|phosphatidylinositol biosynthetic process|exocytosis|phagocytosis|chemotaxis|cytoskeletal anchoring at plasma membrane|axonogenesis|endosome membrane|1-phosphatidylinositol-4-phosphate 5-kinase activity|ruffle membrane|phosphatidylinositol metabolic process|platelet aggregation|talin binding	ko00562,ko04144,ko04011,ko04139,ko04072,ko04810,ko04666,ko04070	Inositol phosphate metabolism|Endocytosis|MAPK signaling pathway - yeast|Regulation of mitophagy - yeast|Phospholipase D signaling pathway|Regulation of actin cytoskeleton|Fc gamma R-mediated phagocytosis|Phosphatidylinositol signaling system
LOC102266402	TCONS_00034568	0.974699	7.72e-10	keratin, type II cuticular Hb3	GO:0005198,GO:0045095	structural molecule activity|keratin filament
PRKCQ	TCONS_00034071	0.974692	7.73e-10	protein kinase C, theta, transcript variant X1	GO:0001558,GO:0001772,GO:0004672,GO:0004674,GO:0004697,GO:0005524,GO:0005622,GO:0005815,GO:0005829,GO:0005886,GO:0006355,GO:0006509,GO:0006954,GO:0007411,GO:0016235,GO:0018105,GO:0030168,GO:0032212,GO:0032740,GO:0032753,GO:0035556,GO:0038095,GO:0042102,GO:0045086,GO:0045652,GO:0046627,GO:0046872,GO:0050852,GO:0050870,GO:0051092,GO:0051973,GO:0060326,GO:0070233,GO:0090330,GO:0097194,GO:1904355,GO:…	regulation of cell growth|immunological synapse|protein kinase activity|protein serine/threonine kinase activity|protein kinase C activity|ATP binding|intracellular|microtubule organizing center|cytosol|plasma membrane|regulation of transcription, DNA-templated|membrane protein ectodomain proteolysis|inflammatory response|axon guidance|aggresome|peptidyl-serine phosphorylation|platelet activation…	ko04270,ko04750,ko04530,ko04920,ko04660,ko04064	Vascular smooth muscle contraction|Inflammatory mediator regulation of TRP channels|Tight junction|Adipocytokine signaling pathway|T cell receptor signaling pathway|NF-kappa B signaling pathway
BRWD3	TCONS_00011396	0.974682	7.75e-10	bromodomain and WD repeat domain containing 3, transcript variant X1
LOC102272650	XR_314947.1	0.974668	7.78e-10	chromosome unknown open reading frame, human C8orf46
LOC102283229	TCONS_00027435	0.974661	7.79e-10	chromosome unknown open reading frame, human C6orf25, transcript variant X2	GO:0005783,GO:0005794,GO:0005886,GO:0007229,GO:0007596,GO:0008201,GO:0009968,GO:0016021,GO:0030168,GO:0030218,GO:0030219,GO:0030220,GO:0035855	endoplasmic reticulum|Golgi apparatus|plasma membrane|integrin-mediated signaling pathway|blood coagulation|heparin binding|negative regulation of signal transduction|integral component of membrane|platelet activation|erythrocyte differentiation|megakaryocyte differentiation|platelet formation|megakaryocyte development
GRB10	TCONS_00054260	0.974656	7.8e-10	growth factor receptor-bound protein 10			ko04150	mTOR signaling pathway
HEPHL1	TCONS_00033730	0.97455	8.01e-10	hephaestin-like 1	GO:0004322,GO:0005507,GO:0006825,GO:0016021,GO:0055114	ferroxidase activity|copper ion binding|copper ion transport|integral component of membrane|oxidation-reduction process
AGBL3	TCONS_00029972	0.974525	8.06e-10	ATP/GTP binding protein-like 3	GO:0004181,GO:0005829,GO:0008270,GO:0035610	metallocarboxypeptidase activity|cytosol|zinc ion binding|protein side chain deglutamylation
TRIM8	TCONS_00001809	0.9745	8.12e-10	tripartite motif containing 8	GO:0005829,GO:0008270,GO:0010508,GO:0016567,GO:0016605,GO:0016740,GO:0019827,GO:0032897,GO:0042802,GO:0042803,GO:0043123,GO:0045087,GO:0046597,GO:0051091,GO:0051092,GO:0060333,GO:1900182,GO:1902187	cytosol|zinc ion binding|positive regulation of autophagy|protein ubiquitination|PML body|transferase activity|stem cell population maintenance|negative regulation of viral transcription|identical protein binding|protein homodimerization activity|positive regulation of I-kappaB kinase/NF-kappaB signaling|innate immune response|negative regulation of viral entry into host cell|positive regulation …
EPB41L2	XR_001351393.1	0.974496	8.12e-10	erythrocyte membrane protein band 4.1-like 2	GO:0003779,GO:0005200,GO:0005634,GO:0005654,GO:0005829,GO:0005886,GO:0005925,GO:0007049,GO:0008091,GO:0030054,GO:0030507,GO:0030866,GO:0031032,GO:0042731,GO:0051301,GO:0070062,GO:0099738,GO:1904778	actin binding|structural constituent of cytoskeleton|nucleus|nucleoplasm|cytosol|plasma membrane|focal adhesion|cell cycle|spectrin|cell junction|spectrin binding|cortical actin cytoskeleton organization|actomyosin structure organization|PH domain binding|cell division|extracellular exosome|cell cortex region|positive regulation of protein localization to cell cortex	ko04530	Tight junction
USP38	TCONS_00058927	0.974494	8.13e-10	ubiquitin specific peptidase 38	GO:0004843,GO:0006511,GO:0016579	thiol-dependent ubiquitin-specific protease activity|ubiquitin-dependent protein catabolic process|protein deubiquitination
RTN2	TCONS_00002897	0.974447	8.22e-10	reticulon 2	GO:0005783,GO:0014802,GO:0030176,GO:0030315,GO:0046324,GO:0065002	endoplasmic reticulum|terminal cisterna|integral component of endoplasmic reticulum membrane|T-tubule|regulation of glucose import|intracellular protein transmembrane transport
FABP9	TCONS_00034568	0.974376	8.37e-10	fatty acid binding protein 9, testis	GO:0001669,GO:0001675,GO:0005829,GO:0008289,GO:0019433	acrosomal vesicle|acrosome assembly|cytosol|lipid binding|triglyceride catabolic process
PHF1	TCONS_00001809	0.974361	8.41e-10	PHD finger protein 1, transcript variant X1	GO:0003682,GO:0003700,GO:0005634,GO:0005654,GO:0005737,GO:0005815,GO:0006351,GO:0006974,GO:0016569,GO:0035064,GO:0035861,GO:0045814,GO:0046872,GO:0061086,GO:0061087	chromatin binding|DNA binding transcription factor activity|nucleus|nucleoplasm|cytoplasm|microtubule organizing center|transcription, DNA-templated|cellular response to DNA damage stimulus|covalent chromatin modification|methylated histone binding|site of double-strand break|negative regulation of gene expression, epigenetic|metal ion binding|negative regulation of histone H3-K27 methylation|pos…
TACSTD2	TCONS_00055063	0.974354	8.42e-10	tumor-associated calcium signal transducer 2	GO:0004872,GO:0005615,GO:0005634,GO:0005829,GO:0005887,GO:0007166,GO:0007601,GO:0008283,GO:0009925,GO:0010633,GO:0016020,GO:0016328,GO:0050678,GO:0051497,GO:0060675,GO:0070062,GO:0090191,GO:0098609,GO:1900025,GO:1900028,GO:2000146,GO:2000738	receptor activity|extracellular space|nucleus|cytosol|integral component of plasma membrane|cell surface receptor signaling pathway|visual perception|cell proliferation|basal plasma membrane|negative regulation of epithelial cell migration|membrane|lateral plasma membrane|regulation of epithelial cell proliferation|negative regulation of stress fiber assembly|ureteric bud morphogenesis|extracellu…
FHL3	TCONS_00061797	0.974317	8.5e-10	four and a half LIM domains 3, transcript variant X1	GO:0001725,GO:0003779,GO:0005634,GO:0030018,GO:0030036,GO:0046872	stress fiber|actin binding|nucleus|Z disc|actin cytoskeleton organization|metal ion binding
LOXL4	XR_001351506.1	0.974305	8.52e-10	lysyl oxidase-like 4	GO:0005044,GO:0005507,GO:0005615,GO:0016020,GO:0016641	scavenger receptor activity|copper ion binding|extracellular space|membrane|oxidoreductase activity, acting on the CH-NH2 group of donors, oxygen as acceptor
PPP1R18	TCONS_00001809	0.974291	8.55e-10	protein phosphatase 1, regulatory subunit 18	GO:0003779,GO:0005737,GO:0005856,GO:0019902,GO:0046983	actin binding|cytoplasm|cytoskeleton|phosphatase binding|protein dimerization activity
TMOD4	TCONS_00002255	0.97427	8.6e-10	tropomodulin 4 (muscle), transcript variant X1	GO:0005523,GO:0005865,GO:0006936,GO:0007015,GO:0030239,GO:0051015,GO:0051694	tropomyosin binding|striated muscle thin filament|muscle contraction|actin filament organization|myofibril assembly|actin filament binding|pointed-end actin filament capping
SGCE	XR_001351393.1	0.974248	8.65e-10	sarcoglycan, epsilon, transcript variant X3	GO:0003012,GO:0005794,GO:0005856,GO:0005886,GO:0016012,GO:0016021,GO:0032590,GO:0042383,GO:0061024	muscle system process|Golgi apparatus|cytoskeleton|plasma membrane|sarcoglycan complex|integral component of membrane|dendrite membrane|sarcolemma|membrane organization
FAM78A	TCONS_00028074	0.974201	8.75e-10	family with sequence similarity 78, member A
PARP12	TCONS_00000145	0.974172	8.81e-10	poly (ADP-ribose) polymerase family, member 12	GO:0003723,GO:0003950,GO:0005634,GO:0046872	RNA binding|NAD+ ADP-ribosyltransferase activity|nucleus|metal ion binding
RANGRF	TCONS_00001809	0.974136	8.89e-10	RAN guanine nucleotide release factor, transcript variant X1	GO:0005085,GO:0005634,GO:0005886,GO:0015031,GO:0048471	guanyl-nucleotide exchange factor activity|nucleus|plasma membrane|protein transport|perinuclear region of cytoplasm
ARAP3	TCONS_00025580	0.974115	8.94e-10	ArfGAP with RhoGAP domain, ankyrin repeat and PH domain 3	GO:0001726,GO:0005096,GO:0005547,GO:0005737,GO:0005829,GO:0005856,GO:0005886,GO:0007010,GO:0007165,GO:0008360,GO:0016192,GO:0030027,GO:0030336,GO:0035021,GO:0035024,GO:0043325,GO:0046872,GO:0051056	ruffle|GTPase activator activity|phosphatidylinositol-3,4,5-trisphosphate binding|cytoplasm|cytosol|cytoskeleton|plasma membrane|cytoskeleton organization|signal transduction|regulation of cell shape|vesicle-mediated transport|lamellipodium|negative regulation of cell migration|negative regulation of Rac protein signal transduction|negative regulation of Rho protein signal transduction|phosphatid…	ko04015,ko04024,ko04144	Rap1 signaling pathway|cAMP signaling pathway|Endocytosis
KAZALD1	XR_001351506.1	0.974111	8.95e-10	Kazal-type serine peptidase inhibitor domain 1	GO:0001503,GO:0001558,GO:0005520,GO:0005614,GO:0007275,GO:0030154,GO:0030198	ossification|regulation of cell growth|insulin-like growth factor binding|interstitial matrix|multicellular organism development|cell differentiation|extracellular matrix organization
SMPX	TCONS_00002255	0.974075	9.03e-10	small muscle protein, X-linked	GO:0005634,GO:0005927,GO:0006941,GO:0031430,GO:0043034	nucleus|muscle tendon junction|striated muscle contraction|M band|costamere
MICALL1	TCONS_00055063	0.974044	9.1e-10	MICAL-like 1	GO:0005770,GO:0006612,GO:0006897,GO:0006898,GO:0017137,GO:0019898,GO:0031175,GO:0031902,GO:0032458,GO:0036010,GO:0042802,GO:0045296,GO:0046872,GO:0055038,GO:0070300,GO:0097320,GO:1990126	late endosome|protein targeting to membrane|endocytosis|receptor-mediated endocytosis|Rab GTPase binding|extrinsic component of membrane|neuron projection development|late endosome membrane|slow endocytic recycling|protein localization to endosome|identical protein binding|cadherin binding|metal ion binding|recycling endosome membrane|phosphatidic acid binding|plasma membrane tubulation|retrograd…
ADPRHL1	TCONS_00002255	0.97403	9.13e-10	ADP-ribosylhydrolase like 1	GO:0000287,GO:0003875,GO:0005096,GO:0005622,GO:0006886,GO:0012505,GO:0017137,GO:0031338,GO:0051725,GO:0090630	magnesium ion binding|ADP-ribosylarginine hydrolase activity|GTPase activator activity|intracellular|intracellular protein transport|endomembrane system|Rab GTPase binding|regulation of vesicle fusion|protein de-ADP-ribosylation|activation of GTPase activity
FAM179B	TCONS_00027937	0.973988	9.22e-10	family with sequence similarity 179, member B, transcript variant X1	GO:0005737,GO:0005929,GO:0031116,GO:0035082,GO:0036064,GO:1905515	cytoplasm|cilium|positive regulation of microtubule polymerization|axoneme assembly|ciliary basal body|non-motile cilium assembly
POPDC3	TCONS_00061797	0.973982	9.24e-10	popeye domain containing 3	GO:0016021,GO:0030552,GO:0042391	integral component of membrane|cAMP binding|regulation of membrane potential
TRAFD1	TCONS_00000145	0.973975	9.25e-10	TRAF-type zinc finger domain containing 1, transcript variant X2	GO:0034097,GO:0045824,GO:0046872	response to cytokine|negative regulation of innate immune response|metal ion binding
AGBL3	TCONS_00054322	0.973951	9.31e-10	ATP/GTP binding protein-like 3	GO:0004181,GO:0005829,GO:0008270,GO:0035610	metallocarboxypeptidase activity|cytosol|zinc ion binding|protein side chain deglutamylation
TNS2	TCONS_00031740	0.973942	9.33e-10	tensin 2	GO:0001822,GO:0004721,GO:0005622,GO:0005886,GO:0005925,GO:0008285,GO:0014850,GO:0019725,GO:0019900,GO:0032963,GO:0035264,GO:0035556,GO:0046872,GO:0048871	kidney development|phosphoprotein phosphatase activity|intracellular|plasma membrane|focal adhesion|negative regulation of cell proliferation|response to muscle activity|cellular homeostasis|kinase binding|collagen metabolic process|multicellular organism growth|intracellular signal transduction|metal ion binding|multicellular organismal homeostasis
STX7	TCONS_00017463	0.973905	9.41e-10	syntaxin 7	GO:0000149,GO:0001772,GO:0001916,GO:0005484,GO:0005770,GO:0006886,GO:0006906,GO:0012505,GO:0016021,GO:0019869,GO:0019905,GO:0030139,GO:0031201,GO:0031901,GO:0042582,GO:0048278,GO:0048471,GO:0055037,GO:0070820,GO:0070925,GO:1902685,GO:1903076	SNARE binding|immunological synapse|positive regulation of T cell mediated cytotoxicity|SNAP receptor activity|late endosome|intracellular protein transport|vesicle fusion|endomembrane system|integral component of membrane|chloride channel inhibitor activity|syntaxin binding|endocytic vesicle|SNARE complex|early endosome membrane|azurophil granule|vesicle docking|perinuclear region of cytoplasm|r…	ko04130,ko04145	SNARE interactions in vesicular transport|Phagosome
COL5A2	XR_001351506.1	0.973894	9.44e-10	collagen, type V, alpha 2	GO:0001501,GO:0001503,GO:0005201,GO:0005576,GO:0005588,GO:0005615,GO:0005788,GO:0030198,GO:0030199,GO:0030574,GO:0031012,GO:0043588,GO:0046332,GO:0046872,GO:0048592,GO:0071230,GO:1903225	skeletal system development|ossification|extracellular matrix structural constituent|extracellular region|collagen type V trimer|extracellular space|endoplasmic reticulum lumen|extracellular matrix organization|collagen fibril organization|collagen catabolic process|extracellular matrix|skin development|SMAD binding|metal ion binding|eye morphogenesis|cellular response to amino acid stimulus|nega…	ko04974	Protein digestion and absorption
ADCK3	TCONS_00002897	0.97381	9.64e-10	aarF domain containing kinase 3	GO:0005524,GO:0005739,GO:0006744,GO:0016021,GO:0016301,GO:0016310,GO:0043531	ATP binding|mitochondrion|ubiquinone biosynthetic process|integral component of membrane|kinase activity|phosphorylation|ADP binding
DCBLD1	TCONS_00058927	0.97378	9.71e-10	discoidin, CUB and LCCL domain containing 1	GO:0016021,GO:0070492	integral component of membrane|oligosaccharide binding
LOC102273728	TCONS_00022904	0.973779	9.71e-10	chromosome unknown open reading frame, human C6orf132
CLOCK	TCONS_00057975	0.973776	9.72e-10	clock circadian regulator, transcript variant X2	GO:0000077,GO:0000978,GO:0000982,GO:0001046,GO:0001047,GO:0001190,GO:0003677,GO:0003700,GO:0004402,GO:0005634,GO:0005654,GO:0005667,GO:0005694,GO:0005829,GO:0006355,GO:0006357,GO:0006473,GO:0007165,GO:0007283,GO:0007623,GO:0009648,GO:0031490,GO:0032922,GO:0033391,GO:0042634,GO:0043161,GO:0043231,GO:0043565,GO:0045892,GO:0045893,GO:0045944,GO:0046983,GO:0050729,GO:0050796,GO:0051092,GO:0051775,GO:…	DNA damage checkpoint|RNA polymerase II proximal promoter sequence-specific DNA binding|transcription factor activity, RNA polymerase II proximal promoter sequence-specific DNA binding|core promoter sequence-specific DNA binding|core promoter binding|transcriptional activator activity, RNA polymerase II transcription factor binding|DNA binding|DNA binding transcription factor activity|histone ace…	ko04728,ko04711,ko04710	Dopaminergic synapse|Circadian rhythm - fly|Circadian rhythm
LOC102284895	TCONS_00033784	0.973741	9.8e-10	keratin, high-sulfur matrix protein, IIIA3	GO:0045095	keratin filament
GMPR	TCONS_00061797	0.973707	9.88e-10	guanosine monophosphate reductase, transcript variant X2	GO:0003920,GO:0006144,GO:0009117,GO:0046872,GO:1902560	GMP reductase activity|purine nucleobase metabolic process|nucleotide metabolic process|metal ion binding|GMP reductase complex	ko00230	Purine metabolism
SLC7A5	TCONS_00028458	0.973699	9.9e-10	solute carrier family 7 (amino acid transporter light chain, L system), member 5	GO:0005829,GO:0005886,GO:0005887,GO:0006520,GO:0006810,GO:0007399,GO:0015171,GO:0015175,GO:0015179,GO:0015297,GO:0015804,GO:0016020,GO:0016324,GO:0030154,GO:0042605,GO:0043231,GO:0050900,GO:0070062,GO:1902475	cytosol|plasma membrane|integral component of plasma membrane|cellular amino acid metabolic process|transport|nervous system development|amino acid transmembrane transporter activity|neutral amino acid transmembrane transporter activity|L-amino acid transmembrane transporter activity|antiporter activity|neutral amino acid transport|membrane|apical plasma membrane|cell differentiation|peptide anti…	ko04150	mTOR signaling pathway
ASB2	TCONS_00034071	0.973681	9.95e-10	ankyrin repeat and SOCS box containing 2	GO:0005622,GO:0016567,GO:0035556	intracellular|protein ubiquitination|intracellular signal transduction
SLC7A8	TCONS_00028458	0.97368	9.95e-10	solute carrier family 7 (amino acid transporter light chain, L system), member 8	GO:0005737,GO:0015101,GO:0015171,GO:0015179,GO:0015804,GO:0016021,GO:0016323,GO:0019534,GO:0042605	cytoplasm|organic cation transmembrane transporter activity|amino acid transmembrane transporter activity|L-amino acid transmembrane transporter activity|neutral amino acid transport|integral component of membrane|basolateral plasma membrane|toxin transmembrane transporter activity|peptide antigen binding	ko04974	Protein digestion and absorption
IQSEC1	TCONS_00031740	0.973666	9.98e-10	IQ motif and Sec7 domain 1	GO:0005086,GO:0005730,GO:0005737,GO:0008289,GO:0016020,GO:0030036,GO:0032012,GO:0043231,GO:0043547	ARF guanyl-nucleotide exchange factor activity|nucleolus|cytoplasm|lipid binding|membrane|actin cytoskeleton organization|regulation of ARF protein signal transduction|intracellular membrane-bounded organelle|positive regulation of GTPase activity	ko04144	Endocytosis
ELL2	TCONS_00052794	0.973611	1.01e-09	elongation factor, RNA polymerase II, 2	GO:0005654,GO:0006355,GO:0006368,GO:0008023,GO:0042795	nucleoplasm|regulation of transcription, DNA-templated|transcription elongation from RNA polymerase II promoter|transcription elongation factor complex|snRNA transcription from RNA polymerase II promoter
LOC102268257	XR_001351327.1	0.973566	1.02e-09	cytochrome P450 2U1	GO:0005506,GO:0005789,GO:0008395,GO:0016021,GO:0020037,GO:0031090,GO:0070330	iron ion binding|endoplasmic reticulum membrane|steroid hydroxylase activity|integral component of membrane|heme binding|organelle membrane|aromatase activity	ko00590	Arachidonic acid metabolism
MYNN	TCONS_00027937	0.973527	1.03e-09	myoneurin, transcript variant X2	GO:0003677,GO:0005634,GO:0006351,GO:0006355,GO:0046872,GO:1990830	DNA binding|nucleus|transcription, DNA-templated|regulation of transcription, DNA-templated|metal ion binding|cellular response to leukemia inhibitory factor
KRAS	TCONS_00026871	0.973517	1.04e-09	Kirsten rat sarcoma viral oncogene homolog, transcript variant X2	GO:0003924,GO:0005525,GO:0005737,GO:0007165,GO:0008284,GO:0031234	GTPase activity|GTP binding|cytoplasm|signal transduction|positive regulation of cell proliferation|extrinsic component of cytoplasmic side of plasma membrane	ko04214,ko04912,ko04540,ko04530,ko04360,ko04015,ko04730,ko04722,ko04211,ko04320,ko04071,ko04660,ko04550,ko04914,ko04650,ko04915,ko04916,ko04960,ko04014,ko04151,ko04013,ko04010,ko04725,ko04072,ko04810,ko04370,ko04910,ko04068,ko04919,ko04917,ko04062,ko04726,ko04210,ko04720,ko04662,ko04012,ko04664,ko04921,ko04213,ko04150	Apoptosis - fly|GnRH signaling pathway|Gap junction|Tight junction|Axon guidance|Rap1 signaling pathway|Long-term depression|Neurotrophin signaling pathway|Longevity regulating pathway|Dorso-ventral axis formation|Sphingolipid signaling pathway|T cell receptor signaling pathway|Signaling pathways regulating pluripotency of stem cells|Progesterone-mediated oocyte maturation|Natural killer cell med…
WAS	TCONS_00028074	0.973452	1.05e-09	Wiskott-Aldrich syndrome			ko04062,ko04144,ko04520,ko04666,ko04810	Chemokine signaling pathway|Endocytosis|Adherens junction|Fc gamma R-mediated phagocytosis|Regulation of actin cytoskeleton
DHX57	TCONS_00027937	0.973447	1.05e-09	DEAH (Asp-Glu-Ala-Asp/His) box polypeptide 57	GO:0003723,GO:0004004,GO:0005524,GO:0005739,GO:0006396,GO:0046872	RNA binding|ATP-dependent RNA helicase activity|ATP binding|mitochondrion|RNA processing|metal ion binding
FLNC	TCONS_00053966	0.973436	1.06e-09	filamin C, gamma, transcript variant X1	GO:0005737,GO:0005829,GO:0005856,GO:0005886,GO:0005925,GO:0008092,GO:0016528,GO:0030018,GO:0030506,GO:0034329,GO:0042383,GO:0042802,GO:0043034,GO:0048747,GO:0051015	cytoplasm|cytosol|cytoskeleton|plasma membrane|focal adhesion|cytoskeletal protein binding|sarcoplasm|Z disc|ankyrin binding|cell junction assembly|sarcolemma|identical protein binding|costamere|muscle fiber development|actin filament binding	ko04010,ko04510	MAPK signaling pathway|Focal adhesion
ANK1	TCONS_00061797	0.97343	1.06e-09	ankyrin 1, erythrocytic
ARL5B	TCONS_00019666	0.973425	1.06e-09	ADP-ribosylation factor-like 5B, transcript variant X1	GO:0005525,GO:0005622,GO:0007264,GO:1903292	GTP binding|intracellular|small GTPase mediated signal transduction|protein localization to Golgi membrane
S100A13	TCONS_00031740	0.973418	1.06e-09	S100 calcium binding protein A13, transcript variant X2	GO:0005507,GO:0005509,GO:0005615,GO:0005730,GO:0005829,GO:0005886,GO:0008144,GO:0008270,GO:0008289,GO:0017134,GO:0042629,GO:0042803,GO:0043123,GO:0043303,GO:0048471,GO:0050663,GO:0050703,GO:0050786	copper ion binding|calcium ion binding|extracellular space|nucleolus|cytosol|plasma membrane|drug binding|zinc ion binding|lipid binding|fibroblast growth factor binding|mast cell granule|protein homodimerization activity|positive regulation of I-kappaB kinase/NF-kappaB signaling|mast cell degranulation|perinuclear region of cytoplasm|cytokine secretion|interleukin-1 alpha secretion|RAGE receptor…
OVOL1	TCONS_00028458	0.973407	1.06e-09	ovo-like zinc finger 1	GO:0000978,GO:0000981,GO:0001078,GO:0001822,GO:0005634,GO:0006351,GO:0007283,GO:0007498,GO:0008544,GO:0043588,GO:0046872,GO:0051729,GO:1901994,GO:2000647	RNA polymerase II proximal promoter sequence-specific DNA binding|RNA polymerase II transcription factor activity, sequence-specific DNA binding|transcriptional repressor activity, RNA polymerase II proximal promoter sequence-specific DNA binding|kidney development|nucleus|transcription, DNA-templated|spermatogenesis|mesoderm development|epidermis development|skin development|metal ion binding|ge…
KRT40	TCONS_00028458	0.973404	1.06e-09	keratin 40, type I	GO:0005198,GO:0005882	structural molecule activity|intermediate filament
JAM2	TCONS_00000145	0.973399	1.07e-09	junctional adhesion molecule 2	GO:0005886,GO:0005887,GO:0005923,GO:0007162,GO:0030198,GO:0046982,GO:0050900,GO:0098609	plasma membrane|integral component of plasma membrane|bicellular tight junction|negative regulation of cell adhesion|extracellular matrix organization|protein heterodimerization activity|leukocyte migration|cell-cell adhesion	ko04514,ko04670,ko04530	Cell adhesion molecules (CAMs)|Leukocyte transendothelial migration|Tight junction
PPP1R3A	TCONS_00002255	0.973395	1.07e-09	protein phosphatase 1, regulatory subunit 3A	GO:0005977,GO:0016021	glycogen metabolic process|integral component of membrane	ko04910	Insulin signaling pathway
TMEM50A	TCONS_00054466	0.973364	1.07e-09	transmembrane protein 50A, transcript variant X1
ASAH2	TCONS_00019666	0.973348	1.08e-09	N-acylsphingosine amidohydrolase (non-lysosomal ceramidase) 2	GO:0005739,GO:0005886,GO:0006672,GO:0006915,GO:0007165,GO:0016021,GO:0017040	mitochondrion|plasma membrane|ceramide metabolic process|apoptotic process|signal transduction|integral component of membrane|ceramidase activity	ko04071,ko00600	Sphingolipid signaling pathway|Sphingolipid metabolism
ARHGAP4	TCONS_00028074	0.973347	1.08e-09	Rho GTPase activating protein 4	GO:0005070,GO:0005096,GO:0005737,GO:0005794,GO:0005829,GO:0005874,GO:0007010,GO:0007266,GO:0010764,GO:0030336,GO:0030426,GO:0030517,GO:0042802,GO:0048365,GO:0051056	SH3/SH2 adaptor activity|GTPase activator activity|cytoplasm|Golgi apparatus|cytosol|microtubule|cytoskeleton organization|Rho protein signal transduction|negative regulation of fibroblast migration|negative regulation of cell migration|growth cone|negative regulation of axon extension|identical protein binding|Rac GTPase binding|regulation of small GTPase mediated signal transduction
PSMB8	XR_001352016.1	0.973339	1.08e-09	proteasome subunit beta 8, transcript variant X1	GO:0004298,GO:0005634,GO:0005737,GO:0005839,GO:0019774,GO:0019882,GO:0045444,GO:0051603,GO:0052548,GO:1990111	threonine-type endopeptidase activity|nucleus|cytoplasm|proteasome core complex|proteasome core complex, beta-subunit complex|antigen processing and presentation|fat cell differentiation|proteolysis involved in cellular protein catabolic process|regulation of endopeptidase activity|spermatoproteasome complex	ko03050	Proteasome
VDR	TCONS_00028458	0.973316	1.09e-09	vitamin D (1,25- dihydroxyvitamin D3) receptor	GO:0003707,GO:0005634,GO:0005737,GO:0006351,GO:0008270,GO:0008434,GO:0043565,GO:0070561	steroid hormone receptor activity|nucleus|cytoplasm|transcription, DNA-templated|zinc ion binding|calcitriol receptor activity|sequence-specific DNA binding|vitamin D receptor signaling pathway	ko04978,ko04961	Mineral absorption|Endocrine and other factor-regulated calcium reabsorption
DCLK1	TCONS_00002210	0.973302	1.09e-09	doublecortin-like kinase 1, transcript variant X1	GO:0001764,GO:0004672,GO:0004674,GO:0005524,GO:0005622,GO:0006468,GO:0007409,GO:0007420,GO:0009615,GO:0014069,GO:0018105,GO:0018107,GO:0021952,GO:0030424,GO:0030426,GO:0030900,GO:0035556,GO:0048675,GO:0048812,GO:0048813,GO:1900181	neuron migration|protein kinase activity|protein serine/threonine kinase activity|ATP binding|intracellular|protein phosphorylation|axonogenesis|brain development|response to virus|postsynaptic density|peptidyl-serine phosphorylation|peptidyl-threonine phosphorylation|central nervous system projection neuron axonogenesis|axon|growth cone|forebrain development|intracellular signal transduction|axo…
ORC6	TCONS_00034280	0.973272	1.1e-09	origin recognition complex, subunit 6, transcript variant X1	GO:0001650,GO:0003688,GO:0005664,GO:0006270,GO:0051782	fibrillar center|DNA replication origin binding|nuclear origin of replication recognition complex|DNA replication initiation|negative regulation of cell division	ko04113,ko04111,ko04110	Meiosis - yeast|Cell cycle - yeast|Cell cycle
KLHL30	TCONS_00061797	0.973251	1.1e-09	kelch-like family member 30	GO:0016567,GO:0031463	protein ubiquitination|Cul3-RING ubiquitin ligase complex
CD300LG	TCONS_00035488	0.97325	1.1e-09	CD300 molecule-like family member g, transcript variant X1	GO:0002376,GO:0016021,GO:0016323,GO:0016324,GO:0032585	immune system process|integral component of membrane|basolateral plasma membrane|apical plasma membrane|multivesicular body membrane
TYROBP	TCONS_00034071	0.973245	1.11e-09	TYRO protein tyrosine kinase binding protein, transcript variant X2	GO:0009986,GO:0016021	cell surface|integral component of membrane	ko04650,ko04380	Natural killer cell mediated cytotoxicity|Osteoclast differentiation
SOSTDC1	TCONS_00033761	0.973212	1.11e-09	sclerostin domain containing 1	GO:0005615,GO:0007389,GO:0010454,GO:0016055,GO:0030178,GO:0030514,GO:0031069,GO:0036122,GO:0042475,GO:0045662,GO:0060648,GO:0090090,GO:0098821,GO:2000016	extracellular space|pattern specification process|negative regulation of cell fate commitment|Wnt signaling pathway|negative regulation of Wnt signaling pathway|negative regulation of BMP signaling pathway|hair follicle morphogenesis|BMP binding|odontogenesis of dentin-containing tooth|negative regulation of myoblast differentiation|mammary gland bud morphogenesis|negative regulation of canonical…
HRASLS	TCONS_00002255	0.973208	1.12e-09	HRAS-like suppressor, transcript variant X1	GO:0016021,GO:0016042,GO:0016740,GO:0016787	integral component of membrane|lipid catabolic process|transferase activity|hydrolase activity
HEXIM1	TCONS_00035488	0.973191	1.12e-09	hexamethylene bis-acetamide inducible 1	GO:0000122,GO:0002218,GO:0004861,GO:0005654,GO:0005737,GO:0006351,GO:0007507,GO:0045087,GO:0045736,GO:0097322,GO:1901798	negative regulation of transcription from RNA polymerase II promoter|activation of innate immune response|cyclin-dependent protein serine/threonine kinase inhibitor activity|nucleoplasm|cytoplasm|transcription, DNA-templated|heart development|innate immune response|negative regulation of cyclin-dependent protein serine/threonine kinase activity|7SK snRNA binding|positive regulation of signal tran…
ANPEP	TCONS_00020038	0.973165	1.13e-09	alanyl (membrane) aminopeptidase	GO:0001525,GO:0001618,GO:0005737,GO:0005886,GO:0006508,GO:0007165,GO:0007267,GO:0008217,GO:0008270,GO:0016021,GO:0030154,GO:0042277,GO:0043171,GO:0070006	angiogenesis|virus receptor activity|cytoplasm|plasma membrane|proteolysis|signal transduction|cell-cell signaling|regulation of blood pressure|zinc ion binding|integral component of membrane|cell differentiation|peptide binding|peptide catabolic process|metalloaminopeptidase activity	ko00480,ko04640,ko04614	Glutathione metabolism|Hematopoietic cell lineage|Renin-angiotensin system
TGM3	TCONS_00034568	0.973159	1.13e-09	transglutaminase 3	GO:0003810,GO:0005509,GO:0005737,GO:0018149,GO:0031424	protein-glutamine gamma-glutamyltransferase activity|calcium ion binding|cytoplasm|peptide cross-linking|keratinization
NEU2	TCONS_00033680	0.973155	1.13e-09	sialidase 2 (cytosolic sialidase)	GO:0004308,GO:0005737,GO:0005829,GO:0006687,GO:0006689,GO:0009313,GO:0016020,GO:0043231,GO:0051692,GO:0052794,GO:0052795,GO:0052796,GO:1902494	exo-alpha-sialidase activity|cytoplasm|cytosol|glycosphingolipid metabolic process|ganglioside catabolic process|oligosaccharide catabolic process|membrane|intracellular membrane-bounded organelle|cellular oligosaccharide catabolic process|exo-alpha-(2->3)-sialidase activity|exo-alpha-(2->6)-sialidase activity|exo-alpha-(2->8)-sialidase activity|catalytic complex	ko00511,ko00600	Other glycan degradation|Sphingolipid metabolism
RNASET2	TCONS_00065435	0.973133	1.14e-09	ribonuclease T2	GO:0003723,GO:0004540,GO:0005615,GO:0005764,GO:0005788,GO:0006401,GO:0033897,GO:0043202	RNA binding|ribonuclease activity|extracellular space|lysosome|endoplasmic reticulum lumen|RNA catabolic process|ribonuclease T2 activity|lysosomal lumen
FHL3	TCONS_00034071	0.973104	1.14e-09	four and a half LIM domains 3, transcript variant X1	GO:0001725,GO:0003779,GO:0005634,GO:0030018,GO:0030036,GO:0046872	stress fiber|actin binding|nucleus|Z disc|actin cytoskeleton organization|metal ion binding
TNFAIP8L2	TCONS_00061797	0.973098	1.15e-09	tumor necrosis factor, alpha-induced protein 8-like 2, transcript variant X1	GO:0005737,GO:0042981,GO:0045087,GO:0050728,GO:0050868	cytoplasm|regulation of apoptotic process|innate immune response|negative regulation of inflammatory response|negative regulation of T cell activation
SELPLG	TCONS_00053966	0.973074	1.15e-09	selectin P ligand, transcript variant X3			ko04514	Cell adhesion molecules (CAMs)
HEPHL1	TCONS_00013667	0.973048	1.16e-09	hephaestin-like 1	GO:0004322,GO:0005507,GO:0006825,GO:0016021,GO:0055114	ferroxidase activity|copper ion binding|copper ion transport|integral component of membrane|oxidation-reduction process
CMYA5	TCONS_00061797	0.973013	1.17e-09	cardiomyopathy associated 5	GO:0031430,GO:0048471	M band|perinuclear region of cytoplasm
LOC102273300	XR_001351765.1	0.973012	1.17e-09	chromosome unknown open reading frame, human CXorf36	GO:0005576,GO:0009966	extracellular region|regulation of signal transduction
MRC2	XR_001351506.1	0.973012	1.17e-09	mannose receptor, C type 2			ko04145	Phagosome
IVL	TCONS_00034568	0.97297	1.18e-09	involucrin, transcript variant X1	GO:0005737,GO:0031424	cytoplasm|keratinization
WDR26	TCONS_00058927	0.972969	1.18e-09	WD repeat domain 26	GO:0005654,GO:0005737,GO:0005739,GO:0005829	nucleoplasm|cytoplasm|mitochondrion|cytosol
ZSCAN23	TCONS_00019664	0.972965	1.18e-09	zinc finger and SCAN domain containing 23	GO:0003677,GO:0003700,GO:0005634,GO:0006351,GO:0046872,GO:0070062	DNA binding|DNA binding transcription factor activity|nucleus|transcription, DNA-templated|metal ion binding|extracellular exosome
KRT39	TCONS_00033680	0.972953	1.19e-09	keratin 39, type I	GO:0005198,GO:0005829,GO:0005882,GO:0031424,GO:0070268	structural molecule activity|cytosol|intermediate filament|keratinization|cornification
LOC102278882	TCONS_00061797	0.97293	1.19e-09	obscurin-like	GO:0004672,GO:0004674,GO:0005089,GO:0005516,GO:0005524,GO:0005615,GO:0005829,GO:0005863,GO:0005886,GO:0006468,GO:0007275,GO:0014704,GO:0016604,GO:0030018,GO:0030154,GO:0030506,GO:0031430,GO:0031432,GO:0035023,GO:0042383,GO:0045296,GO:0046777,GO:0046872	protein kinase activity|protein serine/threonine kinase activity|Rho guanyl-nucleotide exchange factor activity|calmodulin binding|ATP binding|extracellular space|cytosol|striated muscle myosin thick filament|plasma membrane|protein phosphorylation|multicellular organism development|intercalated disc|nuclear body|Z disc|cell differentiation|ankyrin binding|M band|titin binding|regulation of Rho p…
FAM83H	TCONS_00055063	0.972912	1.2e-09	family with sequence similarity 83, member H	GO:0005737,GO:0005856,GO:0019901,GO:0030335,GO:0031214,GO:0044380,GO:0045104,GO:1990254	cytoplasm|cytoskeleton|protein kinase binding|positive regulation of cell migration|biomineral tissue development|protein localization to cytoskeleton|intermediate filament cytoskeleton organization|keratin filament binding
ATP6V1D	TCONS_00052794	0.972888	1.2e-09	ATPase, H+ transporting, lysosomal 34kDa, V1 subunit D	GO:0015992,GO:0016020,GO:0042626,GO:0060271,GO:0061512	proton transport|membrane|ATPase activity, coupled to transmembrane movement of substances|cilium assembly|protein localization to cilium	ko04966,ko04145,ko00190,ko04721,ko04150	Collecting duct acid secretion|Phagosome|Oxidative phosphorylation|Synaptic vesicle cycle|mTOR signaling pathway
ZFAND3	TCONS_00063735	0.972858	1.21e-09	zinc finger, AN1-type domain 3	GO:0003677,GO:0008270	DNA binding|zinc ion binding
ALDOA	TCONS_00061797	0.972841	1.22e-09	aldolase A, fructose-bisphosphate, transcript variant X2	GO:0001666,GO:0002020,GO:0003723,GO:0004332,GO:0005615,GO:0005634,GO:0005720,GO:0005737,GO:0005739,GO:0006000,GO:0006096,GO:0006754,GO:0006941,GO:0007339,GO:0008092,GO:0008360,GO:0009408,GO:0015629,GO:0016020,GO:0030018,GO:0030335,GO:0030388,GO:0031430,GO:0032496,GO:0035094,GO:0035686,GO:0042802,GO:0043209,GO:0043234,GO:0043627,GO:0045296,GO:0046716,GO:0051289,GO:0061827,GO:0070061,GO:0070062	response to hypoxia|protease binding|RNA binding|fructose-bisphosphate aldolase activity|extracellular space|nucleus|nuclear heterochromatin|cytoplasm|mitochondrion|fructose metabolic process|glycolytic process|ATP biosynthetic process|striated muscle contraction|binding of sperm to zona pellucida|cytoskeletal protein binding|regulation of cell shape|response to heat|actin cytoskeleton|membrane|Z…	ko00710,ko00680,ko01200,ko01230,ko00030,ko00051,ko00010	Carbon fixation in photosynthetic organisms|Methane metabolism|Carbon metabolism|Biosynthesis of amino acids|Pentose phosphate pathway|Fructose and mannose metabolism|Glycolysis / Gluconeogenesis
TTN	TCONS_00002255	0.972824	1.22e-09	titin
FHDC1	XR_001351298.1	0.97281	1.23e-09	FH2 domain containing 1
MYOT	TCONS_00002255	0.972805	1.23e-09	myotilin, transcript variant X1	GO:0003779,GO:0006936,GO:0008307,GO:0015629,GO:0030018,GO:0042383,GO:0051393	actin binding|muscle contraction|structural constituent of muscle|actin cytoskeleton|Z disc|sarcolemma|alpha-actinin binding
LOC106701685	TCONS_00033674	0.97279	1.23e-09	keratin-associated protein 10-8-like	GO:0005829,GO:0031424,GO:0045095	cytosol|keratinization|keratin filament
RNPC3	TCONS_00020275	0.972787	1.23e-09	RNA-binding region (RNP1, RRM) containing 3, transcript variant X3	GO:0000398,GO:0005689,GO:0030626,GO:0032502,GO:0097157	mRNA splicing, via spliceosome|U12-type spliceosomal complex|U12 snRNA binding|developmental process|pre-mRNA intronic binding
LIX1L	XR_001351393.1	0.972783	1.23e-09	limb and CNS expressed 1 like	GO:0005737,GO:0097352	cytoplasm|autophagosome maturation	ko04391	Hippo signaling pathway - fly
PJA2	TCONS_00026871	0.97278	1.24e-09	praja ring finger 2, E3 ubiquitin protein ligase	GO:0000139,GO:0004842,GO:0005737,GO:0005789,GO:0005886,GO:0007616,GO:0010738,GO:0014069,GO:0016567,GO:0030054,GO:0034236,GO:0034237,GO:0035329,GO:0045111,GO:0045211,GO:0046872,GO:0061630	Golgi membrane|ubiquitin-protein transferase activity|cytoplasm|endoplasmic reticulum membrane|plasma membrane|long-term memory|regulation of protein kinase A signaling|postsynaptic density|protein ubiquitination|cell junction|protein kinase A catalytic subunit binding|protein kinase A regulatory subunit binding|hippo signaling|intermediate filament cytoskeleton|postsynaptic membrane|metal ion bi…
DDAH2	XR_001351633.1	0.972776	1.24e-09	dimethylarginine dimethylaminohydrolase 2, transcript variant X1	GO:0000052,GO:0005739,GO:0005815,GO:0005829,GO:0006527,GO:0016403,GO:0045429	citrulline metabolic process|mitochondrion|microtubule organizing center|cytosol|arginine catabolic process|dimethylargininase activity|positive regulation of nitric oxide biosynthetic process
UBXN2A	XR_001351298.1	0.972774	1.24e-09	UBX domain protein 2A	GO:0000045,GO:0005634,GO:0005783,GO:0005801,GO:0005829,GO:0007030,GO:0010468,GO:0019888,GO:0031396,GO:0031468,GO:0033130,GO:0042176,GO:0043130,GO:0043161,GO:0061025,GO:1990830	autophagosome assembly|nucleus|endoplasmic reticulum|cis-Golgi network|cytosol|Golgi organization|regulation of gene expression|protein phosphatase regulator activity|regulation of protein ubiquitination|nuclear envelope reassembly|acetylcholine receptor binding|regulation of protein catabolic process|ubiquitin binding|proteasome-mediated ubiquitin-dependent protein catabolic process|membrane fus…
OTUB2	TCONS_00028458	0.972766	1.24e-09	OTU deubiquitinase, ubiquitin aldehyde binding 2, transcript variant X2	GO:0004843,GO:0005634,GO:0016579,GO:0019784,GO:0035871,GO:0043130,GO:0070536,GO:0071108	thiol-dependent ubiquitin-specific protease activity|nucleus|protein deubiquitination|NEDD8-specific protease activity|protein K11-linked deubiquitination|ubiquitin binding|protein K63-linked deubiquitination|protein K48-linked deubiquitination
G2E3	TCONS_00027937	0.972741	1.25e-09	G2/M-phase specific E3 ubiquitin protein ligase	GO:0004842,GO:0005730,GO:0005829,GO:0006915,GO:0007275,GO:0043231,GO:0046872	ubiquitin-protein transferase activity|nucleolus|cytosol|apoptotic process|multicellular organism development|intracellular membrane-bounded organelle|metal ion binding
MEOX2	TCONS_00009818	0.972712	1.26e-09	mesenchyme homeobox 2	GO:0000978,GO:0000980,GO:0001077,GO:0001205,GO:0001525,GO:0001757,GO:0003700,GO:0005634,GO:0005737,GO:0007275,GO:0007519,GO:0008015,GO:0016607,GO:0043565,GO:0045944,GO:0060021,GO:0060173,GO:0061053,GO:0070997,GO:0090051	RNA polymerase II proximal promoter sequence-specific DNA binding|RNA polymerase II distal enhancer sequence-specific DNA binding|transcriptional activator activity, RNA polymerase II proximal promoter sequence-specific DNA binding|transcriptional activator activity, RNA polymerase II distal enhancer sequence-specific DNA binding|angiogenesis|somite specification|DNA binding transcription factor …
SDHD	TCONS_00020327	0.972702	1.26e-09	succinate dehydrogenase complex, subunit D, integral membrane protein, transcript variant X2	GO:0005743,GO:0005749,GO:0006099,GO:0006121,GO:0016021,GO:0020037,GO:0046872,GO:0048039	mitochondrial inner membrane|mitochondrial respiratory chain complex II, succinate dehydrogenase complex (ubiquinone)|tricarboxylic acid cycle|mitochondrial electron transport, succinate to ubiquinone|integral component of membrane|heme binding|metal ion binding|ubiquinone binding	ko01200,ko00190,ko00020	Carbon metabolism|Oxidative phosphorylation|Citrate cycle (TCA cycle)
PTCH2	TCONS_00028458	0.972546	1.31e-09	patched 2			ko04340	Hedgehog signaling pathway
LOC102276826	TCONS_00028458	0.972486	1.32e-09	keratin-associated protein 12-2
CEBPE	TCONS_00061797	0.97248	1.33e-09	CCAAT/enhancer binding protein (C/EBP), epsilon	GO:0003677,GO:0003700,GO:0005634,GO:0006351	DNA binding|DNA binding transcription factor activity|nucleus|transcription, DNA-templated
SPI1	TCONS_00034071	0.972473	1.33e-09	Spi-1 proto-oncogene, transcript variant X3			ko04380	Osteoclast differentiation
ARRB1	XR_001352016.1	0.972426	1.34e-09	arrestin, beta 1	GO:0000785,GO:0000822,GO:0001934,GO:0002029,GO:0002031,GO:0002092,GO:0005096,GO:0005159,GO:0005547,GO:0005737,GO:0005829,GO:0005886,GO:0006366,GO:0006511,GO:0007602,GO:0008134,GO:0015031,GO:0016567,GO:0016604,GO:0030132,GO:0030276,GO:0031143,GO:0031397,GO:0031410,GO:0031434,GO:0031623,GO:0031625,GO:0031701,GO:0032050,GO:0032088,GO:0032092,GO:0032715,GO:0032717,GO:0033130,GO:0033138,GO:0035025,GO:…	chromatin|inositol hexakisphosphate binding|positive regulation of protein phosphorylation|desensitization of G-protein coupled receptor protein signaling pathway|G-protein coupled receptor internalization|positive regulation of receptor internalization|GTPase activator activity|insulin-like growth factor receptor binding|phosphatidylinositol-3,4,5-trisphosphate binding|cytoplasm|cytosol|plasma m…	ko04062,ko04010,ko04740,ko04340,ko04144	Chemokine signaling pathway|MAPK signaling pathway|Olfactory transduction|Hedgehog signaling pathway|Endocytosis
ANO5	TCONS_00002255	0.972417	1.35e-09	anoctamin 5	GO:0005229,GO:0005622,GO:0005789,GO:0005886,GO:0006821,GO:0016021,GO:0031982,GO:0034220,GO:0046983	intracellular calcium activated chloride channel activity|intracellular|endoplasmic reticulum membrane|plasma membrane|chloride transport|integral component of membrane|vesicle|ion transmembrane transport|protein dimerization activity
FLOT1	TCONS_00001809	0.972412	1.35e-09	flotillin 1, transcript variant X1	GO:0001931,GO:0001934,GO:0002020,GO:0002090,GO:0005768,GO:0005769,GO:0005913,GO:0007409,GO:0008180,GO:0016323,GO:0016600,GO:0022617,GO:0030027,GO:0030864,GO:0032092,GO:0032226,GO:0032728,GO:0033227,GO:0034116,GO:0034141,GO:0034451,GO:0034976,GO:0035023,GO:0042383,GO:0042470,GO:0044291,GO:0044854,GO:0045121,GO:0045807,GO:0046982,GO:0048643,GO:0050821,GO:0051260,GO:0060355,GO:0070528,GO:0071360,GO:…	uropod|positive regulation of protein phosphorylation|protease binding|regulation of receptor internalization|endosome|early endosome|cell-cell adherens junction|axonogenesis|COP9 signalosome|basolateral plasma membrane|flotillin complex|extracellular matrix disassembly|lamellipodium|cortical actin cytoskeleton|positive regulation of protein binding|positive regulation of synaptic transmission, d…	ko04910	Insulin signaling pathway
LOC102268348	TCONS_00054322	0.972405	1.35e-09	alpha-2-macroglobulin, transcript variant X1	GO:0001869,GO:0002020,GO:0004867,GO:0005102,GO:0005615,GO:0019959,GO:0019966,GO:0043120,GO:0048306,GO:0048863	negative regulation of complement activation, lectin pathway|protease binding|serine-type endopeptidase inhibitor activity|receptor binding|extracellular space|interleukin-8 binding|interleukin-1 binding|tumor necrosis factor binding|calcium-dependent protein binding|stem cell differentiation	ko04610	Complement and coagulation cascades
PPFIA3	TCONS_00052939	0.972402	1.35e-09	protein tyrosine phosphatase, receptor type, f polypeptide (PTPRF), interacting protein (liprin), alpha 3	GO:0001669,GO:0005829,GO:0007269,GO:0014047,GO:0048172,GO:0048786,GO:0098875	acrosomal vesicle|cytosol|neurotransmitter secretion|glutamate secretion|regulation of short-term neuronal synaptic plasticity|presynaptic active zone|epididymosome
SAP30L	TCONS_00000145	0.972397	1.35e-09	SAP30-like	GO:0000118,GO:0000122,GO:0003677,GO:0003712,GO:0004407,GO:0005634,GO:0005654,GO:0005730,GO:0006351,GO:0006355,GO:0008270,GO:0010314,GO:0031491,GO:0032266,GO:0042393,GO:0044378,GO:0070273	histone deacetylase complex|negative regulation of transcription from RNA polymerase II promoter|DNA binding|transcription cofactor activity|histone deacetylase activity|nucleus|nucleoplasm|nucleolus|transcription, DNA-templated|regulation of transcription, DNA-templated|zinc ion binding|phosphatidylinositol-5-phosphate binding|nucleosome binding|phosphatidylinositol-3-phosphate binding|histone b…
CUEDC1	TCONS_00058927	-0.972395	1.35e-09	CUE domain containing 1
FAM49A	XR_001351327.1	0.972367	1.36e-09	family with sequence similarity 49, member A	GO:0005622	intracellular
RNFT1	XR_001351298.1	0.972336	1.37e-09	ring finger protein, transmembrane 1	GO:0005789,GO:0016021,GO:0016567,GO:0016740,GO:0046872	endoplasmic reticulum membrane|integral component of membrane|protein ubiquitination|transferase activity|metal ion binding
PLEK	TCONS_00061797	0.972327	1.37e-09	pleckstrin	GO:0002244,GO:0002576,GO:0005080,GO:0005576,GO:0005737,GO:0005829,GO:0006904,GO:0007229,GO:0010572,GO:0010920,GO:0010925,GO:0016020,GO:0030030,GO:0030836,GO:0030845,GO:0030866,GO:0031529,GO:0031532,GO:0032233,GO:0032587,GO:0033625,GO:0042803,GO:0043325,GO:0045744,GO:0046488,GO:0050849,GO:0060305,GO:0070493,GO:0070527,GO:0070528,GO:0070560	hematopoietic progenitor cell differentiation|platelet degranulation|protein kinase C binding|extracellular region|cytoplasm|cytosol|vesicle docking involved in exocytosis|integrin-mediated signaling pathway|positive regulation of platelet activation|negative regulation of inositol phosphate biosynthetic process|positive regulation of inositol-polyphosphate 5-phosphatase activity|membrane|cell pr…
VGLL2	TCONS_00061797	0.972305	1.38e-09	vestigial-like family member 2, transcript variant X2	GO:0003713,GO:0005634,GO:0005737,GO:0006351,GO:0007519,GO:0008022,GO:0045944	transcription coactivator activity|nucleus|cytoplasm|transcription, DNA-templated|skeletal muscle tissue development|protein C-terminus binding|positive regulation of transcription from RNA polymerase II promoter
N4BP2	TCONS_00003612	0.972278	1.39e-09	NEDD4 binding protein 2, transcript variant X2	GO:0004519,GO:0005524,GO:0005829,GO:0046404	endonuclease activity|ATP binding|cytosol|ATP-dependent polydeoxyribonucleotide 5'-hydroxyl-kinase activity
ZDHHC5	TCONS_00063735	0.972244	1.4e-09	zinc finger, DHHC-type containing 5	GO:0005737,GO:0005886,GO:0016021,GO:0016409,GO:0018345,GO:0019706,GO:0030425	cytoplasm|plasma membrane|integral component of membrane|palmitoyltransferase activity|protein palmitoylation|protein-cysteine S-palmitoyltransferase activity|dendrite
SH3BGR	TCONS_00061797	0.972207	1.41e-09	SH3 domain binding glutamate-rich protein	GO:0005070,GO:0005829,GO:0006461,GO:0017124	SH3/SH2 adaptor activity|cytosol|protein complex assembly|SH3 domain binding
MAP7	XR_001351298.1	0.972192	1.42e-09	microtubule-associated protein 7	GO:0000226,GO:0005102,GO:0005198,GO:0005829,GO:0005874,GO:0005875,GO:0006970,GO:0007163,GO:0015630,GO:0016323,GO:0048471,GO:0072659	microtubule cytoskeleton organization|receptor binding|structural molecule activity|cytosol|microtubule|microtubule associated complex|response to osmotic stress|establishment or maintenance of cell polarity|microtubule cytoskeleton|basolateral plasma membrane|perinuclear region of cytoplasm|protein localization to plasma membrane
LOC102264562	TCONS_00064061	0.972165	1.43e-09	keratin-associated protein 10-8-like	GO:0045095	keratin filament
KCNJ12	TCONS_00061797	0.972152	1.43e-09	potassium channel, inwardly rectifying subfamily J, member 12	GO:0005242,GO:0005887,GO:0006813,GO:0010107,GO:0031224,GO:0034765,GO:0051289	inward rectifier potassium channel activity|integral component of plasma membrane|potassium ion transport|potassium ion import|intrinsic component of membrane|regulation of ion transmembrane transport|protein homotetramerization	ko04921,ko04725	Oxytocin signaling pathway|Cholinergic synapse
ZFAND3	TCONS_00052939	0.972117	1.44e-09	zinc finger, AN1-type domain 3	GO:0003677,GO:0008270	DNA binding|zinc ion binding
S100A13	TCONS_00001809	0.972082	1.45e-09	S100 calcium binding protein A13, transcript variant X2	GO:0005507,GO:0005509,GO:0005615,GO:0005730,GO:0005829,GO:0005886,GO:0008144,GO:0008270,GO:0008289,GO:0017134,GO:0042629,GO:0042803,GO:0043123,GO:0043303,GO:0048471,GO:0050663,GO:0050703,GO:0050786	copper ion binding|calcium ion binding|extracellular space|nucleolus|cytosol|plasma membrane|drug binding|zinc ion binding|lipid binding|fibroblast growth factor binding|mast cell granule|protein homodimerization activity|positive regulation of I-kappaB kinase/NF-kappaB signaling|mast cell degranulation|perinuclear region of cytoplasm|cytokine secretion|interleukin-1 alpha secretion|RAGE receptor…
CNRIP1	XR_315147.2	0.972049	1.46e-09	cannabinoid receptor interacting protein 1	GO:0005737,GO:0005886,GO:0008022,GO:0031718,GO:0043209	cytoplasm|plasma membrane|protein C-terminus binding|type 1 cannabinoid receptor binding|myelin sheath
ILK	TCONS_00001809	0.972029	1.47e-09	integrin-linked kinase, transcript variant X3	GO:0000165,GO:0004672,GO:0004674,GO:0004871,GO:0005524,GO:0005737,GO:0005886,GO:0005925,GO:0007160,GO:0007229,GO:0007275,GO:0030017,GO:0030027,GO:0034446	MAPK cascade|protein kinase activity|protein serine/threonine kinase activity|signal transducer activity|ATP binding|cytoplasm|plasma membrane|focal adhesion|cell-matrix adhesion|integrin-mediated signaling pathway|multicellular organism development|sarcomere|lamellipodium|substrate adhesion-dependent cell spreading	ko03320,ko04360,ko04510	PPAR signaling pathway|Axon guidance|Focal adhesion
BAIAP3	TCONS_00015373	0.972002	1.48e-09	BAI1-associated protein 3	GO:0005783,GO:0007186,GO:0007269,GO:0008022,GO:0098793	endoplasmic reticulum|G-protein coupled receptor signaling pathway|neurotransmitter secretion|protein C-terminus binding|presynapse
ICAM5	TCONS_00038942	0.971993	1.48e-09	intercellular adhesion molecule 5, telencephalin	GO:0005178,GO:0005886,GO:0005887,GO:0006909,GO:0007155,GO:0030198,GO:0050776,GO:0098609	integrin binding|plasma membrane|integral component of plasma membrane|phagocytosis|cell adhesion|extracellular matrix organization|regulation of immune response|cell-cell adhesion
MFAP4	TCONS_00001809	0.971984	1.49e-09	microfibrillar-associated protein 4	GO:0001527,GO:0005578,GO:0005615,GO:0007155,GO:0009650,GO:0010712,GO:0031012,GO:0048251,GO:0071493,GO:0071953,GO:0097435	microfibril|proteinaceous extracellular matrix|extracellular space|cell adhesion|UV protection|regulation of collagen metabolic process|extracellular matrix|elastic fiber assembly|cellular response to UV-B|elastic fiber|supramolecular fiber organization
GPM6A	XR_315147.2	0.971952	1.5e-09	glycoprotein M6A	GO:0001764,GO:0003407,GO:0005262,GO:0005886,GO:0007416,GO:0016021,GO:0030175,GO:0043005,GO:0043025,GO:0043197,GO:0044295,GO:0048812,GO:0048863,GO:0051491,GO:0070062,GO:1903561	neuron migration|neural retina development|calcium channel activity|plasma membrane|synapse assembly|integral component of membrane|filopodium|neuron projection|neuronal cell body|dendritic spine|axonal growth cone|neuron projection morphogenesis|stem cell differentiation|positive regulation of filopodium assembly|extracellular exosome|extracellular vesicle
TRIP10	TCONS_00054322	0.971951	1.5e-09	thyroid hormone receptor interactor 10, transcript variant X1	GO:0001891,GO:0005764,GO:0005794,GO:0005856,GO:0005938,GO:0006897,GO:0008289,GO:0030036,GO:0042995	phagocytic cup|lysosome|Golgi apparatus|cytoskeleton|cell cortex|endocytosis|lipid binding|actin cytoskeleton organization|cell projection	ko04910	Insulin signaling pathway
LIMK2	TCONS_00052939	0.971942	1.5e-09	LIM domain kinase 2	GO:0004674,GO:0004871,GO:0005524,GO:0005634,GO:0005737,GO:0035556,GO:0046872	protein serine/threonine kinase activity|signal transducer activity|ATP binding|nucleus|cytoplasm|intracellular signal transduction|metal ion binding	ko04666,ko04360,ko04810	Fc gamma R-mediated phagocytosis|Axon guidance|Regulation of actin cytoskeleton
TGM3	TCONS_00028458	0.971889	1.52e-09	transglutaminase 3	GO:0003810,GO:0005509,GO:0005737,GO:0018149,GO:0031424	protein-glutamine gamma-glutamyltransferase activity|calcium ion binding|cytoplasm|peptide cross-linking|keratinization
CHML	TCONS_00003612	0.97187	1.53e-09	choroideremia-like (Rab escort protein 2)	GO:0005092,GO:0005096,GO:0005634,GO:0005654,GO:0005829,GO:0005968,GO:0006886,GO:0007264,GO:0017137,GO:0018344,GO:0043687	GDP-dissociation inhibitor activity|GTPase activator activity|nucleus|nucleoplasm|cytosol|Rab-protein geranylgeranyltransferase complex|intracellular protein transport|small GTPase mediated signal transduction|Rab GTPase binding|protein geranylgeranylation|post-translational protein modification
B3GNT5	TCONS_00020275	0.971839	1.54e-09	UDP-GlcNAc:betaGal beta-1,3-N-acetylglucosaminyltransferase 5	GO:0000139,GO:0005622,GO:0006486,GO:0007417,GO:0008378,GO:0008457,GO:0016021,GO:0047256	Golgi membrane|intracellular|protein glycosylation|central nervous system development|galactosyltransferase activity|beta-galactosyl-N-acetylglucosaminylgalactosylglucosyl-ceramide beta-1,3-acetylglucosaminyltransferase activity|integral component of membrane|lactosylceramide 1,3-N-acetyl-beta-D-glucosaminyltransferase activity	ko00601	Glycosphingolipid biosynthesis - lacto and neolacto series
DYNLL1	TCONS_00052939	0.971819	1.54e-09	dynein, light chain, LC8-type 1	GO:0000776,GO:0003774,GO:0005634,GO:0005739,GO:0005868,GO:0005874,GO:0006351,GO:0006355,GO:0006915,GO:0007017,GO:0072686	kinetochore|motor activity|nucleus|mitochondrion|cytoplasmic dynein complex|microtubule|transcription, DNA-templated|regulation of transcription, DNA-templated|apoptotic process|microtubule-based process|mitotic spindle	ko04962	Vasopressin-regulated water reabsorption
CCDC70	TCONS_00011792	0.971763	1.56e-09	coiled-coil domain containing 70	GO:0005576,GO:0005886	extracellular region|plasma membrane
CLDN2	TCONS_00011792	0.971763	1.56e-09	claudin 2	GO:0005198,GO:0005886,GO:0005923,GO:0016021,GO:0016338,GO:0042802	structural molecule activity|plasma membrane|bicellular tight junction|integral component of membrane|calcium-independent cell-cell adhesion via plasma membrane cell-adhesion molecules|identical protein binding	ko04514,ko04670,ko04530	Cell adhesion molecules (CAMs)|Leukocyte transendothelial migration|Tight junction
EPO	TCONS_00011792	0.971763	1.56e-09	erythropoietin	GO:0000122,GO:0001666,GO:0005125,GO:0005128,GO:0005179,GO:0005615,GO:0006915,GO:0007566,GO:0008283,GO:0008284,GO:0009986,GO:0010523,GO:0018105,GO:0030218,GO:0030295,GO:0038162,GO:0042531,GO:0042541,GO:0043249,GO:0045740,GO:0045893,GO:0046579,GO:0071474,GO:1902219,GO:1902251,GO:2001258	negative regulation of transcription from RNA polymerase II promoter|response to hypoxia|cytokine activity|erythropoietin receptor binding|hormone activity|extracellular space|apoptotic process|embryo implantation|cell proliferation|positive regulation of cell proliferation|cell surface|negative regulation of calcium ion transport into cytosol|peptidyl-serine phosphorylation|erythrocyte different…	ko04060,ko04151,ko04066,ko04640,ko04630	Cytokine-cytokine receptor interaction|PI3K-Akt signaling pathway|HIF-1 signaling pathway|Hematopoietic cell lineage|Jak-STAT signaling pathway
GALNTL5	TCONS_00011792	0.971763	1.56e-09	polypeptide N-acetylgalactosaminyltransferase-like 5, transcript variant X1	GO:0007286,GO:0016021,GO:0031902,GO:0046872	spermatid development|integral component of membrane|late endosome membrane|metal ion binding	ko00512	Mucin type O-Glycan biosynthesis
GUCA2A	TCONS_00011792	0.971763	1.56e-09	guanylate cyclase activator 2A (guanylin)	GO:0005179,GO:0005576,GO:0007586,GO:0030250,GO:0070062	hormone activity|extracellular region|digestion|guanylate cyclase activator activity|extracellular exosome
LOC102278806	TCONS_00011792	0.971763	1.56e-09	myeloid-associated differentiation marker-like	GO:0001726,GO:0001933,GO:0005886,GO:0005911,GO:0010629,GO:0016021,GO:0030335,GO:0030837,GO:0030864,GO:0031579,GO:0034115,GO:0045121,GO:0061028,GO:0070062,GO:0072659,GO:0090038,GO:1900026	ruffle|negative regulation of protein phosphorylation|plasma membrane|cell-cell junction|negative regulation of gene expression|integral component of membrane|positive regulation of cell migration|negative regulation of actin filament polymerization|cortical actin cytoskeleton|membrane raft organization|negative regulation of heterotypic cell-cell adhesion|membrane raft|establishment of endotheli…
MS4A14	TCONS_00011792	0.971763	1.56e-09	membrane-spanning 4-domains, subfamily A, member 14	GO:0016021	integral component of membrane
RBP5	TCONS_00011792	0.971763	1.56e-09	retinol binding protein 5, cellular, transcript variant X1	GO:0005737,GO:0016918,GO:0019841	cytoplasm|retinal binding|retinol binding
TFF2	TCONS_00011792	0.971763	1.56e-09	trefoil factor 2
CCDC172	TCONS_00011792	0.971763	1.56e-09	coiled-coil domain containing 172	GO:0005737,GO:0097225	cytoplasm|sperm midpiece
FCRL3	TCONS_00011792	0.971763	1.56e-09	Fc receptor-like 3	GO:0002638,GO:0005886,GO:0009986,GO:0016021,GO:0019900,GO:0019902,GO:0030890,GO:0034163,GO:0043410,GO:0045577,GO:0050859,GO:0050864,GO:0090279	negative regulation of immunoglobulin production|plasma membrane|cell surface|integral component of membrane|kinase binding|phosphatase binding|positive regulation of B cell proliferation|regulation of toll-like receptor 9 signaling pathway|positive regulation of MAPK cascade|regulation of B cell differentiation|negative regulation of B cell receptor signaling pathway|regulation of B cell activat…
GNRH2	TCONS_00011792	0.971763	1.56e-09	gonadotropin-releasing hormone 2	GO:0005179,GO:0005576,GO:0007275	hormone activity|extracellular region|multicellular organism development	ko04912	GnRH signaling pathway
HAO2	TCONS_00011792	0.971763	1.56e-09	hydroxyacid oxidase 2 (long chain)	GO:0005102,GO:0005739,GO:0005777,GO:0010181,GO:0019395,GO:0052852,GO:0052853,GO:0052854	receptor binding|mitochondrion|peroxisome|FMN binding|fatty acid oxidation|very-long-chain-(S)-2-hydroxy-acid oxidase activity|long-chain-(S)-2-hydroxy-long-chain-acid oxidase activity|medium-chain-(S)-2-hydroxy-acid oxidase activity	ko01200,ko00630,ko04146	Carbon metabolism|Glyoxylate and dicarboxylate metabolism|Peroxisome
HCRTR2	TCONS_00011792	0.971763	1.56e-09	hypocretin (orexin) receptor 2, transcript variant X1	GO:0005887,GO:0007200,GO:0007218,GO:0007631,GO:0010840,GO:0016499,GO:0022410,GO:0032870,GO:0042277,GO:0045187,GO:0051480,GO:1901652	integral component of plasma membrane|phospholipase C-activating G-protein coupled receptor signaling pathway|neuropeptide signaling pathway|feeding behavior|regulation of circadian sleep/wake cycle, wakefulness|orexin receptor activity|circadian sleep/wake cycle process|cellular response to hormone stimulus|peptide binding|regulation of circadian sleep/wake cycle, sleep|regulation of cytosolic c…	ko04080	Neuroactive ligand-receptor interaction
LOC102267397	TCONS_00011792	0.971763	1.56e-09	olfactory receptor 6	GO:0004930,GO:0004984,GO:0005886,GO:0007186,GO:0007608,GO:0016021	G-protein coupled receptor activity|olfactory receptor activity|plasma membrane|G-protein coupled receptor signaling pathway|sensory perception of smell|integral component of membrane	ko04740	Olfactory transduction
LOC102268259	TCONS_00011792	0.971763	1.56e-09	complement factor H-related protein 5, transcript variant X1	GO:0005576,GO:0006957,GO:0030449,GO:0032091,GO:0042803,GO:0043234,GO:0045919,GO:0046982	extracellular region|complement activation, alternative pathway|regulation of complement activation|negative regulation of protein binding|protein homodimerization activity|protein complex|positive regulation of cytolysis|protein heterodimerization activity
LOC102270085	TCONS_00011792	0.971763	1.56e-09	serine protease 58, transcript variant X2	GO:0004252,GO:0005576	serine-type endopeptidase activity|extracellular region
LOC102274038	TCONS_00011792	0.971763	1.56e-09	taste receptor type 2 member 41	GO:0001580,GO:0004930,GO:0016021	detection of chemical stimulus involved in sensory perception of bitter taste|G-protein coupled receptor activity|integral component of membrane	ko04742	Taste transduction
LOC102274400	TCONS_00011792	0.971763	1.56e-09	insulin			ko04066,ko04152,ko04015,ko04211,ko04913,ko04914,ko04923,ko04960,ko04911,ko04014,ko04151,ko04114,ko04072,ko04810,ko04910,ko04068,ko04022,ko04917,ko04140,ko04213,ko04150	HIF-1 signaling pathway|AMPK signaling pathway|Rap1 signaling pathway|Longevity regulating pathway|Ovarian steroidogenesis|Progesterone-mediated oocyte maturation|Regulation of lipolysis in adipocytes|Aldosterone-regulated sodium reabsorption|Insulin secretion|Ras signaling pathway|PI3K-Akt signaling pathway|Oocyte meiosis|Phospholipase D signaling pathway|Regulation of actin cytoskeleton|Insulin…
LOC102280387	TCONS_00011792	0.971763	1.56e-09	putative olfactory receptor 2I1
LOC102284258	TCONS_00011792	0.971763	1.56e-09	UDP-glucuronosyltransferase 2C1-like	GO:0005789,GO:0008152,GO:0015020,GO:0016021,GO:0031090	endoplasmic reticulum membrane|metabolic process|glucuronosyltransferase activity|integral component of membrane|organelle membrane	ko00982,ko00980,ko00140,ko00040,ko00830,ko00860,ko00983,ko00053,ko00500	Drug metabolism - cytochrome P450|Metabolism of xenobiotics by cytochrome P450|Steroid hormone biosynthesis|Pentose and glucuronate interconversions|Retinol metabolism|Porphyrin and chlorophyll metabolism|Drug metabolism - other enzymes|Ascorbate and aldarate metabolism|Starch and sucrose metabolism
LOC102286421	TCONS_00011792	0.971763	1.56e-09	mastin-like	GO:0004252,GO:0005737	serine-type endopeptidase activity|cytoplasm
LOC102287476	TCONS_00011792	0.971763	1.56e-09	F-box only protein 27-like	GO:0019005	SCF ubiquitin ligase complex
LOC106700507	TCONS_00011792	0.971763	1.56e-09	olfactory receptor 12-like	GO:0004930,GO:0004984,GO:0005549,GO:0005886,GO:0007186,GO:0007608,GO:0016021	G-protein coupled receptor activity|olfactory receptor activity|odorant binding|plasma membrane|G-protein coupled receptor signaling pathway|sensory perception of smell|integral component of membrane	ko04740	Olfactory transduction
RXFP4	TCONS_00011792	0.971763	1.56e-09	relaxin/insulin-like family peptide receptor 4	GO:0004966,GO:0005886,GO:0005887,GO:0007186,GO:0007188,GO:0007200,GO:2000253	galanin receptor activity|plasma membrane|integral component of plasma membrane|G-protein coupled receptor signaling pathway|adenylate cyclase-modulating G-protein coupled receptor signaling pathway|phospholipase C-activating G-protein coupled receptor signaling pathway|positive regulation of feeding behavior	ko04080	Neuroactive ligand-receptor interaction
SERPINB11	TCONS_00011792	0.971763	1.56e-09	serpin peptidase inhibitor, clade B (ovalbumin), member 11	GO:0004867,GO:0005615,GO:0005737	serine-type endopeptidase inhibitor activity|extracellular space|cytoplasm
TEX11	TCONS_00011792	0.971763	1.56e-09	testis expressed 11	GO:0000712,GO:0000801,GO:0006311,GO:0007060,GO:0007130,GO:0007131,GO:0008584,GO:0009566,GO:0043066,GO:0051026	resolution of meiotic recombination intermediates|central element|meiotic gene conversion|male meiosis chromosome segregation|synaptonemal complex assembly|reciprocal meiotic recombination|male gonad development|fertilization|negative regulation of apoptotic process|chiasma assembly
TCHHL1	TCONS_00022499	0.971758	1.57e-09	trichohyalin-like 1	GO:0046914	transition metal ion binding
SERPINB5	TCONS_00058927	0.971755	1.57e-09	serpin peptidase inhibitor, clade B (ovalbumin), member 5, transcript variant X1			ko04115	p53 signaling pathway
PECAM1	XR_001351765.1	0.971744	1.57e-09	platelet/endothelial cell adhesion molecule 1	GO:0005886,GO:0007155,GO:0016021,GO:0030054,GO:0045121	plasma membrane|cell adhesion|integral component of membrane|cell junction|membrane raft	ko04514,ko04670	Cell adhesion molecules (CAMs)|Leukocyte transendothelial migration
ETFDH	XR_001351298.1	0.971731	1.58e-09	electron-transferring-flavoprotein dehydrogenase	GO:0004174,GO:0006979,GO:0009055,GO:0017133,GO:0022904,GO:0031305,GO:0033539,GO:0043783,GO:0046872,GO:0048039,GO:0051539	electron-transferring-flavoprotein dehydrogenase activity|response to oxidative stress|electron transfer activity|mitochondrial electron transfer flavoprotein complex|respiratory electron transport chain|integral component of mitochondrial inner membrane|fatty acid beta-oxidation using acyl-CoA dehydrogenase|oxidoreductase activity, oxidizing metal ions with flavin as acceptor|metal ion binding|u…
MYOD1	TCONS_00061797	0.97172	1.58e-09	myogenic differentiation 1	GO:0000381,GO:0000978,GO:0001047,GO:0001228,GO:0003682,GO:0003700,GO:0003705,GO:0005634,GO:0005667,GO:0006351,GO:0006355,GO:0007517,GO:0007518,GO:0007519,GO:0008134,GO:0031490,GO:0035914,GO:0043415,GO:0043966,GO:0043967,GO:0045445,GO:0045663,GO:0045944,GO:0046983,GO:0048743,GO:0051146,GO:0051149,GO:0071392,GO:1901741	regulation of alternative mRNA splicing, via spliceosome|RNA polymerase II proximal promoter sequence-specific DNA binding|core promoter binding|transcriptional activator activity, RNA polymerase II transcription regulatory region sequence-specific DNA binding|chromatin binding|DNA binding transcription factor activity|transcription factor activity, RNA polymerase II distal enhancer sequence-spec…
USHBP1	TCONS_00001809	0.97169	1.59e-09	Usher syndrome 1C binding protein 1, transcript variant X2	GO:0030165	PDZ domain binding
BEST3	TCONS_00061797	0.971629	1.61e-09	bestrophin 3, transcript variant X1	GO:0005254,GO:0005886,GO:0015698,GO:0034707,GO:0043271	chloride channel activity|plasma membrane|inorganic anion transport|chloride channel complex|negative regulation of ion transport
LOC102273435	TCONS_00033602	0.971628	1.61e-09	lysozyme C-1	GO:0003796,GO:0005615,GO:0007586,GO:0016998,GO:0019835,GO:0050829,GO:0050830	lysozyme activity|extracellular space|digestion|cell wall macromolecule catabolic process|cytolysis|defense response to Gram-negative bacterium|defense response to Gram-positive bacterium	ko04970	Salivary secretion
LHFP	TCONS_00054322	0.971566	1.64e-09	lipoma HMGIC fusion partner
TIE1	TCONS_00065260	0.971535	1.65e-09	tyrosine kinase with immunoglobulin-like and EGF-like domains 1	GO:0001525,GO:0004714,GO:0005524,GO:0005886,GO:0016021	angiogenesis|transmembrane receptor protein tyrosine kinase activity|ATP binding|plasma membrane|integral component of membrane
ST5	TCONS_00035488	0.971519	1.65e-09	suppression of tumorigenicity 5, transcript variant X1	GO:0017112,GO:0070374	Rab guanyl-nucleotide exchange factor activity|positive regulation of ERK1 and ERK2 cascade
MXRA8	TCONS_00031740	0.971468	1.67e-09	matrix-remodelling associated 8	GO:0009986,GO:0016021,GO:0060857	cell surface|integral component of membrane|establishment of glial blood-brain barrier
G2E3	TCONS_00059109	0.971465	1.67e-09	G2/M-phase specific E3 ubiquitin protein ligase	GO:0004842,GO:0005730,GO:0005829,GO:0006915,GO:0007275,GO:0043231,GO:0046872	ubiquitin-protein transferase activity|nucleolus|cytosol|apoptotic process|multicellular organism development|intracellular membrane-bounded organelle|metal ion binding
HRCT1	TCONS_00058072	0.971465	1.67e-09	histidine rich carboxyl terminus 1
ANKRD1	TCONS_00034071	0.971449	1.68e-09	ankyrin repeat domain 1 (cardiac muscle)	GO:0001105,GO:0001650,GO:0002039,GO:0003677,GO:0003712,GO:0003714,GO:0005634,GO:0005667,GO:0005829,GO:0006357,GO:0031432,GO:0031674,GO:0035690,GO:0035914,GO:0035994,GO:0042826,GO:0043065,GO:0043517,GO:0045445,GO:0050714,GO:0055008,GO:0061629,GO:0070412,GO:0071222,GO:0071260,GO:0071347,GO:0071356,GO:0071560,GO:2000279	RNA polymerase II transcription coactivator activity|fibrillar center|p53 binding|DNA binding|transcription cofactor activity|transcription corepressor activity|nucleus|transcription factor complex|cytosol|regulation of transcription from RNA polymerase II promoter|titin binding|I band|cellular response to drug|skeletal muscle cell differentiation|response to muscle stretch|histone deacetylase bi…
PPP1R27	TCONS_00002255	0.971443	1.68e-09	protein phosphatase 1, regulatory subunit 27	GO:0004864,GO:0010923,GO:0019902	protein phosphatase inhibitor activity|negative regulation of phosphatase activity|phosphatase binding
XDH	TCONS_00054322	0.971433	1.69e-09	xanthine dehydrogenase			ko00230,ko04146,ko00983,ko00232	Purine metabolism|Peroxisome|Drug metabolism - other enzymes|Caffeine metabolism
FES	TCONS_00002897	0.971429	1.69e-09	FES proto-oncogene, tyrosine kinase, transcript variant X4	GO:0004713,GO:0004715,GO:0005102,GO:0005524,GO:0005737,GO:0005794,GO:0005829,GO:0005925,GO:0006935,GO:0007155,GO:0007173,GO:0008360,GO:0010976,GO:0015630,GO:0016477,GO:0018108,GO:0030154,GO:0030155,GO:0031116,GO:0031234,GO:0031410,GO:0034987,GO:0035091,GO:0038083,GO:0042127,GO:0043304,GO:0045087,GO:0045595,GO:0045639,GO:2000145,GO:2000251	protein tyrosine kinase activity|non-membrane spanning protein tyrosine kinase activity|receptor binding|ATP binding|cytoplasm|Golgi apparatus|cytosol|focal adhesion|chemotaxis|cell adhesion|epidermal growth factor receptor signaling pathway|regulation of cell shape|positive regulation of neuron projection development|microtubule cytoskeleton|cell migration|peptidyl-tyrosine phosphorylation|cell …	ko04360	Axon guidance
GXYLT1	TCONS_00003612	0.971406	1.7e-09	glucoside xylosyltransferase 1	GO:0016021,GO:0016266,GO:0035252	integral component of membrane|O-glycan processing|UDP-xylosyltransferase activity	ko00514	Other types of O-glycan biosynthesis
PHIP	TCONS_00027937	0.971393	1.7e-09	pleckstrin homology domain interacting protein, transcript variant X1	GO:0001932,GO:0005158,GO:0005634,GO:0006357,GO:0006606,GO:0007010,GO:0008284,GO:0008286,GO:0008360,GO:0010800,GO:0022604,GO:0033138,GO:0040008,GO:0043066,GO:0043568,GO:0045840,GO:0045893,GO:0045944,GO:0070577,GO:2001237	regulation of protein phosphorylation|insulin receptor binding|nucleus|regulation of transcription from RNA polymerase II promoter|protein import into nucleus|cytoskeleton organization|positive regulation of cell proliferation|insulin receptor signaling pathway|regulation of cell shape|positive regulation of peptidyl-threonine phosphorylation|regulation of cell morphogenesis|positive regulation o…
PRR16	XR_001351393.1	0.971381	1.71e-09	proline rich 16	GO:0045727,GO:0045793	positive regulation of translation|positive regulation of cell size
LOC102264845	TCONS_00033656	0.971363	1.71e-09	keratin-associated protein 10-8
GJA1	TCONS_00033680	0.971358	1.71e-09	gap junction protein, alpha 1, 43kDa	GO:0001649,GO:0001701,GO:0001764,GO:0001947,GO:0002070,GO:0002088,GO:0003294,GO:0004871,GO:0005102,GO:0005243,GO:0005654,GO:0005737,GO:0005739,GO:0005764,GO:0005769,GO:0005770,GO:0005771,GO:0005783,GO:0005794,GO:0005829,GO:0005882,GO:0005886,GO:0005916,GO:0005921,GO:0005922,GO:0007154,GO:0007267,GO:0007507,GO:0007512,GO:0008016,GO:0008285,GO:0009268,GO:0010628,GO:0010629,GO:0010643,GO:0014704,GO:…	osteoblast differentiation|in utero embryonic development|neuron migration|heart looping|epithelial cell maturation|lens development in camera-type eye|atrial ventricular junction remodeling|signal transducer activity|receptor binding|gap junction channel activity|nucleoplasm|cytoplasm|mitochondrion|lysosome|early endosome|late endosome|multivesicular body|endoplasmic reticulum|Golgi apparatus|cy…	ko04540	Gap junction
SLC16A3	TCONS_00061797	0.971347	1.72e-09	solute carrier family 16 (monocarboxylate transporter), member 3	GO:0003723,GO:0005886,GO:0005887,GO:0008028,GO:0015129,GO:0015293,GO:0016021,GO:0031965,GO:0035879	RNA binding|plasma membrane|integral component of plasma membrane|monocarboxylic acid transmembrane transporter activity|lactate transmembrane transporter activity|symporter activity|integral component of membrane|nuclear membrane|plasma membrane lactate transport
LOC102274113	TCONS_00034071	0.971296	1.74e-09	olfactory receptor 5V1			ko04740	Olfactory transduction
AP1M2	TCONS_00030043	0.971274	1.75e-09	adaptor-related protein complex 1, mu 2 subunit, transcript variant X1	GO:0005794,GO:0006886,GO:0016192,GO:0030131,GO:0030665	Golgi apparatus|intracellular protein transport|vesicle-mediated transport|clathrin adaptor complex|clathrin-coated vesicle membrane	ko04142	Lysosome
LOC102277214	TCONS_00009880	0.97123	1.76e-09	keratin-associated protein 26-1	GO:0005882	intermediate filament
WASF3	XR_314947.1	0.97123	1.76e-09	WAS protein family, member 3	GO:0003779,GO:0005737,GO:0005856,GO:0006461,GO:0007010,GO:0008360,GO:0014003,GO:0030027,GO:0030032,GO:0030041,GO:0031643,GO:0070062	actin binding|cytoplasm|cytoskeleton|protein complex assembly|cytoskeleton organization|regulation of cell shape|oligodendrocyte development|lamellipodium|lamellipodium assembly|actin filament polymerization|positive regulation of myelination|extracellular exosome	ko04666,ko04520	Fc gamma R-mediated phagocytosis|Adherens junction
TNNT3	TCONS_00034071	0.971225	1.77e-09	troponin T type 3 (skeletal, fast), transcript variant X2	GO:0005861,GO:0006942	troponin complex|regulation of striated muscle contraction
LOC102276167	TCONS_00054260	0.971217	1.77e-09	gamma-aminobutyric acid receptor-associated protein-like 1	GO:0005739,GO:0005776,GO:0005783,GO:0005794,GO:0005874,GO:0006914,GO:0030659,GO:0030957,GO:0031625	mitochondrion|autophagosome|endoplasmic reticulum|Golgi apparatus|microtubule|autophagy|cytoplasmic vesicle membrane|Tat protein binding|ubiquitin protein ligase binding	ko04727,ko04068,ko04140,ko04212,ko04139	GABAergic synapse|FoxO signaling pathway|Regulation of autophagy|Longevity regulating pathway - worm|Regulation of mitophagy - yeast
LOC102282898	TCONS_00000145	0.971214	1.77e-09	N-acetyllactosaminide alpha-1,3-galactosyltransferase	GO:0005794,GO:0005975,GO:0009247,GO:0016021,GO:0016757,GO:0030259,GO:0031982,GO:0031985,GO:0032580,GO:0033580,GO:0046872,GO:0047276	Golgi apparatus|carbohydrate metabolic process|glycolipid biosynthetic process|integral component of membrane|transferase activity, transferring glycosyl groups|lipid glycosylation|vesicle|Golgi cisterna|Golgi cisterna membrane|protein galactosylation at cell surface|metal ion binding|N-acetyllactosaminide 3-alpha-galactosyltransferase activity	ko00601	Glycosphingolipid biosynthesis - lacto and neolacto series
MACC1	TCONS_00011686	0.971205	1.77e-09	metastasis associated in colon cancer 1	GO:0000977,GO:0001228,GO:0005634,GO:0005737,GO:0005739,GO:0008083,GO:0045944,GO:0051781	RNA polymerase II regulatory region sequence-specific DNA binding|transcriptional activator activity, RNA polymerase II transcription regulatory region sequence-specific DNA binding|nucleus|cytoplasm|mitochondrion|growth factor activity|positive regulation of transcription from RNA polymerase II promoter|positive regulation of cell division
LOC102285069	TCONS_00054260	0.971203	1.77e-09	lymphocyte antigen 75
KLHL34	TCONS_00002255	0.971195	1.78e-09	kelch-like family member 34	GO:0005615,GO:0016567,GO:0031463	extracellular space|protein ubiquitination|Cul3-RING ubiquitin ligase complex
IL2RG	TCONS_00028074	0.97118	1.78e-09	interleukin 2 receptor, gamma, transcript variant X1	GO:0004896,GO:0016021	cytokine receptor activity|integral component of membrane	ko04060,ko04144,ko04630,ko04151	Cytokine-cytokine receptor interaction|Endocytosis|Jak-STAT signaling pathway|PI3K-Akt signaling pathway
MANEAL	TCONS_00025580	0.971126	1.81e-09	mannosidase, endo-alpha-like, transcript variant X1	GO:0000139,GO:0016021,GO:0016798	Golgi membrane|integral component of membrane|hydrolase activity, acting on glycosyl bonds
SYCP1	TCONS_00033606	0.971118	1.81e-09	synaptonemal complex protein 1, transcript variant X2	GO:0000711,GO:0000775,GO:0000795,GO:0000801,GO:0000802,GO:0001673,GO:0003677,GO:0007129,GO:0007130,GO:0007131,GO:0007283,GO:0032880,GO:0035092,GO:0051026,GO:0051301,GO:0051878	meiotic DNA repair synthesis|chromosome, centromeric region|synaptonemal complex|central element|transverse filament|male germ cell nucleus|DNA binding|synapsis|synaptonemal complex assembly|reciprocal meiotic recombination|spermatogenesis|regulation of protein localization|sperm chromatin condensation|chiasma assembly|cell division|lateral element assembly
USHBP1	TCONS_00031740	0.971109	1.81e-09	Usher syndrome 1C binding protein 1, transcript variant X2	GO:0030165	PDZ domain binding
LOC106700522	TCONS_00033784	0.971109	1.81e-09	keratin, high-sulfur matrix protein, B2B-like	GO:0045095	keratin filament
ISLR	TCONS_00054322	0.971104	1.81e-09	immunoglobulin superfamily containing leucine-rich repeat, transcript variant X1	GO:0005615,GO:0007155	extracellular space|cell adhesion
LOC102278673	TCONS_00063624	0.971064	1.83e-09	keratin-associated protein 7-1	GO:0005882	intermediate filament
SPG21	XR_001351773.1	0.97105	1.84e-09	spastic paraplegia 21 (autosomal recessive, Mast syndrome), transcript variant X1	GO:0005829,GO:0030140,GO:0042609,GO:0043231	cytosol|trans-Golgi network transport vesicle|CD4 receptor binding|intracellular membrane-bounded organelle	ko04144	Endocytosis
FAM78A	TCONS_00053966	0.97104	1.84e-09	family with sequence similarity 78, member A
LOC106700580	TCONS_00028779	0.971025	1.85e-09	E3 SUMO-protein ligase RanBP2-like	GO:0000082,GO:0003723,GO:0003755,GO:0005634,GO:0005635,GO:0005642,GO:0005643,GO:0005737,GO:0005813,GO:0006405,GO:0006457,GO:0006511,GO:0006606,GO:0007051,GO:0008536,GO:0016874,GO:0016925,GO:0031965,GO:0043547,GO:0046604,GO:0046872,GO:0046907,GO:0051028	G1/S transition of mitotic cell cycle|RNA binding|peptidyl-prolyl cis-trans isomerase activity|nucleus|nuclear envelope|annulate lamellae|nuclear pore|cytoplasm|centrosome|RNA export from nucleus|protein folding|ubiquitin-dependent protein catabolic process|protein import into nucleus|spindle organization|Ran GTPase binding|ligase activity|protein sumoylation|nuclear membrane|positive regulation …	ko03013	RNA transport
TMX4	TCONS_00054260	0.970972	1.87e-09	thioredoxin-related transmembrane protein 4	GO:0003756,GO:0005783,GO:0006457,GO:0016021,GO:0034976,GO:0045454,GO:0055114	protein disulfide isomerase activity|endoplasmic reticulum|protein folding|integral component of membrane|response to endoplasmic reticulum stress|cell redox homeostasis|oxidation-reduction process
SGOL2	TCONS_00060300	0.970926	1.89e-09	shugoshin-like 2 (S. pombe), transcript variant X2	GO:0000775,GO:0000777,GO:0005654,GO:0005829,GO:0007062,GO:0016604,GO:0030892,GO:0051301,GO:0051754	chromosome, centromeric region|condensed chromosome kinetochore|nucleoplasm|cytosol|sister chromatid cohesion|nuclear body|mitotic cohesin complex|cell division|meiotic sister chromatid cohesion, centromeric
PRR9	TCONS_00028458	0.970898	1.9e-09	proline rich 9	GO:0001533,GO:0005198,GO:0005737,GO:0018149,GO:0030216	cornified envelope|structural molecule activity|cytoplasm|peptide cross-linking|keratinocyte differentiation
HSPBP1	TCONS_00041425	0.970897	1.9e-09	HSPA (heat shock 70kDa) binding protein, cytoplasmic cochaperone 1, transcript variant X2	GO:0004857,GO:0031398,GO:0032436	enzyme inhibitor activity|positive regulation of protein ubiquitination|positive regulation of proteasomal ubiquitin-dependent protein catabolic process	ko04141	Protein processing in endoplasmic reticulum
PLPP7	TCONS_00034071	0.970895	1.9e-09	phospholipid phosphatase 7 (inactive)	GO:0005635,GO:0005789,GO:0010832,GO:0016021	nuclear envelope|endoplasmic reticulum membrane|negative regulation of myotube differentiation|integral component of membrane
IFFO1	TCONS_00004121	0.970875	1.91e-09	intermediate filament family orphan 1	GO:0005198,GO:0005882	structural molecule activity|intermediate filament
LOC106701147	TCONS_00034071	0.970848	1.92e-09	alpha-actinin-2-like	GO:0003779,GO:0005509,GO:0030018	actin binding|calcium ion binding|Z disc	ko04520,ko04670,ko04810,ko04530,ko04510	Adherens junction|Leukocyte transendothelial migration|Regulation of actin cytoskeleton|Tight junction|Focal adhesion
IL1RAP	TCONS_00022421	0.970845	1.92e-09	interleukin 1 receptor accessory protein, transcript variant X3	GO:0002114,GO:0004871,GO:0004908,GO:0005615,GO:0005886,GO:0005887,GO:0006461,GO:0006954,GO:0006955,GO:0016020,GO:0019221,GO:0032736,GO:0032754,GO:0038172,GO:0042094,GO:0045087,GO:0051092,GO:0051965,GO:0070498,GO:0072602,GO:1900006,GO:1990782,GO:2000778	interleukin-33 receptor activity|signal transducer activity|interleukin-1 receptor activity|extracellular space|plasma membrane|integral component of plasma membrane|protein complex assembly|inflammatory response|immune response|membrane|cytokine-mediated signaling pathway|positive regulation of interleukin-13 production|positive regulation of interleukin-5 production|interleukin-33-mediated sign…	ko04060,ko04750	Cytokine-cytokine receptor interaction|Inflammatory mediator regulation of TRP channels
LOC106700932	TCONS_00019664	0.97084	1.92e-09	basic salivary proline-rich protein 1-like
MAN1A2	TCONS_00019666	0.970831	1.93e-09	mannosidase, alpha, class 1A, member 2	GO:0000139,GO:0004571,GO:0005509,GO:0005783,GO:0005794,GO:0006486,GO:0006491,GO:0007585,GO:0016020,GO:0016021,GO:0048286,GO:0070062,GO:1904381	Golgi membrane|mannosyl-oligosaccharide 1,2-alpha-mannosidase activity|calcium ion binding|endoplasmic reticulum|Golgi apparatus|protein glycosylation|N-glycan processing|respiratory gaseous exchange|membrane|integral component of membrane|lung alveolus development|extracellular exosome|Golgi apparatus mannose trimming	ko04141,ko00510,ko00513	Protein processing in endoplasmic reticulum|N-Glycan biosynthesis|Various types of N-glycan biosynthesis
NEB	TCONS_00002255	0.970831	1.93e-09	nebulin	GO:0003779,GO:0005829,GO:0007517,GO:0007525,GO:0008307,GO:0015629,GO:0030018,GO:0030049,GO:0030832,GO:0070062	actin binding|cytosol|muscle organ development|somatic muscle development|structural constituent of muscle|actin cytoskeleton|Z disc|muscle filament sliding|regulation of actin filament length|extracellular exosome
MYL1	TCONS_00034071	0.97083	1.93e-09	myosin, light chain 1, alkali	GO:0005509,GO:0006936,GO:0016459,GO:0030016	calcium ion binding|muscle contraction|myosin complex|myofibril
AGBL3	TCONS_00031740	0.970822	1.93e-09	ATP/GTP binding protein-like 3	GO:0004181,GO:0005829,GO:0008270,GO:0035610	metallocarboxypeptidase activity|cytosol|zinc ion binding|protein side chain deglutamylation
LOC102272802	TCONS_00028074	0.970817	1.93e-09	GTPase IMAP family member 6	GO:0005525,GO:0005829	GTP binding|cytosol
MAP3K3	TCONS_00029972	0.970782	1.95e-09	mitogen-activated protein kinase kinase kinase 3, transcript variant X4	GO:0000165,GO:0001568,GO:0004672,GO:0004674,GO:0004709,GO:0005524,GO:0005737,GO:0005829,GO:0007346,GO:0031098,GO:0032147,GO:0035556,GO:0042981,GO:0043123,GO:0046777,GO:0046872,GO:0070498,GO:1900745	MAPK cascade|blood vessel development|protein kinase activity|protein serine/threonine kinase activity|MAP kinase kinase kinase activity|ATP binding|cytoplasm|cytosol|regulation of mitotic cell cycle|stress-activated protein kinase signaling cascade|activation of protein kinase activity|intracellular signal transduction|regulation of apoptotic process|positive regulation of I-kappaB kinase/NF-kap…	ko04722,ko04010,ko04912	Neurotrophin signaling pathway|MAPK signaling pathway|GnRH signaling pathway
LOC102266971	TCONS_00034071	0.970767	1.95e-09	uncharacterized LOC102266971	GO:0005245,GO:0005886,GO:0005891,GO:0006816,GO:0014069,GO:0016247,GO:0019226,GO:0030054,GO:0030666,GO:0032281,GO:0045211,GO:0061337,GO:0070588,GO:2000311	voltage-gated calcium channel activity|plasma membrane|voltage-gated calcium channel complex|calcium ion transport|postsynaptic density|channel regulator activity|transmission of nerve impulse|cell junction|endocytic vesicle membrane|AMPA glutamate receptor complex|postsynaptic membrane|cardiac conduction|calcium ion transmembrane transport|regulation of AMPA receptor activity	ko04010,ko04261,ko04921,ko04260	MAPK signaling pathway|Adrenergic signaling in cardiomyocytes|Oxytocin signaling pathway|Cardiac muscle contraction
SH2D3C	TCONS_00001809	0.970696	1.99e-09	SH2 domain containing 3C, transcript variant X1	GO:0005070,GO:0005085,GO:0005737,GO:0007254,GO:0007264,GO:0016020	SH3/SH2 adaptor activity|guanyl-nucleotide exchange factor activity|cytoplasm|JNK cascade|small GTPase mediated signal transduction|membrane
PHF20L1	TCONS_00053424	0.970678	1.99e-09	PHD finger protein 20-like 1, transcript variant X1	GO:0005634,GO:0006355,GO:0046872	nucleus|regulation of transcription, DNA-templated|metal ion binding
NRCAM	TCONS_00003612	0.970672	2e-09	neuronal cell adhesion molecule, transcript variant X3	GO:0001525,GO:0005576,GO:0005886,GO:0007155,GO:0007411,GO:0007417,GO:0008104,GO:0010975,GO:0016021,GO:0019227,GO:0030424,GO:0030506,GO:0031290,GO:0043194,GO:0045162,GO:0045202,GO:0086080,GO:0098609	angiogenesis|extracellular region|plasma membrane|cell adhesion|axon guidance|central nervous system development|protein localization|regulation of neuron projection development|integral component of membrane|neuronal action potential propagation|axon|ankyrin binding|retinal ganglion cell axon guidance|axon initial segment|clustering of voltage-gated sodium channels|synapse|protein binding involv…	ko04514	Cell adhesion molecules (CAMs)
RNASE4	TCONS_00054322	0.970672	2e-09	ribonuclease, RNase A family, 4, transcript variant X1	GO:0003676,GO:0004519,GO:0004540,GO:0005576,GO:0005615,GO:0009267	nucleic acid binding|endonuclease activity|ribonuclease activity|extracellular region|extracellular space|cellular response to starvation
EPHA2	TCONS_00028458	0.970634	2.01e-09	EPH receptor A2			ko04014,ko04151,ko04360,ko04015	Ras signaling pathway|PI3K-Akt signaling pathway|Axon guidance|Rap1 signaling pathway
PANX1	XR_001351976.1	0.97063	2.01e-09	pannexin 1
ENO3	TCONS_00034071	0.970626	2.02e-09	enolase 3 (beta, muscle), transcript variant X1	GO:0000015,GO:0000287,GO:0004634,GO:0005886,GO:0006096	phosphopyruvate hydratase complex|magnesium ion binding|phosphopyruvate hydratase activity|plasma membrane|glycolytic process	ko04066,ko00680,ko03018,ko01200,ko01230,ko00010	HIF-1 signaling pathway|Methane metabolism|RNA degradation|Carbon metabolism|Biosynthesis of amino acids|Glycolysis / Gluconeogenesis
STAT6	TCONS_00000145	0.9706	2.03e-09	signal transducer and activator of transcription 6, interleukin-4 induced			ko04630	Jak-STAT signaling pathway
LOC102272596	TCONS_00034071	0.970593	2.03e-09	alpha-actinin-2	GO:0003779,GO:0005509,GO:0030018	actin binding|calcium ion binding|Z disc	ko04520,ko04670,ko04810,ko04530,ko04510	Adherens junction|Leukocyte transendothelial migration|Regulation of actin cytoskeleton|Tight junction|Focal adhesion
USHBP1	TCONS_00025580	0.970591	2.03e-09	Usher syndrome 1C binding protein 1, transcript variant X2	GO:0030165	PDZ domain binding
ATP2A1	TCONS_00002255	0.970585	2.03e-09	ATPase, Ca++ transporting, cardiac muscle, fast twitch 1	GO:0005388,GO:0005524,GO:0016021,GO:0033017,GO:0046872	calcium-transporting ATPase activity|ATP binding|integral component of membrane|sarcoplasmic reticulum membrane|metal ion binding	ko04972,ko04020,ko04022	Pancreatic secretion|Calcium signaling pathway|cGMP-PKG signaling pathway
PIGN	TCONS_00024265	0.970578	2.04e-09	phosphatidylinositol glycan anchor biosynthesis, class N	GO:0005789,GO:0005829,GO:0005886,GO:0006506,GO:0016020,GO:0016021,GO:0016254,GO:0051377	endoplasmic reticulum membrane|cytosol|plasma membrane|GPI anchor biosynthetic process|membrane|integral component of membrane|preassembly of GPI anchor in ER membrane|mannose-ethanolamine phosphotransferase activity	ko00563	Glycosylphosphatidylinositol(GPI)-anchor biosynthesis
CD2AP	TCONS_00011396	0.970568	2.04e-09	CD2-associated protein	GO:0001726,GO:0005172,GO:0005200,GO:0005737,GO:0005886,GO:0005911,GO:0006461,GO:0006930,GO:0007015,GO:0007049,GO:0007165,GO:0008013,GO:0008022,GO:0015629,GO:0016050,GO:0017124,GO:0030139,GO:0031941,GO:0032403,GO:0032911,GO:0043161,GO:0045296,GO:0048259,GO:0048471,GO:0051058,GO:0051301,GO:0070062,GO:0098609,GO:1900182,GO:2000249	ruffle|vascular endothelial growth factor receptor binding|structural constituent of cytoskeleton|cytoplasm|plasma membrane|cell-cell junction|protein complex assembly|substrate-dependent cell migration, cell extension|actin filament organization|cell cycle|signal transduction|beta-catenin binding|protein C-terminus binding|actin cytoskeleton|vesicle organization|SH3 domain binding|endocytic vesi…
PAM	XR_001351807.1	0.970565	2.04e-09	peptidylglycine alpha-amidating monooxygenase, transcript variant X2	GO:0004504,GO:0004598,GO:0005507,GO:0006518,GO:0016021,GO:0030658,GO:0031418	peptidylglycine monooxygenase activity|peptidylamidoglycolate lyase activity|copper ion binding|peptide metabolic process|integral component of membrane|transport vesicle membrane|L-ascorbic acid binding
SREK1	TCONS_00053424	0.970556	2.05e-09	splicing regulatory glutamine/lysine-rich protein 1, transcript variant X3	GO:0000381,GO:0003723,GO:0005654,GO:0005681,GO:0006397,GO:0008380,GO:0016607	regulation of alternative mRNA splicing, via spliceosome|RNA binding|nucleoplasm|spliceosomal complex|mRNA processing|RNA splicing|nuclear speck
LOC102275393	XR_001351298.1	0.970555	2.05e-09	chromosome unknown open reading frame, human C7orf57
LMBRD2	TCONS_00011396	0.970533	2.06e-09	LMBR1 domain containing 2	GO:0016020,GO:0016021	membrane|integral component of membrane
DENND4B	XR_315147.2	0.970491	2.08e-09	DENN/MADD domain containing 4B	GO:0005634,GO:0005794,GO:0005829,GO:0017112,GO:0032483	nucleus|Golgi apparatus|cytosol|Rab guanyl-nucleotide exchange factor activity|regulation of Rab protein signal transduction
SRL	TCONS_00034071	0.970482	2.08e-09	sarcalumenin	GO:0005525,GO:0033018	GTP binding|sarcoplasmic reticulum lumen
KCNA7	TCONS_00002255	0.970481	2.08e-09	potassium channel, voltage gated shaker related subfamily A, member 7	GO:0005249,GO:0008076,GO:0016021,GO:0034765,GO:0051260,GO:0071805	voltage-gated potassium channel activity|voltage-gated potassium channel complex|integral component of membrane|regulation of ion transmembrane transport|protein homooligomerization|potassium ion transmembrane transport
ANKRD23	TCONS_00002255	0.970477	2.08e-09	ankyrin repeat domain 23	GO:0005654,GO:0005829,GO:0009612,GO:0014704,GO:0015629,GO:0030016,GO:0031432	nucleoplasm|cytosol|response to mechanical stimulus|intercalated disc|actin cytoskeleton|myofibril|titin binding
DMRTA1	TCONS_00015120	0.970473	2.08e-09	DMRT-like family A1	GO:0001541,GO:0003700,GO:0005634,GO:0006351,GO:0042803,GO:0043565,GO:0046872,GO:0060179	ovarian follicle development|DNA binding transcription factor activity|nucleus|transcription, DNA-templated|protein homodimerization activity|sequence-specific DNA binding|metal ion binding|male mating behavior
LOC102287174	TCONS_00064399	0.970461	2.09e-09	docosahexaenoic acid omega-hydroxylase CYP4F3, transcript variant X1			ko00590	Arachidonic acid metabolism
KRT40	TCONS_00018783	0.970443	2.1e-09	keratin 40, type I	GO:0005198,GO:0005882	structural molecule activity|intermediate filament
MYLPF	TCONS_00034071	0.970439	2.1e-09	myosin light chain, phosphorylatable, fast skeletal muscle, transcript variant X1	GO:0005509,GO:0007519,GO:0008307,GO:0016459	calcium ion binding|skeletal muscle tissue development|structural constituent of muscle|myosin complex	ko04670,ko04510,ko04810,ko04530	Leukocyte transendothelial migration|Focal adhesion|Regulation of actin cytoskeleton|Tight junction
LOC102278257	TCONS_00009880	0.970427	2.11e-09	25-hydroxyvitamin D-1 alpha hydroxylase, mitochondrial			ko00100	Steroid biosynthesis
SYPL2	TCONS_00034071	0.970417	2.11e-09	synaptophysin-like 2	GO:0008021,GO:0016021	synaptic vesicle|integral component of membrane
MACROD1	TCONS_00034071	0.970415	2.11e-09	MACRO domain containing 1	GO:0005634,GO:0005654,GO:0005739,GO:0006974,GO:0016798,GO:0019213,GO:0042278,GO:0051725	nucleus|nucleoplasm|mitochondrion|cellular response to DNA damage stimulus|hydrolase activity, acting on glycosyl bonds|deacetylase activity|purine nucleoside metabolic process|protein de-ADP-ribosylation
PRKCQ	TCONS_00002897	0.970406	2.12e-09	protein kinase C, theta, transcript variant X1	GO:0001558,GO:0001772,GO:0004672,GO:0004674,GO:0004697,GO:0005524,GO:0005622,GO:0005815,GO:0005829,GO:0005886,GO:0006355,GO:0006509,GO:0006954,GO:0007411,GO:0016235,GO:0018105,GO:0030168,GO:0032212,GO:0032740,GO:0032753,GO:0035556,GO:0038095,GO:0042102,GO:0045086,GO:0045652,GO:0046627,GO:0046872,GO:0050852,GO:0050870,GO:0051092,GO:0051973,GO:0060326,GO:0070233,GO:0090330,GO:0097194,GO:1904355,GO:…	regulation of cell growth|immunological synapse|protein kinase activity|protein serine/threonine kinase activity|protein kinase C activity|ATP binding|intracellular|microtubule organizing center|cytosol|plasma membrane|regulation of transcription, DNA-templated|membrane protein ectodomain proteolysis|inflammatory response|axon guidance|aggresome|peptidyl-serine phosphorylation|platelet activation…	ko04270,ko04750,ko04530,ko04920,ko04660,ko04064	Vascular smooth muscle contraction|Inflammatory mediator regulation of TRP channels|Tight junction|Adipocytokine signaling pathway|T cell receptor signaling pathway|NF-kappa B signaling pathway
ART3	TCONS_00061797	0.970387	2.12e-09	ADP-ribosyltransferase 3	GO:0003950,GO:0003956,GO:0005576,GO:0005886,GO:0005887,GO:0006471,GO:0006501,GO:0031225,GO:0070062	NAD+ ADP-ribosyltransferase activity|NAD(P)+-protein-arginine ADP-ribosyltransferase activity|extracellular region|plasma membrane|integral component of plasma membrane|protein ADP-ribosylation|C-terminal protein lipidation|anchored component of membrane|extracellular exosome
SLC26A2	TCONS_00003040	0.970384	2.13e-09	solute carrier family 26 (anion exchanger), member 2	GO:0001503,GO:0005254,GO:0005887,GO:0008271,GO:0015106,GO:0015116,GO:0015301,GO:0015701,GO:0019531,GO:0042391,GO:0051453,GO:1902358,GO:1902476	ossification|chloride channel activity|integral component of plasma membrane|secondary active sulfate transmembrane transporter activity|bicarbonate transmembrane transporter activity|sulfate transmembrane transporter activity|anion:anion antiporter activity|bicarbonate transport|oxalate transmembrane transporter activity|regulation of membrane potential|regulation of intracellular pH|sulfate tra…
SMCO1	TCONS_00061797	0.97038	2.13e-09	single-pass membrane protein with coiled-coil domains 1	GO:0016021	integral component of membrane
SSBP4	TCONS_00031740	0.970367	2.13e-09	single stranded DNA binding protein 4	GO:0000978,GO:0001077,GO:0003697,GO:0005634,GO:0045944	RNA polymerase II proximal promoter sequence-specific DNA binding|transcriptional activator activity, RNA polymerase II proximal promoter sequence-specific DNA binding|single-stranded DNA binding|nucleus|positive regulation of transcription from RNA polymerase II promoter
SREK1IP1	TCONS_00003040	0.970364	2.13e-09	SREK1-interacting protein 1	GO:0003676,GO:0006397,GO:0008270,GO:0008380	nucleic acid binding|mRNA processing|zinc ion binding|RNA splicing
UBE2W	TCONS_00026871	0.970359	2.14e-09	ubiquitin-conjugating enzyme E2W (putative)	GO:0004842,GO:0005524,GO:0005634,GO:0005654,GO:0005737,GO:0006281,GO:0006513,GO:0006515,GO:0016567,GO:0031625,GO:0043161,GO:0061630,GO:0070979,GO:0071218	ubiquitin-protein transferase activity|ATP binding|nucleus|nucleoplasm|cytoplasm|DNA repair|protein monoubiquitination|protein quality control for misfolded or incompletely synthesized proteins|protein ubiquitination|ubiquitin protein ligase binding|proteasome-mediated ubiquitin-dependent protein catabolic process|ubiquitin protein ligase activity|protein K11-linked ubiquitination|cellular respon…	ko04120	Ubiquitin mediated proteolysis
USP33	TCONS_00020275	0.970358	2.14e-09	ubiquitin specific peptidase 33, transcript variant X1	GO:0001664,GO:0004197,GO:0004843,GO:0005654,GO:0005776,GO:0005794,GO:0005813,GO:0005925,GO:0006511,GO:0006897,GO:0007411,GO:0008270,GO:0008277,GO:0009267,GO:0010506,GO:0016477,GO:0016579,GO:0017160,GO:0032091,GO:0032092,GO:0036459,GO:0044297,GO:0048471,GO:0050821,GO:0051298,GO:0070536,GO:0071108	G-protein coupled receptor binding|cysteine-type endopeptidase activity|thiol-dependent ubiquitin-specific protease activity|nucleoplasm|autophagosome|Golgi apparatus|centrosome|focal adhesion|ubiquitin-dependent protein catabolic process|endocytosis|axon guidance|zinc ion binding|regulation of G-protein coupled receptor protein signaling pathway|cellular response to starvation|regulation of auto…
RAB3IP	TCONS_00034568	0.970344	2.14e-09	RAB3A interacting protein, transcript variant X1	GO:0005634,GO:0005813,GO:0005829,GO:0005856,GO:0006612,GO:0006893,GO:0017112,GO:0030027,GO:0033365,GO:0036064,GO:0042802,GO:0060271,GO:0097711	nucleus|centrosome|cytosol|cytoskeleton|protein targeting to membrane|Golgi to plasma membrane transport|Rab guanyl-nucleotide exchange factor activity|lamellipodium|protein localization to organelle|ciliary basal body|identical protein binding|cilium assembly|ciliary basal body-plasma membrane docking
AHCY	TCONS_00055063	0.97034	2.15e-09	adenosylhomocysteinase	GO:0004013,GO:0005829,GO:0006730,GO:0019510,GO:0033353,GO:0042470,GO:0051287	adenosylhomocysteinase activity|cytosol|one-carbon metabolic process|S-adenosylhomocysteine catabolic process|S-adenosylmethionine cycle|melanosome|NAD binding	ko00270	Cysteine and methionine metabolism
SRSF9	TCONS_00055063	0.970338	2.15e-09	serine/arginine-rich splicing factor 9	GO:0000398,GO:0003723,GO:0005654,GO:0005730,GO:0006369,GO:0006376,GO:0006397,GO:0006405,GO:0006406,GO:0009636,GO:0019904,GO:0031124,GO:0043279,GO:0048025	mRNA splicing, via spliceosome|RNA binding|nucleoplasm|nucleolus|termination of RNA polymerase II transcription|mRNA splice site selection|mRNA processing|RNA export from nucleus|mRNA export from nucleus|response to toxic substance|protein domain specific binding|mRNA 3'-end processing|response to alkaloid|negative regulation of mRNA splicing, via spliceosome	ko03040	Spliceosome
KIF18B	TCONS_00053910	0.970321	2.15e-09	kinesin family member 18B	GO:0000070,GO:0000235,GO:0000278,GO:0003774,GO:0003777,GO:0005524,GO:0005634,GO:0005737,GO:0005829,GO:0005871,GO:0007018,GO:0007019,GO:0008017,GO:0016604,GO:0016887,GO:0019894,GO:0035371,GO:0051301,GO:0051302,GO:1990752	mitotic sister chromatid segregation|astral microtubule|mitotic cell cycle|motor activity|microtubule motor activity|ATP binding|nucleus|cytoplasm|cytosol|kinesin complex|microtubule-based movement|microtubule depolymerization|microtubule binding|nuclear body|ATPase activity|kinesin binding|microtubule plus-end|cell division|regulation of cell division|microtubule end
EPM2AIP1	TCONS_00028779	0.970315	2.16e-09	EPM2A (laforin) interacting protein 1	GO:0000981,GO:0003677,GO:0005654,GO:0005737,GO:0005783,GO:0032868,GO:0042802,GO:0045725,GO:2000467	RNA polymerase II transcription factor activity, sequence-specific DNA binding|DNA binding|nucleoplasm|cytoplasm|endoplasmic reticulum|response to insulin|identical protein binding|positive regulation of glycogen biosynthetic process|positive regulation of glycogen (starch) synthase activity
DOK3	TCONS_00061797	0.970315	2.16e-09	docking protein 3	GO:0005886,GO:0030667,GO:0043312,GO:0101003	plasma membrane|secretory granule membrane|neutrophil degranulation|ficolin-1-rich granule membrane
SRPK3	TCONS_00034071	0.970299	2.16e-09	SRSF protein kinase 3	GO:0000245,GO:0004674,GO:0005524,GO:0005634,GO:0005737,GO:0007517,GO:0030154,GO:0035556,GO:0050684,GO:0060537	spliceosomal complex assembly|protein serine/threonine kinase activity|ATP binding|nucleus|cytoplasm|muscle organ development|cell differentiation|intracellular signal transduction|regulation of mRNA processing|muscle tissue development
XIRP1	TCONS_00034071	0.970248	2.19e-09	xin actin binding repeat containing 1, transcript variant X1	GO:0003723,GO:0003779,GO:0007507,GO:0030036,GO:0030054,GO:0032091	RNA binding|actin binding|heart development|actin cytoskeleton organization|cell junction|negative regulation of protein binding
PRMT2	TCONS_00000145	0.970243	2.19e-09	protein arginine methyltransferase 2, transcript variant X1	GO:0003713,GO:0004871,GO:0005634,GO:0005654,GO:0005730,GO:0005737,GO:0005829,GO:0006479,GO:0007165,GO:0008469,GO:0016274,GO:0016571,GO:0030331,GO:0032088,GO:0033142,GO:0035242,GO:0042054,GO:0042803,GO:0042974,GO:0042975,GO:0043065,GO:0045892,GO:0045893,GO:0046966,GO:0048588,GO:0050681,GO:0060765,GO:2000134	transcription coactivator activity|signal transducer activity|nucleus|nucleoplasm|nucleolus|cytoplasm|cytosol|protein methylation|signal transduction|histone-arginine N-methyltransferase activity|protein-arginine N-methyltransferase activity|histone methylation|estrogen receptor binding|negative regulation of NF-kappaB transcription factor activity|progesterone receptor binding|protein-arginine o…
PSTPIP1	TCONS_00034071	0.970236	2.19e-09	proline-serine-threonine phosphatase interacting protein 1			ko04621	NOD-like receptor signaling pathway
TGFA	XR_001351976.1	0.970207	2.21e-09	transforming growth factor, alpha, transcript variant X2	GO:0000187,GO:0005154,GO:0005615,GO:0005887,GO:0007173,GO:0008083,GO:0008284,GO:0045741,GO:0045840,GO:0050679,GO:0051781	activation of MAPK activity|epidermal growth factor receptor binding|extracellular space|integral component of plasma membrane|epidermal growth factor receptor signaling pathway|growth factor activity|positive regulation of cell proliferation|positive regulation of epidermal growth factor-activated receptor activity|positive regulation of mitotic nuclear division|positive regulation of epithelial…	ko04012	ErbB signaling pathway
IL1F10	TCONS_00028458	0.970196	2.21e-09	interleukin 1 family, member 10 (theta)
ATP1A2	TCONS_00053966	0.970187	2.22e-09	ATPase, Na+/K+ transporting, alpha 2 polypeptide	GO:0001504,GO:0002026,GO:0002087,GO:0005391,GO:0005524,GO:0005737,GO:0005890,GO:0006883,GO:0006940,GO:0008217,GO:0008344,GO:0008542,GO:0010107,GO:0019229,GO:0030007,GO:0030315,GO:0030955,GO:0031402,GO:0036376,GO:0040011,GO:0043209,GO:0045822,GO:0045988,GO:0046034,GO:0051087,GO:0051481,GO:0071383,GO:1903416,GO:1990239	neurotransmitter uptake|regulation of the force of heart contraction|regulation of respiratory gaseous exchange by neurological system process|sodium:potassium-exchanging ATPase activity|ATP binding|cytoplasm|sodium:potassium-exchanging ATPase complex|cellular sodium ion homeostasis|regulation of smooth muscle contraction|regulation of blood pressure|adult locomotory behavior|visual learning|pota…	ko04971,ko04976,ko04024,ko04973,ko04974,ko04972,ko04960,ko04964,ko04970,ko04261,ko04961,ko04911,ko04978,ko04919,ko04918,ko04022,ko04260	Gastric acid secretion|Bile secretion|cAMP signaling pathway|Carbohydrate digestion and absorption|Protein digestion and absorption|Pancreatic secretion|Aldosterone-regulated sodium reabsorption|Proximal tubule bicarbonate reclamation|Salivary secretion|Adrenergic signaling in cardiomyocytes|Endocrine and other factor-regulated calcium reabsorption|Insulin secretion|Mineral absorption|Thyroid hor…
LOC102287204	TCONS_00003040	0.970181	2.22e-09	methylcytosine dioxygenase TET2	GO:0003677,GO:0006211,GO:0006493,GO:0007049,GO:0008198,GO:0008270,GO:0014070,GO:0030099,GO:0045944,GO:0070579,GO:0080111,GO:0080182	DNA binding|5-methylcytosine catabolic process|protein O-linked glycosylation|cell cycle|ferrous iron binding|zinc ion binding|response to organic cyclic compound|myeloid cell differentiation|positive regulation of transcription from RNA polymerase II promoter|methylcytosine dioxygenase activity|DNA demethylation|histone H3-K4 trimethylation
ACAD8	TCONS_00031740	0.970167	2.23e-09	acyl-CoA dehydrogenase family, member 8	GO:0003995,GO:0005739,GO:0006574,GO:0006629,GO:0050660	acyl-CoA dehydrogenase activity|mitochondrion|valine catabolic process|lipid metabolic process|flavin adenine dinucleotide binding	ko00280	Valine, leucine and isoleucine degradation
MYOM1	TCONS_00002255	0.970159	2.23e-09	myomesin 1, transcript variant X3	GO:0002074,GO:0005863,GO:0006941,GO:0007015,GO:0008307,GO:0010628,GO:0010737,GO:0019900,GO:0030018,GO:0031430,GO:0042802,GO:0042803,GO:0045214,GO:0050714,GO:0051015,GO:0051371,GO:0071688,GO:0097493	extraocular skeletal muscle development|striated muscle myosin thick filament|striated muscle contraction|actin filament organization|structural constituent of muscle|positive regulation of gene expression|protein kinase A signaling|kinase binding|Z disc|M band|identical protein binding|protein homodimerization activity|sarcomere organization|positive regulation of protein secretion|actin filamen…
CHML	TCONS_00003040	0.970158	2.23e-09	choroideremia-like (Rab escort protein 2)	GO:0005092,GO:0005096,GO:0005634,GO:0005654,GO:0005829,GO:0005968,GO:0006886,GO:0007264,GO:0017137,GO:0018344,GO:0043687	GDP-dissociation inhibitor activity|GTPase activator activity|nucleus|nucleoplasm|cytosol|Rab-protein geranylgeranyltransferase complex|intracellular protein transport|small GTPase mediated signal transduction|Rab GTPase binding|protein geranylgeranylation|post-translational protein modification
KIAA1524	TCONS_00011396	0.970115	2.25e-09	KIAA1524 ortholog
CDH15	TCONS_00034071	0.970097	2.26e-09	cadherin 15, type 1, M-cadherin (myotubule)	GO:0005509,GO:0005794,GO:0005829,GO:0005886,GO:0005901,GO:0007155,GO:0007156,GO:0016021,GO:0031594,GO:0034332,GO:0051149,GO:0070062	calcium ion binding|Golgi apparatus|cytosol|plasma membrane|caveola|cell adhesion|homophilic cell adhesion via plasma membrane adhesion molecules|integral component of membrane|neuromuscular junction|adherens junction organization|positive regulation of muscle cell differentiation|extracellular exosome	ko04514	Cell adhesion molecules (CAMs)
ADK	TCONS_00052794	0.970095	2.26e-09	adenosine kinase	GO:0003723,GO:0004001,GO:0005524,GO:0005634,GO:0005654,GO:0005829,GO:0006169,GO:0006175,GO:0009156,GO:0043101,GO:0044209,GO:0046872	RNA binding|adenosine kinase activity|ATP binding|nucleus|nucleoplasm|cytosol|adenosine salvage|dATP biosynthetic process|ribonucleoside monophosphate biosynthetic process|purine-containing compound salvage|AMP salvage|metal ion binding	ko00230	Purine metabolism
PCNXL4	TCONS_00034478	0.970078	2.27e-09	pecanex-like 4 (Drosophila)	GO:0016021	integral component of membrane
SLC25A28	TCONS_00004121	0.970073	2.27e-09	solute carrier family 25 (mitochondrial iron transporter), member 28	GO:0005381,GO:0005743,GO:0006839,GO:0016021,GO:0048250,GO:0055072	iron ion transmembrane transporter activity|mitochondrial inner membrane|mitochondrial transport|integral component of membrane|mitochondrial iron ion transport|iron ion homeostasis
LOC102266976	TCONS_00034568	0.970069	2.27e-09	keratin, type II microfibrillar, component 5	GO:0005198,GO:0045095	structural molecule activity|keratin filament
SCHIP1	TCONS_00053966	0.970053	2.28e-09	schwannomin interacting protein 1	GO:0005737,GO:0030424,GO:0042802	cytoplasm|axon|identical protein binding
CACNA1S	TCONS_00002255	0.970018	2.3e-09	calcium channel, voltage-dependent, L type, alpha 1S subunit	GO:0005245,GO:0005516,GO:0005887,GO:0030315,GO:0044325,GO:0046872,GO:0060314,GO:0070588,GO:0071313,GO:1990454	voltage-gated calcium channel activity|calmodulin binding|integral component of plasma membrane|T-tubule|ion channel binding|metal ion binding|regulation of ryanodine-sensitive calcium-release channel activity|calcium ion transmembrane transport|cellular response to caffeine|L-type voltage-gated calcium channel complex	ko04921,ko04024,ko04010,ko04725,ko04924,ko04726,ko04723,ko04727,ko04261,ko04925,ko04020,ko04911,ko04912,ko04270,ko04022,ko04260	Oxytocin signaling pathway|cAMP signaling pathway|MAPK signaling pathway|Cholinergic synapse|Renin secretion|Serotonergic synapse|Retrograde endocannabinoid signaling|GABAergic synapse|Adrenergic signaling in cardiomyocytes|Aldosterone synthesis and secretion|Calcium signaling pathway|Insulin secretion|GnRH signaling pathway|Vascular smooth muscle contraction|cGMP-PKG signaling pathway|Cardiac mu…
CCDC112	TCONS_00054260	0.970011	2.3e-09	coiled-coil domain containing 112
CREB3L1	XR_001351506.1	0.970008	2.3e-09	cAMP responsive element binding protein 3-like 1	GO:0001077,GO:0001649,GO:0003682,GO:0005634,GO:0005783,GO:0005789,GO:0007275,GO:0016020,GO:0016021,GO:0030968,GO:0032967,GO:0035497,GO:0044212,GO:0046332,GO:0070278,GO:1902236,GO:1990440	transcriptional activator activity, RNA polymerase II proximal promoter sequence-specific DNA binding|osteoblast differentiation|chromatin binding|nucleus|endoplasmic reticulum|endoplasmic reticulum membrane|multicellular organism development|membrane|integral component of membrane|endoplasmic reticulum unfolded protein response|positive regulation of collagen biosynthetic process|cAMP response e…	ko04922,ko04211,ko04962,ko04916,ko04728,ko04668,ko04261,ko04925,ko04911,ko04151,ko04918,ko04024,ko04725,ko04152,ko04022,ko04915	Glucagon signaling pathway|Longevity regulating pathway|Vasopressin-regulated water reabsorption|Melanogenesis|Dopaminergic synapse|TNF signaling pathway|Adrenergic signaling in cardiomyocytes|Aldosterone synthesis and secretion|Insulin secretion|PI3K-Akt signaling pathway|Thyroid hormone synthesis|cAMP signaling pathway|Cholinergic synapse|AMPK signaling pathway|cGMP-PKG signaling pathway|Estrog…
ANXA5	XR_001351393.1	0.969994	2.31e-09	annexin A5	GO:0005509,GO:0005544,GO:0005622,GO:0005829,GO:0007596,GO:0008201,GO:0016020,GO:0016021,GO:0050819,GO:0051283,GO:0060090	calcium ion binding|calcium-dependent phospholipid binding|intracellular|cytosol|blood coagulation|heparin binding|membrane|integral component of membrane|negative regulation of coagulation|negative regulation of sequestering of calcium ion|molecular adaptor activity
EIF5	TCONS_00058927	0.969978	2.32e-09	eukaryotic translation initiation factor 5	GO:0001731,GO:0003743,GO:0005525,GO:0005737,GO:0005829,GO:0005886,GO:0006446,GO:0045296,GO:0071074,GO:0090630	formation of translation preinitiation complex|translation initiation factor activity|GTP binding|cytoplasm|cytosol|plasma membrane|regulation of translational initiation|cadherin binding|eukaryotic initiation factor eIF2 binding|activation of GTPase activity	ko04214,ko03013	Apoptosis - fly|RNA transport
TRIM55	TCONS_00034071	0.969976	2.32e-09	tripartite motif containing 55, transcript variant X1	GO:0004871,GO:0005634,GO:0005737,GO:0005874,GO:0007165,GO:0008270,GO:0042802	signal transducer activity|nucleus|cytoplasm|microtubule|signal transduction|zinc ion binding|identical protein binding
SIM2	TCONS_00033605	0.96997	2.32e-09	single-minded family bHLH transcription factor 2	GO:0000122,GO:0000981,GO:0003677,GO:0003700,GO:0005634,GO:0005654,GO:0006351,GO:0006357,GO:0007399,GO:0009880,GO:0016604,GO:0030154,GO:0030324,GO:0046982	negative regulation of transcription from RNA polymerase II promoter|RNA polymerase II transcription factor activity, sequence-specific DNA binding|DNA binding|DNA binding transcription factor activity|nucleus|nucleoplasm|transcription, DNA-templated|regulation of transcription from RNA polymerase II promoter|nervous system development|embryonic pattern specification|nuclear body|cell differentia…
BAMBI	XR_001351327.1	0.969911	2.35e-09	BMP and activin membrane-bound inhibitor	GO:0016021,GO:0030512,GO:0090263	integral component of membrane|negative regulation of transforming growth factor beta receptor signaling pathway|positive regulation of canonical Wnt signaling pathway	ko04350,ko04310	TGF-beta signaling pathway|Wnt signaling pathway
EBF1	TCONS_00054260	0.969865	2.38e-09	early B-cell factor 1, transcript variant X2	GO:0000978,GO:0001077,GO:0003677,GO:0003700,GO:0005634,GO:0005654,GO:0006355,GO:0007275,GO:0045893,GO:0045944,GO:0046872	RNA polymerase II proximal promoter sequence-specific DNA binding|transcriptional activator activity, RNA polymerase II proximal promoter sequence-specific DNA binding|DNA binding|DNA binding transcription factor activity|nucleus|nucleoplasm|regulation of transcription, DNA-templated|multicellular organism development|positive regulation of transcription, DNA-templated|positive regulation of tran…
PRKCQ	TCONS_00061797	0.969862	2.38e-09	protein kinase C, theta, transcript variant X1	GO:0001558,GO:0001772,GO:0004672,GO:0004674,GO:0004697,GO:0005524,GO:0005622,GO:0005815,GO:0005829,GO:0005886,GO:0006355,GO:0006509,GO:0006954,GO:0007411,GO:0016235,GO:0018105,GO:0030168,GO:0032212,GO:0032740,GO:0032753,GO:0035556,GO:0038095,GO:0042102,GO:0045086,GO:0045652,GO:0046627,GO:0046872,GO:0050852,GO:0050870,GO:0051092,GO:0051973,GO:0060326,GO:0070233,GO:0090330,GO:0097194,GO:1904355,GO:…	regulation of cell growth|immunological synapse|protein kinase activity|protein serine/threonine kinase activity|protein kinase C activity|ATP binding|intracellular|microtubule organizing center|cytosol|plasma membrane|regulation of transcription, DNA-templated|membrane protein ectodomain proteolysis|inflammatory response|axon guidance|aggresome|peptidyl-serine phosphorylation|platelet activation…	ko04270,ko04750,ko04530,ko04920,ko04660,ko04064	Vascular smooth muscle contraction|Inflammatory mediator regulation of TRP channels|Tight junction|Adipocytokine signaling pathway|T cell receptor signaling pathway|NF-kappa B signaling pathway
CHRNA1	TCONS_00061797	0.969856	2.38e-09	cholinergic receptor, nicotinic, alpha 1 (muscle)	GO:0003009,GO:0005892,GO:0007271,GO:0007274,GO:0007528,GO:0009986,GO:0015464,GO:0019228,GO:0022848,GO:0030054,GO:0031594,GO:0035094,GO:0042166,GO:0045211,GO:0046716,GO:0048630,GO:0050905,GO:0070050,GO:0098655	skeletal muscle contraction|acetylcholine-gated channel complex|synaptic transmission, cholinergic|neuromuscular synaptic transmission|neuromuscular junction development|cell surface|acetylcholine receptor activity|neuronal action potential|acetylcholine-gated cation-selective channel activity|cell junction|neuromuscular junction|response to nicotine|acetylcholine binding|postsynaptic membrane|mu…	ko04080	Neuroactive ligand-receptor interaction
CACNG1	TCONS_00061797	0.969841	2.39e-09	calcium channel, voltage-dependent, gamma subunit 1	GO:0005245,GO:0005891,GO:0034765,GO:0070296	voltage-gated calcium channel activity|voltage-gated calcium channel complex|regulation of ion transmembrane transport|sarcoplasmic reticulum calcium ion transport	ko04010,ko04261,ko04921,ko04260	MAPK signaling pathway|Adrenergic signaling in cardiomyocytes|Oxytocin signaling pathway|Cardiac muscle contraction
ILK	XR_001351633.1	0.969825	2.4e-09	integrin-linked kinase, transcript variant X3	GO:0000165,GO:0004672,GO:0004674,GO:0004871,GO:0005524,GO:0005737,GO:0005886,GO:0005925,GO:0007160,GO:0007229,GO:0007275,GO:0030017,GO:0030027,GO:0034446	MAPK cascade|protein kinase activity|protein serine/threonine kinase activity|signal transducer activity|ATP binding|cytoplasm|plasma membrane|focal adhesion|cell-matrix adhesion|integrin-mediated signaling pathway|multicellular organism development|sarcomere|lamellipodium|substrate adhesion-dependent cell spreading	ko03320,ko04360,ko04510	PPAR signaling pathway|Axon guidance|Focal adhesion
XIRP2	TCONS_00002255	0.969814	2.4e-09	xin actin binding repeat containing 2, transcript variant X2	GO:0001725,GO:0003281,GO:0003779,GO:0005925,GO:0030018,GO:0030036,GO:0031941,GO:0045216,GO:0046872,GO:0051393,GO:0055008	stress fiber|ventricular septum development|actin binding|focal adhesion|Z disc|actin cytoskeleton organization|filamentous actin|cell-cell junction organization|metal ion binding|alpha-actinin binding|cardiac muscle tissue morphogenesis
TNNI2	TCONS_00034071	0.969774	2.42e-09	troponin I type 2 (skeletal, fast)	GO:0003009,GO:0003779,GO:0005634,GO:0005829,GO:0005861,GO:0006937,GO:0030049,GO:0031014,GO:0045893,GO:0060048	skeletal muscle contraction|actin binding|nucleus|cytosol|troponin complex|regulation of muscle contraction|muscle filament sliding|troponin T binding|positive regulation of transcription, DNA-templated|cardiac muscle contraction
C1R	XR_001351393.1	0.969768	2.43e-09	complement component 1, r subcomponent	GO:0004252,GO:0005509,GO:0006958,GO:0045087	serine-type endopeptidase activity|calcium ion binding|complement activation, classical pathway|innate immune response	ko04610,ko04145	Complement and coagulation cascades|Phagosome
LOC102275364	TCONS_00038864	0.969753	2.43e-09	early endosome antigen 1	GO:0003676,GO:0005516,GO:0005545,GO:0005737,GO:0005769,GO:0005829,GO:0005969,GO:0006897,GO:0006906,GO:0008270,GO:0016020,GO:0016189,GO:0019897,GO:0030742,GO:0031901,GO:0039694,GO:0042803,GO:0044308,GO:0045022,GO:0055037,GO:0070062,GO:0098793	nucleic acid binding|calmodulin binding|1-phosphatidylinositol binding|cytoplasm|early endosome|cytosol|serine-pyruvate aminotransferase complex|endocytosis|vesicle fusion|zinc ion binding|membrane|synaptic vesicle to endosome fusion|extrinsic component of plasma membrane|GTP-dependent protein binding|early endosome membrane|viral RNA genome replication|protein homodimerization activity|axonal sp…	ko04144,ko04145	Endocytosis|Phagosome
HMOX1	TCONS_00054322	0.969745	2.44e-09	heme oxygenase 1	GO:0002246,GO:0004392,GO:0005634,GO:0005789,GO:0006788,GO:0006879,GO:0006915,GO:0006979,GO:0016020,GO:0016239,GO:0016242,GO:0020037,GO:0034101,GO:0034395,GO:0034605,GO:0035094,GO:0042167,GO:0042803,GO:0043065,GO:0043922,GO:0045766,GO:0046872,GO:0048471,GO:0048661,GO:0048662,GO:0051260,GO:0055072,GO:0071243,GO:0071276,GO:0071456,GO:0072719,GO:1902042,GO:1903901	wound healing involved in inflammatory response|heme oxygenase (decyclizing) activity|nucleus|endoplasmic reticulum membrane|heme oxidation|cellular iron ion homeostasis|apoptotic process|response to oxidative stress|membrane|positive regulation of macroautophagy|negative regulation of macroautophagy|heme binding|erythrocyte homeostasis|regulation of transcription from RNA polymerase II promoter …	ko04978,ko00860	Mineral absorption|Porphyrin and chlorophyll metabolism
TSPAN13	TCONS_00054260	0.969728	2.45e-09	tetraspanin 13	GO:0005246,GO:0005887,GO:0007166,GO:1903169	calcium channel regulator activity|integral component of plasma membrane|cell surface receptor signaling pathway|regulation of calcium ion transmembrane transport
LOC102276388	XR_001351765.1	0.9697	2.46e-09	collagen alpha-1(XXVII) chain	GO:0003431,GO:0005201,GO:0005576,GO:0005583,GO:0005788,GO:0030198,GO:0046872	growth plate cartilage chondrocyte development|extracellular matrix structural constituent|extracellular region|fibrillar collagen trimer|endoplasmic reticulum lumen|extracellular matrix organization|metal ion binding	ko04974	Protein digestion and absorption
TF	TCONS_00009345	0.969657	2.48e-09	transferrin, transcript variant X1	GO:0005615,GO:0005623,GO:0006879,GO:0008199,GO:0015091	extracellular space|cell|cellular iron ion homeostasis|ferric iron binding|ferric iron transmembrane transporter activity	ko04978,ko04066	Mineral absorption|HIF-1 signaling pathway
ACYP2	TCONS_00034071	0.969645	2.49e-09	acylphosphatase 2, muscle type	GO:0003998,GO:0005739	acylphosphatase activity|mitochondrion	ko00627,ko00620	Aminobenzoate degradation|Pyruvate metabolism
LOC102276268	TCONS_00023926	0.969644	2.49e-09	allergen Bos d 2	GO:0005576,GO:0036094	extracellular region|small molecule binding
NPHP3	TCONS_00027941	0.969642	2.49e-09	nephronophthisis 3 (adolescent)	GO:0001822,GO:0001947,GO:0003283,GO:0005829,GO:0005929,GO:0006629,GO:0007163,GO:0007368,GO:0016055,GO:0030198,GO:0030324,GO:0030814,GO:0035469,GO:0045494,GO:0048496,GO:0060027,GO:0060271,GO:0060287,GO:0060993,GO:0071908,GO:0071909,GO:0071910,GO:0072189,GO:0090090,GO:0097543,GO:0097546,GO:1905515,GO:2000095,GO:2000167	kidney development|heart looping|atrial septum development|cytosol|cilium|lipid metabolic process|establishment or maintenance of cell polarity|determination of left/right symmetry|Wnt signaling pathway|extracellular matrix organization|lung development|regulation of cAMP metabolic process|determination of pancreatic left/right asymmetry|photoreceptor cell maintenance|maintenance of animal organ …
STAT6	TCONS_00031740	0.969642	2.49e-09	signal transducer and activator of transcription 6, interleukin-4 induced			ko04630	Jak-STAT signaling pathway
SLAMF1	TCONS_00061797	0.969638	2.49e-09	signaling lymphocytic activation molecule family member 1	GO:0001779,GO:0001787,GO:0002232,GO:0002725,GO:0004872,GO:0009897,GO:0010759,GO:0016021,GO:0016032,GO:0031338,GO:0035744,GO:0042104,GO:0042802,GO:0045087,GO:0045335,GO:0050790,GO:1902714,GO:1902715,GO:2000510	natural killer cell differentiation|natural killer cell proliferation|leukocyte chemotaxis involved in inflammatory response|negative regulation of T cell cytokine production|receptor activity|external side of plasma membrane|positive regulation of macrophage chemotaxis|integral component of membrane|viral process|regulation of vesicle fusion|T-helper 1 cell cytokine production|positive regulatio…
JAM2	TCONS_00035488	0.969621	2.5e-09	junctional adhesion molecule 2	GO:0005886,GO:0005887,GO:0005923,GO:0007162,GO:0030198,GO:0046982,GO:0050900,GO:0098609	plasma membrane|integral component of plasma membrane|bicellular tight junction|negative regulation of cell adhesion|extracellular matrix organization|protein heterodimerization activity|leukocyte migration|cell-cell adhesion	ko04514,ko04670,ko04530	Cell adhesion molecules (CAMs)|Leukocyte transendothelial migration|Tight junction
LOC102284019	TCONS_00002255	0.969603	2.51e-09	dual specificity phosphatase DUPD1	GO:0004725,GO:0005737,GO:0006470,GO:0008138,GO:0042803,GO:0043234	protein tyrosine phosphatase activity|cytoplasm|protein dephosphorylation|protein tyrosine/serine/threonine phosphatase activity|protein homodimerization activity|protein complex
CORO2B	XR_001351633.1	0.969596	2.52e-09	coronin, actin binding protein, 2B	GO:0003779,GO:0005737,GO:0015629,GO:0016020,GO:0030036,GO:0051015	actin binding|cytoplasm|actin cytoskeleton|membrane|actin cytoskeleton organization|actin filament binding
FGD5	XR_001351633.1	0.969591	2.52e-09	FYVE, RhoGEF and PH domain containing 5	GO:0001726,GO:0005085,GO:0005089,GO:0005737,GO:0005769,GO:0005783,GO:0005794,GO:0005856,GO:0007010,GO:0008360,GO:0030027,GO:0030036,GO:0031267,GO:0032587,GO:0035023,GO:0043087,GO:0046847,GO:0046872	ruffle|guanyl-nucleotide exchange factor activity|Rho guanyl-nucleotide exchange factor activity|cytoplasm|early endosome|endoplasmic reticulum|Golgi apparatus|cytoskeleton|cytoskeleton organization|regulation of cell shape|lamellipodium|actin cytoskeleton organization|small GTPase binding|ruffle membrane|regulation of Rho protein signal transduction|regulation of GTPase activity|filopodium assem…
GRB10	TCONS_00054322	0.969582	2.52e-09	growth factor receptor-bound protein 10			ko04150	mTOR signaling pathway
KIF21A	XR_001351298.1	0.969563	2.53e-09	kinesin family member 21A, transcript variant X1	GO:0003777,GO:0005524,GO:0005829,GO:0005871,GO:0005874,GO:0005886,GO:0007018,GO:0008017,GO:0016887	microtubule motor activity|ATP binding|cytosol|kinesin complex|microtubule|plasma membrane|microtubule-based movement|microtubule binding|ATPase activity
LRP1	XR_001351376.1	0.969552	2.54e-09	low density lipoprotein receptor-related protein 1, transcript variant X1	GO:0001523,GO:0002020,GO:0002265,GO:0003723,GO:0004872,GO:0005041,GO:0005044,GO:0005509,GO:0005634,GO:0005765,GO:0005769,GO:0005886,GO:0005887,GO:0005905,GO:0005925,GO:0006629,GO:0006898,GO:0006909,GO:0007205,GO:0007568,GO:0008283,GO:0010715,GO:0010875,GO:0010942,GO:0010977,GO:0014912,GO:0016020,GO:0016323,GO:0016964,GO:0021987,GO:0030136,GO:0030178,GO:0030226,GO:0030425,GO:0030666,GO:0031623,GO:…	retinoid metabolic process|protease binding|astrocyte activation involved in immune response|RNA binding|receptor activity|low-density lipoprotein receptor activity|scavenger receptor activity|calcium ion binding|nucleus|lysosomal membrane|early endosome|plasma membrane|integral component of plasma membrane|clathrin-coated pit|focal adhesion|lipid metabolic process|receptor-mediated endocytosis|p…
RPS6KA6	TCONS_00053424	0.969535	2.55e-09	ribosomal protein S6 kinase, 90kDa, polypeptide 6	GO:0000287,GO:0001650,GO:0004672,GO:0004674,GO:0005524,GO:0005634,GO:0005654,GO:0005730,GO:0005737,GO:0005739,GO:0005829,GO:0006978,GO:0007165,GO:0007417,GO:0016301,GO:0045992,GO:0070373,GO:2000381	magnesium ion binding|fibrillar center|protein kinase activity|protein serine/threonine kinase activity|ATP binding|nucleus|nucleoplasm|nucleolus|cytoplasm|mitochondrion|cytosol|DNA damage response, signal transduction by p53 class mediator resulting in transcription of p21 class mediator|signal transduction|central nervous system development|kinase activity|negative regulation of embryonic devel…	ko04914,ko04722,ko04010,ko04114,ko04720,ko04150	Progesterone-mediated oocyte maturation|Neurotrophin signaling pathway|MAPK signaling pathway|Oocyte meiosis|Long-term potentiation|mTOR signaling pathway
LOC102285100	TCONS_00002897	0.969522	2.56e-09	aspartyl/asparaginyl beta-hydroxylase, transcript variant X2	GO:0004597,GO:0005789,GO:0005886,GO:0007389,GO:0008285,GO:0016021,GO:0031647,GO:0032541,GO:0035108,GO:0042264,GO:0046872,GO:0060021,GO:0060325,GO:0097202,GO:1901879	peptide-aspartate beta-dioxygenase activity|endoplasmic reticulum membrane|plasma membrane|pattern specification process|negative regulation of cell proliferation|integral component of membrane|regulation of protein stability|cortical endoplasmic reticulum|limb morphogenesis|peptidyl-aspartic acid hydroxylation|metal ion binding|palate development|face morphogenesis|activation of cysteine-type en…
BUB1B	TCONS_00001809	-0.969492	2.57e-09	BUB1 mitotic checkpoint serine/threonine kinase B			ko04110	Cell cycle
CCDC115	TCONS_00058927	0.969477	2.58e-09	coiled-coil domain containing 115, transcript variant X2	GO:0005764,GO:0005768,GO:0005783,GO:0005793,GO:0006879,GO:0007042,GO:0016471,GO:0030137,GO:0036295,GO:0042406,GO:0051082,GO:1905146	lysosome|endosome|endoplasmic reticulum|endoplasmic reticulum-Golgi intermediate compartment|cellular iron ion homeostasis|lysosomal lumen acidification|vacuolar proton-transporting V-type ATPase complex|COPI-coated vesicle|cellular response to increased oxygen levels|extrinsic component of endoplasmic reticulum membrane|unfolded protein binding|lysosomal protein catabolic process
FAM83G	TCONS_00028458	0.969475	2.58e-09	family with sequence similarity 83, member G	GO:0005634,GO:0005829,GO:0030509	nucleus|cytosol|BMP signaling pathway
TCHH	XR_001351327.1	0.969473	2.58e-09	trichohyalin	GO:0005509,GO:0031424,GO:0046914	calcium ion binding|keratinization|transition metal ion binding
FGF2	TCONS_00020227	0.969472	2.58e-09	fibroblast growth factor 2 (basic)	GO:0001525,GO:0001658,GO:0005104,GO:0005576,GO:0005634,GO:0007165,GO:0008083,GO:0008201,GO:0008284,GO:0008543,GO:0030154,GO:0051781,GO:0060548,GO:1903672	angiogenesis|branching involved in ureteric bud morphogenesis|fibroblast growth factor receptor binding|extracellular region|nucleus|signal transduction|growth factor activity|heparin binding|positive regulation of cell proliferation|fibroblast growth factor receptor signaling pathway|cell differentiation|positive regulation of cell division|negative regulation of cell death|positive regulation o…	ko04010,ko04015,ko04014,ko04151,ko04810,ko04550	MAPK signaling pathway|Rap1 signaling pathway|Ras signaling pathway|PI3K-Akt signaling pathway|Regulation of actin cytoskeleton|Signaling pathways regulating pluripotency of stem cells
MICALCL	TCONS_00055063	0.969468	2.58e-09	MICAL C-terminal like	GO:0005737,GO:0007275,GO:0007283,GO:0030154,GO:0051019	cytoplasm|multicellular organism development|spermatogenesis|cell differentiation|mitogen-activated protein kinase binding
CKM	TCONS_00034071	0.969455	2.59e-09	creatine kinase, muscle	GO:0004111,GO:0005524,GO:0005615,GO:0005737,GO:0009408,GO:0046314	creatine kinase activity|ATP binding|extracellular space|cytoplasm|response to heat|phosphocreatine biosynthetic process	ko00330	Arginine and proline metabolism
ANXA11	TCONS_00020327	0.969455	2.59e-09	annexin A11	GO:0005509,GO:0005544,GO:0005635,GO:0005654,GO:0005819,GO:0030496,GO:0032506,GO:0042470,GO:0044548	calcium ion binding|calcium-dependent phospholipid binding|nuclear envelope|nucleoplasm|spindle|midbody|cytokinetic process|melanosome|S100 protein binding
LY86	TCONS_00061797	0.969452	2.59e-09	lymphocyte antigen 86	GO:0005615,GO:0005886,GO:0006915,GO:0006954,GO:0006959,GO:0008283,GO:0031666,GO:0045087	extracellular space|plasma membrane|apoptotic process|inflammatory response|humoral immune response|cell proliferation|positive regulation of lipopolysaccharide-mediated signaling pathway|innate immune response
PIK3CD	XR_001352016.1	0.96942	2.61e-09	phosphatidylinositol-4,5-bisphosphate 3-kinase, catalytic subunit delta			ko04066,ko04910,ko04670,ko04360,ko04015,ko04722,ko04211,ko04620,ko04611,ko04071,ko04660,ko04550,ko00562,ko04914,ko04923,ko04650,ko04973,ko04960,ko04668,ko04380,ko04261,ko04014,ko04151,ko04510,ko04070,ko04024,ko04725,ko04630,ko04072,ko04152,ko04370,ko04666,ko04068,ko04919,ko04810,ko04022,ko04917,ko04062,ko04915,ko04212,ko04210,ko04662,ko04012,ko04664,ko04921,ko04750,ko04213,ko04150	HIF-1 signaling pathway|Insulin signaling pathway|Leukocyte transendothelial migration|Axon guidance|Rap1 signaling pathway|Neurotrophin signaling pathway|Longevity regulating pathway|Toll-like receptor signaling pathway|Platelet activation|Sphingolipid signaling pathway|T cell receptor signaling pathway|Signaling pathways regulating pluripotency of stem cells|Inositol phosphate metabolism|Proges…
ABI3	XR_001352016.1	0.969416	2.61e-09	ABI family, member 3, transcript variant X1	GO:0005622,GO:0005737,GO:0006928,GO:0016020,GO:0030027,GO:0030334,GO:0042802	intracellular|cytoplasm|movement of cell or subcellular component|membrane|lamellipodium|regulation of cell migration|identical protein binding
UCP3	TCONS_00034071	0.969406	2.62e-09	uncoupling protein 3 (mitochondrial, proton carrier)	GO:0005743,GO:0006839,GO:0009409,GO:0016021,GO:0017077,GO:1990542,GO:1990845	mitochondrial inner membrane|mitochondrial transport|response to cold|integral component of membrane|oxidative phosphorylation uncoupler activity|mitochondrial transmembrane transport|adaptive thermogenesis
LOC102278257	TCONS_00009333	0.969402	2.62e-09	25-hydroxyvitamin D-1 alpha hydroxylase, mitochondrial			ko00100	Steroid biosynthesis
GAS2L3	TCONS_00019666	0.969389	2.63e-09	growth arrest-specific 2 like 3	GO:0000226,GO:0003779,GO:0005737,GO:0005874,GO:0008017,GO:0015629,GO:0015630,GO:0030036	microtubule cytoskeleton organization|actin binding|cytoplasm|microtubule|microtubule binding|actin cytoskeleton|microtubule cytoskeleton|actin cytoskeleton organization
PGM5	XR_315147.2	0.969381	2.63e-09	phosphoglucomutase 5	GO:0000287,GO:0001725,GO:0005913,GO:0005914,GO:0005925,GO:0005975,GO:0007155,GO:0009898,GO:0014704,GO:0016010,GO:0030018,GO:0030055,GO:0042383,GO:0043034	magnesium ion binding|stress fiber|cell-cell adherens junction|spot adherens junction|focal adhesion|carbohydrate metabolic process|cell adhesion|cytoplasmic side of plasma membrane|intercalated disc|dystrophin-associated glycoprotein complex|Z disc|cell-substrate junction|sarcolemma|costamere
DDAH2	TCONS_00001809	0.969379	2.63e-09	dimethylarginine dimethylaminohydrolase 2, transcript variant X1	GO:0000052,GO:0005739,GO:0005815,GO:0005829,GO:0006527,GO:0016403,GO:0045429	citrulline metabolic process|mitochondrion|microtubule organizing center|cytosol|arginine catabolic process|dimethylargininase activity|positive regulation of nitric oxide biosynthetic process
ZFC3H1	TCONS_00020275	0.969373	2.64e-09	zinc finger, C3H1-type containing	GO:0000178,GO:0003723,GO:0005615,GO:0005634,GO:0006396,GO:0046872	exosome (RNase complex)|RNA binding|extracellular space|nucleus|RNA processing|metal ion binding
HIPK1	TCONS_00026871	0.969372	2.64e-09	homeodomain interacting protein kinase 1	GO:0001654,GO:0004674,GO:0005524,GO:0005634,GO:0005654,GO:0005737,GO:0005813,GO:0005829,GO:0006351,GO:0006355,GO:0007224,GO:0008284,GO:0009952,GO:0010803,GO:0010842,GO:0016605,GO:0016607,GO:0030182,GO:0034333,GO:0042771,GO:0045766,GO:0048596,GO:0060059,GO:0060216,GO:0060235,GO:0061072,GO:0072577,GO:0097191,GO:1901796	eye development|protein serine/threonine kinase activity|ATP binding|nucleus|nucleoplasm|cytoplasm|centrosome|cytosol|transcription, DNA-templated|regulation of transcription, DNA-templated|smoothened signaling pathway|positive regulation of cell proliferation|anterior/posterior pattern specification|regulation of tumor necrosis factor-mediated signaling pathway|retina layer formation|PML body|nu…
LOC102280143	TCONS_00034071	0.969319	2.67e-09	chromosome unknown open reading frame, human C10orf71
LOC106700932	TCONS_00020497	0.969315	2.67e-09	basic salivary proline-rich protein 1-like
PRRG4	TCONS_00003612	0.969312	2.67e-09	proline rich Gla (G-carboxyglutamic acid) 4 (transmembrane)	GO:0005509,GO:0005576,GO:0016021	calcium ion binding|extracellular region|integral component of membrane
SLA	TCONS_00034071	0.969286	2.69e-09	Src-like-adaptor, transcript variant X3	GO:0004715,GO:0005070,GO:0005102,GO:0005768,GO:0007169,GO:0016477,GO:0030154,GO:0031234,GO:0038083,GO:0042127,GO:0045087	non-membrane spanning protein tyrosine kinase activity|SH3/SH2 adaptor activity|receptor binding|endosome|transmembrane receptor protein tyrosine kinase signaling pathway|cell migration|cell differentiation|extrinsic component of cytoplasmic side of plasma membrane|peptidyl-tyrosine autophosphorylation|regulation of cell proliferation|innate immune response
VSTM4	TCONS_00012985	0.969278	2.69e-09	V-set and transmembrane domain containing 4	GO:0005576,GO:0005886,GO:0016021	extracellular region|plasma membrane|integral component of membrane
IFFO1	TCONS_00038942	0.969268	2.7e-09	intermediate filament family orphan 1	GO:0005198,GO:0005882	structural molecule activity|intermediate filament
PRKAG3	TCONS_00034071	0.969259	2.7e-09	protein kinase, AMP-activated, gamma 3 non-catalytic subunit, transcript variant X2	GO:0005524,GO:0005978,GO:0006633,GO:0015758,GO:0019901	ATP binding|glycogen biosynthetic process|fatty acid biosynthetic process|glucose transport|protein kinase binding	ko04922,ko04920,ko04211,ko04152,ko04910,ko04068,ko04921,ko04213,ko04710	Glucagon signaling pathway|Adipocytokine signaling pathway|Longevity regulating pathway|AMPK signaling pathway|Insulin signaling pathway|FoxO signaling pathway|Oxytocin signaling pathway|Longevity regulating pathway - multiple species|Circadian rhythm
LOC102285444	TCONS_00033730	0.96924	2.71e-09	bromodomain-containing protein 4-like	GO:0045095	keratin filament
SCHIP1	TCONS_00061797	0.969208	2.73e-09	schwannomin interacting protein 1	GO:0005737,GO:0030424,GO:0042802	cytoplasm|axon|identical protein binding
NUF2	TCONS_00000145	-0.969203	2.73e-09	NUF2, NDC80 kinetochore complex component	GO:0000278,GO:0000775,GO:0000777,GO:0005634,GO:0005829,GO:0007059,GO:0007062,GO:0016020,GO:0031262,GO:0051301	mitotic cell cycle|chromosome, centromeric region|condensed chromosome kinetochore|nucleus|cytosol|chromosome segregation|sister chromatid cohesion|membrane|Ndc80 complex|cell division
HOXC6	TCONS_00057559	0.969194	2.74e-09	homeobox C6, transcript variant X2	GO:0003700,GO:0005654,GO:0005829,GO:0006351,GO:0009952,GO:0043565,GO:0048706	DNA binding transcription factor activity|nucleoplasm|cytosol|transcription, DNA-templated|anterior/posterior pattern specification|sequence-specific DNA binding|embryonic skeletal system development
MYO18B	TCONS_00061797	0.969191	2.74e-09	myosin XVIIIB	GO:0003774,GO:0003779,GO:0005524,GO:0005634,GO:0016461,GO:0030017	motor activity|actin binding|ATP binding|nucleus|unconventional myosin complex|sarcomere
IL1RAP	TCONS_00020275	0.969189	2.74e-09	interleukin 1 receptor accessory protein, transcript variant X3	GO:0002114,GO:0004871,GO:0004908,GO:0005615,GO:0005886,GO:0005887,GO:0006461,GO:0006954,GO:0006955,GO:0016020,GO:0019221,GO:0032736,GO:0032754,GO:0038172,GO:0042094,GO:0045087,GO:0051092,GO:0051965,GO:0070498,GO:0072602,GO:1900006,GO:1990782,GO:2000778	interleukin-33 receptor activity|signal transducer activity|interleukin-1 receptor activity|extracellular space|plasma membrane|integral component of plasma membrane|protein complex assembly|inflammatory response|immune response|membrane|cytokine-mediated signaling pathway|positive regulation of interleukin-13 production|positive regulation of interleukin-5 production|interleukin-33-mediated sign…	ko04060,ko04750	Cytokine-cytokine receptor interaction|Inflammatory mediator regulation of TRP channels
LOC106700687	TCONS_00002062	0.969151	2.76e-09	uncharacterized LOC106700687, transcript variant X1
LOC102264424	TCONS_00064185	0.96914	2.77e-09	epidermal growth factor-like protein 6	GO:0005178,GO:0005509,GO:0005604,GO:0005615,GO:0007049,GO:0007155,GO:0007275,GO:0010811,GO:0016020,GO:0030154,GO:0030198	integrin binding|calcium ion binding|basement membrane|extracellular space|cell cycle|cell adhesion|multicellular organism development|positive regulation of cell-substrate adhesion|membrane|cell differentiation|extracellular matrix organization
PCOLCE	XR_001351506.1	0.969118	2.78e-09	procollagen C-endopeptidase enhancer	GO:0005518,GO:0005576,GO:0005615,GO:0006508,GO:0008201,GO:0016504,GO:0070062,GO:1990830	collagen binding|extracellular region|extracellular space|proteolysis|heparin binding|peptidase activator activity|extracellular exosome|cellular response to leukemia inhibitory factor
AKAP12	XR_001351393.1	0.969103	2.79e-09	A kinase (PRKA) anchor protein 12
LOC102277745	TCONS_00020038	0.969076	2.81e-09	thrombospondin-2	GO:0005509,GO:0007155,GO:0008201,GO:0016525,GO:0030198,GO:0031012	calcium ion binding|cell adhesion|heparin binding|negative regulation of angiogenesis|extracellular matrix organization|extracellular matrix	ko04151,ko04512,ko04510,ko04145	PI3K-Akt signaling pathway|ECM-receptor interaction|Focal adhesion|Phagosome
FER	TCONS_00027937	0.969066	2.81e-09	fer (fps/fes related) tyrosine kinase	GO:0000226,GO:0000278,GO:0000790,GO:0001932,GO:0004672,GO:0004715,GO:0005102,GO:0005154,GO:0005524,GO:0005634,GO:0005737,GO:0005829,GO:0005938,GO:0006468,GO:0006935,GO:0007155,GO:0007165,GO:0007173,GO:0007260,GO:0008157,GO:0008283,GO:0008284,GO:0008289,GO:0010591,GO:0010762,GO:0015629,GO:0015630,GO:0018108,GO:0019221,GO:0030027,GO:0030054,GO:0030335,GO:0030838,GO:0031234,GO:0031532,GO:0032496,GO:…	microtubule cytoskeleton organization|mitotic cell cycle|nuclear chromatin|regulation of protein phosphorylation|protein kinase activity|non-membrane spanning protein tyrosine kinase activity|receptor binding|epidermal growth factor receptor binding|ATP binding|nucleus|cytoplasm|cytosol|cell cortex|protein phosphorylation|chemotaxis|cell adhesion|signal transduction|epidermal growth factor recept…
TTBK2	TCONS_00000822	0.969065	2.81e-09	tau tubulin kinase 2	GO:0000226,GO:0004672,GO:0004674,GO:0005524,GO:0005615,GO:0005634,GO:0005814,GO:0005829,GO:0007026,GO:0007224,GO:0008360,GO:0018105,GO:0019894,GO:0021549,GO:0021681,GO:0021935,GO:0030334,GO:0035869,GO:0036064,GO:0050321,GO:0051010,GO:0060271,GO:0097711,GO:1902817,GO:1904527	microtubule cytoskeleton organization|protein kinase activity|protein serine/threonine kinase activity|ATP binding|extracellular space|nucleus|centriole|cytosol|negative regulation of microtubule depolymerization|smoothened signaling pathway|regulation of cell shape|peptidyl-serine phosphorylation|kinesin binding|cerebellum development|cerebellar granular layer development|cerebellar granule cell…
LOC102283634	TCONS_00033605	0.96905	2.82e-09	multidrug resistance-associated protein 4-like
THBS2	TCONS_00054260	0.969045	2.82e-09	thrombospondin 2	GO:0005509,GO:0007155,GO:0008201,GO:0016525,GO:0030198,GO:0031012	calcium ion binding|cell adhesion|heparin binding|negative regulation of angiogenesis|extracellular matrix organization|extracellular matrix	ko04151,ko04512,ko04510,ko04145	PI3K-Akt signaling pathway|ECM-receptor interaction|Focal adhesion|Phagosome
FOXO4	TCONS_00015373	0.969039	2.83e-09	forkhead box O4, transcript variant X1			ko04014,ko04068	Ras signaling pathway|FoxO signaling pathway
PTGER3	TCONS_00002210	0.969039	2.83e-09	prostaglandin E receptor 3 (subtype EP3), transcript variant X2	GO:0004957,GO:0005886,GO:0007200,GO:0014827,GO:0016021,GO:0060455	prostaglandin E receptor activity|plasma membrane|phospholipase C-activating G-protein coupled receptor signaling pathway|intestine smooth muscle contraction|integral component of membrane|negative regulation of gastric acid secretion	ko04080,ko04024,ko04923,ko04020	Neuroactive ligand-receptor interaction|cAMP signaling pathway|Regulation of lipolysis in adipocytes|Calcium signaling pathway
SH2D3C	TCONS_00031740	0.969031	2.83e-09	SH2 domain containing 3C, transcript variant X1	GO:0005070,GO:0005085,GO:0005737,GO:0007254,GO:0007264,GO:0016020	SH3/SH2 adaptor activity|guanyl-nucleotide exchange factor activity|cytoplasm|JNK cascade|small GTPase mediated signal transduction|membrane
ADGRE5	TCONS_00053966	0.969028	2.83e-09	adhesion G protein-coupled receptor E5, transcript variant X2	GO:0004930,GO:0005509,GO:0005886,GO:0007155,GO:0007166,GO:0016021	G-protein coupled receptor activity|calcium ion binding|plasma membrane|cell adhesion|cell surface receptor signaling pathway|integral component of membrane
PHIP	TCONS_00003040	0.969026	2.83e-09	pleckstrin homology domain interacting protein, transcript variant X1	GO:0001932,GO:0005158,GO:0005634,GO:0006357,GO:0006606,GO:0007010,GO:0008284,GO:0008286,GO:0008360,GO:0010800,GO:0022604,GO:0033138,GO:0040008,GO:0043066,GO:0043568,GO:0045840,GO:0045893,GO:0045944,GO:0070577,GO:2001237	regulation of protein phosphorylation|insulin receptor binding|nucleus|regulation of transcription from RNA polymerase II promoter|protein import into nucleus|cytoskeleton organization|positive regulation of cell proliferation|insulin receptor signaling pathway|regulation of cell shape|positive regulation of peptidyl-threonine phosphorylation|regulation of cell morphogenesis|positive regulation o…
ANKRD29	TCONS_00007675	0.969002	2.85e-09	ankyrin repeat domain 29
PLEKHF1	TCONS_00020327	0.968987	2.86e-09	pleckstrin homology domain containing, family F (with FYVE domain) member 1, transcript variant X1	GO:0005634,GO:0005764,GO:0005765,GO:0006915,GO:0007032,GO:0010008,GO:0010314,GO:0010508,GO:0016050,GO:0032266,GO:0046872,GO:0048471,GO:0070273,GO:0072659,GO:2001244	nucleus|lysosome|lysosomal membrane|apoptotic process|endosome organization|endosome membrane|phosphatidylinositol-5-phosphate binding|positive regulation of autophagy|vesicle organization|phosphatidylinositol-3-phosphate binding|metal ion binding|perinuclear region of cytoplasm|phosphatidylinositol-4-phosphate binding|protein localization to plasma membrane|positive regulation of intrinsic apopt…
NPR2	TCONS_00054322	0.968987	2.86e-09	natriuretic peptide receptor 2	GO:0001503,GO:0004383,GO:0004672,GO:0005524,GO:0005525,GO:0005886,GO:0005887,GO:0006182,GO:0007168,GO:0008074,GO:0016941,GO:0035556,GO:0042802	ossification|guanylate cyclase activity|protein kinase activity|ATP binding|GTP binding|plasma membrane|integral component of plasma membrane|cGMP biosynthetic process|receptor guanylyl cyclase signaling pathway|guanylate cyclase complex, soluble|natriuretic peptide receptor activity|intracellular signal transduction|identical protein binding	ko04921,ko00230,ko04270,ko04022	Oxytocin signaling pathway|Purine metabolism|Vascular smooth muscle contraction|cGMP-PKG signaling pathway
CAMK2A	TCONS_00034071	0.96898	2.86e-09	calcium/calmodulin-dependent protein kinase II alpha, transcript variant X1	GO:0000082,GO:0002931,GO:0004674,GO:0004683,GO:0005516,GO:0005524,GO:0005634,GO:0005739,GO:0006468,GO:0006816,GO:0007399,GO:0009931,GO:0010666,GO:0014069,GO:0016301,GO:0018105,GO:0018107,GO:0030054,GO:0030154,GO:0030424,GO:0030425,GO:0032794,GO:0032839,GO:0035235,GO:0035254,GO:0035556,GO:0038166,GO:0042734,GO:0042802,GO:0042803,GO:0043025,GO:0046777,GO:0046872,GO:0046928,GO:0048168,GO:0048813,GO:…	G1/S transition of mitotic cell cycle|response to ischemia|protein serine/threonine kinase activity|calmodulin-dependent protein kinase activity|calmodulin binding|ATP binding|nucleus|mitochondrion|protein phosphorylation|calcium ion transport|nervous system development|calcium-dependent protein serine/threonine kinase activity|positive regulation of cardiac muscle cell apoptotic process|postsyna…	ko04066,ko04360,ko04922,ko04722,ko04916,ko04728,ko04261,ko04925,ko04911,ko04713,ko04310,ko04024,ko04725,ko04745,ko04114,ko04020,ko04912,ko04971,ko04750,ko04740,ko04720,ko04012,ko04921	HIF-1 signaling pathway|Axon guidance|Glucagon signaling pathway|Neurotrophin signaling pathway|Melanogenesis|Dopaminergic synapse|Adrenergic signaling in cardiomyocytes|Aldosterone synthesis and secretion|Insulin secretion|Circadian entrainment|Wnt signaling pathway|cAMP signaling pathway|Cholinergic synapse|Phototransduction - fly|Oocyte meiosis|Calcium signaling pathway|GnRH signaling pathway|…
KIF21A	TCONS_00058927	0.968971	2.87e-09	kinesin family member 21A, transcript variant X1	GO:0003777,GO:0005524,GO:0005829,GO:0005871,GO:0005874,GO:0005886,GO:0007018,GO:0008017,GO:0016887	microtubule motor activity|ATP binding|cytosol|kinesin complex|microtubule|plasma membrane|microtubule-based movement|microtubule binding|ATPase activity
PTPN3	TCONS_00058927	0.968926	2.89e-09	protein tyrosine phosphatase, non-receptor type 3, transcript variant X1	GO:0001784,GO:0004725,GO:0005737,GO:0005856,GO:0005886,GO:0006470,GO:0008092,GO:0009898,GO:0017080,GO:0042059,GO:0045930,GO:0051045,GO:0051117,GO:0097421,GO:0098902,GO:2000649	phosphotyrosine residue binding|protein tyrosine phosphatase activity|cytoplasm|cytoskeleton|plasma membrane|protein dephosphorylation|cytoskeletal protein binding|cytoplasmic side of plasma membrane|sodium channel regulator activity|negative regulation of epidermal growth factor receptor signaling pathway|negative regulation of mitotic cell cycle|negative regulation of membrane protein ectodomai…
DNAJB14	TCONS_00003612	0.968885	2.92e-09	DnaJ (Hsp40) homolog, subfamily B, member 14	GO:0005783,GO:0005789,GO:0016021,GO:0030544,GO:0031965,GO:0043623,GO:0051085	endoplasmic reticulum|endoplasmic reticulum membrane|integral component of membrane|Hsp70 protein binding|nuclear membrane|cellular protein complex assembly|chaperone cofactor-dependent protein refolding
PXN	TCONS_00028353	0.968875	2.93e-09	paxillin			ko04062,ko04810,ko04670,ko04370,ko04510	Chemokine signaling pathway|Regulation of actin cytoskeleton|Leukocyte transendothelial migration|VEGF signaling pathway|Focal adhesion
LDB3	TCONS_00034071	0.968834	2.95e-09	LIM domain binding 3	GO:0005080,GO:0005856,GO:0008092,GO:0030018,GO:0031143,GO:0045214,GO:0046872,GO:0048471,GO:0051371	protein kinase C binding|cytoskeleton|cytoskeletal protein binding|Z disc|pseudopodium|sarcomere organization|metal ion binding|perinuclear region of cytoplasm|muscle alpha-actinin binding
STAT6	TCONS_00038942	0.968833	2.95e-09	signal transducer and activator of transcription 6, interleukin-4 induced			ko04630	Jak-STAT signaling pathway
FGFR1	TCONS_00025580	0.968808	2.97e-09	fibroblast growth factor receptor 1, transcript variant X6			ko04010,ko04520,ko04015,ko04810,ko04014,ko04151,ko04550	MAPK signaling pathway|Adherens junction|Rap1 signaling pathway|Regulation of actin cytoskeleton|Ras signaling pathway|PI3K-Akt signaling pathway|Signaling pathways regulating pluripotency of stem cells
MAP3K3	TCONS_00025580	0.968805	2.97e-09	mitogen-activated protein kinase kinase kinase 3, transcript variant X4	GO:0000165,GO:0001568,GO:0004672,GO:0004674,GO:0004709,GO:0005524,GO:0005737,GO:0005829,GO:0007346,GO:0031098,GO:0032147,GO:0035556,GO:0042981,GO:0043123,GO:0046777,GO:0046872,GO:0070498,GO:1900745	MAPK cascade|blood vessel development|protein kinase activity|protein serine/threonine kinase activity|MAP kinase kinase kinase activity|ATP binding|cytoplasm|cytosol|regulation of mitotic cell cycle|stress-activated protein kinase signaling cascade|activation of protein kinase activity|intracellular signal transduction|regulation of apoptotic process|positive regulation of I-kappaB kinase/NF-kap…	ko04722,ko04010,ko04912	Neurotrophin signaling pathway|MAPK signaling pathway|GnRH signaling pathway
APLP2	TCONS_00001809	0.968787	2.98e-09	amyloid beta (A4) precursor-like protein 2, transcript variant X4	GO:0001967,GO:0003677,GO:0005634,GO:0005886,GO:0006878,GO:0007176,GO:0007617,GO:0007626,GO:0008201,GO:0008203,GO:0016021,GO:0030198,GO:0030900,GO:0030901,GO:0042802,GO:0043393,GO:0046914,GO:0050885	suckling behavior|DNA binding|nucleus|plasma membrane|cellular copper ion homeostasis|regulation of epidermal growth factor-activated receptor activity|mating behavior|locomotory behavior|heparin binding|cholesterol metabolic process|integral component of membrane|extracellular matrix organization|forebrain development|midbrain development|identical protein binding|regulation of protein binding|t…
CXADR	TCONS_00019664	0.968763	2.99e-09	coxsackie virus and adenovirus receptor, transcript variant X1	GO:0001669,GO:0005634,GO:0005737,GO:0005886,GO:0005912,GO:0005923,GO:0007005,GO:0007157,GO:0007507,GO:0008013,GO:0008354,GO:0010669,GO:0016021,GO:0016323,GO:0016327,GO:0030165,GO:0030175,GO:0030426,GO:0030593,GO:0031532,GO:0034109,GO:0043005,GO:0044297,GO:0045121,GO:0045216,GO:0046629,GO:0048739,GO:0050839,GO:0071253,GO:0086067	acrosomal vesicle|nucleus|cytoplasm|plasma membrane|adherens junction|bicellular tight junction|mitochondrion organization|heterophilic cell-cell adhesion via plasma membrane cell adhesion molecules|heart development|beta-catenin binding|germ cell migration|epithelial structure maintenance|integral component of membrane|basolateral plasma membrane|apicolateral plasma membrane|PDZ domain binding|f…
GNG11	XR_315147.2	0.968759	3e-09	guanine nucleotide binding protein (G protein), gamma 11	GO:0004871,GO:0005834,GO:0007186	signal transducer activity|heterotrimeric G-protein complex|G-protein coupled receptor signaling pathway	ko04062,ko04725,ko04726,ko04723,ko04727,ko04728,ko04014,ko04151,ko04713,ko04724	Chemokine signaling pathway|Cholinergic synapse|Serotonergic synapse|Retrograde endocannabinoid signaling|GABAergic synapse|Dopaminergic synapse|Ras signaling pathway|PI3K-Akt signaling pathway|Circadian entrainment|Glutamatergic synapse
ASB15	TCONS_00002255	0.968743	3.01e-09	ankyrin repeat and SOCS box containing 15	GO:0000151,GO:0004842,GO:0005634,GO:0005737,GO:0031625,GO:0035556	ubiquitin ligase complex|ubiquitin-protein transferase activity|nucleus|cytoplasm|ubiquitin protein ligase binding|intracellular signal transduction
LOC102288357	TCONS_00021649	0.968724	3.02e-09	olfactory receptor 2AG1			ko04740	Olfactory transduction
MYOM2	TCONS_00034071	0.968716	3.02e-09	myomesin 2	GO:0002074,GO:0005739,GO:0005859,GO:0006936,GO:0006941,GO:0007015,GO:0008307,GO:0019900,GO:0030018,GO:0031430,GO:0032982,GO:0045214,GO:0051015,GO:0051371,GO:0071688,GO:0097493	extraocular skeletal muscle development|mitochondrion|muscle myosin complex|muscle contraction|striated muscle contraction|actin filament organization|structural constituent of muscle|kinase binding|Z disc|M band|myosin filament|sarcomere organization|actin filament binding|muscle alpha-actinin binding|striated muscle myosin thick filament assembly|structural molecule activity conferring elastici…
DPYSL3	TCONS_00002210	0.968707	3.03e-09	dihydropyrimidinase-like 3	GO:0005615,GO:0005829,GO:0010976,GO:0010977,GO:0016810,GO:0017124,GO:0030027,GO:0030336,GO:0030426,GO:0031005,GO:0031941,GO:0035374,GO:0044297,GO:0048666,GO:0048678,GO:0051017,GO:0051260,GO:0051491,GO:0051764,GO:0070382,GO:0071345	extracellular space|cytosol|positive regulation of neuron projection development|negative regulation of neuron projection development|hydrolase activity, acting on carbon-nitrogen (but not peptide) bonds|SH3 domain binding|lamellipodium|negative regulation of cell migration|growth cone|filamin binding|filamentous actin|chondroitin sulfate binding|cell body|neuron development|response to axon inju…
ENPP2	TCONS_00053498	0.968699	3.03e-09	ectonucleotide pyrophosphatase/phosphodiesterase 2	GO:0003676,GO:0004528,GO:0004551,GO:0004622,GO:0005044,GO:0005509,GO:0005615,GO:0006935,GO:0006955,GO:0008270,GO:0010634,GO:0030247,GO:0034638,GO:0045765,GO:0047391,GO:0050731,GO:2000394	nucleic acid binding|phosphodiesterase I activity|nucleotide diphosphatase activity|lysophospholipase activity|scavenger receptor activity|calcium ion binding|extracellular space|chemotaxis|immune response|zinc ion binding|positive regulation of epithelial cell migration|polysaccharide binding|phosphatidylcholine catabolic process|regulation of angiogenesis|alkylglycerophosphoethanolamine phospho…	ko00565	Ether lipid metabolism
ZSCAN9	TCONS_00028236	0.968698	3.03e-09	zinc finger and SCAN domain containing 9	GO:0003677,GO:0003700,GO:0005634,GO:0006351,GO:0046872	DNA binding|DNA binding transcription factor activity|nucleus|transcription, DNA-templated|metal ion binding
FBXL3	TCONS_00009818	0.96867	3.05e-09	F-box and leucine-rich repeat protein 3	GO:0000151,GO:0000209,GO:0004842,GO:0005634,GO:0005829,GO:0016567,GO:0016604,GO:0019005,GO:0031146,GO:0031648,GO:0042752,GO:0043153,GO:0043687,GO:0048511	ubiquitin ligase complex|protein polyubiquitination|ubiquitin-protein transferase activity|nucleus|cytosol|protein ubiquitination|nuclear body|SCF ubiquitin ligase complex|SCF-dependent proteasomal ubiquitin-dependent protein catabolic process|protein destabilization|regulation of circadian rhythm|entrainment of circadian clock by photoperiod|post-translational protein modification|rhythmic proce…	ko04710	Circadian rhythm
SIT1	TCONS_00038745	0.968666	3.05e-09	signaling threshold regulating transmembrane adaptor 1	GO:0002250,GO:0005886,GO:0005887,GO:0007165,GO:0019900,GO:0042169,GO:0043029,GO:0050863,GO:0070062	adaptive immune response|plasma membrane|integral component of plasma membrane|signal transduction|kinase binding|SH2 domain binding|T cell homeostasis|regulation of T cell activation|extracellular exosome
RNFT1	TCONS_00058927	0.968664	3.05e-09	ring finger protein, transmembrane 1	GO:0005789,GO:0016021,GO:0016567,GO:0016740,GO:0046872	endoplasmic reticulum membrane|integral component of membrane|protein ubiquitination|transferase activity|metal ion binding
CDC6	TCONS_00040149	-0.96865	3.06e-09	cell division cycle 6			ko04113,ko04111,ko04110	Meiosis - yeast|Cell cycle - yeast|Cell cycle
SLC29A1	TCONS_00054322	0.96864	3.07e-09	solute carrier family 29 (equilibrative nucleoside transporter), member 1	GO:0005337,GO:0005886,GO:0005887,GO:0006139,GO:0007595,GO:0015858,GO:0015862,GO:0016020,GO:0016323,GO:0016324,GO:0030431,GO:0060079,GO:0071333,GO:0071456,GO:0098794	nucleoside transmembrane transporter activity|plasma membrane|integral component of plasma membrane|nucleobase-containing compound metabolic process|lactation|nucleoside transport|uridine transport|membrane|basolateral plasma membrane|apical plasma membrane|sleep|excitatory postsynaptic potential|cellular response to glucose stimulus|cellular response to hypoxia|postsynapse
PRSS36	TCONS_00052939	0.96864	3.07e-09	protease, serine, 36	GO:0004252,GO:0005578,GO:0005737	serine-type endopeptidase activity|proteinaceous extracellular matrix|cytoplasm
TAOK3	TCONS_00017463	0.968628	3.08e-09	TAO kinase 3	GO:0000165,GO:0004674,GO:0004709,GO:0004860,GO:0005524,GO:0005737,GO:0005886,GO:0006281,GO:0006468,GO:0006974,GO:0007095,GO:0007399,GO:0016740,GO:0032874,GO:0042981,GO:0043507,GO:0046329,GO:0046330,GO:0046777	MAPK cascade|protein serine/threonine kinase activity|MAP kinase kinase kinase activity|protein kinase inhibitor activity|ATP binding|cytoplasm|plasma membrane|DNA repair|protein phosphorylation|cellular response to DNA damage stimulus|mitotic G2 DNA damage checkpoint|nervous system development|transferase activity|positive regulation of stress-activated MAPK cascade|regulation of apoptotic proce…	ko04010	MAPK signaling pathway
LOC102283996	TCONS_00034071	0.968623	3.08e-09	myosin-2	GO:0003774,GO:0005516,GO:0005524,GO:0030016,GO:0030017,GO:0032982,GO:0051015	motor activity|calmodulin binding|ATP binding|myofibril|sarcomere|myosin filament|actin filament binding	ko04530	Tight junction
RASA3	TCONS_00031740	0.968604	3.09e-09	RAS p21 protein activator 3	GO:0005096,GO:0005737,GO:0031235,GO:0035556,GO:0046580,GO:0046872	GTPase activator activity|cytoplasm|intrinsic component of the cytoplasmic side of the plasma membrane|intracellular signal transduction|negative regulation of Ras protein signal transduction|metal ion binding	ko04014,ko04013	Ras signaling pathway|MAPK signaling pathway - fly
TCF7L2	TCONS_00034280	0.968593	3.1e-09	transcription factor 7-like 2 (T-cell specific, HMG-box)	GO:0000122,GO:0000790,GO:0000978,GO:0001103,GO:0001568,GO:0003700,GO:0005634,GO:0005654,GO:0006351,GO:0006357,GO:0007050,GO:0007223,GO:0008013,GO:0008134,GO:0008283,GO:0009749,GO:0010909,GO:0016605,GO:0019901,GO:0031016,GO:0032024,GO:0032092,GO:0032350,GO:0032993,GO:0035257,GO:0042593,GO:0043433,GO:0043565,GO:0043570,GO:0044212,GO:0044334,GO:0045295,GO:0045444,GO:0045892,GO:0045944,GO:0046827,GO:…	negative regulation of transcription from RNA polymerase II promoter|nuclear chromatin|RNA polymerase II proximal promoter sequence-specific DNA binding|RNA polymerase II repressing transcription factor binding|blood vessel development|DNA binding transcription factor activity|nucleus|nucleoplasm|transcription, DNA-templated|regulation of transcription from RNA polymerase II promoter|cell cycle a…	ko04916,ko04520,ko04390,ko04310	Melanogenesis|Adherens junction|Hippo signaling pathway|Wnt signaling pathway
INADL	TCONS_00019666	0.968589	3.1e-09	InaD-like (Drosophila)	GO:0005813,GO:0005815,GO:0005829,GO:0005886,GO:0005923,GO:0016324,GO:0030054,GO:0035556,GO:0043234,GO:0048471,GO:0070062,GO:0070830	centrosome|microtubule organizing center|cytosol|plasma membrane|bicellular tight junction|apical plasma membrane|cell junction|intracellular signal transduction|protein complex|perinuclear region of cytoplasm|extracellular exosome|bicellular tight junction assembly	ko04390,ko04530	Hippo signaling pathway|Tight junction
PFKFB1	TCONS_00034071	0.968547	3.13e-09	6-phosphofructo-2-kinase/fructose-2,6-biphosphatase 1	GO:0003873,GO:0004331,GO:0005524,GO:0006000,GO:0006003,GO:0043540	6-phosphofructo-2-kinase activity|fructose-2,6-bisphosphate 2-phosphatase activity|ATP binding|fructose metabolic process|fructose 2,6-bisphosphate metabolic process|6-phosphofructo-2-kinase/fructose-2,6-biphosphatase complex	ko04922,ko04152,ko00051	Glucagon signaling pathway|AMPK signaling pathway|Fructose and mannose metabolism
ART3	TCONS_00002897	0.968544	3.13e-09	ADP-ribosyltransferase 3	GO:0003950,GO:0003956,GO:0005576,GO:0005886,GO:0005887,GO:0006471,GO:0006501,GO:0031225,GO:0070062	NAD+ ADP-ribosyltransferase activity|NAD(P)+-protein-arginine ADP-ribosyltransferase activity|extracellular region|plasma membrane|integral component of plasma membrane|protein ADP-ribosylation|C-terminal protein lipidation|anchored component of membrane|extracellular exosome
LOC102284840	TCONS_00034071	0.96854	3.13e-09	myosin-8	GO:0000146,GO:0003009,GO:0005524,GO:0005737,GO:0016459,GO:0016887,GO:0030016,GO:0030049,GO:0032982,GO:0046034,GO:0051015	microfilament motor activity|skeletal muscle contraction|ATP binding|cytoplasm|myosin complex|ATPase activity|myofibril|muscle filament sliding|myosin filament|ATP metabolic process|actin filament binding	ko04530	Tight junction
LNPEP	TCONS_00027937	0.968538	3.13e-09	leucyl/cystinyl aminopeptidase	GO:0000209,GO:0002480,GO:0004177,GO:0005576,GO:0005622,GO:0005765,GO:0005829,GO:0005886,GO:0005887,GO:0006508,GO:0007165,GO:0007267,GO:0007565,GO:0008217,GO:0008237,GO:0008270,GO:0016020,GO:0030163,GO:0030659,GO:0031905,GO:0042277,GO:0043171,GO:0048471,GO:0060395,GO:0061024,GO:0070006	protein polyubiquitination|antigen processing and presentation of exogenous peptide antigen via MHC class I, TAP-independent|aminopeptidase activity|extracellular region|intracellular|lysosomal membrane|cytosol|plasma membrane|integral component of plasma membrane|proteolysis|signal transduction|cell-cell signaling|female pregnancy|regulation of blood pressure|metallopeptidase activity|zinc ion b…	ko04614	Renin-angiotensin system
MXRA7	XR_001351633.1	0.968537	3.14e-09	matrix-remodelling associated 7, transcript variant X4	GO:0016021,GO:0031012	integral component of membrane|extracellular matrix
LOC106700522	TCONS_00013667	0.968525	3.14e-09	keratin, high-sulfur matrix protein, B2B-like	GO:0045095	keratin filament
CAMK2B	TCONS_00061797	0.968512	3.15e-09	calcium/calmodulin-dependent protein kinase II beta	GO:0004683,GO:0005516,GO:0005524,GO:0005737,GO:0005815,GO:0007399,GO:0010976,GO:0018105,GO:0018107,GO:0030154,GO:0033017,GO:0035556,GO:0042803,GO:0043005,GO:0046777,GO:0061003,GO:0090129	calmodulin-dependent protein kinase activity|calmodulin binding|ATP binding|cytoplasm|microtubule organizing center|nervous system development|positive regulation of neuron projection development|peptidyl-serine phosphorylation|peptidyl-threonine phosphorylation|cell differentiation|sarcoplasmic reticulum membrane|intracellular signal transduction|protein homodimerization activity|neuron projecti…	ko04066,ko04360,ko04922,ko04722,ko04916,ko04728,ko04261,ko04925,ko04911,ko04713,ko04310,ko04024,ko04725,ko04745,ko04114,ko04020,ko04912,ko04971,ko04750,ko04740,ko04720,ko04012,ko04921	HIF-1 signaling pathway|Axon guidance|Glucagon signaling pathway|Neurotrophin signaling pathway|Melanogenesis|Dopaminergic synapse|Adrenergic signaling in cardiomyocytes|Aldosterone synthesis and secretion|Insulin secretion|Circadian entrainment|Wnt signaling pathway|cAMP signaling pathway|Cholinergic synapse|Phototransduction - fly|Oocyte meiosis|Calcium signaling pathway|GnRH signaling pathway|…
EPHX1	TCONS_00031740	0.968512	3.15e-09	epoxide hydrolase 1, microsomal (xenobiotic)	GO:0004301,GO:0005789,GO:0009636,GO:0014070,GO:0016021,GO:0019439,GO:0031090,GO:0033961,GO:0097176	epoxide hydrolase activity|endoplasmic reticulum membrane|response to toxic substance|response to organic cyclic compound|integral component of membrane|aromatic compound catabolic process|organelle membrane|cis-stilbene-oxide hydrolase activity|epoxide metabolic process	ko04976,ko00980	Bile secretion|Metabolism of xenobiotics by cytochrome P450
PHF1	TCONS_00031740	0.968486	3.17e-09	PHD finger protein 1, transcript variant X1	GO:0003682,GO:0003700,GO:0005634,GO:0005654,GO:0005737,GO:0005815,GO:0006351,GO:0006974,GO:0016569,GO:0035064,GO:0035861,GO:0045814,GO:0046872,GO:0061086,GO:0061087	chromatin binding|DNA binding transcription factor activity|nucleus|nucleoplasm|cytoplasm|microtubule organizing center|transcription, DNA-templated|cellular response to DNA damage stimulus|covalent chromatin modification|methylated histone binding|site of double-strand break|negative regulation of gene expression, epigenetic|metal ion binding|negative regulation of histone H3-K27 methylation|pos…
SYCP1	TCONS_00033782	0.968474	3.18e-09	synaptonemal complex protein 1, transcript variant X2	GO:0000711,GO:0000775,GO:0000795,GO:0000801,GO:0000802,GO:0001673,GO:0003677,GO:0007129,GO:0007130,GO:0007131,GO:0007283,GO:0032880,GO:0035092,GO:0051026,GO:0051301,GO:0051878	meiotic DNA repair synthesis|chromosome, centromeric region|synaptonemal complex|central element|transverse filament|male germ cell nucleus|DNA binding|synapsis|synaptonemal complex assembly|reciprocal meiotic recombination|spermatogenesis|regulation of protein localization|sperm chromatin condensation|chiasma assembly|cell division|lateral element assembly
PITX3	TCONS_00021649	0.968473	3.18e-09	paired-like homeodomain 3	GO:0000978,GO:0001077,GO:0002088,GO:0002089,GO:0005634,GO:0006355,GO:0007568,GO:0007626,GO:0010468,GO:0014014,GO:0030901,GO:0035902,GO:0042220,GO:0043025,GO:0043278,GO:0043525,GO:0045893,GO:0045944,GO:0048666,GO:0070306,GO:0071542,GO:1904313,GO:1904935,GO:1990792	RNA polymerase II proximal promoter sequence-specific DNA binding|transcriptional activator activity, RNA polymerase II proximal promoter sequence-specific DNA binding|lens development in camera-type eye|lens morphogenesis in camera-type eye|nucleus|regulation of transcription, DNA-templated|aging|locomotory behavior|regulation of gene expression|negative regulation of gliogenesis|midbrain develo…
MFAP3	TCONS_00059109	0.968442	3.2e-09	microfibrillar-associated protein 3	GO:0005576,GO:0005886,GO:0016021	extracellular region|plasma membrane|integral component of membrane
TMX3	TCONS_00016755	0.968441	3.2e-09	thioredoxin-related transmembrane protein 3	GO:0002576,GO:0003756,GO:0005789,GO:0005886,GO:0006457,GO:0009986,GO:0016021,GO:0016972,GO:0018171,GO:0031092,GO:0034976,GO:0045454	platelet degranulation|protein disulfide isomerase activity|endoplasmic reticulum membrane|plasma membrane|protein folding|cell surface|integral component of membrane|thiol oxidase activity|peptidyl-cysteine oxidation|platelet alpha granule membrane|response to endoplasmic reticulum stress|cell redox homeostasis
EPB41L3	XR_001351393.1	0.968415	3.21e-09	erythrocyte membrane protein band 4.1-like 3			ko04530	Tight junction
[truncated: 33,474 more rows]
